# Supplementary material for: Computational analysis of dynamic allostery and control in the SARS-CoV-2 main protease
Source: J R Soc Interface. 2021 Jan 6;18(174):20200591. doi: 10.1098/rsif.2020.0591 (PMC7879766; doi:10.1098/rsif.2020.0591)
Supplement: 6lu7-0.pdb [file rsif20200591supp3.pdb]

ATOM      1  N   SER A   1     -32.073   9.085  33.695  1.00 38.90           N  
ATOM      2  CA  SER A   1     -32.156   8.073  34.741  1.00 37.44           C  
ATOM      3  C   SER A   1     -30.857   8.000  35.536  1.00 34.96           C  
ATOM      4  O   SER A   1     -30.047   8.926  35.507  1.00 33.29           O  
ATOM      5  CB  SER A   1     -32.483   6.704  34.140  1.00 44.07           C  
ATOM      6  OG  SER A   1     -31.312   6.067  33.660  1.00 47.56           O  
ATOM      7  N   GLY A   2     -30.665   6.892  36.240  1.00 36.02           N  
ATOM      8  CA  GLY A   2     -29.510   6.712  37.092  1.00 34.67           C  
ATOM      9  C   GLY A   2     -29.828   6.998  38.551  1.00 38.34           C  
ATOM     10  O   GLY A   2     -30.810   7.663  38.892  1.00 45.40           O  
ATOM     11  N   PHE A   3     -28.974   6.479  39.430  1.00 38.38           N  
ATOM     12  CA  PHE A   3     -29.155   6.661  40.866  1.00 36.10           C  
ATOM     13  C   PHE A   3     -27.790   6.744  41.527  1.00 44.18           C  
ATOM     14  O   PHE A   3     -26.981   5.820  41.399  1.00 40.82           O  
ATOM     15  CB  PHE A   3     -29.978   5.522  41.468  1.00 38.52           C  
ATOM     16  CG  PHE A   3     -30.635   5.875  42.770  1.00 40.78           C  
ATOM     17  CD1 PHE A   3     -31.642   6.824  42.816  1.00 43.38           C  
ATOM     18  CD2 PHE A   3     -30.247   5.261  43.949  1.00 40.00           C  
ATOM     19  CE1 PHE A   3     -32.251   7.155  44.012  1.00 42.94           C  
ATOM     20  CE2 PHE A   3     -30.851   5.586  45.148  1.00 40.35           C  
ATOM     21  CZ  PHE A   3     -31.854   6.534  45.179  1.00 43.94           C  
ATOM     22  N   ARG A   4     -27.541   7.844  42.233  1.00 39.42           N  
ATOM     23  CA  ARG A   4     -26.277   8.066  42.915  1.00 38.88           C  
ATOM     24  C   ARG A   4     -26.545   8.642  44.296  1.00 40.55           C  
ATOM     25  O   ARG A   4     -27.552   9.320  44.517  1.00 36.11           O  
ATOM     26  CB  ARG A   4     -25.367   9.020  42.127  1.00 36.87           C  
ATOM     27  CG  ARG A   4     -24.669   8.388  40.936  1.00 42.81           C  
ATOM     28  CD  ARG A   4     -23.342   7.771  41.340  1.00 42.72           C  
ATOM     29  NE  ARG A   4     -22.460   7.579  40.193  1.00 47.79           N  
ATOM     30  CZ  ARG A   4     -21.235   7.068  40.270  1.00 53.27           C  
ATOM     31  NH1 ARG A   4     -20.744   6.693  41.443  1.00 47.42           N1+
ATOM     32  NH2 ARG A   4     -20.502   6.930  39.173  1.00 49.36           N  
ATOM     33  N   LYS A   5     -25.636   8.362  45.227  1.00 34.78           N  
ATOM     34  CA  LYS A   5     -25.667   9.020  46.528  1.00 36.92           C  
ATOM     35  C   LYS A   5     -25.399  10.504  46.317  1.00 32.31           C  
ATOM     36  O   LYS A   5     -24.261  10.908  46.053  1.00 37.11           O  
ATOM     37  CB  LYS A   5     -24.643   8.396  47.471  1.00 39.24           C  
ATOM     38  CG  LYS A   5     -25.062   8.413  48.934  1.00 39.96           C  
ATOM     39  CD  LYS A   5     -24.326   7.353  49.740  1.00 43.24           C  
ATOM     40  CE  LYS A   5     -24.965   5.984  49.571  1.00 48.83           C  
ATOM     41  NZ  LYS A   5     -24.162   4.914  50.226  1.00 58.11           N1+
ATOM     42  N   MET A   6     -26.446  11.316  46.414  1.00 25.57           N  
ATOM     43  CA  MET A   6     -26.400  12.716  46.023  1.00 36.94           C  
ATOM     44  C   MET A   6     -26.467  13.607  47.255  1.00 30.91           C  
ATOM     45  O   MET A   6     -27.368  13.459  48.088  1.00 28.98           O  
ATOM     46  CB  MET A   6     -27.548  13.047  45.068  1.00 32.35           C  
ATOM     47  CG  MET A   6     -27.370  14.341  44.297  1.00 41.91           C  
ATOM     48  SD  MET A   6     -28.586  14.521  42.977  1.00 50.06           S  
ATOM     49  CE  MET A   6     -28.245  13.061  41.999  1.00 42.04           C  
ATOM     50  N   ALA A   7     -25.516  14.525  47.363  1.00 24.70           N  
ATOM     51  CA  ALA A   7     -25.496  15.526  48.417  1.00 31.84           C  
ATOM     52  C   ALA A   7     -26.118  16.824  47.917  1.00 39.13           C  
ATOM     53  O   ALA A   7     -26.143  17.108  46.717  1.00 30.67           O  
ATOM     54  CB  ALA A   7     -24.065  15.781  48.898  1.00 31.91           C  
ATOM     55  N   PHE A   8     -26.629  17.612  48.859  1.00 35.53           N  
ATOM     56  CA  PHE A   8     -27.182  18.909  48.513  1.00 34.19           C  
ATOM     57  C   PHE A   8     -26.060  19.874  48.132  1.00 35.86           C  
ATOM     58  O   PHE A   8     -24.929  19.740  48.607  1.00 37.71           O  
ATOM     59  CB  PHE A   8     -27.983  19.479  49.680  1.00 31.88           C  
ATOM     60  CG  PHE A   8     -29.339  18.855  49.850  1.00 34.04           C  
ATOM     61  CD1 PHE A   8     -30.396  19.234  49.041  1.00 37.68           C  
ATOM     62  CD2 PHE A   8     -29.557  17.893  50.822  1.00 32.78           C  
ATOM     63  CE1 PHE A   8     -31.646  18.663  49.196  1.00 38.75           C  
ATOM     64  CE2 PHE A   8     -30.804  17.319  50.982  1.00 35.47           C  
ATOM     65  CZ  PHE A   8     -31.849  17.705  50.168  1.00 40.42           C  
ATOM     66  N   PRO A   9     -26.342  20.843  47.261  1.00 35.98           N  
ATOM     67  CA  PRO A   9     -25.340  21.872  46.956  1.00 37.27           C  
ATOM     68  C   PRO A   9     -24.923  22.612  48.219  1.00 33.84           C  
ATOM     69  O   PRO A   9     -25.761  23.012  49.030  1.00 38.14           O  
ATOM     70  CB  PRO A   9     -26.066  22.790  45.966  1.00 38.03           C  
ATOM     71  CG  PRO A   9     -27.105  21.918  45.343  1.00 42.20           C  
ATOM     72  CD  PRO A   9     -27.551  20.986  46.433  1.00 40.32           C  
ATOM     73  N   SER A  10     -23.613  22.787  48.383  1.00 35.35           N  
ATOM     74  CA  SER A  10     -23.037  23.278  49.626  1.00 38.41           C  
ATOM     75  C   SER A  10     -22.730  24.770  49.600  1.00 37.76           C  
ATOM     76  O   SER A  10     -22.106  25.275  50.538  1.00 34.95           O  
ATOM     77  CB  SER A  10     -21.762  22.498  49.953  1.00 33.59           C  
ATOM     78  OG  SER A  10     -20.780  22.691  48.950  1.00 36.17           O  
ATOM     79  N   GLY A  11     -23.156  25.485  48.556  1.00 41.13           N  
ATOM     80  CA  GLY A  11     -22.802  26.892  48.440  1.00 38.60           C  
ATOM     81  C   GLY A  11     -23.316  27.735  49.592  1.00 38.39           C  
ATOM     82  O   GLY A  11     -22.598  28.590  50.117  1.00 46.36           O  
ATOM     83  N   LYS A  12     -24.564  27.505  50.005  1.00 38.09           N  
ATOM     84  CA  LYS A  12     -25.146  28.293  51.086  1.00 36.59           C  
ATOM     85  C   LYS A  12     -24.552  27.946  52.445  1.00 39.48           C  
ATOM     86  O   LYS A  12     -24.652  28.754  53.375  1.00 40.17           O  
ATOM     87  CB  LYS A  12     -26.663  28.106  51.107  1.00 42.83           C  
ATOM     88  CG  LYS A  12     -27.354  28.626  49.856  1.00 42.78           C  
ATOM     89  CD  LYS A  12     -28.638  27.867  49.562  1.00 57.42           C  
ATOM     90  CE  LYS A  12     -29.857  28.610  50.085  1.00 57.45           C  
ATOM     91  NZ  LYS A  12     -30.058  28.392  51.544  1.00 55.48           N1+
ATOM     92  N   VAL A  13     -23.940  26.773  52.582  1.00 38.78           N  
ATOM     93  CA  VAL A  13     -23.264  26.421  53.825  1.00 36.52           C  
ATOM     94  C   VAL A  13     -21.793  26.832  53.796  1.00 35.77           C  
ATOM     95  O   VAL A  13     -21.223  27.157  54.843  1.00 39.87           O  
ATOM     96  CB  VAL A  13     -23.418  24.915  54.103  1.00 33.81           C  
ATOM     97  CG1 VAL A  13     -22.767  24.538  55.426  1.00 35.72           C  
ATOM     98  CG2 VAL A  13     -24.889  24.527  54.104  1.00 33.49           C  
ATOM     99  N   GLU A  14     -21.172  26.840  52.613  1.00 31.88           N  
ATOM    100  CA  GLU A  14     -19.769  27.233  52.505  1.00 38.31           C  
ATOM    101  C   GLU A  14     -19.544  28.649  53.024  1.00 39.80           C  
ATOM    102  O   GLU A  14     -18.514  28.932  53.648  1.00 36.53           O  
ATOM    103  CB  GLU A  14     -19.305  27.122  51.052  1.00 41.13           C  
ATOM    104  CG  GLU A  14     -18.957  25.712  50.607  1.00 41.37           C  
ATOM    105  CD  GLU A  14     -18.897  25.579  49.098  1.00 41.45           C  
ATOM    106  OE1 GLU A  14     -19.869  25.067  48.504  1.00 37.79           O  
ATOM    107  OE2 GLU A  14     -17.877  25.989  48.505  1.00 40.99           O1-
ATOM    108  N   GLY A  15     -20.495  29.549  52.781  1.00 34.24           N  
ATOM    109  CA  GLY A  15     -20.362  30.928  53.211  1.00 40.10           C  
ATOM    110  C   GLY A  15     -20.501  31.162  54.700  1.00 43.58           C  
ATOM    111  O   GLY A  15     -20.387  32.309  55.140  1.00 42.28           O  
ATOM    112  N   CYS A  16     -20.739  30.114  55.488  1.00 36.43           N  
ATOM    113  CA  CYS A  16     -20.917  30.244  56.927  1.00 35.87           C  
ATOM    114  C   CYS A  16     -19.815  29.573  57.732  1.00 33.79           C  
ATOM    115  O   CYS A  16     -19.841  29.644  58.965  1.00 36.56           O  
ATOM    116  CB  CYS A  16     -22.275  29.667  57.345  1.00 36.64           C  
ATOM    117  SG  CYS A  16     -23.654  30.190  56.312  1.00 50.68           S  
ATOM    118  N   MET A  17     -18.852  28.928  57.079  1.00 30.44           N  
ATOM    119  CA  MET A  17     -17.799  28.220  57.794  1.00 32.33           C  
ATOM    120  C   MET A  17     -16.675  29.177  58.171  1.00 39.30           C  
ATOM    121  O   MET A  17     -16.188  29.942  57.332  1.00 39.57           O  
ATOM    122  CB  MET A  17     -17.256  27.071  56.946  1.00 35.47           C  
ATOM    123  CG  MET A  17     -18.289  26.004  56.621  1.00 34.34           C  
ATOM    124  SD  MET A  17     -19.267  25.517  58.058  1.00 44.04           S  
ATOM    125  CE  MET A  17     -17.998  24.861  59.141  1.00 32.95           C  
ATOM    126  N   VAL A  18     -16.269  29.134  59.440  1.00 30.96           N  
ATOM    127  CA  VAL A  18     -15.179  29.950  59.953  1.00 35.69           C  
ATOM    128  C   VAL A  18     -14.221  29.049  60.721  1.00 36.49           C  
ATOM    129  O   VAL A  18     -14.511  27.885  60.999  1.00 32.93           O  
ATOM    130  CB  VAL A  18     -15.676  31.100  60.854  1.00 33.25           C  
ATOM    131  CG1 VAL A  18     -16.514  32.083  60.052  1.00 34.40           C  
ATOM    132  CG2 VAL A  18     -16.465  30.548  62.031  1.00 32.86           C  
ATOM    133  N   GLN A  19     -13.064  29.608  61.058  1.00 35.39           N  
ATOM    134  CA  GLN A  19     -12.057  28.923  61.855  1.00 36.84           C  
ATOM    135  C   GLN A  19     -12.040  29.523  63.253  1.00 40.23           C  
ATOM    136  O   GLN A  19     -11.925  30.743  63.408  1.00 37.54           O  
ATOM    137  CB  GLN A  19     -10.673  29.035  61.211  1.00 40.75           C  
ATOM    138  CG  GLN A  19      -9.561  28.393  62.024  1.00 44.72           C  
ATOM    139  CD  GLN A  19      -8.189  28.636  61.429  1.00 52.55           C  
ATOM    141  NE2 GLN A  19      -7.693  29.860  61.566  1.00 57.38           N  
ATOM    140  OE1 GLN A  19      -7.581  27.734  60.852  1.00 53.65           O  
ATOM    142  N   VAL A  20     -12.162  28.667  64.263  1.00 37.22           N  
ATOM    143  CA  VAL A  20     -12.179  29.083  65.661  1.00 37.75           C  
ATOM    144  C   VAL A  20     -10.928  28.533  66.329  1.00 39.41           C  
ATOM    145  O   VAL A  20     -10.678  27.322  66.294  1.00 40.62           O  
ATOM    146  CB  VAL A  20     -13.447  28.601  66.381  1.00 35.93           C  
ATOM    147  CG1 VAL A  20     -13.469  29.112  67.814  1.00 35.66           C  
ATOM    148  CG2 VAL A  20     -14.688  29.051  65.627  1.00 29.32           C  
ATOM    149  N   THR A  21     -10.144  29.419  66.937  1.00 42.33           N  
ATOM    150  CA  THR A  21      -8.913  29.045  67.619  1.00 39.43           C  
ATOM    151  C   THR A  21      -8.969  29.519  69.064  1.00 42.16           C  
ATOM    152  O   THR A  21      -9.258  30.691  69.327  1.00 39.79           O  
ATOM    153  CB  THR A  21      -7.684  29.636  66.921  1.00 43.87           C  
ATOM    155  CG2 THR A  21      -6.406  29.187  67.616  1.00 46.67           C  
ATOM    154  OG1 THR A  21      -7.653  29.201  65.555  1.00 49.18           O  
ATOM    156  N   CYS A  22      -8.699  28.605  69.992  1.00 46.16           N  
ATOM    157  CA  CYS A  22      -8.591  28.916  71.416  1.00 42.65           C  
ATOM    158  C   CYS A  22      -7.289  28.291  71.905  1.00 47.48           C  
ATOM    159  O   CYS A  22      -7.209  27.073  72.087  1.00 47.27           O  
ATOM    160  CB  CYS A  22      -9.794  28.394  72.196  1.00 35.21           C  
ATOM    161  SG  CYS A  22      -9.850  28.921  73.924  1.00 57.47           S  
ATOM    162  N   GLY A  23      -6.271  29.123  72.106  1.00 43.57           N  
ATOM    163  CA  GLY A  23      -4.951  28.628  72.441  1.00 48.54           C  
ATOM    164  C   GLY A  23      -4.291  27.961  71.253  1.00 48.65           C  
ATOM    165  O   GLY A  23      -4.089  28.592  70.211  1.00 58.32           O  
ATOM    166  N   THR A  24      -3.956  26.681  71.392  1.00 46.27           N  
ATOM    167  CA  THR A  24      -3.402  25.902  70.294  1.00 54.16           C  
ATOM    168  C   THR A  24      -4.429  24.989  69.640  1.00 51.12           C  
ATOM    169  O   THR A  24      -4.066  24.193  68.768  1.00 57.86           O  
ATOM    170  CB  THR A  24      -2.213  25.067  70.778  1.00 52.71           C  
ATOM    172  CG2 THR A  24      -1.016  25.962  71.073  1.00 54.72           C  
ATOM    171  OG1 THR A  24      -2.574  24.354  71.966  1.00 57.38           O  
ATOM    173  N   THR A  25      -5.695  25.080  70.036  1.00 50.73           N  
ATOM    174  CA  THR A  25      -6.750  24.247  69.473  1.00 48.80           C  
ATOM    175  C   THR A  25      -7.468  25.013  68.371  1.00 45.57           C  
ATOM    176  O   THR A  25      -7.907  26.147  68.585  1.00 42.11           O  
ATOM    177  CB  THR A  25      -7.747  23.818  70.551  1.00 45.82           C  
ATOM    179  CG2 THR A  25      -8.709  22.779  70.002  1.00 44.98           C  
ATOM    178  OG1 THR A  25      -7.040  23.274  71.673  1.00 52.62           O  
ATOM    180  N   THR A  26      -7.589  24.392  67.200  1.00 46.56           N  
ATOM    181  CA  THR A  26      -8.224  25.031  66.060  1.00 43.98           C  
ATOM    182  C   THR A  26      -9.218  24.075  65.426  1.00 39.56           C  
ATOM    183  O   THR A  26      -8.883  22.919  65.137  1.00 42.53           O  
ATOM    184  CB  THR A  26      -7.184  25.490  65.034  1.00 45.90           C  
ATOM    186  CG2 THR A  26      -6.155  24.392  64.757  1.00 47.20           C  
ATOM    185  OG1 THR A  26      -7.836  25.859  63.814  1.00 50.51           O  
ATOM    187  N   LEU A  27     -10.433  24.568  65.192  1.00 36.95           N  
ATOM    188  CA  LEU A  27     -11.471  23.771  64.549  1.00 37.04           C  
ATOM    189  C   LEU A  27     -12.390  24.710  63.786  1.00 38.51           C  
ATOM    190  O   LEU A  27     -12.154  25.920  63.720  1.00 29.66           O  
ATOM    191  CB  LEU A  27     -12.225  22.902  65.570  1.00 37.70           C  
ATOM    192  CG  LEU A  27     -12.639  23.447  66.937  1.00 36.32           C  
ATOM    193  CD1 LEU A  27     -13.847  24.364  66.831  1.00 32.79           C  
ATOM    194  CD2 LEU A  27     -12.936  22.285  67.873  1.00 31.17           C  
ATOM    195  N   ASN A  28     -13.448  24.141  63.222  1.00 30.29           N  
ATOM    196  CA  ASN A  28     -14.372  24.876  62.380  1.00 32.66           C  
ATOM    197  C   ASN A  28     -15.551  25.393  63.193  1.00 27.62           C  
ATOM    198  O   ASN A  28     -15.959  24.793  64.189  1.00 31.18           O  
ATOM    199  CB  ASN A  28     -14.877  23.989  61.240  1.00 30.89           C  
ATOM    200  CG  ASN A  28     -13.749  23.365  60.446  1.00 32.19           C  
ATOM    202  ND2 ASN A  28     -13.426  22.114  60.755  1.00 35.87           N  
ATOM    201  OD1 ASN A  28     -13.172  24.000  59.565  1.00 33.71           O  
ATOM    203  N   GLY A  29     -16.098  26.525  62.749  1.00 28.97           N  
ATOM    204  CA  GLY A  29     -17.267  27.095  63.375  1.00 29.43           C  
ATOM    205  C   GLY A  29     -18.309  27.457  62.335  1.00 29.30           C  
ATOM    206  O   GLY A  29     -18.006  27.655  61.159  1.00 30.37           O  
ATOM    207  N   LEU A  30     -19.555  27.536  62.795  1.00 30.94           N  
ATOM    208  CA  LEU A  30     -20.692  27.883  61.949  1.00 31.77           C  
ATOM    209  C   LEU A  30     -21.108  29.312  62.273  1.00 31.91           C  
ATOM    210  O   LEU A  30     -21.612  29.586  63.367  1.00 32.56           O  
ATOM    211  CB  LEU A  30     -21.848  26.907  62.161  1.00 31.92           C  
ATOM    212  CG  LEU A  30     -22.986  26.989  61.143  1.00 31.71           C  
ATOM    213  CD1 LEU A  30     -22.489  26.629  59.750  1.00 32.72           C  
ATOM    214  CD2 LEU A  30     -24.140  26.089  61.552  1.00 30.45           C  
ATOM    215  N   TRP A  31     -20.902  30.218  61.319  1.00 33.46           N  
ATOM    216  CA  TRP A  31     -21.166  31.644  61.503  1.00 31.27           C  
ATOM    217  C   TRP A  31     -22.534  31.965  60.907  1.00 34.76           C  
ATOM    218  O   TRP A  31     -22.679  32.092  59.688  1.00 31.78           O  
ATOM    219  CB  TRP A  31     -20.062  32.478  60.860  1.00 34.28           C  
ATOM    220  CG  TRP A  31     -20.199  33.957  61.074  1.00 38.48           C  
ATOM    221  CD1 TRP A  31     -20.963  34.587  62.015  1.00 35.41           C  
ATOM    222  CD2 TRP A  31     -19.548  34.993  60.329  1.00 37.93           C  
ATOM    224  CE2 TRP A  31     -19.965  36.225  60.871  1.00 41.14           C  
ATOM    225  CE3 TRP A  31     -18.654  34.998  59.254  1.00 40.41           C  
ATOM    223  NE1 TRP A  31     -20.829  35.949  61.899  1.00 38.91           N  
ATOM    226  CZ2 TRP A  31     -19.519  37.448  60.376  1.00 40.49           C  
ATOM    227  CZ3 TRP A  31     -18.212  36.214  58.763  1.00 47.09           C  
ATOM    228  CH2 TRP A  31     -18.645  37.421  59.324  1.00 42.02           C  
ATOM    229  N   LEU A  32     -23.535  32.098  61.773  1.00 29.78           N  
ATOM    230  CA  LEU A  32     -24.892  32.456  61.377  1.00 31.50           C  
ATOM    231  C   LEU A  32     -25.290  33.722  62.120  1.00 39.34           C  
ATOM    232  O   LEU A  32     -25.246  33.758  63.355  1.00 36.42           O  
ATOM    233  CB  LEU A  32     -25.874  31.323  61.679  1.00 38.19           C  
ATOM    234  CG  LEU A  32     -25.647  30.004  60.938  1.00 34.57           C  
ATOM    235  CD1 LEU A  32     -26.558  28.924  61.493  1.00 33.34           C  
ATOM    236  CD2 LEU A  32     -25.868  30.181  59.445  1.00 32.67           C  
ATOM    237  N   ASP A  33     -25.681  34.750  61.369  1.00 39.86           N  
ATOM    238  CA  ASP A  33     -26.000  36.076  61.916  1.00 40.96           C  
ATOM    239  C   ASP A  33     -24.764  36.546  62.682  1.00 39.17           C  
ATOM    240  O   ASP A  33     -23.659  36.526  62.117  1.00 41.90           O  
ATOM    241  CB  ASP A  33     -27.293  36.008  62.721  1.00 41.67           C  
ATOM    242  CG  ASP A  33     -28.466  35.509  61.898  1.00 50.38           C  
ATOM    243  OD1 ASP A  33     -28.621  35.962  60.745  1.00 52.37           O  
ATOM    244  OD2 ASP A  33     -29.231  34.661  62.404  1.00 53.30           O1-
ATOM    245  N   ASP A  34     -24.885  36.953  63.945  1.00 36.41           N  
ATOM    246  CA  ASP A  34     -23.749  37.410  64.736  1.00 40.57           C  
ATOM    247  C   ASP A  34     -23.337  36.386  65.790  1.00 40.01           C  
ATOM    248  O   ASP A  34     -22.807  36.750  66.843  1.00 37.93           O  
ATOM    249  CB  ASP A  34     -24.063  38.754  65.393  1.00 42.76           C  
ATOM    250  CG  ASP A  34     -25.304  38.701  66.263  1.00 51.09           C  
ATOM    251  OD1 ASP A  34     -26.354  38.231  65.777  1.00 57.36           O  
ATOM    252  OD2 ASP A  34     -25.229  39.131  67.434  1.00 52.82           O1-
ATOM    253  N   VAL A  35     -23.574  35.103  65.523  1.00 35.15           N  
ATOM    254  CA  VAL A  35     -23.243  34.028  66.449  1.00 34.04           C  
ATOM    255  C   VAL A  35     -22.415  32.985  65.712  1.00 35.49           C  
ATOM    256  O   VAL A  35     -22.720  32.631  64.568  1.00 32.04           O  
ATOM    257  CB  VAL A  35     -24.510  33.385  67.055  1.00 33.33           C  
ATOM    258  CG1 VAL A  35     -24.134  32.278  68.031  1.00 31.88           C  
ATOM    259  CG2 VAL A  35     -25.366  34.437  67.745  1.00 32.07           C  
ATOM    260  N   VAL A  36     -21.366  32.496  66.369  1.00 31.67           N  
ATOM    261  CA  VAL A  36     -20.511  31.442  65.835  1.00 34.48           C  
ATOM    262  C   VAL A  36     -20.680  30.210  66.712  1.00 34.24           C  
ATOM    263  O   VAL A  36     -20.465  30.269  67.929  1.00 34.29           O  
ATOM    264  CB  VAL A  36     -19.039  31.878  65.775  1.00 31.91           C  
ATOM    265  CG1 VAL A  36     -18.153  30.695  65.414  1.00 30.09           C  
ATOM    266  CG2 VAL A  36     -18.862  33.006  64.773  1.00 31.39           C  
ATOM    267  N   TYR A  37     -21.067  29.096  66.097  1.00 30.91           N  
ATOM    268  CA  TYR A  37     -21.262  27.834  66.796  1.00 25.81           C  
ATOM    269  C   TYR A  37     -20.089  26.911  66.499  1.00 33.31           C  
ATOM    270  O   TYR A  37     -19.680  26.776  65.342  1.00 33.64           O  
ATOM    271  CB  TYR A  37     -22.573  27.166  66.374  1.00 31.93           C  
ATOM    272  CG  TYR A  37     -23.799  28.049  66.479  1.00 28.04           C  
ATOM    273  CD1 TYR A  37     -24.106  28.970  65.485  1.00 30.82           C  
ATOM    274  CD2 TYR A  37     -24.657  27.951  67.567  1.00 29.93           C  
ATOM    275  CE1 TYR A  37     -25.225  29.775  65.576  1.00 24.79           C  
ATOM    276  CE2 TYR A  37     -25.780  28.750  67.665  1.00 28.93           C  
ATOM    277  CZ  TYR A  37     -26.059  29.660  66.667  1.00 30.20           C  
ATOM    278  OH  TYR A  37     -27.174  30.458  66.762  1.00 32.62           O  
ATOM    279  N   CYS A  38     -19.555  26.277  67.537  1.00 28.03           N  
ATOM    280  CA  CYS A  38     -18.419  25.382  67.383  1.00 29.55           C  
ATOM    281  C   CYS A  38     -18.436  24.379  68.527  1.00 30.64           C  
ATOM    282  O   CYS A  38     -19.055  24.631  69.566  1.00 29.00           O  
ATOM    283  CB  CYS A  38     -17.094  26.158  67.362  1.00 33.99           C  
ATOM    284  SG  CYS A  38     -16.612  26.882  68.946  1.00 39.36           S  
ATOM    285  N   PRO A  39     -17.786  23.226  68.357  1.00 28.03           N  
ATOM    286  CA  PRO A  39     -17.701  22.266  69.465  1.00 30.12           C  
ATOM    287  C   PRO A  39     -16.998  22.878  70.667  1.00 30.67           C  
ATOM    288  O   PRO A  39     -16.035  23.635  70.530  1.00 33.30           O  
ATOM    289  CB  PRO A  39     -16.894  21.107  68.869  1.00 27.83           C  
ATOM    290  CG  PRO A  39     -17.094  21.224  67.394  1.00 32.19           C  
ATOM    291  CD  PRO A  39     -17.189  22.695  67.120  1.00 32.72           C  
ATOM    292  N   ARG A  40     -17.494  22.542  71.859  1.00 30.74           N  
ATOM    293  CA  ARG A  40     -16.988  23.157  73.078  1.00 37.68           C  
ATOM    294  C   ARG A  40     -15.606  22.656  73.474  1.00 35.98           C  
ATOM    295  O   ARG A  40     -14.947  23.300  74.296  1.00 38.97           O  
ATOM    296  CB  ARG A  40     -17.967  22.928  74.233  1.00 36.25           C  
ATOM    297  CG  ARG A  40     -18.007  21.502  74.755  1.00 35.21           C  
ATOM    298  CD  ARG A  40     -18.840  21.416  76.025  1.00 38.69           C  
ATOM    299  NE  ARG A  40     -19.094  20.034  76.424  1.00 38.85           N  
ATOM    300  CZ  ARG A  40     -19.794  19.685  77.498  1.00 36.84           C  
ATOM    301  NH1 ARG A  40     -20.308  20.617  78.289  1.00 37.14           N1+
ATOM    302  NH2 ARG A  40     -19.975  18.403  77.785  1.00 35.64           N  
ATOM    303  N   HIS A  41     -15.145  21.538  72.916  1.00 35.84           N  
ATOM    304  CA  HIS A  41     -13.820  21.037  73.265  1.00 38.89           C  
ATOM    305  C   HIS A  41     -12.697  21.814  72.589  1.00 37.13           C  
ATOM    306  O   HIS A  41     -11.539  21.391  72.668  1.00 39.19           O  
ATOM    307  CB  HIS A  41     -13.705  19.545  72.937  1.00 42.38           C  
ATOM    308  CG  HIS A  41     -13.826  19.231  71.479  1.00 37.90           C  
ATOM    310  CD2 HIS A  41     -12.964  19.414  70.451  1.00 37.33           C  
ATOM    309  ND1 HIS A  41     -14.947  18.638  70.939  1.00 36.57           N  
ATOM    311  CE1 HIS A  41     -14.774  18.477  69.640  1.00 41.55           C  
ATOM    312  NE2 HIS A  41     -13.579  18.940  69.318  1.00 41.88           N  
ATOM    313  N   VAL A  42     -13.011  22.932  71.930  1.00 35.20           N  
ATOM    314  CA  VAL A  42     -11.972  23.826  71.436  1.00 39.75           C  
ATOM    315  C   VAL A  42     -11.252  24.518  72.587  1.00 40.51           C  
ATOM    316  O   VAL A  42     -10.132  25.010  72.411  1.00 45.18           O  
ATOM    317  CB  VAL A  42     -12.576  24.854  70.458  1.00 34.88           C  
ATOM    318  CG1 VAL A  42     -13.447  25.854  71.200  1.00 28.67           C  
ATOM    319  CG2 VAL A  42     -11.482  25.565  69.669  1.00 37.02           C  
ATOM    320  N   ILE A  43     -11.866  24.557  73.776  1.00 39.40           N  
ATOM    321  CA  ILE A  43     -11.235  25.160  74.945  1.00 45.41           C  
ATOM    322  C   ILE A  43     -10.322  24.190  75.681  1.00 44.13           C  
ATOM    323  O   ILE A  43      -9.723  24.569  76.697  1.00 53.91           O  
ATOM    324  CB  ILE A  43     -12.293  25.705  75.927  1.00 38.96           C  
ATOM    325  CG1 ILE A  43     -13.044  24.551  76.594  1.00 39.31           C  
ATOM    326  CG2 ILE A  43     -13.257  26.636  75.211  1.00 39.80           C  
ATOM    327  CD1 ILE A  43     -14.181  24.995  77.490  1.00 37.22           C  
ATOM    328  N   CYS A  44     -10.196  22.955  75.208  1.00 49.20           N  
ATOM    329  CA  CYS A  44      -9.356  21.954  75.847  1.00 50.36           C  
ATOM    330  C   CYS A  44      -8.022  21.818  75.124  1.00 56.74           C  
ATOM    331  O   CYS A  44      -7.859  22.241  73.976  1.00 54.23           O  
ATOM    332  CB  CYS A  44     -10.057  20.592  75.883  1.00 52.03           C  
ATOM    333  SG  CYS A  44     -11.790  20.639  76.366  1.00 57.89           S  
ATOM    334  N   THR A  45      -7.064  21.219  75.820  1.00 61.24           N  
ATOM    335  CA  THR A  45      -5.783  20.824  75.253  1.00 65.40           C  
ATOM    336  C   THR A  45      -5.623  19.313  75.424  1.00 65.43           C  
ATOM    337  O   THR A  45      -6.547  18.617  75.855  1.00 65.90           O  
ATOM    338  CB  THR A  45      -4.635  21.607  75.896  1.00 69.65           C  
ATOM    340  CG2 THR A  45      -4.399  21.145  77.328  1.00 66.61           C  
ATOM    339  OG1 THR A  45      -3.438  21.416  75.131  1.00 75.39           O  
ATOM    341  N   SER A  46      -4.437  18.804  75.082  1.00 68.52           N  
ATOM    342  CA  SER A  46      -4.225  17.360  75.096  1.00 68.51           C  
ATOM    343  C   SER A  46      -4.359  16.773  76.496  1.00 69.36           C  
ATOM    344  O   SER A  46      -4.830  15.640  76.649  1.00 71.42           O  
ATOM    345  CB  SER A  46      -2.855  17.028  74.504  1.00 67.95           C  
ATOM    346  OG  SER A  46      -2.750  17.507  73.174  1.00 67.72           O  
ATOM    347  N   GLU A  47      -3.965  17.521  77.527  1.00 70.96           N  
ATOM    348  CA  GLU A  47      -4.049  17.023  78.895  1.00 70.54           C  
ATOM    349  C   GLU A  47      -5.452  17.117  79.482  1.00 69.09           C  
ATOM    350  O   GLU A  47      -5.693  16.560  80.559  1.00 69.43           O  
ATOM    351  CB  GLU A  47      -3.065  17.782  79.791  1.00 71.46           C  
ATOM    352  CG  GLU A  47      -2.573  16.982  80.987  1.00 79.64           C  
ATOM    353  CD  GLU A  47      -1.180  17.384  81.429  1.00 85.00           C  
ATOM    354  OE1 GLU A  47      -1.058  18.045  82.481  1.00 85.44           O  
ATOM    355  OE2 GLU A  47      -0.209  17.036  80.725  1.00 82.68           O1-
ATOM    356  N   ASP A  48      -6.379  17.796  78.807  1.00 67.45           N  
ATOM    357  CA  ASP A  48      -7.738  17.946  79.309  1.00 66.01           C  
ATOM    358  C   ASP A  48      -8.702  16.904  78.758  1.00 61.87           C  
ATOM    359  O   ASP A  48      -9.706  16.606  79.414  1.00 57.55           O  
ATOM    360  CB  ASP A  48      -8.281  19.339  78.967  1.00 67.91           C  
ATOM    361  CG  ASP A  48      -7.577  20.447  79.727  1.00 70.82           C  
ATOM    362  OD1 ASP A  48      -7.511  20.368  80.972  1.00 74.63           O  
ATOM    363  OD2 ASP A  48      -7.100  21.402  79.079  1.00 65.47           O1-
ATOM    364  N   MET A  49      -8.413  16.332  77.588  1.00 64.80           N  
ATOM    365  CA  MET A  49      -9.418  15.600  76.823  1.00 61.58           C  
ATOM    366  C   MET A  49      -9.793  14.249  77.421  1.00 54.59           C  
ATOM    367  O   MET A  49     -10.736  13.623  76.925  1.00 50.82           O  
ATOM    368  CB  MET A  49      -8.930  15.410  75.386  1.00 62.15           C  
ATOM    369  CG  MET A  49      -8.934  16.691  74.567  1.00 60.24           C  
ATOM    370  SD  MET A  49      -8.229  16.487  72.920  1.00 77.15           S  
ATOM    371  CE  MET A  49      -8.703  18.038  72.158  1.00 60.34           C  
ATOM    372  N   LEU A  50      -9.098  13.777  78.459  1.00 55.58           N  
ATOM    373  CA  LEU A  50      -9.472  12.497  79.056  1.00 50.20           C  
ATOM    374  C   LEU A  50     -10.771  12.620  79.843  1.00 50.23           C  
ATOM    375  O   LEU A  50     -11.702  11.828  79.656  1.00 53.98           O  
ATOM    376  CB  LEU A  50      -8.348  11.972  79.949  1.00 56.38           C  
ATOM    377  CG  LEU A  50      -8.686  10.683  80.706  1.00 56.22           C  
ATOM    378  CD1 LEU A  50      -9.083   9.574  79.738  1.00 54.68           C  
ATOM    379  CD2 LEU A  50      -7.524  10.242  81.582  1.00 61.06           C  
ATOM    380  N   ASN A  51     -10.852  13.606  80.734  1.00 54.23           N  
ATOM    381  CA  ASN A  51     -12.073  13.874  81.495  1.00 56.71           C  
ATOM    382  C   ASN A  51     -12.099  15.344  81.875  1.00 53.53           C  
ATOM    383  O   ASN A  51     -11.754  15.724  83.001  1.00 59.55           O  
ATOM    384  CB  ASN A  51     -12.165  12.987  82.737  1.00 60.04           C  
ATOM    385  CG  ASN A  51     -13.429  13.238  83.538  1.00 66.55           C  
ATOM    387  ND2 ASN A  51     -13.266  13.713  84.768  1.00 64.37           N  
ATOM    386  OD1 ASN A  51     -14.540  13.012  83.056  1.00 68.23           O  
ATOM    388  N   PRO A  52     -12.498  16.214  80.948  1.00 51.24           N  
ATOM    389  CA  PRO A  52     -12.552  17.645  81.255  1.00 51.92           C  
ATOM    390  C   PRO A  52     -13.895  18.065  81.828  1.00 44.57           C  
ATOM    391  O   PRO A  52     -14.959  17.609  81.403  1.00 48.93           O  
ATOM    392  CB  PRO A  52     -12.320  18.290  79.883  1.00 53.34           C  
ATOM    393  CG  PRO A  52     -12.940  17.322  78.923  1.00 53.26           C  
ATOM    394  CD  PRO A  52     -12.813  15.939  79.534  1.00 52.84           C  
ATOM    395  N   ASN A  53     -13.837  18.944  82.824  1.00 42.70           N  
ATOM    396  CA  ASN A  53     -15.027  19.629  83.318  1.00 41.54           C  
ATOM    397  C   ASN A  53     -15.147  20.918  82.518  1.00 45.98           C  
ATOM    398  O   ASN A  53     -14.410  21.880  82.750  1.00 43.49           O  
ATOM    399  CB  ASN A  53     -14.935  19.889  84.817  1.00 47.59           C  
ATOM    400  CG  ASN A  53     -16.245  20.385  85.400  1.00 50.78           C  
ATOM    402  ND2 ASN A  53     -16.830  19.598  86.295  1.00 58.51           N  
ATOM    401  OD1 ASN A  53     -16.730  21.458  85.043  1.00 49.11           O  
ATOM    403  N   TYR A  54     -16.074  20.929  81.559  1.00 41.02           N  
ATOM    404  CA  TYR A  54     -16.130  22.020  80.594  1.00 37.74           C  
ATOM    405  C   TYR A  54     -16.556  23.333  81.234  1.00 36.00           C  
ATOM    406  O   TYR A  54     -16.115  24.400  80.794  1.00 38.89           O  
ATOM    407  CB  TYR A  54     -17.070  21.652  79.448  1.00 36.00           C  
ATOM    408  CG  TYR A  54     -16.478  20.641  78.495  1.00 32.02           C  
ATOM    409  CD1 TYR A  54     -15.662  21.044  77.448  1.00 36.25           C  
ATOM    410  CD2 TYR A  54     -16.725  19.284  78.648  1.00 36.73           C  
ATOM    411  CE1 TYR A  54     -15.118  20.125  76.574  1.00 40.78           C  
ATOM    412  CE2 TYR A  54     -16.184  18.357  77.779  1.00 37.10           C  
ATOM    413  CZ  TYR A  54     -15.380  18.784  76.744  1.00 36.90           C  
ATOM    414  OH  TYR A  54     -14.835  17.868  75.874  1.00 37.87           O  
ATOM    415  N   GLU A  55     -17.407  23.288  82.262  1.00 37.41           N  
ATOM    416  CA  GLU A  55     -17.793  24.529  82.925  1.00 46.21           C  
ATOM    417  C   GLU A  55     -16.624  25.125  83.697  1.00 40.08           C  
ATOM    418  O   GLU A  55     -16.481  26.352  83.769  1.00 45.60           O  
ATOM    419  CB  GLU A  55     -18.986  24.296  83.851  1.00 47.59           C  
ATOM    420  CG  GLU A  55     -20.340  24.679  83.246  1.00 53.59           C  
ATOM    421  CD  GLU A  55     -20.351  26.046  82.565  1.00 58.43           C  
ATOM    422  OE1 GLU A  55     -19.654  26.974  83.035  1.00 62.86           O  
ATOM    423  OE2 GLU A  55     -21.061  26.193  81.549  1.00 60.77           O1-
ATOM    424  N   ASP A  56     -15.777  24.274  84.281  1.00 40.14           N  
ATOM    425  CA  ASP A  56     -14.560  24.768  84.913  1.00 46.72           C  
ATOM    426  C   ASP A  56     -13.630  25.396  83.885  1.00 46.75           C  
ATOM    427  O   ASP A  56     -13.065  26.470  84.120  1.00 41.56           O  
ATOM    428  CB  ASP A  56     -13.852  23.632  85.650  1.00 47.88           C  
ATOM    429  CG  ASP A  56     -14.054  23.692  87.150  1.00 55.58           C  
ATOM    430  OD1 ASP A  56     -14.694  24.652  87.627  1.00 58.88           O  
ATOM    431  OD2 ASP A  56     -13.573  22.778  87.852  1.00 63.71           O1-
ATOM    432  N   LEU A  57     -13.470  24.746  82.729  1.00 42.40           N  
ATOM    433  CA  LEU A  57     -12.561  25.256  81.710  1.00 39.63           C  
ATOM    434  C   LEU A  57     -13.090  26.528  81.064  1.00 40.16           C  
ATOM    435  O   LEU A  57     -12.300  27.389  80.662  1.00 40.96           O  
ATOM    436  CB  LEU A  57     -12.313  24.186  80.646  1.00 42.67           C  
ATOM    437  CG  LEU A  57     -11.561  22.936  81.105  1.00 50.37           C  
ATOM    438  CD1 LEU A  57     -11.538  21.886  80.006  1.00 49.87           C  
ATOM    439  CD2 LEU A  57     -10.148  23.290  81.543  1.00 49.56           C  
ATOM    440  N   LEU A  58     -14.413  26.670  80.954  1.00 38.25           N  
ATOM    441  CA  LEU A  58     -14.972  27.838  80.281  1.00 40.40           C  
ATOM    442  C   LEU A  58     -14.925  29.078  81.165  1.00 39.95           C  
ATOM    443  O   LEU A  58     -14.673  30.183  80.671  1.00 35.67           O  
ATOM    444  CB  LEU A  58     -16.408  27.563  79.840  1.00 36.53           C  
ATOM    445  CG  LEU A  58     -17.019  28.704  79.024  1.00 40.35           C  
ATOM    446  CD1 LEU A  58     -16.204  28.953  77.763  1.00 39.04           C  
ATOM    447  CD2 LEU A  58     -18.469  28.424  78.686  1.00 45.58           C  
ATOM    448  N   ILE A  59     -15.171  28.920  82.469  1.00 42.81           N  
ATOM    449  CA  ILE A  59     -15.132  30.065  83.370  1.00 40.37           C  
ATOM    450  C   ILE A  59     -13.727  30.640  83.487  1.00 35.67           C  
ATOM    451  O   ILE A  59     -13.564  31.788  83.915  1.00 46.91           O  
ATOM    452  CB  ILE A  59     -15.689  29.679  84.755  1.00 42.33           C  
ATOM    453  CG1 ILE A  59     -16.261  30.909  85.466  1.00 48.47           C  
ATOM    454  CG2 ILE A  59     -14.614  29.017  85.607  1.00 37.96           C  
ATOM    455  CD1 ILE A  59     -17.496  31.479  84.802  1.00 52.04           C  
ATOM    456  N   ARG A  60     -12.704  29.876  83.107  1.00 37.38           N  
ATOM    457  CA  ARG A  60     -11.325  30.345  83.122  1.00 39.45           C  
ATOM    458  C   ARG A  60     -10.927  31.042  81.829  1.00 40.28           C  
ATOM    459  O   ARG A  60      -9.770  31.449  81.690  1.00 42.72           O  
ATOM    460  CB  ARG A  60     -10.372  29.178  83.392  1.00 37.15           C  
ATOM    461  CG  ARG A  60     -10.613  28.483  84.719  1.00 36.47           C  
ATOM    462  CD  ARG A  60      -9.772  27.226  84.842  1.00 36.22           C  
ATOM    463  NE  ARG A  60     -10.147  26.436  86.010  1.00 42.15           N  
ATOM    464  CZ  ARG A  60      -9.663  25.229  86.281  1.00 54.61           C  
ATOM    465  NH1 ARG A  60      -8.779  24.669  85.466  1.00 54.73           N1+
ATOM    466  NH2 ARG A  60     -10.061  24.583  87.368  1.00 53.63           N  
ATOM    467  N   LYS A  61     -11.851  31.186  80.886  1.00 38.95           N  
ATOM    468  CA  LYS A  61     -11.614  31.878  79.631  1.00 39.80           C  
ATOM    469  C   LYS A  61     -12.501  33.114  79.543  1.00 39.96           C  
ATOM    470  O   LYS A  61     -13.520  33.229  80.229  1.00 41.63           O  
ATOM    471  CB  LYS A  61     -11.880  30.960  78.431  1.00 42.50           C  
ATOM    472  CG  LYS A  61     -11.268  29.575  78.554  1.00 40.30           C  
ATOM    473  CD  LYS A  61     -10.068  29.419  77.632  1.00 43.28           C  
ATOM    474  CE  LYS A  61      -9.474  28.023  77.733  1.00 50.52           C  
ATOM    475  NZ  LYS A  61      -9.547  27.496  79.124  1.00 57.16           N1+
ATOM    476  N   SER A  62     -12.092  34.048  78.691  1.00 36.02           N  
ATOM    477  CA  SER A  62     -12.873  35.239  78.389  1.00 45.54           C  
ATOM    478  C   SER A  62     -12.968  35.395  76.875  1.00 46.47           C  
ATOM    479  O   SER A  62     -12.510  34.540  76.110  1.00 42.97           O  
ATOM    480  CB  SER A  62     -12.264  36.486  79.042  1.00 50.61           C  
ATOM    481  OG  SER A  62     -10.909  36.647  78.674  1.00 52.06           O  
ATOM    482  N   ASN A  63     -13.570  36.504  76.440  1.00 45.75           N  
ATOM    483  CA  ASN A  63     -13.822  36.700  75.016  1.00 46.75           C  
ATOM    484  C   ASN A  63     -12.531  36.844  74.220  1.00 48.42           C  
ATOM    485  O   ASN A  63     -12.477  36.432  73.056  1.00 43.99           O  
ATOM    486  CB  ASN A  63     -14.714  37.922  74.809  1.00 48.34           C  
ATOM    487  CG  ASN A  63     -16.120  37.707  75.325  1.00 48.12           C  
ATOM    489  ND2 ASN A  63     -16.859  38.794  75.499  1.00 52.25           N  
ATOM    488  OD1 ASN A  63     -16.538  36.575  75.568  1.00 47.86           O  
ATOM    490  N   HIS A  64     -11.487  37.413  74.824  1.00 42.81           N  
ATOM    491  CA  HIS A  64     -10.226  37.603  74.116  1.00 47.58           C  
ATOM    492  C   HIS A  64      -9.485  36.297  73.861  1.00 45.70           C  
ATOM    493  O   HIS A  64      -8.532  36.293  73.074  1.00 44.67           O  
ATOM    494  CB  HIS A  64      -9.326  38.562  74.897  1.00 55.48           C  
ATOM    495  CG  HIS A  64      -8.487  37.890  75.939  1.00 57.45           C  
ATOM    497  CD2 HIS A  64      -7.155  37.652  75.995  1.00 62.77           C  
ATOM    496  ND1 HIS A  64      -9.018  37.366  77.098  1.00 65.64           N  
ATOM    498  CE1 HIS A  64      -8.049  36.837  77.824  1.00 67.36           C  
ATOM    499  NE2 HIS A  64      -6.909  36.998  77.177  1.00 70.85           N  
ATOM    500  N   ASN A  65      -9.891  35.199  74.500  1.00 46.87           N  
ATOM    501  CA  ASN A  65      -9.232  33.913  74.312  1.00 42.60           C  
ATOM    502  C   ASN A  65      -9.683  33.191  73.049  1.00 43.44           C  
ATOM    503  O   ASN A  65      -9.116  32.144  72.720  1.00 45.20           O  
ATOM    504  CB  ASN A  65      -9.479  33.014  75.528  1.00 43.59           C  
ATOM    505  CG  ASN A  65      -8.871  33.572  76.800  1.00 48.45           C  
ATOM    507  ND2 ASN A  65      -7.579  33.875  76.756  1.00 48.19           N  
ATOM    506  OD1 ASN A  65      -9.554  33.725  77.813  1.00 45.49           O  
ATOM    508  N   PHE A  66     -10.676  33.718  72.338  1.00 38.08           N  
ATOM    509  CA  PHE A  66     -11.234  33.076  71.155  1.00 40.63           C  
ATOM    510  C   PHE A  66     -10.905  33.913  69.926  1.00 41.32           C  
ATOM    511  O   PHE A  66     -11.373  35.049  69.799  1.00 44.74           O  
ATOM    512  CB  PHE A  66     -12.747  32.898  71.288  1.00 38.85           C  
ATOM    513  CG  PHE A  66     -13.155  31.991  72.414  1.00 39.29           C  
ATOM    514  CD1 PHE A  66     -13.187  30.616  72.245  1.00 37.23           C  
ATOM    515  CD2 PHE A  66     -13.506  32.517  73.646  1.00 37.37           C  
ATOM    516  CE1 PHE A  66     -13.564  29.783  73.286  1.00 36.49           C  
ATOM    517  CE2 PHE A  66     -13.883  31.691  74.689  1.00 35.33           C  
ATOM    518  CZ  PHE A  66     -13.912  30.323  74.509  1.00 43.59           C  
ATOM    519  N   LEU A  67     -10.106  33.350  69.026  1.00 37.46           N  
ATOM    520  CA  LEU A  67      -9.759  33.989  67.760  1.00 39.60           C  
ATOM    521  C   LEU A  67     -10.605  33.356  66.658  1.00 45.47           C  
ATOM    522  O   LEU A  67     -10.447  32.170  66.353  1.00 47.86           O  
ATOM    523  CB  LEU A  67      -8.267  33.836  67.459  1.00 41.67           C  
ATOM    524  CG  LEU A  67      -7.852  34.306  66.063  1.00 50.78           C  
ATOM    525  CD1 LEU A  67      -7.697  35.811  66.075  1.00 54.65           C  
ATOM    526  CD2 LEU A  67      -6.565  33.632  65.596  1.00 53.28           C  
ATOM    527  N   VAL A  68     -11.503  34.139  66.068  1.00 41.73           N  
ATOM    528  CA  VAL A  68     -12.392  33.669  65.012  1.00 41.94           C  
ATOM    529  C   VAL A  68     -11.961  34.319  63.703  1.00 48.24           C  
ATOM    530  O   VAL A  68     -11.912  35.551  63.596  1.00 48.40           O  
ATOM    531  CB  VAL A  68     -13.860  33.983  65.332  1.00 43.81           C  
ATOM    532  CG1 VAL A  68     -14.762  33.503  64.202  1.00 38.39           C  
ATOM    533  CG2 VAL A  68     -14.269  33.341  66.650  1.00 37.29           C  
ATOM    534  N   GLN A  69     -11.657  33.492  62.708  1.00 42.65           N  
ATOM    535  CA  GLN A  69     -11.207  33.957  61.403  1.00 40.20           C  
ATOM    536  C   GLN A  69     -12.207  33.536  60.335  1.00 45.19           C  
ATOM    537  O   GLN A  69     -12.541  32.352  60.222  1.00 41.18           O  
ATOM    538  CB  GLN A  69      -9.818  33.404  61.068  1.00 42.53           C  
ATOM    539  CG  GLN A  69      -8.666  34.243  61.596  1.00 48.54           C  
ATOM    540  CD  GLN A  69      -7.348  33.493  61.584  1.00 53.50           C  
ATOM    542  NE2 GLN A  69      -6.378  34.008  60.836  1.00 54.98           N  
ATOM    541  OE1 GLN A  69      -7.203  32.459  62.237  1.00 58.04           O  
ATOM    543  N   ALA A  70     -12.681  34.506  59.560  1.00 47.87           N  
ATOM    544  CA  ALA A  70     -13.549  34.265  58.410  1.00 48.51           C  
ATOM    545  C   ALA A  70     -12.748  34.645  57.168  1.00 53.00           C  
ATOM    546  O   ALA A  70     -12.752  35.799  56.736  1.00 57.30           O  
ATOM    547  CB  ALA A  70     -14.847  35.058  58.519  1.00 42.49           C  
ATOM    548  N   GLY A  71     -12.057  33.663  56.597  1.00 51.17           N  
ATOM    549  CA  GLY A  71     -11.104  33.933  55.542  1.00 53.14           C  
ATOM    550  C   GLY A  71      -9.906  34.691  56.072  1.00 60.48           C  
ATOM    551  O   GLY A  71      -9.224  34.222  56.987  1.00 64.43           O  
ATOM    552  N   ASN A  72      -9.640  35.867  55.512  1.00 64.84           N  
ATOM    553  CA  ASN A  72      -8.597  36.742  56.027  1.00 65.70           C  
ATOM    554  C   ASN A  72      -9.132  37.775  57.010  1.00 67.64           C  
ATOM    555  O   ASN A  72      -8.343  38.534  57.581  1.00 70.47           O  
ATOM    556  CB  ASN A  72      -7.880  37.452  54.873  1.00 67.25           C  
ATOM    557  CG  ASN A  72      -6.610  36.741  54.452  1.00 69.63           C  
ATOM    559  ND2 ASN A  72      -5.498  37.089  55.090  1.00 66.84           N  
ATOM    558  OD1 ASN A  72      -6.627  35.888  53.564  1.00 69.66           O  
ATOM    560  N   VAL A  73     -10.444  37.816  57.223  1.00 62.71           N  
ATOM    561  CA  VAL A  73     -11.062  38.773  58.132  1.00 57.40           C  
ATOM    562  C   VAL A  73     -11.174  38.141  59.513  1.00 57.48           C  
ATOM    563  O   VAL A  73     -11.630  36.999  59.649  1.00 52.71           O  
ATOM    564  CB  VAL A  73     -12.442  39.212  57.614  1.00 56.38           C  
ATOM    565  CG1 VAL A  73     -13.041  40.275  58.524  1.00 55.15           C  
ATOM    566  CG2 VAL A  73     -12.335  39.721  56.185  1.00 57.14           C  
ATOM    567  N   GLN A  74     -10.758  38.880  60.536  1.00 55.65           N  
ATOM    568  CA  GLN A  74     -10.859  38.437  61.918  1.00 54.17           C  
ATOM    569  C   GLN A  74     -12.094  39.047  62.567  1.00 52.79           C  
ATOM    570  O   GLN A  74     -12.364  40.241  62.413  1.00 57.72           O  
ATOM    571  CB  GLN A  74      -9.607  38.823  62.709  1.00 51.64           C  
ATOM    572  CG  GLN A  74      -9.667  38.459  64.183  1.00 59.47           C  
ATOM    573  CD  GLN A  74      -8.486  39.001  64.964  1.00 65.67           C  
ATOM    575  NE2 GLN A  74      -8.624  39.053  66.284  1.00 60.42           N  
ATOM    574  OE1 GLN A  74      -7.464  39.373  64.387  1.00 68.08           O  
ATOM    576  N   LEU A  75     -12.844  38.219  63.287  1.00 49.98           N  
ATOM    577  CA  LEU A  75     -14.034  38.661  64.001  1.00 45.97           C  
ATOM    578  C   LEU A  75     -13.722  38.758  65.487  1.00 51.19           C  
ATOM    579  O   LEU A  75     -13.122  37.842  66.061  1.00 51.25           O  
ATOM    580  CB  LEU A  75     -15.203  37.701  63.771  1.00 45.98           C  
ATOM    581  CG  LEU A  75     -15.397  37.124  62.366  1.00 46.40           C  
ATOM    582  CD1 LEU A  75     -16.637  36.245  62.327  1.00 43.70           C  
ATOM    583  CD2 LEU A  75     -15.490  38.228  61.323  1.00 46.98           C  
ATOM    584  N   ARG A  76     -14.125  39.864  66.105  1.00 47.70           N  
ATOM    585  CA  ARG A  76     -13.924  40.058  67.533  1.00 48.38           C  
ATOM    586  C   ARG A  76     -15.060  39.403  68.306  1.00 39.67           C  
ATOM    587  O   ARG A  76     -16.236  39.687  68.055  1.00 42.34           O  
ATOM    588  CB  ARG A  76     -13.840  41.545  67.879  1.00 50.15           C  
ATOM    589  CG  ARG A  76     -13.612  41.813  69.360  1.00 52.87           C  
ATOM    590  CD  ARG A  76     -13.416  43.294  69.645  1.00 55.14           C  
ATOM    591  NE  ARG A  76     -14.581  44.088  69.265  1.00 64.31           N  
ATOM    592  CZ  ARG A  76     -14.626  44.888  68.204  1.00 67.73           C  
ATOM    593  NH1 ARG A  76     -13.568  45.003  67.413  1.00 66.74           N1+
ATOM    594  NH2 ARG A  76     -15.728  45.573  67.934  1.00 66.20           N  
ATOM    595  N   VAL A  77     -14.705  38.525  69.239  1.00 40.40           N  
ATOM    596  CA  VAL A  77     -15.688  37.865  70.092  1.00 41.40           C  
ATOM    597  C   VAL A  77     -16.126  38.862  71.160  1.00 42.42           C  
ATOM    598  O   VAL A  77     -15.323  39.286  71.994  1.00 41.41           O  
ATOM    599  CB  VAL A  77     -15.122  36.588  70.720  1.00 42.39           C  
ATOM    600  CG1 VAL A  77     -16.166  35.927  71.607  1.00 42.45           C  
ATOM    601  CG2 VAL A  77     -14.650  35.629  69.637  1.00 45.27           C  
ATOM    602  N   ILE A  78     -17.404  39.247  71.130  1.00 45.11           N  
ATOM    603  CA  ILE A  78     -17.956  40.173  72.111  1.00 47.98           C  
ATOM    604  C   ILE A  78     -18.777  39.464  73.176  1.00 45.95           C  
ATOM    605  O   ILE A  78     -19.370  40.129  74.037  1.00 46.80           O  
ATOM    606  CB  ILE A  78     -18.805  41.263  71.426  1.00 45.44           C  
ATOM    607  CG1 ILE A  78     -19.998  40.633  70.705  1.00 46.53           C  
ATOM    608  CG2 ILE A  78     -17.953  42.068  70.458  1.00 49.79           C  
ATOM    609  CD1 ILE A  78     -21.254  41.473  70.759  1.00 46.96           C  
ATOM    610  N   GLY A  79     -18.825  38.136  73.148  1.00 44.35           N  
ATOM    611  CA  GLY A  79     -19.570  37.368  74.125  1.00 40.60           C  
ATOM    612  C   GLY A  79     -19.483  35.882  73.851  1.00 41.13           C  
ATOM    613  O   GLY A  79     -19.364  35.467  72.694  1.00 40.70           O  
ATOM    614  N   HIS A  80     -19.532  35.067  74.901  1.00 38.25           N  
ATOM    615  CA  HIS A  80     -19.459  33.623  74.754  1.00 43.22           C  
ATOM    616  C   HIS A  80     -20.447  32.967  75.705  1.00 45.13           C  
ATOM    617  O   HIS A  80     -20.775  33.515  76.761  1.00 41.76           O  
ATOM    618  CB  HIS A  80     -18.040  33.094  75.012  1.00 41.39           C  
ATOM    619  CG  HIS A  80     -17.537  33.357  76.396  1.00 48.48           C  
ATOM    621  CD2 HIS A  80     -17.684  32.660  77.547  1.00 46.89           C  
ATOM    620  ND1 HIS A  80     -16.769  34.457  76.711  1.00 51.98           N  
ATOM    622  CE1 HIS A  80     -16.469  34.429  77.998  1.00 48.92           C  
ATOM    623  NE2 HIS A  80     -17.012  33.348  78.528  1.00 50.90           N  
ATOM    624  N   SER A  81     -20.917  31.785  75.316  1.00 38.75           N  
ATOM    625  CA  SER A  81     -21.886  31.042  76.106  1.00 41.79           C  
ATOM    626  C   SER A  81     -21.831  29.580  75.694  1.00 40.92           C  
ATOM    627  O   SER A  81     -21.705  29.270  74.506  1.00 45.55           O  
ATOM    628  CB  SER A  81     -23.301  31.598  75.918  1.00 43.04           C  
ATOM    629  OG  SER A  81     -24.271  30.573  76.035  1.00 52.68           O  
ATOM    630  N   MET A  82     -21.922  28.691  76.677  1.00 35.70           N  
ATOM    631  CA  MET A  82     -21.948  27.257  76.429  1.00 40.92           C  
ATOM    632  C   MET A  82     -23.390  26.778  76.399  1.00 37.18           C  
ATOM    633  O   MET A  82     -24.151  27.020  77.342  1.00 43.24           O  
ATOM    634  CB  MET A  82     -21.159  26.492  77.492  1.00 35.75           C  
ATOM    635  CG  MET A  82     -21.076  24.998  77.240  1.00 31.49           C  
ATOM    636  SD  MET A  82     -19.971  24.146  78.382  1.00 52.99           S  
ATOM    637  CE  MET A  82     -18.380  24.771  77.848  1.00 46.40           C  
ATOM    638  N   GLN A  83     -23.763  26.115  75.310  1.00 36.53           N  
ATOM    639  CA  GLN A  83     -25.081  25.506  75.169  1.00 38.76           C  
ATOM    640  C   GLN A  83     -24.859  24.008  75.017  1.00 35.47           C  
ATOM    641  O   GLN A  83     -24.610  23.522  73.909  1.00 38.88           O  
ATOM    642  CB  GLN A  83     -25.835  26.093  73.985  1.00 42.05           C  
ATOM    643  CG  GLN A  83     -27.334  26.150  74.186  1.00 49.29           C  
ATOM    644  CD  GLN A  83     -28.094  25.956  72.894  1.00 56.32           C  
ATOM    646  NE2 GLN A  83     -29.407  25.796  73.002  1.00 59.16           N  
ATOM    645  OE1 GLN A  83     -27.511  25.956  71.809  1.00 59.39           O  
ATOM    647  N   ASN A  84     -24.943  23.286  76.135  1.00 35.48           N  
ATOM    648  CA  ASN A  84     -24.667  21.854  76.163  1.00 28.78           C  
ATOM    649  C   ASN A  84     -23.255  21.576  75.665  1.00 32.51           C  
ATOM    650  O   ASN A  84     -22.282  21.926  76.339  1.00 37.59           O  
ATOM    651  CB  ASN A  84     -25.704  21.085  75.339  1.00 33.36           C  
ATOM    652  CG  ASN A  84     -27.120  21.394  75.766  1.00 31.17           C  
ATOM    654  ND2 ASN A  84     -27.944  21.838  74.824  1.00 32.50           N  
ATOM    653  OD1 ASN A  84     -27.467  21.251  76.939  1.00 37.19           O  
ATOM    655  N   CYS A  85     -23.115  20.964  74.490  1.00 31.33           N  
ATOM    656  CA  CYS A  85     -21.798  20.585  73.993  1.00 29.75           C  
ATOM    657  C   CYS A  85     -21.272  21.497  72.891  1.00 27.93           C  
ATOM    658  O   CYS A  85     -20.211  21.212  72.327  1.00 30.14           O  
ATOM    659  CB  CYS A  85     -21.806  19.130  73.517  1.00 30.66           C  
ATOM    660  SG  CYS A  85     -22.241  17.929  74.804  1.00 41.25           S  
ATOM    661  N   VAL A  86     -21.956  22.597  72.589  1.00 26.22           N  
ATOM    662  CA  VAL A  86     -21.462  23.546  71.599  1.00 31.73           C  
ATOM    663  C   VAL A  86     -21.217  24.889  72.270  1.00 35.24           C  
ATOM    664  O   VAL A  86     -21.880  25.253  73.248  1.00 34.26           O  
ATOM    665  CB  VAL A  86     -22.422  23.712  70.400  1.00 34.22           C  
ATOM    666  CG1 VAL A  86     -22.536  22.411  69.618  1.00 32.41           C  
ATOM    667  CG2 VAL A  86     -23.786  24.197  70.866  1.00 37.90           C  
ATOM    668  N   LEU A  87     -20.248  25.624  71.735  1.00 34.20           N  
ATOM    669  CA  LEU A  87     -19.981  26.989  72.159  1.00 38.10           C  
ATOM    670  C   LEU A  87     -20.746  27.959  71.272  1.00 37.42           C  
ATOM    671  O   LEU A  87     -20.863  27.752  70.060  1.00 39.21           O  
ATOM    672  CB  LEU A  87     -18.483  27.293  72.093  1.00 39.41           C  
ATOM    673  CG  LEU A  87     -17.705  27.345  73.407  1.00 41.24           C  
ATOM    674  CD1 LEU A  87     -16.210  27.344  73.135  1.00 39.84           C  
ATOM    675  CD2 LEU A  87     -18.101  28.566  74.221  1.00 45.07           C  
ATOM    676  N   LYS A  88     -21.273  29.017  71.882  1.00 35.57           N  
ATOM    677  CA  LYS A  88     -21.956  30.086  71.160  1.00 35.57           C  
ATOM    678  C   LYS A  88     -21.167  31.370  71.373  1.00 42.07           C  
ATOM    679  O   LYS A  88     -21.201  31.953  72.462  1.00 39.09           O  
ATOM    680  CB  LYS A  88     -23.403  30.235  71.629  1.00 39.36           C  
ATOM    681  CG  LYS A  88     -24.281  29.038  71.296  1.00 41.29           C  
ATOM    682  CD  LYS A  88     -25.665  29.167  71.909  1.00 46.58           C  
ATOM    683  CE  LYS A  88     -26.601  29.951  71.005  1.00 43.72           C  
ATOM    684  NZ  LYS A  88     -27.998  29.944  71.521  1.00 51.46           N1+
ATOM    685  N   LEU A  89     -20.451  31.801  70.337  1.00 35.18           N  
ATOM    686  CA  LEU A  89     -19.587  32.974  70.406  1.00 35.95           C  
ATOM    687  C   LEU A  89     -20.274  34.136  69.697  1.00 39.94           C  
ATOM    688  O   LEU A  89     -20.422  34.124  68.471  1.00 37.92           O  
ATOM    689  CB  LEU A  89     -18.225  32.683  69.778  1.00 35.83           C  
ATOM    690  CG  LEU A  89     -17.443  31.484  70.316  1.00 34.70           C  
ATOM    691  CD1 LEU A  89     -16.114  31.346  69.590  1.00 35.27           C  
ATOM    692  CD2 LEU A  89     -17.225  31.612  71.813  1.00 34.21           C  
ATOM    693  N   LYS A  90     -20.694  35.133  70.470  1.00 37.44           N  
ATOM    694  CA  LYS A  90     -21.231  36.355  69.888  1.00 37.63           C  
ATOM    695  C   LYS A  90     -20.093  37.183  69.306  1.00 44.75           C  
ATOM    696  O   LYS A  90     -19.088  37.432  69.979  1.00 43.60           O  
ATOM    697  CB  LYS A  90     -21.990  37.156  70.944  1.00 45.52           C  
ATOM    698  CG  LYS A  90     -23.177  37.940  70.409  1.00 47.69           C  
ATOM    699  CD  LYS A  90     -24.005  38.518  71.547  1.00 55.70           C  
ATOM    700  CE  LYS A  90     -25.345  39.037  71.053  1.00 59.25           C  
ATOM    701  NZ  LYS A  90     -26.228  39.447  72.181  1.00 57.77           N1+
ATOM    702  N   VAL A  91     -20.244  37.605  68.052  1.00 39.26           N  
ATOM    703  CA  VAL A  91     -19.193  38.332  67.355  1.00 38.65           C  
ATOM    704  C   VAL A  91     -19.715  39.699  66.932  1.00 46.65           C  
ATOM    705  O   VAL A  91     -20.920  39.964  66.930  1.00 44.94           O  
ATOM    706  CB  VAL A  91     -18.655  37.554  66.137  1.00 43.56           C  
ATOM    707  CG1 VAL A  91     -17.792  36.387  66.598  1.00 41.53           C  
ATOM    708  CG2 VAL A  91     -19.802  37.068  65.267  1.00 38.87           C  
ATOM    709  N   ASP A  92     -18.775  40.571  66.563  1.00 47.50           N  
ATOM    710  CA  ASP A  92     -19.097  41.962  66.265  1.00 55.99           C  
ATOM    711  C   ASP A  92     -19.813  42.133  64.931  1.00 55.99           C  
ATOM    712  O   ASP A  92     -20.446  43.172  64.713  1.00 51.50           O  
ATOM    713  CB  ASP A  92     -17.816  42.800  66.282  1.00 56.73           C  
ATOM    714  CG  ASP A  92     -18.082  44.282  66.104  1.00 71.09           C  
ATOM    715  OD1 ASP A  92     -18.456  44.945  67.094  1.00 74.54           O  
ATOM    716  OD2 ASP A  92     -17.917  44.784  64.971  1.00 72.25           O1-
ATOM    717  N   THR A  93     -19.741  41.146  64.042  1.00 53.36           N  
ATOM    718  CA  THR A  93     -20.267  41.272  62.689  1.00 50.11           C  
ATOM    719  C   THR A  93     -21.298  40.186  62.421  1.00 48.58           C  
ATOM    720  O   THR A  93     -21.081  39.019  62.764  1.00 44.46           O  
ATOM    721  CB  THR A  93     -19.142  41.188  61.653  1.00 51.85           C  
ATOM    723  CG2 THR A  93     -19.574  41.829  60.342  1.00 53.12           C  
ATOM    722  OG1 THR A  93     -17.981  41.863  62.151  1.00 61.92           O  
ATOM    724  N   ALA A  94     -22.416  40.574  61.812  1.00 44.58           N  
ATOM    725  CA  ALA A  94     -23.384  39.608  61.318  1.00 45.34           C  
ATOM    726  C   ALA A  94     -22.932  39.095  59.958  1.00 41.83           C  
ATOM    727  O   ALA A  94     -22.536  39.880  59.092  1.00 44.83           O  
ATOM    728  CB  ALA A  94     -24.773  40.237  61.218  1.00 37.38           C  
ATOM    729  N   ASN A  95     -22.978  37.777  59.777  1.00 42.65           N  
ATOM    730  CA  ASN A  95     -22.552  37.160  58.527  1.00 40.38           C  
ATOM    731  C   ASN A  95     -23.452  37.626  57.389  1.00 40.35           C  
ATOM    732  O   ASN A  95     -24.653  37.326  57.383  1.00 39.89           O  
ATOM    733  CB  ASN A  95     -22.572  35.634  58.650  1.00 42.27           C  
ATOM    734  CG  ASN A  95     -21.926  34.936  57.464  1.00 43.20           C  
ATOM    736  ND2 ASN A  95     -21.754  33.625  57.578  1.00 42.09           N  
ATOM    735  OD1 ASN A  95     -21.591  35.563  56.459  1.00 44.92           O  
ATOM    737  N   PRO A  96     -22.914  38.362  56.412  1.00 42.52           N  
ATOM    738  CA  PRO A  96     -23.755  38.820  55.295  1.00 43.84           C  
ATOM    739  C   PRO A  96     -24.223  37.695  54.392  1.00 43.73           C  
ATOM    740  O   PRO A  96     -25.225  37.868  53.687  1.00 44.92           O  
ATOM    741  CB  PRO A  96     -22.840  39.796  54.544  1.00 41.66           C  
ATOM    742  CG  PRO A  96     -21.459  39.322  54.857  1.00 41.64           C  
ATOM    743  CD  PRO A  96     -21.512  38.793  56.265  1.00 39.46           C  
ATOM    744  N   LYS A  97     -23.537  36.555  54.387  1.00 45.99           N  
ATOM    745  CA  LYS A  97     -23.938  35.402  53.596  1.00 45.32           C  
ATOM    746  C   LYS A  97     -24.868  34.462  54.351  1.00 44.01           C  
ATOM    747  O   LYS A  97     -25.065  33.325  53.911  1.00 46.12           O  
ATOM    748  CB  LYS A  97     -22.704  34.628  53.123  1.00 43.79           C  
ATOM    749  CG  LYS A  97     -21.662  35.472  52.411  1.00 48.51           C  
ATOM    750  CD  LYS A  97     -20.651  34.588  51.697  1.00 47.89           C  
ATOM    751  CE  LYS A  97     -19.319  35.297  51.519  1.00 51.57           C  
ATOM    752  NZ  LYS A  97     -18.351  34.464  50.753  1.00 64.60           N1+
ATOM    753  N   THR A  98     -25.435  34.903  55.468  1.00 42.46           N  
ATOM    754  CA  THR A  98     -26.312  34.054  56.263  1.00 39.45           C  
ATOM    755  C   THR A  98     -27.555  33.682  55.465  1.00 38.73           C  
ATOM    756  O   THR A  98     -28.349  34.570  55.120  1.00 41.52           O  
ATOM    757  CB  THR A  98     -26.728  34.751  57.556  1.00 43.49           C  
ATOM    759  CG2 THR A  98     -27.706  33.882  58.333  1.00 38.44           C  
ATOM    758  OG1 THR A  98     -25.574  34.995  58.365  1.00 42.89           O  
ATOM    760  N   PRO A  99     -27.766  32.410  55.155  1.00 38.95           N  
ATOM    761  CA  PRO A  99     -29.005  32.004  54.492  1.00 38.09           C  
ATOM    762  C   PRO A  99     -30.127  31.867  55.511  1.00 41.90           C  
ATOM    763  O   PRO A  99     -29.914  31.905  56.724  1.00 39.74           O  
ATOM    764  CB  PRO A  99     -28.640  30.650  53.883  1.00 40.27           C  
ATOM    765  CG  PRO A  99     -27.665  30.080  54.873  1.00 44.92           C  
ATOM    766  CD  PRO A  99     -26.901  31.254  55.452  1.00 39.70           C  
ATOM    767  N   LYS A 100     -31.343  31.718  54.996  1.00 36.74           N  
ATOM    768  CA  LYS A 100     -32.447  31.325  55.856  1.00 42.54           C  
ATOM    769  C   LYS A 100     -32.197  29.902  56.336  1.00 42.21           C  
ATOM    770  O   LYS A 100     -31.913  29.008  55.533  1.00 40.24           O  
ATOM    771  CB  LYS A 100     -33.777  31.423  55.113  1.00 40.57           C  
ATOM    772  CG  LYS A 100     -34.989  31.181  55.998  1.00 49.85           C  
ATOM    773  CD  LYS A 100     -36.118  30.512  55.235  1.00 57.75           C  
ATOM    774  CE  LYS A 100     -37.472  30.904  55.803  1.00 58.16           C  
ATOM    775  NZ  LYS A 100     -38.084  29.783  56.571  1.00 62.23           N1+
ATOM    776  N   TYR A 101     -32.267  29.692  57.647  1.00 37.56           N  
ATOM    777  CA  TYR A 101     -31.842  28.424  58.217  1.00 37.16           C  
ATOM    778  C   TYR A 101     -32.766  28.016  59.353  1.00 37.23           C  
ATOM    779  O   TYR A 101     -33.559  28.809  59.867  1.00 36.86           O  
ATOM    780  CB  TYR A 101     -30.390  28.492  58.709  1.00 33.76           C  
ATOM    781  CG  TYR A 101     -30.181  29.414  59.891  1.00 39.07           C  
ATOM    782  CD1 TYR A 101     -29.935  30.768  59.704  1.00 33.22           C  
ATOM    783  CD2 TYR A 101     -30.223  28.929  61.193  1.00 36.68           C  
ATOM    784  CE1 TYR A 101     -29.742  31.614  60.779  1.00 38.66           C  
ATOM    785  CE2 TYR A 101     -30.032  29.768  62.274  1.00 35.64           C  
ATOM    786  CZ  TYR A 101     -29.791  31.108  62.062  1.00 42.74           C  
ATOM    787  OH  TYR A 101     -29.599  31.947  63.136  1.00 44.17           O  
ATOM    788  N   LYS A 102     -32.647  26.746  59.734  1.00 34.77           N  
ATOM    789  CA  LYS A 102     -33.343  26.180  60.877  1.00 35.68           C  
ATOM    790  C   LYS A 102     -32.405  25.213  61.582  1.00 36.28           C  
ATOM    791  O   LYS A 102     -31.485  24.664  60.972  1.00 34.40           O  
ATOM    792  CB  LYS A 102     -34.628  25.446  60.464  1.00 40.86           C  
ATOM    793  CG  LYS A 102     -35.760  26.352  60.011  1.00 49.31           C  
ATOM    794  CD  LYS A 102     -37.092  25.614  60.025  1.00 49.25           C  
ATOM    795  CE  LYS A 102     -37.465  25.108  58.640  1.00 61.49           C  
ATOM    796  NZ  LYS A 102     -36.684  23.899  58.253  1.00 62.18           N1+
ATOM    797  N   PHE A 103     -32.639  25.016  62.876  1.00 31.56           N  
ATOM    798  CA  PHE A 103     -31.916  24.031  63.672  1.00 34.73           C  
ATOM    799  C   PHE A 103     -32.868  22.876  63.951  1.00 31.35           C  
ATOM    800  O   PHE A 103     -33.804  23.015  64.745  1.00 32.98           O  
ATOM    801  CB  PHE A 103     -31.397  24.641  64.973  1.00 34.30           C  
ATOM    802  CG  PHE A 103     -30.156  25.473  64.804  1.00 32.28           C  
ATOM    803  CD1 PHE A 103     -29.508  25.539  63.583  1.00 30.49           C  
ATOM    804  CD2 PHE A 103     -29.635  26.186  65.873  1.00 35.60           C  
ATOM    805  CE1 PHE A 103     -28.366  26.303  63.428  1.00 30.40           C  
ATOM    806  CE2 PHE A 103     -28.494  26.951  65.725  1.00 31.28           C  
ATOM    807  CZ  PHE A 103     -27.858  27.010  64.501  1.00 32.20           C  
ATOM    808  N   VAL A 104     -32.639  21.743  63.295  1.00 28.64           N  
ATOM    809  CA  VAL A 104     -33.501  20.580  63.455  1.00 32.71           C  
ATOM    810  C   VAL A 104     -32.669  19.403  63.943  1.00 37.01           C  
ATOM    811  O   VAL A 104     -31.476  19.285  63.645  1.00 37.44           O  
ATOM    812  CB  VAL A 104     -34.243  20.218  62.148  1.00 35.46           C  
ATOM    813  CG1 VAL A 104     -34.967  21.437  61.592  1.00 38.21           C  
ATOM    814  CG2 VAL A 104     -33.279  19.645  61.119  1.00 38.51           C  
ATOM    815  N   ARG A 105     -33.310  18.537  64.720  1.00 27.53           N  
ATOM    816  CA  ARG A 105     -32.716  17.283  65.158  1.00 30.16           C  
ATOM    817  C   ARG A 105     -33.377  16.153  64.381  1.00 31.64           C  
ATOM    818  O   ARG A 105     -34.589  15.941  64.495  1.00 36.99           O  
ATOM    819  CB  ARG A 105     -32.889  17.086  66.664  1.00 29.60           C  
ATOM    820  CG  ARG A 105     -32.252  15.817  67.206  1.00 31.99           C  
ATOM    821  CD  ARG A 105     -32.393  15.729  68.718  1.00 31.57           C  
ATOM    822  NE  ARG A 105     -31.731  14.547  69.267  1.00 29.72           N  
ATOM    823  CZ  ARG A 105     -30.480  14.532  69.716  1.00 30.68           C  
ATOM    824  NH1 ARG A 105     -29.748  15.638  69.683  1.00 28.54           N1+
ATOM    825  NH2 ARG A 105     -29.959  13.412  70.199  1.00 29.69           N  
ATOM    826  N   ILE A 106     -32.584  15.441  63.587  1.00 25.77           N  
ATOM    827  CA  ILE A 106     -33.120  14.410  62.707  1.00 29.24           C  
ATOM    828  C   ILE A 106     -33.326  13.118  63.484  1.00 33.97           C  
ATOM    829  O   ILE A 106     -32.914  13.000  64.644  1.00 37.23           O  
ATOM    830  CB  ILE A 106     -32.201  14.192  61.492  1.00 33.86           C  
ATOM    831  CG1 ILE A 106     -30.825  13.704  61.946  1.00 28.97           C  
ATOM    832  CG2 ILE A 106     -32.072  15.474  60.686  1.00 41.61           C  
ATOM    833  CD1 ILE A 106     -30.830  12.308  62.499  1.00 40.69           C  
ATOM    834  N   GLN A 107     -33.961  12.151  62.849  1.00 29.20           N  
ATOM    835  CA  GLN A 107     -34.263  10.844  63.402  1.00 31.86           C  
ATOM    836  C   GLN A 107     -33.318   9.796  62.837  1.00 35.06           C  
ATOM    837  O   GLN A 107     -32.727   9.986  61.770  1.00 32.68           O  
ATOM    838  CB  GLN A 107     -35.711  10.456  63.080  1.00 34.98           C  
ATOM    839  CG  GLN A 107     -36.752  11.168  63.925  1.00 33.40           C  
ATOM    840  CD  GLN A 107     -36.793  10.647  65.347  1.00 40.18           C  
ATOM    842  NE2 GLN A 107     -37.030  11.542  66.299  1.00 39.77           N  
ATOM    841  OE1 GLN A 107     -36.614   9.454  65.587  1.00 42.80           O  
ATOM    843  N   PRO A 108     -33.136   8.678  63.540  1.00 32.40           N  
ATOM    844  CA  PRO A 108     -32.407   7.553  62.945  1.00 33.04           C  
ATOM    845  C   PRO A 108     -33.084   7.093  61.663  1.00 31.54           C  
ATOM    846  O   PRO A 108     -34.312   7.033  61.573  1.00 30.44           O  
ATOM    847  CB  PRO A 108     -32.466   6.477  64.034  1.00 33.49           C  
ATOM    848  CG  PRO A 108     -32.630   7.241  65.303  1.00 35.33           C  
ATOM    849  CD  PRO A 108     -33.472   8.435  64.954  1.00 38.44           C  
ATOM    850  N   GLY A 109     -32.267   6.778  60.660  1.00 30.37           N  
ATOM    851  CA  GLY A 109     -32.757   6.413  59.353  1.00 31.93           C  
ATOM    852  C   GLY A 109     -32.860   7.561  58.373  1.00 36.89           C  
ATOM    853  O   GLY A 109     -32.925   7.320  57.161  1.00 34.94           O  
ATOM    854  N   GLN A 110     -32.882   8.799  58.858  1.00 34.68           N  
ATOM    855  CA  GLN A 110     -32.911   9.958  57.984  1.00 28.85           C  
ATOM    856  C   GLN A 110     -31.503  10.294  57.503  1.00 33.18           C  
ATOM    857  O   GLN A 110     -30.500   9.919  58.116  1.00 31.04           O  
ATOM    858  CB  GLN A 110     -33.526  11.160  58.700  1.00 32.11           C  
ATOM    859  CG  GLN A 110     -35.021  11.034  58.939  1.00 34.62           C  
ATOM    860  CD  GLN A 110     -35.781  10.671  57.679  1.00 48.98           C  
ATOM    862  NE2 GLN A 110     -35.857  11.610  56.743  1.00 47.85           N  
ATOM    861  OE1 GLN A 110     -36.293   9.559  57.548  1.00 50.45           O  
ATOM    863  N   THR A 111     -31.438  11.013  56.388  1.00 30.03           N  
ATOM    864  CA  THR A 111     -30.174  11.341  55.749  1.00 31.68           C  
ATOM    865  C   THR A 111     -29.918  12.841  55.794  1.00 26.77           C  
ATOM    866  O   THR A 111     -30.797  13.645  56.118  1.00 28.89           O  
ATOM    867  CB  THR A 111     -30.151  10.848  54.298  1.00 33.24           C  
ATOM    869  CG2 THR A 111     -30.191   9.330  54.253  1.00 30.08           C  
ATOM    868  OG1 THR A 111     -31.279  11.377  53.591  1.00 31.13           O  
ATOM    870  N   PHE A 112     -28.683  13.202  55.458  1.00 25.75           N  
ATOM    871  CA  PHE A 112     -28.249  14.590  55.396  1.00 24.19           C  
ATOM    872  C   PHE A 112     -26.898  14.635  54.701  1.00 25.60           C  
ATOM    873  O   PHE A 112     -26.188  13.628  54.618  1.00 29.54           O  
ATOM    874  CB  PHE A 112     -28.162  15.227  56.788  1.00 25.66           C  
ATOM    875  CG  PHE A 112     -27.238  14.509  57.732  1.00 31.15           C  
ATOM    876  CD1 PHE A 112     -27.672  13.402  58.442  1.00 33.13           C  
ATOM    877  CD2 PHE A 112     -25.937  14.949  57.918  1.00 28.12           C  
ATOM    878  CE1 PHE A 112     -26.826  12.742  59.313  1.00 35.25           C  
ATOM    879  CE2 PHE A 112     -25.087  14.293  58.788  1.00 33.87           C  
ATOM    880  CZ  PHE A 112     -25.532  13.188  59.486  1.00 32.49           C  
ATOM    881  N   SER A 113     -26.554  15.817  54.203  1.00 27.87           N  
ATOM    882  CA  SER A 113     -25.286  16.046  53.527  1.00 26.39           C  
ATOM    883  C   SER A 113     -24.273  16.620  54.508  1.00 31.32           C  
ATOM    884  O   SER A 113     -24.619  17.427  55.374  1.00 23.80           O  
ATOM    885  CB  SER A 113     -25.460  16.995  52.340  1.00 29.74           C  
ATOM    886  OG  SER A 113     -26.449  16.512  51.449  1.00 31.08           O  
ATOM    887  N   VAL A 114     -23.020  16.198  54.367  1.00 29.58           N  
ATOM    888  CA  VAL A 114     -21.937  16.611  55.249  1.00 29.24           C  
ATOM    889  C   VAL A 114     -20.945  17.436  54.444  1.00 29.20           C  
ATOM    890  O   VAL A 114     -20.467  16.992  53.395  1.00 29.25           O  
ATOM    891  CB  VAL A 114     -21.241  15.399  55.891  1.00 26.68           C  
ATOM    892  CG1 VAL A 114     -19.953  15.834  56.583  1.00 30.26           C  
ATOM    893  CG2 VAL A 114     -22.173  14.711  56.873  1.00 26.58           C  
ATOM    894  N   LEU A 115     -20.638  18.631  54.934  1.00 26.73           N  
ATOM    895  CA  LEU A 115     -19.599  19.477  54.354  1.00 28.06           C  
ATOM    896  C   LEU A 115     -18.365  19.348  55.243  1.00 31.91           C  
ATOM    897  O   LEU A 115     -18.268  19.997  56.286  1.00 33.35           O  
ATOM    898  CB  LEU A 115     -20.062  20.926  54.246  1.00 31.46           C  
ATOM    899  CG  LEU A 115     -18.982  21.877  53.731  1.00 34.58           C  
ATOM    900  CD1 LEU A 115     -18.587  21.434  52.340  1.00 38.33           C  
ATOM    901  CD2 LEU A 115     -19.451  23.325  53.720  1.00 37.35           C  
ATOM    902  N   ALA A 116     -17.429  18.494  54.841  1.00 28.72           N  
ATOM    903  CA  ALA A 116     -16.209  18.305  55.616  1.00 36.61           C  
ATOM    904  C   ALA A 116     -15.293  19.509  55.429  1.00 36.10           C  
ATOM    905  O   ALA A 116     -14.879  19.816  54.306  1.00 36.85           O  
ATOM    906  CB  ALA A 116     -15.506  17.018  55.194  1.00 35.24           C  
ATOM    907  N   CYS A 117     -14.976  20.189  56.527  1.00 31.42           N  
ATOM    908  CA  CYS A 117     -14.143  21.380  56.496  1.00 35.33           C  
ATOM    909  C   CYS A 117     -12.897  21.176  57.345  1.00 37.63           C  
ATOM    910  O   CYS A 117     -12.895  20.398  58.304  1.00 33.01           O  
ATOM    911  CB  CYS A 117     -14.908  22.610  56.999  1.00 36.22           C  
ATOM    912  SG  CYS A 117     -16.563  22.801  56.305  1.00 50.70           S  
ATOM    913  N   TYR A 118     -11.833  21.886  56.978  1.00 41.48           N  
ATOM    914  CA  TYR A 118     -10.576  21.862  57.717  1.00 38.25           C  
ATOM    915  C   TYR A 118     -10.033  23.280  57.770  1.00 41.43           C  
ATOM    916  O   TYR A 118      -9.813  23.898  56.723  1.00 40.83           O  
ATOM    917  CB  TYR A 118      -9.566  20.912  57.064  1.00 32.92           C  
ATOM    918  CG  TYR A 118      -9.998  19.462  57.089  1.00 37.18           C  
ATOM    919  CD1 TYR A 118     -10.765  18.928  56.060  1.00 37.78           C  
ATOM    920  CD2 TYR A 118      -9.644  18.629  58.142  1.00 35.64           C  
ATOM    921  CE1 TYR A 118     -11.166  17.606  56.080  1.00 35.34           C  
ATOM    922  CE2 TYR A 118     -10.039  17.304  58.170  1.00 37.65           C  
ATOM    923  CZ  TYR A 118     -10.800  16.798  57.136  1.00 37.82           C  
ATOM    924  OH  TYR A 118     -11.196  15.481  57.160  1.00 39.89           O  
ATOM    925  N   ASN A 119      -9.826  23.791  58.986  1.00 44.86           N  
ATOM    926  CA  ASN A 119      -9.350  25.159  59.202  1.00 42.76           C  
ATOM    927  C   ASN A 119     -10.291  26.181  58.567  1.00 41.56           C  
ATOM    928  O   ASN A 119      -9.857  27.147  57.936  1.00 39.63           O  
ATOM    929  CB  ASN A 119      -7.920  25.337  58.687  1.00 49.38           C  
ATOM    930  CG  ASN A 119      -6.915  24.506  59.460  1.00 51.44           C  
ATOM    932  ND2 ASN A 119      -6.392  25.069  60.544  1.00 48.44           N  
ATOM    931  OD1 ASN A 119      -6.614  23.372  59.090  1.00 56.00           O  
ATOM    933  N   GLY A 120     -11.594  25.964  58.736  1.00 39.01           N  
ATOM    934  CA  GLY A 120     -12.598  26.855  58.194  1.00 36.10           C  
ATOM    935  C   GLY A 120     -12.758  26.823  56.691  1.00 42.88           C  
ATOM    936  O   GLY A 120     -13.523  27.632  56.153  1.00 41.11           O  
ATOM    937  N   SER A 121     -12.073  25.920  55.994  1.00 37.25           N  
ATOM    938  CA  SER A 121     -12.134  25.844  54.539  1.00 41.19           C  
ATOM    939  C   SER A 121     -12.780  24.531  54.120  1.00 42.94           C  
ATOM    940  O   SER A 121     -12.235  23.454  54.418  1.00 38.68           O  
ATOM    941  CB  SER A 121     -10.737  25.972  53.929  1.00 39.49           C  
ATOM    942  OG  SER A 121     -10.804  26.471  52.605  1.00 58.46           O  
ATOM    943  N   PRO A 122     -13.928  24.561  53.445  1.00 45.78           N  
ATOM    944  CA  PRO A 122     -14.554  23.310  52.997  1.00 41.91           C  
ATOM    945  C   PRO A 122     -13.688  22.585  51.977  1.00 41.77           C  
ATOM    946  O   PRO A 122     -13.072  23.202  51.104  1.00 44.19           O  
ATOM    947  CB  PRO A 122     -15.877  23.779  52.379  1.00 45.61           C  
ATOM    948  CG  PRO A 122     -16.126  25.132  52.974  1.00 48.15           C  
ATOM    949  CD  PRO A 122     -14.771  25.736  53.169  1.00 44.74           C  
ATOM    950  N   SER A 123     -13.646  21.256  52.093  1.00 40.84           N  
ATOM    951  CA  SER A 123     -12.852  20.428  51.199  1.00 40.73           C  
ATOM    952  C   SER A 123     -13.640  19.332  50.498  1.00 39.49           C  
ATOM    953  O   SER A 123     -13.140  18.779  49.512  1.00 37.35           O  
ATOM    954  CB  SER A 123     -11.685  19.777  51.960  1.00 42.66           C  
ATOM    955  OG  SER A 123     -12.107  18.608  52.639  1.00 40.82           O  
ATOM    956  N   GLY A 124     -14.838  19.001  50.965  1.00 34.94           N  
ATOM    957  CA  GLY A 124     -15.622  17.959  50.331  1.00 36.97           C  
ATOM    958  C   GLY A 124     -17.024  17.915  50.891  1.00 35.80           C  
ATOM    959  O   GLY A 124     -17.290  18.400  51.996  1.00 34.45           O  
ATOM    960  N   VAL A 125     -17.922  17.321  50.108  1.00 28.17           N  
ATOM    961  CA  VAL A 125     -19.322  17.178  50.492  1.00 28.26           C  
ATOM    962  C   VAL A 125     -19.792  15.780  50.111  1.00 31.29           C  
ATOM    963  O   VAL A 125     -19.449  15.266  49.041  1.00 30.39           O  
ATOM    964  CB  VAL A 125     -20.205  18.269  49.846  1.00 34.00           C  
ATOM    965  CG1 VAL A 125     -20.116  18.216  48.329  1.00 34.39           C  
ATOM    966  CG2 VAL A 125     -21.649  18.144  50.315  1.00 32.78           C  
ATOM    967  N   TYR A 126     -20.561  15.155  51.001  1.00 29.87           N  
ATOM    968  CA  TYR A 126     -21.078  13.816  50.757  1.00 27.60           C  
ATOM    969  C   TYR A 126     -22.326  13.610  51.601  1.00 30.08           C  
ATOM    970  O   TYR A 126     -22.582  14.348  52.557  1.00 29.92           O  
ATOM    971  CB  TYR A 126     -20.029  12.739  51.064  1.00 29.36           C  
ATOM    972  CG  TYR A 126     -19.484  12.790  52.475  1.00 31.82           C  
ATOM    973  CD1 TYR A 126     -18.368  13.557  52.782  1.00 36.26           C  
ATOM    974  CD2 TYR A 126     -20.084  12.070  53.500  1.00 33.37           C  
ATOM    975  CE1 TYR A 126     -17.866  13.607  54.069  1.00 33.14           C  
ATOM    976  CE2 TYR A 126     -19.589  12.115  54.789  1.00 33.73           C  
ATOM    977  CZ  TYR A 126     -18.481  12.884  55.068  1.00 32.44           C  
ATOM    978  OH  TYR A 126     -17.986  12.931  56.351  1.00 34.56           O  
ATOM    979  N   GLN A 127     -23.097  12.590  51.236  1.00 26.24           N  
ATOM    980  CA  GLN A 127     -24.341  12.272  51.923  1.00 29.01           C  
ATOM    981  C   GLN A 127     -24.090  11.281  53.053  1.00 36.22           C  
ATOM    982  O   GLN A 127     -23.270  10.367  52.926  1.00 34.05           O  
ATOM    983  CB  GLN A 127     -25.365  11.701  50.940  1.00 35.77           C  
ATOM    984  CG  GLN A 127     -26.783  11.617  51.485  1.00 35.54           C  
ATOM    985  CD  GLN A 127     -27.555  12.914  51.326  1.00 36.56           C  
ATOM    987  NE2 GLN A 127     -28.879  12.813  51.296  1.00 39.16           N  
ATOM    986  OE1 GLN A 127     -26.970  13.994  51.231  1.00 39.37           O  
ATOM    988  N   CYS A 128     -24.805  11.471  54.160  1.00 34.64           N  
ATOM    989  CA  CYS A 128     -24.686  10.612  55.328  1.00 36.77           C  
ATOM    990  C   CYS A 128     -26.075  10.273  55.846  1.00 37.19           C  
ATOM    991  O   CYS A 128     -27.039  11.008  55.624  1.00 34.84           O  
ATOM    992  CB  CYS A 128     -23.862  11.274  56.441  1.00 38.70           C  
ATOM    993  SG  CYS A 128     -22.145  10.732  56.529  1.00 50.17           S  
ATOM    994  N   ALA A 129     -26.166   9.147  56.549  1.00 36.72           N  
ATOM    995  CA  ALA A 129     -27.407   8.712  57.171  1.00 34.50           C  
ATOM    996  C   ALA A 129     -27.171   8.455  58.650  1.00 38.35           C  
ATOM    997  O   ALA A 129     -26.155   7.867  59.034  1.00 35.86           O  
ATOM    998  CB  ALA A 129     -27.959   7.447  56.504  1.00 35.38           C  
ATOM    999  N   MET A 130     -28.110   8.903  59.478  1.00 31.95           N  
ATOM   1000  CA  MET A 130     -28.039   8.638  60.908  1.00 34.80           C  
ATOM   1001  C   MET A 130     -28.416   7.185  61.173  1.00 34.79           C  
ATOM   1002  O   MET A 130     -29.550   6.772  60.908  1.00 32.27           O  
ATOM   1003  CB  MET A 130     -28.963   9.587  61.667  1.00 34.04           C  
ATOM   1004  CG  MET A 130     -28.954   9.416  63.181  1.00 37.20           C  
ATOM   1005  SD  MET A 130     -27.369   9.810  63.951  1.00 39.63           S  
ATOM   1006  CE  MET A 130     -27.092  11.482  63.378  1.00 29.75           C  
ATOM   1007  N   ARG A 131     -27.462   6.409  61.682  1.00 31.26           N  
ATOM   1008  CA  ARG A 131     -27.706   5.007  61.960  1.00 27.15           C  
ATOM   1009  C   ARG A 131     -28.658   4.859  63.146  1.00 31.08           C  
ATOM   1010  O   ARG A 131     -28.791   5.770  63.966  1.00 31.54           O  
ATOM   1011  CB  ARG A 131     -26.390   4.285  62.245  1.00 29.07           C  
ATOM   1012  CG  ARG A 131     -25.361   4.385  61.129  1.00 34.50           C  
ATOM   1013  CD  ARG A 131     -25.937   3.938  59.800  1.00 31.99           C  
ATOM   1014  NE  ARG A 131     -26.509   2.598  59.876  1.00 34.57           N  
ATOM   1015  CZ  ARG A 131     -27.092   1.978  58.856  1.00 40.72           C  
ATOM   1016  NH1 ARG A 131     -27.182   2.579  57.677  1.00 35.13           N1+
ATOM   1017  NH2 ARG A 131     -27.587   0.758  59.013  1.00 34.74           N  
ATOM   1018  N   PRO A 132     -29.344   3.717  63.248  1.00 31.94           N  
ATOM   1019  CA  PRO A 132     -30.232   3.495  64.402  1.00 32.67           C  
ATOM   1020  C   PRO A 132     -29.533   3.587  65.749  1.00 30.17           C  
ATOM   1021  O   PRO A 132     -30.204   3.849  66.755  1.00 34.15           O  
ATOM   1022  CB  PRO A 132     -30.783   2.086  64.151  1.00 35.36           C  
ATOM   1023  CG  PRO A 132     -30.727   1.929  62.669  1.00 30.83           C  
ATOM   1024  CD  PRO A 132     -29.499   2.670  62.222  1.00 31.83           C  
ATOM   1025  N   ASN A 133     -28.217   3.378  65.809  1.00 28.62           N  
ATOM   1026  CA  ASN A 133     -27.464   3.550  67.044  1.00 32.37           C  
ATOM   1027  C   ASN A 133     -26.894   4.959  67.189  1.00 31.42           C  
ATOM   1028  O   ASN A 133     -25.970   5.166  67.985  1.00 32.54           O  
ATOM   1029  CB  ASN A 133     -26.348   2.504  67.139  1.00 31.04           C  
ATOM   1030  CG  ASN A 133     -25.351   2.592  65.996  1.00 34.72           C  
ATOM   1032  ND2 ASN A 133     -24.429   1.638  65.948  1.00 34.83           N  
ATOM   1031  OD1 ASN A 133     -25.406   3.501  65.169  1.00 33.90           O  
ATOM   1033  N   PHE A 134     -27.417   5.918  66.422  1.00 26.93           N  
ATOM   1034  CA  PHE A 134     -27.065   7.335  66.535  1.00 30.85           C  
ATOM   1035  C   PHE A 134     -25.603   7.605  66.190  1.00 30.75           C  
ATOM   1036  O   PHE A 134     -24.990   8.534  66.723  1.00 37.79           O  
ATOM   1037  CB  PHE A 134     -27.390   7.880  67.927  1.00 30.04           C  
ATOM   1038  CG  PHE A 134     -28.851   7.841  68.270  1.00 28.50           C  
ATOM   1039  CD1 PHE A 134     -29.719   8.797  67.770  1.00 32.28           C  
ATOM   1040  CD2 PHE A 134     -29.356   6.849  69.094  1.00 31.25           C  
ATOM   1041  CE1 PHE A 134     -31.064   8.766  68.084  1.00 30.50           C  
ATOM   1042  CE2 PHE A 134     -30.701   6.812  69.413  1.00 34.66           C  
ATOM   1043  CZ  PHE A 134     -31.556   7.772  68.906  1.00 39.29           C  
ATOM   1044  N   THR A 135     -25.031   6.806  65.298  1.00 29.58           N  
ATOM   1045  CA  THR A 135     -23.727   7.085  64.718  1.00 28.22           C  
ATOM   1046  C   THR A 135     -23.886   7.364  63.230  1.00 32.13           C  
ATOM   1047  O   THR A 135     -24.944   7.136  62.639  1.00 31.70           O  
ATOM   1048  CB  THR A 135     -22.756   5.918  64.938  1.00 32.25           C  
ATOM   1050  CG2 THR A 135     -22.584   5.641  66.420  1.00 30.07           C  
ATOM   1049  OG1 THR A 135     -23.259   4.744  64.289  1.00 31.33           O  
ATOM   1051  N   ILE A 136     -22.820   7.880  62.625  1.00 28.12           N  
ATOM   1052  CA  ILE A 136     -22.771   8.078  61.184  1.00 32.40           C  
ATOM   1053  C   ILE A 136     -21.455   7.521  60.664  1.00 33.86           C  
ATOM   1054  O   ILE A 136     -20.433   7.535  61.358  1.00 29.44           O  
ATOM   1055  CB  ILE A 136     -22.935   9.563  60.777  1.00 30.33           C  
ATOM   1056  CG1 ILE A 136     -21.760  10.402  61.281  1.00 31.67           C  
ATOM   1057  CG2 ILE A 136     -24.257  10.122  61.286  1.00 31.37           C  
ATOM   1058  CD1 ILE A 136     -21.685  11.774  60.648  1.00 32.53           C  
ATOM   1059  N   LYS A 137     -21.491   7.011  59.436  1.00 33.03           N  
ATOM   1060  CA  LYS A 137     -20.306   6.485  58.764  1.00 34.40           C  
ATOM   1061  C   LYS A 137     -19.824   7.561  57.797  1.00 36.09           C  
ATOM   1062  O   LYS A 137     -20.184   7.575  56.620  1.00 37.73           O  
ATOM   1063  CB  LYS A 137     -20.615   5.173  58.052  1.00 39.92           C  
ATOM   1064  CG  LYS A 137     -20.622   3.960  58.968  1.00 42.67           C  
ATOM   1065  CD  LYS A 137     -21.819   3.065  58.694  1.00 48.77           C  
ATOM   1066  CE  LYS A 137     -21.664   1.713  59.370  1.00 47.32           C  
ATOM   1067  NZ  LYS A 137     -22.790   0.796  59.040  1.00 54.99           N1+
ATOM   1068  N   GLY A 138     -19.006   8.480  58.310  1.00 38.65           N  
ATOM   1069  CA  GLY A 138     -18.490   9.579  57.540  1.00 31.62           C  
ATOM   1070  C   GLY A 138     -17.015   9.433  57.225  1.00 32.08           C  
ATOM   1071  O   GLY A 138     -16.431   8.347  57.314  1.00 36.03           O  
ATOM   1072  N   SER A 139     -16.406  10.554  56.841  1.00 30.94           N  
ATOM   1073  CA  SER A 139     -14.974  10.612  56.546  1.00 34.67           C  
ATOM   1074  C   SER A 139     -14.441  11.890  57.186  1.00 35.77           C  
ATOM   1075  O   SER A 139     -14.612  12.983  56.638  1.00 34.43           O  
ATOM   1076  CB  SER A 139     -14.714  10.584  55.045  1.00 32.16           C  
ATOM   1077  OG  SER A 139     -13.436  11.114  54.738  1.00 38.59           O  
ATOM   1078  N   PHE A 140     -13.801  11.748  58.344  1.00 35.40           N  
ATOM   1079  CA  PHE A 140     -13.339  12.882  59.131  1.00 32.87           C  
ATOM   1080  C   PHE A 140     -11.914  12.636  59.601  1.00 35.47           C  
ATOM   1081  O   PHE A 140     -11.601  11.554  60.109  1.00 36.85           O  
ATOM   1082  CB  PHE A 140     -14.252  13.122  60.337  1.00 30.41           C  
ATOM   1083  CG  PHE A 140     -15.641  13.561  59.972  1.00 31.56           C  
ATOM   1084  CD1 PHE A 140     -15.874  14.835  59.480  1.00 31.97           C  
ATOM   1085  CD2 PHE A 140     -16.716  12.702  60.129  1.00 29.36           C  
ATOM   1086  CE1 PHE A 140     -17.153  15.243  59.148  1.00 27.22           C  
ATOM   1087  CE2 PHE A 140     -17.997  13.103  59.798  1.00 31.61           C  
ATOM   1088  CZ  PHE A 140     -18.215  14.376  59.308  1.00 31.05           C  
ATOM   1089  N   LEU A 141     -11.059  13.638  59.435  1.00 34.91           N  
ATOM   1090  CA  LEU A 141      -9.684  13.609  59.906  1.00 39.01           C  
ATOM   1091  C   LEU A 141      -9.519  14.591  61.062  1.00 40.38           C  
ATOM   1092  O   LEU A 141     -10.482  15.206  61.530  1.00 36.02           O  
ATOM   1093  CB  LEU A 141      -8.716  13.934  58.766  1.00 41.14           C  
ATOM   1094  CG  LEU A 141      -8.832  13.083  57.500  1.00 46.39           C  
ATOM   1095  CD1 LEU A 141      -7.882  13.589  56.425  1.00 48.33           C  
ATOM   1096  CD2 LEU A 141      -8.563  11.619  57.811  1.00 44.19           C  
ATOM   1097  N   ASN A 142      -8.278  14.733  61.524  1.00 43.31           N  
ATOM   1098  CA  ASN A 142      -7.978  15.712  62.559  1.00 43.18           C  
ATOM   1099  C   ASN A 142      -8.280  17.118  62.054  1.00 38.14           C  
ATOM   1100  O   ASN A 142      -7.951  17.473  60.919  1.00 41.06           O  
ATOM   1101  CB  ASN A 142      -6.512  15.609  62.983  1.00 38.76           C  
ATOM   1102  CG  ASN A 142      -6.236  14.393  63.847  1.00 50.71           C  
ATOM   1104  ND2 ASN A 142      -5.048  14.345  64.438  1.00 55.08           N  
ATOM   1103  OD1 ASN A 142      -7.080  13.508  63.983  1.00 51.97           O  
ATOM   1105  N   GLY A 143      -8.918  17.918  62.905  1.00 39.21           N  
ATOM   1106  CA  GLY A 143      -9.293  19.269  62.548  1.00 38.72           C  
ATOM   1107  C   GLY A 143     -10.611  19.402  61.819  1.00 37.47           C  
ATOM   1108  O   GLY A 143     -10.969  20.518  61.421  1.00 38.50           O  
ATOM   1109  N   SER A 144     -11.343  18.306  61.628  1.00 35.11           N  
ATOM   1110  CA  SER A 144     -12.628  18.343  60.945  1.00 32.51           C  
ATOM   1111  C   SER A 144     -13.788  18.683  61.871  1.00 31.55           C  
ATOM   1112  O   SER A 144     -14.921  18.811  61.394  1.00 30.39           O  
ATOM   1113  CB  SER A 144     -12.901  16.998  60.267  1.00 30.85           C  
ATOM   1114  OG  SER A 144     -13.231  16.013  61.229  1.00 30.21           O  
ATOM   1115  N   CYS A 145     -13.539  18.826  63.171  1.00 31.83           N  
ATOM   1116  CA  CYS A 145     -14.607  19.162  64.101  1.00 29.71           C  
ATOM   1117  C   CYS A 145     -15.167  20.542  63.788  1.00 30.11           C  
ATOM   1118  O   CYS A 145     -14.451  21.446  63.350  1.00 29.28           O  
ATOM   1119  CB  CYS A 145     -14.100  19.110  65.541  1.00 31.75           C  
ATOM   1120  SG  CYS A 145     -14.043  17.445  66.228  1.00 39.68           S  
ATOM   1121  N   GLY A 146     -16.467  20.699  64.023  1.00 24.04           N  
ATOM   1122  CA  GLY A 146     -17.189  21.858  63.556  1.00 27.34           C  
ATOM   1123  C   GLY A 146     -17.833  21.683  62.200  1.00 29.22           C  
ATOM   1124  O   GLY A 146     -18.678  22.506  61.824  1.00 31.51           O  
ATOM   1125  N   SER A 147     -17.454  20.646  61.454  1.00 31.09           N  
ATOM   1126  CA  SER A 147     -18.140  20.326  60.210  1.00 29.06           C  
ATOM   1127  C   SER A 147     -19.613  20.069  60.492  1.00 28.41           C  
ATOM   1128  O   SER A 147     -19.968  19.419  61.478  1.00 29.87           O  
ATOM   1129  CB  SER A 147     -17.507  19.098  59.554  1.00 26.05           C  
ATOM   1130  OG  SER A 147     -16.269  19.423  58.945  1.00 30.42           O  
ATOM   1131  N   VAL A 148     -20.476  20.592  59.628  1.00 25.32           N  
ATOM   1132  CA  VAL A 148     -21.911  20.554  59.865  1.00 26.26           C  
ATOM   1133  C   VAL A 148     -22.584  19.656  58.838  1.00 30.06           C  
ATOM   1134  O   VAL A 148     -22.147  19.544  57.686  1.00 28.78           O  
ATOM   1135  CB  VAL A 148     -22.529  21.969  59.846  1.00 28.80           C  
ATOM   1136  CG1 VAL A 148     -21.922  22.824  60.950  1.00 30.53           C  
ATOM   1137  CG2 VAL A 148     -22.327  22.622  58.490  1.00 29.80           C  
ATOM   1138  N   GLY A 149     -23.650  18.994  59.276  1.00 27.96           N  
ATOM   1139  CA  GLY A 149     -24.540  18.274  58.391  1.00 28.23           C  
ATOM   1140  C   GLY A 149     -25.803  19.086  58.180  1.00 31.16           C  
ATOM   1141  O   GLY A 149     -26.241  19.814  59.068  1.00 26.13           O  
ATOM   1142  N   PHE A 150     -26.389  18.963  56.992  1.00 23.38           N  
ATOM   1143  CA  PHE A 150     -27.490  19.848  56.642  1.00 31.49           C  
ATOM   1144  C   PHE A 150     -28.366  19.206  55.578  1.00 30.93           C  
ATOM   1145  O   PHE A 150     -27.928  18.340  54.816  1.00 27.90           O  
ATOM   1146  CB  PHE A 150     -26.972  21.204  56.149  1.00 27.04           C  
ATOM   1147  CG  PHE A 150     -26.192  21.125  54.865  1.00 30.67           C  
ATOM   1148  CD1 PHE A 150     -24.842  20.814  54.876  1.00 30.93           C  
ATOM   1149  CD2 PHE A 150     -26.810  21.359  53.646  1.00 32.96           C  
ATOM   1150  CE1 PHE A 150     -24.122  20.737  53.698  1.00 31.18           C  
ATOM   1151  CE2 PHE A 150     -26.096  21.284  52.464  1.00 33.04           C  
ATOM   1152  CZ  PHE A 150     -24.750  20.973  52.491  1.00 36.84           C  
ATOM   1153  N   ASN A 151     -29.619  19.653  55.547  1.00 30.01           N  
ATOM   1154  CA  ASN A 151     -30.535  19.417  54.444  1.00 35.52           C  
ATOM   1155  C   ASN A 151     -31.061  20.760  53.956  1.00 36.96           C  
ATOM   1156  O   ASN A 151     -31.091  21.740  54.707  1.00 32.38           O  
ATOM   1157  CB  ASN A 151     -31.705  18.512  54.857  1.00 28.64           C  
ATOM   1158  CG  ASN A 151     -31.300  17.057  54.989  1.00 32.83           C  
ATOM   1160  ND2 ASN A 151     -31.273  16.559  56.220  1.00 29.52           N  
ATOM   1159  OD1 ASN A 151     -31.020  16.385  53.996  1.00 34.81           O  
ATOM   1161  N   ILE A 152     -31.466  20.808  52.691  1.00 34.85           N  
ATOM   1162  CA  ILE A 152     -31.988  22.025  52.078  1.00 41.87           C  
ATOM   1163  C   ILE A 152     -33.430  21.754  51.677  1.00 46.04           C  
ATOM   1164  O   ILE A 152     -33.688  21.003  50.728  1.00 52.68           O  
ATOM   1165  CB  ILE A 152     -31.150  22.471  50.873  1.00 40.85           C  
ATOM   1166  CG1 ILE A 152     -29.720  22.793  51.311  1.00 39.00           C  
ATOM   1167  CG2 ILE A 152     -31.784  23.682  50.206  1.00 50.84           C  
ATOM   1168  CD1 ILE A 152     -28.825  23.255  50.183  1.00 43.80           C  
ATOM   1169  N   ASP A 153     -34.371  22.360  52.401  1.00 52.69           N  
ATOM   1170  CA  ASP A 153     -35.790  22.190  52.117  1.00 60.52           C  
ATOM   1171  C   ASP A 153     -36.142  22.824  50.778  1.00 67.41           C  
ATOM   1172  O   ASP A 153     -36.488  22.124  49.821  1.00 75.21           O  
ATOM   1173  CB  ASP A 153     -36.634  22.799  53.240  1.00 65.02           C  
ATOM   1174  CG  ASP A 153     -37.904  22.015  53.504  1.00 75.87           C  
ATOM   1175  OD1 ASP A 153     -38.568  21.610  52.527  1.00 79.94           O  
ATOM   1176  OD2 ASP A 153     -38.237  21.804  54.689  1.00 77.44           O1-
ATOM   1177  N   TYR A 154     -36.061  24.151  50.708  1.00 64.25           N  
ATOM   1178  CA  TYR A 154     -36.246  24.881  49.460  1.00 62.43           C  
ATOM   1179  C   TYR A 154     -35.086  25.848  49.280  1.00 62.70           C  
ATOM   1180  O   TYR A 154     -34.151  25.583  48.517  1.00 64.83           O  
ATOM   1181  CB  TYR A 154     -37.580  25.629  49.462  1.00 64.26           C  
ATOM   1182  CG  TYR A 154     -38.651  24.978  48.620  1.00 76.60           C  
ATOM   1183  CD1 TYR A 154     -39.239  23.783  49.011  1.00 76.32           C  
ATOM   1184  CD2 TYR A 154     -39.078  25.561  47.434  1.00 76.70           C  
ATOM   1185  CE1 TYR A 154     -40.222  23.184  48.244  1.00 81.64           C  
ATOM   1186  CE2 TYR A 154     -40.060  24.971  46.661  1.00 80.18           C  
ATOM   1187  CZ  TYR A 154     -40.628  23.783  47.070  1.00 86.72           C  
ATOM   1188  OH  TYR A 154     -41.606  23.193  46.302  1.00 86.80           O  
ATOM   1189  N   ASP A 155     -35.146  26.976  49.984  1.00 60.02           N  
ATOM   1190  CA  ASP A 155     -34.013  27.876  50.141  1.00 63.44           C  
ATOM   1191  C   ASP A 155     -33.515  27.902  51.580  1.00 54.86           C  
ATOM   1192  O   ASP A 155     -32.618  28.687  51.905  1.00 53.92           O  
ATOM   1193  CB  ASP A 155     -34.386  29.289  49.689  1.00 63.17           C  
ATOM   1194  CG  ASP A 155     -35.485  29.899  50.537  1.00 67.12           C  
ATOM   1195  OD1 ASP A 155     -36.403  29.158  50.949  1.00 65.31           O  
ATOM   1196  OD2 ASP A 155     -35.432  31.120  50.794  1.00 67.10           O1-
ATOM   1197  N   CYS A 156     -34.076  27.059  52.443  1.00 51.88           N  
ATOM   1198  CA  CYS A 156     -33.808  27.088  53.873  1.00 47.11           C  
ATOM   1199  C   CYS A 156     -32.890  25.929  54.241  1.00 40.27           C  
ATOM   1200  O   CYS A 156     -33.222  24.765  53.995  1.00 40.45           O  
ATOM   1201  CB  CYS A 156     -35.112  27.015  54.665  1.00 48.72           C  
ATOM   1202  SG  CYS A 156     -34.916  26.550  56.396  1.00 55.79           S  
ATOM   1203  N   VAL A 157     -31.744  26.248  54.832  1.00 37.71           N  
ATOM   1204  CA  VAL A 157     -30.794  25.228  55.263  1.00 40.48           C  
ATOM   1205  C   VAL A 157     -31.224  24.697  56.622  1.00 37.91           C  
ATOM   1206  O   VAL A 157     -31.343  25.457  57.591  1.00 37.72           O  
ATOM   1207  CB  VAL A 157     -29.365  25.786  55.319  1.00 39.56           C  
ATOM   1208  CG1 VAL A 157     -28.378  24.675  55.644  1.00 27.46           C  
ATOM   1209  CG2 VAL A 157     -29.003  26.458  54.006  1.00 42.10           C  
ATOM   1210  N   SER A 158     -31.451  23.391  56.703  1.00 37.64           N  
ATOM   1211  CA  SER A 158     -31.802  22.730  57.956  1.00 35.25           C  
ATOM   1212  C   SER A 158     -30.540  22.086  58.517  1.00 34.22           C  
ATOM   1213  O   SER A 158     -30.177  20.971  58.135  1.00 33.58           O  
ATOM   1214  CB  SER A 158     -32.911  21.706  57.742  1.00 39.56           C  
ATOM   1215  OG  SER A 158     -34.152  22.344  57.498  1.00 46.93           O  
ATOM   1216  N   PHE A 159     -29.865  22.797  59.418  1.00 30.35           N  
ATOM   1217  CA  PHE A 159     -28.686  22.252  60.075  1.00 28.89           C  
ATOM   1218  C   PHE A 159     -29.103  21.192  61.086  1.00 30.48           C  
ATOM   1219  O   PHE A 159     -29.973  21.431  61.929  1.00 31.69           O  
ATOM   1220  CB  PHE A 159     -27.896  23.363  60.765  1.00 29.95           C  
ATOM   1221  CG  PHE A 159     -27.286  24.355  59.817  1.00 27.12           C  
ATOM   1222  CD1 PHE A 159     -26.139  24.041  59.107  1.00 23.30           C  
ATOM   1223  CD2 PHE A 159     -27.857  25.606  59.642  1.00 27.13           C  
ATOM   1224  CE1 PHE A 159     -25.574  24.954  58.236  1.00 22.49           C  
ATOM   1225  CE2 PHE A 159     -27.298  26.523  58.772  1.00 21.46           C  
ATOM   1226  CZ  PHE A 159     -26.154  26.197  58.069  1.00 25.42           C  
ATOM   1227  N   CYS A 160     -28.477  20.018  61.007  1.00 27.59           N  
ATOM   1228  CA  CYS A 160     -28.876  18.893  61.837  1.00 29.38           C  
ATOM   1229  C   CYS A 160     -27.729  18.182  62.538  1.00 27.74           C  
ATOM   1230  O   CYS A 160     -27.997  17.319  63.381  1.00 32.03           O  
ATOM   1231  CB  CYS A 160     -29.647  17.861  61.000  1.00 31.79           C  
ATOM   1232  SG  CYS A 160     -28.664  17.112  59.689  1.00 35.39           S  
ATOM   1233  N   TYR A 161     -26.476  18.509  62.235  1.00 29.51           N  
ATOM   1234  CA  TYR A 161     -25.358  17.750  62.774  1.00 24.96           C  
ATOM   1235  C   TYR A 161     -24.121  18.631  62.848  1.00 27.16           C  
ATOM   1236  O   TYR A 161     -23.894  19.470  61.974  1.00 25.90           O  
ATOM   1237  CB  TYR A 161     -25.074  16.515  61.911  1.00 27.30           C  
ATOM   1238  CG  TYR A 161     -23.908  15.673  62.380  1.00 27.33           C  
ATOM   1239  CD1 TYR A 161     -24.061  14.756  63.411  1.00 24.56           C  
ATOM   1240  CD2 TYR A 161     -22.659  15.785  61.783  1.00 27.43           C  
ATOM   1241  CE1 TYR A 161     -23.004  13.980  63.839  1.00 23.21           C  
ATOM   1242  CE2 TYR A 161     -21.594  15.013  62.205  1.00 21.74           C  
ATOM   1243  CZ  TYR A 161     -21.772  14.113  63.234  1.00 26.15           C  
ATOM   1244  OH  TYR A 161     -20.715  13.340  63.658  1.00 24.39           O  
ATOM   1245  N   MET A 162     -23.334  18.436  63.904  1.00 25.59           N  
ATOM   1246  CA  MET A 162     -22.006  19.022  64.028  1.00 26.04           C  
ATOM   1247  C   MET A 162     -21.066  17.931  64.516  1.00 23.77           C  
ATOM   1248  O   MET A 162     -21.362  17.252  65.504  1.00 23.47           O  
ATOM   1249  CB  MET A 162     -22.000  20.218  64.990  1.00 24.61           C  
ATOM   1250  CG  MET A 162     -20.620  20.824  65.217  1.00 25.23           C  
ATOM   1251  SD  MET A 162     -20.661  22.392  66.114  1.00 33.95           S  
ATOM   1252  CE  MET A 162     -21.109  23.529  64.803  1.00 28.77           C  
ATOM   1253  N   HIS A 163     -19.947  17.753  63.819  1.00 22.67           N  
ATOM   1254  CA  HIS A 163     -19.055  16.637  64.100  1.00 27.27           C  
ATOM   1255  C   HIS A 163     -18.229  16.896  65.353  1.00 26.21           C  
ATOM   1256  O   HIS A 163     -17.765  18.016  65.590  1.00 27.47           O  
ATOM   1257  CB  HIS A 163     -18.129  16.377  62.914  1.00 26.00           C  
ATOM   1258  CG  HIS A 163     -17.215  15.210  63.116  1.00 26.66           C  
ATOM   1260  CD2 HIS A 163     -15.868  15.106  63.030  1.00 29.24           C  
ATOM   1259  ND1 HIS A 163     -17.675  13.959  63.466  1.00 26.97           N  
ATOM   1261  CE1 HIS A 163     -16.651  13.132  63.581  1.00 30.44           C  
ATOM   1262  NE2 HIS A 163     -15.543  13.804  63.323  1.00 30.00           N  
ATOM   1263  N   HIS A 164     -18.035  15.849  66.145  1.00 26.00           N  
ATOM   1264  CA  HIS A 164     -17.329  15.988  67.414  1.00 34.12           C  
ATOM   1265  C   HIS A 164     -16.213  14.974  67.613  1.00 31.14           C  
ATOM   1266  O   HIS A 164     -15.161  15.336  68.144  1.00 36.46           O  
ATOM   1267  CB  HIS A 164     -18.324  15.889  68.582  1.00 28.25           C  
ATOM   1268  CG  HIS A 164     -19.098  17.148  68.820  1.00 33.09           C  
ATOM   1270  CD2 HIS A 164     -20.086  17.737  68.106  1.00 29.37           C  
ATOM   1269  ND1 HIS A 164     -18.888  17.954  69.918  1.00 29.04           N  
ATOM   1271  CE1 HIS A 164     -19.711  18.985  69.869  1.00 28.86           C  
ATOM   1272  NE2 HIS A 164     -20.448  18.878  68.777  1.00 31.33           N  
ATOM   1273  N   MET A 165     -16.406  13.719  67.212  1.00 28.31           N  
ATOM   1274  CA  MET A 165     -15.411  12.702  67.535  1.00 34.30           C  
ATOM   1275  C   MET A 165     -15.651  11.445  66.709  1.00 31.53           C  
ATOM   1276  O   MET A 165     -16.653  11.315  66.000  1.00 29.92           O  
ATOM   1277  CB  MET A 165     -15.435  12.364  69.027  1.00 39.09           C  
ATOM   1278  CG  MET A 165     -16.781  11.878  69.510  1.00 36.67           C  
ATOM   1279  SD  MET A 165     -16.725  11.270  71.202  1.00 60.86           S  
ATOM   1280  CE  MET A 165     -18.459  10.934  71.465  1.00 42.06           C  
ATOM   1281  N   GLU A 166     -14.706  10.515  66.826  1.00 29.94           N  
ATOM   1282  CA  GLU A 166     -14.746   9.219  66.167  1.00 28.52           C  
ATOM   1283  C   GLU A 166     -14.686   8.122  67.218  1.00 33.40           C  
ATOM   1284  O   GLU A 166     -13.884   8.192  68.156  1.00 30.18           O  
ATOM   1285  CB  GLU A 166     -13.578   9.064  65.189  1.00 29.90           C  
ATOM   1286  CG  GLU A 166     -13.555   7.770  64.398  1.00 36.08           C  
ATOM   1287  CD  GLU A 166     -12.432   7.748  63.378  1.00 45.17           C  
ATOM   1288  OE1 GLU A 166     -11.440   7.019  63.595  1.00 50.70           O  
ATOM   1289  OE2 GLU A 166     -12.536   8.469  62.363  1.00 40.54           O1-
ATOM   1290  N   LEU A 167     -15.536   7.116  67.061  1.00 31.24           N  
ATOM   1291  CA  LEU A 167     -15.557   5.995  67.983  1.00 31.34           C  
ATOM   1292  C   LEU A 167     -14.508   4.960  67.582  1.00 37.94           C  
ATOM   1293  O   LEU A 167     -14.042   4.948  66.439  1.00 38.96           O  
ATOM   1294  CB  LEU A 167     -16.951   5.377  68.012  1.00 30.02           C  
ATOM   1295  CG  LEU A 167     -18.065   6.349  68.410  1.00 32.99           C  
ATOM   1296  CD1 LEU A 167     -19.406   5.641  68.485  1.00 35.09           C  
ATOM   1297  CD2 LEU A 167     -17.742   7.034  69.731  1.00 38.72           C  
ATOM   1298  N   PRO A 168     -14.101   4.090  68.515  1.00 40.04           N  
ATOM   1299  CA  PRO A 168     -13.058   3.099  68.191  1.00 37.38           C  
ATOM   1300  C   PRO A 168     -13.368   2.232  66.981  1.00 42.32           C  
ATOM   1301  O   PRO A 168     -12.436   1.774  66.307  1.00 43.53           O  
ATOM   1302  CB  PRO A 168     -12.975   2.260  69.473  1.00 41.24           C  
ATOM   1303  CG  PRO A 168     -13.394   3.190  70.551  1.00 45.84           C  
ATOM   1304  CD  PRO A 168     -14.451   4.071  69.947  1.00 33.25           C  
ATOM   1305  N   THR A 169     -14.643   1.994  66.680  1.00 40.94           N  
ATOM   1306  CA  THR A 169     -15.014   1.178  65.531  1.00 38.12           C  
ATOM   1307  C   THR A 169     -14.893   1.920  64.206  1.00 39.50           C  
ATOM   1308  O   THR A 169     -15.177   1.330  63.158  1.00 39.33           O  
ATOM   1309  CB  THR A 169     -16.446   0.658  65.692  1.00 43.58           C  
ATOM   1311  CG2 THR A 169     -16.511  -0.390  66.795  1.00 42.72           C  
ATOM   1310  OG1 THR A 169     -17.318   1.747  66.019  1.00 42.26           O  
ATOM   1312  N   GLY A 170     -14.482   3.187  64.220  1.00 39.12           N  
ATOM   1313  CA  GLY A 170     -14.354   3.965  63.009  1.00 38.41           C  
ATOM   1314  C   GLY A 170     -15.560   4.807  62.656  1.00 36.73           C  
ATOM   1315  O   GLY A 170     -15.482   5.605  61.713  1.00 39.19           O  
ATOM   1316  N   VAL A 171     -16.673   4.654  63.372  1.00 32.47           N  
ATOM   1317  CA  VAL A 171     -17.859   5.467  63.130  1.00 29.31           C  
ATOM   1318  C   VAL A 171     -17.684   6.804  63.837  1.00 37.09           C  
ATOM   1319  O   VAL A 171     -16.757   6.980  64.635  1.00 30.46           O  
ATOM   1320  CB  VAL A 171     -19.140   4.752  63.594  1.00 31.56           C  
ATOM   1321  CG1 VAL A 171     -19.397   3.520  62.739  1.00 42.63           C  
ATOM   1322  CG2 VAL A 171     -19.039   4.380  65.062  1.00 35.89           C  
ATOM   1323  N   HIS A 172     -18.573   7.750  63.554  1.00 33.02           N  
ATOM   1324  CA  HIS A 172     -18.444   9.111  64.049  1.00 29.85           C  
ATOM   1325  C   HIS A 172     -19.693   9.516  64.819  1.00 28.73           C  
ATOM   1326  O   HIS A 172     -20.794   9.023  64.557  1.00 28.16           O  
ATOM   1327  CB  HIS A 172     -18.188  10.085  62.898  1.00 26.76           C  
ATOM   1328  CG  HIS A 172     -16.989   9.734  62.074  1.00 28.76           C  
ATOM   1330  CD2 HIS A 172     -15.678  10.030  62.237  1.00 29.36           C  
ATOM   1329  ND1 HIS A 172     -17.070   8.967  60.931  1.00 29.32           N  
ATOM   1331  CE1 HIS A 172     -15.861   8.814  60.420  1.00 32.44           C  
ATOM   1332  NE2 HIS A 172     -14.998   9.449  61.194  1.00 33.77           N  
ATOM   1333  N   ALA A 173     -19.507  10.418  65.779  1.00 29.16           N  
ATOM   1334  CA  ALA A 173     -20.584  10.891  66.630  1.00 26.75           C  
ATOM   1335  C   ALA A 173     -20.528  12.406  66.731  1.00 26.43           C  
ATOM   1336  O   ALA A 173     -19.460  13.014  66.626  1.00 28.60           O  
ATOM   1337  CB  ALA A 173     -20.510  10.272  68.034  1.00 32.55           C  
ATOM   1338  N   GLY A 174     -21.691  13.009  66.934  1.00 26.18           N  
ATOM   1339  CA  GLY A 174     -21.774  14.443  67.066  1.00 26.05           C  
ATOM   1340  C   GLY A 174     -23.081  14.855  67.700  1.00 24.76           C  
ATOM   1341  O   GLY A 174     -23.815  14.031  68.247  1.00 24.68           O  
ATOM   1342  N   THR A 175     -23.363  16.149  67.615  1.00 16.91           N  
ATOM   1343  CA  THR A 175     -24.546  16.742  68.216  1.00 19.69           C  
ATOM   1344  C   THR A 175     -25.379  17.433  67.146  1.00 24.03           C  
ATOM   1345  O   THR A 175     -24.942  17.622  66.008  1.00 25.67           O  
ATOM   1346  CB  THR A 175     -24.167  17.756  69.306  1.00 24.54           C  
ATOM   1348  CG2 THR A 175     -23.072  17.203  70.202  1.00 20.58           C  
ATOM   1347  OG1 THR A 175     -23.698  18.964  68.692  1.00 26.54           O  
ATOM   1349  N   ASP A 176     -26.597  17.810  67.524  1.00 25.13           N  
ATOM   1350  CA  ASP A 176     -27.340  18.787  66.746  1.00 29.00           C  
ATOM   1351  C   ASP A 176     -26.767  20.177  67.025  1.00 33.50           C  
ATOM   1352  O   ASP A 176     -25.829  20.342  67.810  1.00 30.82           O  
ATOM   1353  CB  ASP A 176     -28.833  18.706  67.062  1.00 27.46           C  
ATOM   1354  CG  ASP A 176     -29.127  18.779  68.551  1.00 37.54           C  
ATOM   1355  OD1 ASP A 176     -28.308  19.340  69.309  1.00 34.75           O  
ATOM   1356  OD2 ASP A 176     -30.193  18.278  68.967  1.00 40.56           O1-
ATOM   1357  N   LEU A 177     -27.336  21.196  66.384  1.00 31.64           N  
ATOM   1358  CA  LEU A 177     -26.765  22.531  66.521  1.00 33.12           C  
ATOM   1359  C   LEU A 177     -27.097  23.194  67.852  1.00 32.72           C  
ATOM   1360  O   LEU A 177     -26.627  24.310  68.094  1.00 33.84           O  
ATOM   1361  CB  LEU A 177     -27.213  23.423  65.359  1.00 27.51           C  
ATOM   1362  CG  LEU A 177     -26.192  23.530  64.223  1.00 33.83           C  
ATOM   1363  CD1 LEU A 177     -24.893  24.130  64.742  1.00 35.02           C  
ATOM   1364  CD2 LEU A 177     -25.936  22.174  63.580  1.00 35.14           C  
ATOM   1365  N   GLU A 178     -27.881  22.545  68.708  1.00 36.73           N  
ATOM   1366  CA  GLU A 178     -28.137  23.000  70.069  1.00 36.85           C  
ATOM   1367  C   GLU A 178     -27.211  22.346  71.086  1.00 38.02           C  
ATOM   1368  O   GLU A 178     -27.408  22.527  72.293  1.00 34.89           O  
ATOM   1369  CB  GLU A 178     -29.596  22.728  70.455  1.00 41.16           C  
ATOM   1370  CG  GLU A 178     -30.603  22.994  69.339  1.00 47.87           C  
ATOM   1371  CD  GLU A 178     -31.132  24.411  69.373  1.00 55.20           C  
ATOM   1372  OE1 GLU A 178     -30.472  25.274  69.991  1.00 59.22           O  
ATOM   1373  OE2 GLU A 178     -32.202  24.659  68.777  1.00 54.25           O1-
ATOM   1374  N   GLY A 179     -26.234  21.562  70.630  1.00 30.25           N  
ATOM   1375  CA  GLY A 179     -25.243  20.969  71.502  1.00 31.66           C  
ATOM   1376  C   GLY A 179     -25.615  19.635  72.107  1.00 32.94           C  
ATOM   1377  O   GLY A 179     -24.836  19.097  72.903  1.00 31.20           O  
ATOM   1378  N   ASN A 180     -26.770  19.079  71.762  1.00 30.48           N  
ATOM   1379  CA  ASN A 180     -27.215  17.821  72.345  1.00 28.25           C  
ATOM   1380  C   ASN A 180     -26.740  16.665  71.474  1.00 30.27           C  
ATOM   1381  O   ASN A 180     -27.064  16.602  70.282  1.00 27.11           O  
ATOM   1382  CB  ASN A 180     -28.734  17.811  72.497  1.00 33.31           C  
ATOM   1383  CG  ASN A 180     -29.230  18.923  73.398  1.00 35.42           C  
ATOM   1385  ND2 ASN A 180     -29.981  19.855  72.827  1.00 37.17           N  
ATOM   1384  OD1 ASN A 180     -28.937  18.946  74.594  1.00 31.56           O  
ATOM   1386  N   PHE A 181     -25.981  15.753  72.077  1.00 24.02           N  
ATOM   1387  CA  PHE A 181     -25.398  14.642  71.338  1.00 28.64           C  
ATOM   1388  C   PHE A 181     -26.479  13.740  70.757  1.00 27.74           C  
ATOM   1389  O   PHE A 181     -27.564  13.582  71.323  1.00 27.75           O  
ATOM   1390  CB  PHE A 181     -24.481  13.819  72.247  1.00 26.92           C  
ATOM   1391  CG  PHE A 181     -23.017  14.038  71.995  1.00 26.64           C  
ATOM   1392  CD1 PHE A 181     -22.363  13.354  70.983  1.00 25.04           C  
ATOM   1393  CD2 PHE A 181     -22.293  14.923  72.777  1.00 26.06           C  
ATOM   1394  CE1 PHE A 181     -21.015  13.554  70.752  1.00 27.50           C  
ATOM   1395  CE2 PHE A 181     -20.946  15.127  72.550  1.00 29.98           C  
ATOM   1396  CZ  PHE A 181     -20.306  14.442  71.537  1.00 29.14           C  
ATOM   1397  N   TYR A 182     -26.172  13.150  69.604  1.00 29.30           N  
ATOM   1398  CA  TYR A 182     -26.962  12.046  69.071  1.00 25.62           C  
ATOM   1399  C   TYR A 182     -26.467  10.762  69.725  1.00 24.04           C  
ATOM   1400  O   TYR A 182     -25.329  10.342  69.494  1.00 28.52           O  
ATOM   1401  CB  TYR A 182     -26.837  11.965  67.552  1.00 26.72           C  
ATOM   1402  CG  TYR A 182     -27.578  13.040  66.788  1.00 25.22           C  
ATOM   1403  CD1 TYR A 182     -28.946  12.945  66.566  1.00 23.72           C  
ATOM   1404  CD2 TYR A 182     -26.905  14.139  66.271  1.00 23.16           C  
ATOM   1405  CE1 TYR A 182     -29.624  13.923  65.860  1.00 28.59           C  
ATOM   1406  CE2 TYR A 182     -27.575  15.121  65.564  1.00 22.77           C  
ATOM   1407  CZ  TYR A 182     -28.934  15.008  65.362  1.00 24.08           C  
ATOM   1408  OH  TYR A 182     -29.603  15.983  64.659  1.00 27.97           O  
ATOM   1409  N   GLY A 183     -27.305  10.147  70.556  1.00 25.88           N  
ATOM   1410  CA  GLY A 183     -26.962   8.895  71.186  1.00 27.44           C  
ATOM   1411  C   GLY A 183     -26.318   9.060  72.547  1.00 28.90           C  
ATOM   1412  O   GLY A 183     -26.182  10.171  73.068  1.00 29.68           O  
ATOM   1413  N   PRO A 184     -25.898   7.935  73.152  1.00 30.61           N  
ATOM   1414  CA  PRO A 184     -25.339   7.951  74.509  1.00 35.89           C  
ATOM   1415  C   PRO A 184     -23.844   8.253  74.541  1.00 36.43           C  
ATOM   1416  O   PRO A 184     -23.060   7.562  75.201  1.00 45.10           O  
ATOM   1417  CB  PRO A 184     -25.635   6.528  75.004  1.00 24.72           C  
ATOM   1418  CG  PRO A 184     -25.508   5.698  73.760  1.00 30.83           C  
ATOM   1419  CD  PRO A 184     -25.977   6.568  72.606  1.00 30.89           C  
ATOM   1420  N   PHE A 185     -23.436   9.298  73.830  1.00 27.29           N  
ATOM   1421  CA  PHE A 185     -22.032   9.643  73.683  1.00 32.30           C  
ATOM   1422  C   PHE A 185     -21.727  10.963  74.380  1.00 36.71           C  
ATOM   1423  O   PHE A 185     -22.596  11.829  74.517  1.00 31.19           O  
ATOM   1424  CB  PHE A 185     -21.649   9.727  72.203  1.00 32.57           C  
ATOM   1425  CG  PHE A 185     -22.037   8.512  71.409  1.00 36.05           C  
ATOM   1426  CD1 PHE A 185     -21.517   7.268  71.722  1.00 34.58           C  
ATOM   1427  CD2 PHE A 185     -22.924   8.614  70.350  1.00 26.99           C  
ATOM   1428  CE1 PHE A 185     -21.874   6.148  70.995  1.00 34.92           C  
ATOM   1429  CE2 PHE A 185     -23.284   7.499  69.618  1.00 32.50           C  
ATOM   1430  CZ  PHE A 185     -22.759   6.264  69.942  1.00 30.45           C  
ATOM   1431  N   VAL A 186     -20.479  11.103  74.826  1.00 36.48           N  
ATOM   1432  CA  VAL A 186     -20.018  12.289  75.535  1.00 34.53           C  
ATOM   1433  C   VAL A 186     -18.704  12.748  74.921  1.00 37.15           C  
ATOM   1434  O   VAL A 186     -17.918  11.941  74.414  1.00 33.71           O  
ATOM   1435  CB  VAL A 186     -19.850  12.026  77.049  1.00 41.23           C  
ATOM   1436  CG1 VAL A 186     -21.209  11.867  77.714  1.00 34.01           C  
ATOM   1437  CG2 VAL A 186     -18.990  10.794  77.281  1.00 36.94           C  
ATOM   1438  N   ASP A 187     -18.462  14.058  74.974  1.00 35.60           N  
ATOM   1439  CA  ASP A 187     -17.285  14.649  74.335  1.00 38.81           C  
ATOM   1440  C   ASP A 187     -16.080  14.562  75.275  1.00 37.16           C  
ATOM   1441  O   ASP A 187     -15.610  15.547  75.849  1.00 38.69           O  
ATOM   1442  CB  ASP A 187     -17.570  16.085  73.910  1.00 37.81           C  
ATOM   1443  CG  ASP A 187     -18.234  16.899  75.003  1.00 33.44           C  
ATOM   1444  OD1 ASP A 187     -18.687  16.304  76.002  1.00 35.30           O  
ATOM   1445  OD2 ASP A 187     -18.304  18.138  74.859  1.00 36.30           O1-
ATOM   1446  N   ARG A 188     -15.579  13.337  75.418  1.00 41.07           N  
ATOM   1447  CA  ARG A 188     -14.355  13.079  76.161  1.00 45.49           C  
ATOM   1448  C   ARG A 188     -13.724  11.804  75.623  1.00 43.19           C  
ATOM   1449  O   ARG A 188     -14.419  10.908  75.136  1.00 36.57           O  
ATOM   1450  CB  ARG A 188     -14.612  12.971  77.671  1.00 44.09           C  
ATOM   1451  CG  ARG A 188     -15.279  11.681  78.112  1.00 47.40           C  
ATOM   1452  CD  ARG A 188     -15.488  11.659  79.620  1.00 57.54           C  
ATOM   1453  NE  ARG A 188     -16.780  12.223  80.002  1.00 56.65           N  
ATOM   1454  CZ  ARG A 188     -16.946  13.445  80.498  1.00 62.33           C  
ATOM   1455  NH1 ARG A 188     -15.900  14.242  80.676  1.00 58.47           N1+
ATOM   1456  NH2 ARG A 188     -18.161  13.872  80.816  1.00 62.46           N  
ATOM   1457  N   GLN A 189     -12.396  11.733  75.709  1.00 40.15           N  
ATOM   1458  CA  GLN A 189     -11.641  10.633  75.105  1.00 38.41           C  
ATOM   1459  C   GLN A 189     -11.563   9.455  76.078  1.00 45.05           C  
ATOM   1460  O   GLN A 189     -10.526   9.149  76.671  1.00 49.99           O  
ATOM   1461  CB  GLN A 189     -10.259  11.109  74.679  1.00 37.59           C  
ATOM   1462  CG  GLN A 189     -10.292  12.189  73.610  1.00 45.60           C  
ATOM   1463  CD  GLN A 189      -9.031  12.221  72.770  1.00 47.27           C  
ATOM   1465  NE2 GLN A 189      -7.950  11.661  73.302  1.00 44.45           N  
ATOM   1464  OE1 GLN A 189      -9.029  12.743  71.655  1.00 41.09           O  
ATOM   1466  N   THR A 190     -12.702   8.787  76.228  1.00 41.89           N  
ATOM   1467  CA  THR A 190     -12.814   7.564  77.007  1.00 42.08           C  
ATOM   1468  C   THR A 190     -13.344   6.446  76.119  1.00 49.27           C  
ATOM   1469  O   THR A 190     -13.749   6.665  74.974  1.00 47.54           O  
ATOM   1470  CB  THR A 190     -13.733   7.754  78.222  1.00 45.73           C  
ATOM   1472  CG2 THR A 190     -13.185   8.833  79.143  1.00 45.44           C  
ATOM   1471  OG1 THR A 190     -15.045   8.123  77.779  1.00 46.25           O  
ATOM   1473  N   ALA A 191     -13.336   5.232  76.664  1.00 45.12           N  
ATOM   1474  CA  ALA A 191     -13.843   4.070  75.942  1.00 47.47           C  
ATOM   1475  C   ALA A 191     -15.358   4.175  75.817  1.00 44.46           C  
ATOM   1476  O   ALA A 191     -16.083   4.018  76.804  1.00 47.06           O  
ATOM   1477  CB  ALA A 191     -13.439   2.785  76.657  1.00 48.89           C  
ATOM   1478  N   GLN A 192     -15.837   4.449  74.607  1.00 42.30           N  
ATOM   1479  CA  GLN A 192     -17.263   4.548  74.333  1.00 42.18           C  
ATOM   1480  C   GLN A 192     -17.611   3.644  73.162  1.00 43.69           C  
ATOM   1481  O   GLN A 192     -16.900   3.617  72.153  1.00 41.21           O  
ATOM   1482  CB  GLN A 192     -17.677   5.991  74.025  1.00 38.85           C  
ATOM   1483  CG  GLN A 192     -17.435   6.959  75.168  1.00 39.81           C  
ATOM   1484  CD  GLN A 192     -17.848   8.375  74.827  1.00 39.03           C  
ATOM   1486  NE2 GLN A 192     -16.869   9.262  74.699  1.00 37.82           N  
ATOM   1485  OE1 GLN A 192     -19.034   8.669  74.678  1.00 40.68           O  
ATOM   1487  N   ALA A 193     -18.708   2.907  73.301  1.00 43.81           N  
ATOM   1488  CA  ALA A 193     -19.155   1.967  72.287  1.00 46.29           C  
ATOM   1489  C   ALA A 193     -20.565   2.321  71.839  1.00 38.09           C  
ATOM   1490  O   ALA A 193     -21.434   2.620  72.664  1.00 36.20           O  
ATOM   1491  CB  ALA A 193     -19.121   0.528  72.810  1.00 40.37           C  
ATOM   1492  N   ALA A 194     -20.782   2.292  70.530  1.00 44.33           N  
ATOM   1493  CA  ALA A 194     -22.125   2.458  70.000  1.00 41.14           C  
ATOM   1494  C   ALA A 194     -22.943   1.195  70.236  1.00 38.55           C  
ATOM   1495  O   ALA A 194     -22.406   0.087  70.320  1.00 41.94           O  
ATOM   1496  CB  ALA A 194     -22.075   2.776  68.507  1.00 40.77           C  
ATOM   1497  N   GLY A 195     -24.253   1.373  70.352  1.00 45.01           N  
ATOM   1498  CA  GLY A 195     -25.147   0.237  70.444  1.00 44.26           C  
ATOM   1499  C   GLY A 195     -25.122  -0.599  69.179  1.00 40.94           C  
ATOM   1500  O   GLY A 195     -24.599  -0.208  68.136  1.00 36.27           O  
ATOM   1501  N   THR A 196     -25.699  -1.793  69.288  1.00 46.36           N  
ATOM   1502  CA  THR A 196     -25.764  -2.699  68.149  1.00 43.74           C  
ATOM   1503  C   THR A 196     -26.551  -2.055  67.016  1.00 40.82           C  
ATOM   1504  O   THR A 196     -27.701  -1.644  67.201  1.00 43.52           O  
ATOM   1505  CB  THR A 196     -26.405  -4.025  68.560  1.00 47.36           C  
ATOM   1507  CG2 THR A 196     -25.527  -4.749  69.572  1.00 46.11           C  
ATOM   1506  OG1 THR A 196     -27.692  -3.777  69.141  1.00 56.08           O  
ATOM   1508  N   ASP A 197     -25.925  -1.955  65.848  1.00 38.21           N  
ATOM   1509  CA  ASP A 197     -26.566  -1.321  64.709  1.00 43.61           C  
ATOM   1510  C   ASP A 197     -27.552  -2.279  64.046  1.00 46.04           C  
ATOM   1511  O   ASP A 197     -27.460  -3.503  64.178  1.00 42.52           O  
ATOM   1512  CB  ASP A 197     -25.524  -0.854  63.692  1.00 42.39           C  
ATOM   1513  CG  ASP A 197     -26.014   0.305  62.848  1.00 48.19           C  
ATOM   1514  OD1 ASP A 197     -27.002   0.957  63.247  1.00 43.28           O  
ATOM   1515  OD2 ASP A 197     -25.414   0.563  61.783  1.00 52.59           O1-
ATOM   1516  N   THR A 198     -28.512  -1.699  63.331  1.00 44.88           N  
ATOM   1517  CA  THR A 198     -29.509  -2.459  62.593  1.00 42.59           C  
ATOM   1518  C   THR A 198     -29.668  -1.846  61.209  1.00 41.18           C  
ATOM   1519  O   THR A 198     -29.206  -0.734  60.940  1.00 40.92           O  
ATOM   1520  CB  THR A 198     -30.858  -2.491  63.326  1.00 45.63           C  
ATOM   1522  CG2 THR A 198     -30.774  -3.365  64.569  1.00 43.99           C  
ATOM   1521  OG1 THR A 198     -31.228  -1.160  63.707  1.00 45.23           O  
ATOM   1523  N   THR A 199     -30.329  -2.587  60.324  1.00 36.67           N  
ATOM   1524  CA  THR A 199     -30.578  -2.128  58.965  1.00 31.64           C  
ATOM   1525  C   THR A 199     -31.920  -1.410  58.905  1.00 34.02           C  
ATOM   1526  O   THR A 199     -32.924  -1.914  59.418  1.00 36.37           O  
ATOM   1527  CB  THR A 199     -30.558  -3.300  57.984  1.00 36.63           C  
ATOM   1529  CG2 THR A 199     -30.819  -2.814  56.567  1.00 31.73           C  
ATOM   1528  OG1 THR A 199     -29.278  -3.942  58.029  1.00 37.11           O  
ATOM   1530  N   ILE A 200     -31.932  -0.232  58.283  1.00 31.92           N  
ATOM   1531  CA  ILE A 200     -33.151   0.562  58.139  1.00 27.61           C  
ATOM   1532  C   ILE A 200     -33.977  -0.076  57.025  1.00 32.15           C  
ATOM   1533  O   ILE A 200     -33.675   0.083  55.841  1.00 31.56           O  
ATOM   1534  CB  ILE A 200     -32.842   2.032  57.850  1.00 30.51           C  
ATOM   1535  CG1 ILE A 200     -31.835   2.567  58.872  1.00 34.99           C  
ATOM   1536  CG2 ILE A 200     -34.118   2.857  57.879  1.00 32.45           C  
ATOM   1537  CD1 ILE A 200     -30.780   3.474  58.276  1.00 32.07           C  
ATOM   1538  N   THR A 201     -35.034  -0.798  57.407  1.00 32.97           N  
ATOM   1539  CA  THR A 201     -35.790  -1.590  56.441  1.00 28.43           C  
ATOM   1540  C   THR A 201     -36.511  -0.710  55.427  1.00 28.55           C  
ATOM   1541  O   THR A 201     -36.513  -1.014  54.228  1.00 28.53           O  
ATOM   1542  CB  THR A 201     -36.789  -2.490  57.167  1.00 33.11           C  
ATOM   1544  CG2 THR A 201     -37.429  -3.469  56.193  1.00 33.05           C  
ATOM   1543  OG1 THR A 201     -36.114  -3.221  58.198  1.00 38.48           O  
ATOM   1545  N   VAL A 202     -37.131   0.382  55.885  1.00 24.18           N  
ATOM   1546  CA  VAL A 202     -37.892   1.234  54.974  1.00 28.40           C  
ATOM   1547  C   VAL A 202     -36.980   1.869  53.933  1.00 29.17           C  
ATOM   1548  O   VAL A 202     -37.407   2.141  52.804  1.00 29.13           O  
ATOM   1549  CB  VAL A 202     -38.685   2.294  55.768  1.00 28.41           C  
ATOM   1550  CG1 VAL A 202     -37.748   3.308  56.412  1.00 35.77           C  
ATOM   1551  CG2 VAL A 202     -39.700   2.988  54.868  1.00 38.10           C  
ATOM   1552  N   ASN A 203     -35.710   2.096  54.280  1.00 25.67           N  
ATOM   1553  CA  ASN A 203     -34.771   2.653  53.312  1.00 26.61           C  
ATOM   1554  C   ASN A 203     -34.387   1.620  52.260  1.00 26.96           C  
ATOM   1555  O   ASN A 203     -34.223   1.958  51.082  1.00 25.39           O  
ATOM   1556  CB  ASN A 203     -33.528   3.176  54.031  1.00 26.02           C  
ATOM   1557  CG  ASN A 203     -33.765   4.514  54.705  1.00 29.29           C  
ATOM   1559  ND2 ASN A 203     -32.683   5.179  55.095  1.00 27.49           N  
ATOM   1558  OD1 ASN A 203     -34.905   4.945  54.874  1.00 27.39           O  
ATOM   1560  N   VAL A 204     -34.234   0.358  52.667  1.00 26.81           N  
ATOM   1561  CA  VAL A 204     -33.919  -0.700  51.711  1.00 32.26           C  
ATOM   1562  C   VAL A 204     -35.050  -0.858  50.704  1.00 28.76           C  
ATOM   1563  O   VAL A 204     -34.814  -1.000  49.497  1.00 28.91           O  
ATOM   1564  CB  VAL A 204     -33.630  -2.020  52.449  1.00 31.36           C  
ATOM   1565  CG1 VAL A 204     -33.509  -3.170  51.460  1.00 31.24           C  
ATOM   1566  CG2 VAL A 204     -32.367  -1.898  53.286  1.00 25.72           C  
ATOM   1567  N   LEU A 205     -36.297  -0.825  51.181  1.00 23.97           N  
ATOM   1568  CA  LEU A 205     -37.438  -0.964  50.284  1.00 29.72           C  
ATOM   1569  C   LEU A 205     -37.516   0.199  49.305  1.00 31.96           C  
ATOM   1570  O   LEU A 205     -37.776  -0.001  48.113  1.00 29.24           O  
ATOM   1571  CB  LEU A 205     -38.729  -1.076  51.094  1.00 28.11           C  
ATOM   1572  CG  LEU A 205     -38.919  -2.390  51.854  1.00 31.29           C  
ATOM   1573  CD1 LEU A 205     -40.077  -2.286  52.833  1.00 32.67           C  
ATOM   1574  CD2 LEU A 205     -39.133  -3.543  50.885  1.00 33.54           C  
ATOM   1575  N   ALA A 206     -37.290   1.424  49.789  1.00 23.26           N  
ATOM   1576  CA  ALA A 206     -37.275   2.578  48.896  1.00 27.13           C  
ATOM   1577  C   ALA A 206     -36.149   2.464  47.877  1.00 28.64           C  
ATOM   1578  O   ALA A 206     -36.312   2.848  46.713  1.00 33.46           O  
ATOM   1579  CB  ALA A 206     -37.142   3.867  49.707  1.00 28.39           C  
ATOM   1580  N   TRP A 207     -34.999   1.934  48.298  1.00 27.23           N  
ATOM   1581  CA  TRP A 207     -33.892   1.717  47.375  1.00 29.46           C  
ATOM   1582  C   TRP A 207     -34.220   0.636  46.352  1.00 30.50           C  
ATOM   1583  O   TRP A 207     -33.796   0.732  45.194  1.00 27.71           O  
ATOM   1584  CB  TRP A 207     -32.633   1.360  48.164  1.00 25.98           C  
ATOM   1585  CG  TRP A 207     -31.469   0.929  47.333  1.00 33.09           C  
ATOM   1586  CD1 TRP A 207     -30.689   1.718  46.539  1.00 34.56           C  
ATOM   1587  CD2 TRP A 207     -30.935  -0.396  47.230  1.00 35.87           C  
ATOM   1589  CE2 TRP A 207     -29.839  -0.337  46.348  1.00 37.47           C  
ATOM   1590  CE3 TRP A 207     -31.282  -1.628  47.794  1.00 33.55           C  
ATOM   1588  NE1 TRP A 207     -29.709   0.964  45.940  1.00 33.32           N  
ATOM   1591  CZ2 TRP A 207     -29.087  -1.462  46.017  1.00 41.96           C  
ATOM   1592  CZ3 TRP A 207     -30.535  -2.743  47.463  1.00 41.15           C  
ATOM   1593  CH2 TRP A 207     -29.449  -2.652  46.585  1.00 41.36           C  
ATOM   1594  N   LEU A 208     -34.974  -0.391  46.754  1.00 24.10           N  
ATOM   1595  CA  LEU A 208     -35.429  -1.392  45.794  1.00 32.57           C  
ATOM   1596  C   LEU A 208     -36.387  -0.781  44.781  1.00 30.65           C  
ATOM   1597  O   LEU A 208     -36.365  -1.144  43.599  1.00 34.37           O  
ATOM   1598  CB  LEU A 208     -36.095  -2.559  46.522  1.00 30.22           C  
ATOM   1599  CG  LEU A 208     -35.190  -3.465  47.360  1.00 29.05           C  
ATOM   1600  CD1 LEU A 208     -35.997  -4.582  48.006  1.00 32.79           C  
ATOM   1601  CD2 LEU A 208     -34.061  -4.033  46.516  1.00 31.48           C  
ATOM   1602  N   TYR A 209     -37.239   0.145  45.226  1.00 29.01           N  
ATOM   1603  CA  TYR A 209     -38.120   0.845  44.298  1.00 31.92           C  
ATOM   1604  C   TYR A 209     -37.319   1.679  43.309  1.00 35.92           C  
ATOM   1605  O   TYR A 209     -37.668   1.753  42.125  1.00 32.34           O  
ATOM   1606  CB  TYR A 209     -39.105   1.723  45.069  1.00 31.20           C  
ATOM   1607  CG  TYR A 209     -40.334   0.986  45.545  1.00 37.03           C  
ATOM   1608  CD1 TYR A 209     -41.285   0.526  44.643  1.00 40.06           C  
ATOM   1609  CD2 TYR A 209     -40.544   0.748  46.896  1.00 28.79           C  
ATOM   1610  CE1 TYR A 209     -42.410  -0.151  45.073  1.00 40.63           C  
ATOM   1611  CE2 TYR A 209     -41.666   0.072  47.337  1.00 34.89           C  
ATOM   1612  CZ  TYR A 209     -42.595  -0.374  46.421  1.00 39.51           C  
ATOM   1613  OH  TYR A 209     -43.714  -1.047  46.852  1.00 40.05           O  
ATOM   1614  N   ALA A 210     -36.238   2.311  43.774  1.00 32.32           N  
ATOM   1615  CA  ALA A 210     -35.374   3.062  42.869  1.00 33.39           C  
ATOM   1616  C   ALA A 210     -34.761   2.159  41.808  1.00 33.08           C  
ATOM   1617  O   ALA A 210     -34.537   2.597  40.674  1.00 31.00           O  
ATOM   1618  CB  ALA A 210     -34.276   3.774  43.659  1.00 38.63           C  
ATOM   1619  N   ALA A 211     -34.482   0.901  42.156  1.00 29.95           N  
ATOM   1620  CA  ALA A 211     -33.960  -0.041  41.173  1.00 38.71           C  
ATOM   1621  C   ALA A 211     -34.998  -0.357  40.104  1.00 38.27           C  
ATOM   1622  O   ALA A 211     -34.666  -0.448  38.917  1.00 39.96           O  
ATOM   1623  CB  ALA A 211     -33.500  -1.321  41.868  1.00 37.27           C  
ATOM   1624  N   VAL A 212     -36.259  -0.530  40.507  1.00 37.46           N  
ATOM   1625  CA  VAL A 212     -37.313  -0.821  39.540  1.00 41.82           C  
ATOM   1626  C   VAL A 212     -37.554   0.381  38.635  1.00 43.94           C  
ATOM   1627  O   VAL A 212     -37.760   0.232  37.424  1.00 43.74           O  
ATOM   1628  CB  VAL A 212     -38.600  -1.251  40.268  1.00 36.71           C  
ATOM   1629  CG1 VAL A 212     -39.731  -1.458  39.272  1.00 41.97           C  
ATOM   1630  CG2 VAL A 212     -38.353  -2.518  41.074  1.00 31.36           C  
ATOM   1631  N   ILE A 213     -37.528   1.589  39.205  1.00 38.15           N  
ATOM   1632  CA  ILE A 213     -37.674   2.796  38.398  1.00 39.62           C  
ATOM   1633  C   ILE A 213     -36.529   2.914  37.400  1.00 44.72           C  
ATOM   1634  O   ILE A 213     -36.690   3.498  36.321  1.00 51.05           O  
ATOM   1635  CB  ILE A 213     -37.774   4.035  39.312  1.00 44.90           C  
ATOM   1636  CG1 ILE A 213     -38.956   3.896  40.273  1.00 44.60           C  
ATOM   1637  CG2 ILE A 213     -37.941   5.297  38.496  1.00 50.73           C  
ATOM   1638  CD1 ILE A 213     -39.157   5.095  41.178  1.00 40.25           C  
ATOM   1639  N   ASN A 214     -35.368   2.346  37.726  1.00 41.68           N  
ATOM   1640  CA  ASN A 214     -34.215   2.350  36.837  1.00 47.03           C  
ATOM   1641  C   ASN A 214     -34.057   1.051  36.055  1.00 49.42           C  
ATOM   1642  O   ASN A 214     -33.087   0.912  35.304  1.00 48.17           O  
ATOM   1643  CB  ASN A 214     -32.938   2.638  37.632  1.00 43.76           C  
ATOM   1644  CG  ASN A 214     -32.853   4.080  38.091  1.00 45.61           C  
ATOM   1646  ND2 ASN A 214     -33.549   4.398  39.177  1.00 48.13           N  
ATOM   1645  OD1 ASN A 214     -32.174   4.900  37.474  1.00 45.51           O  
ATOM   1647  N   GLY A 215     -34.972   0.100  36.216  1.00 55.59           N  
ATOM   1648  CA  GLY A 215     -34.999  -1.067  35.358  1.00 50.39           C  
ATOM   1649  C   GLY A 215     -34.272  -2.290  35.860  1.00 50.72           C  
ATOM   1650  O   GLY A 215     -34.046  -3.218  35.076  1.00 55.25           O  
ATOM   1651  N   ASP A 216     -33.883  -2.324  37.129  1.00 46.39           N  
ATOM   1652  CA  ASP A 216     -33.368  -3.546  37.740  1.00 49.22           C  
ATOM   1653  C   ASP A 216     -34.560  -4.257  38.365  1.00 52.58           C  
ATOM   1654  O   ASP A 216     -35.069  -3.844  39.409  1.00 51.20           O  
ATOM   1655  CB  ASP A 216     -32.280  -3.237  38.763  1.00 53.88           C  
ATOM   1656  CG  ASP A 216     -30.882  -3.415  38.197  1.00 60.12           C  
ATOM   1657  OD1 ASP A 216     -30.761  -3.766  37.004  1.00 63.39           O  
ATOM   1658  OD2 ASP A 216     -29.903  -3.208  38.946  1.00 58.15           O1-
ATOM   1659  N   ARG A 217     -35.026  -5.318  37.708  1.00 48.18           N  
ATOM   1660  CA  ARG A 217     -36.243  -6.010  38.114  1.00 43.89           C  
ATOM   1661  C   ARG A 217     -36.021  -7.493  38.384  1.00 40.80           C  
ATOM   1662  O   ARG A 217     -36.995  -8.217  38.627  1.00 41.42           O  
ATOM   1663  CB  ARG A 217     -37.330  -5.845  37.047  1.00 40.56           C  
ATOM   1664  CG  ARG A 217     -37.746  -4.408  36.784  1.00 43.72           C  
ATOM   1665  CD  ARG A 217     -38.826  -4.346  35.714  1.00 42.23           C  
ATOM   1666  NE  ARG A 217     -40.026  -5.077  36.111  1.00 41.31           N  
ATOM   1667  CZ  ARG A 217     -41.128  -4.504  36.583  1.00 43.64           C  
ATOM   1668  NH1 ARG A 217     -41.187  -3.186  36.717  1.00 45.45           N1+
ATOM   1669  NH2 ARG A 217     -42.172  -5.248  36.921  1.00 41.32           N  
ATOM   1670  N   TRP A 218     -34.774  -7.966  38.352  1.00 36.38           N  
ATOM   1671  CA  TRP A 218     -34.523  -9.396  38.493  1.00 41.06           C  
ATOM   1672  C   TRP A 218     -34.910  -9.926  39.868  1.00 44.70           C  
ATOM   1673  O   TRP A 218     -35.140 -11.132  40.009  1.00 40.75           O  
ATOM   1674  CB  TRP A 218     -33.050  -9.704  38.209  1.00 43.64           C  
ATOM   1675  CG  TRP A 218     -32.097  -9.108  39.201  1.00 47.86           C  
ATOM   1676  CD1 TRP A 218     -31.435  -7.920  39.089  1.00 43.05           C  
ATOM   1677  CD2 TRP A 218     -31.690  -9.678  40.451  1.00 43.40           C  
ATOM   1679  CE2 TRP A 218     -30.784  -8.778  41.045  1.00 44.70           C  
ATOM   1680  CE3 TRP A 218     -32.005 -10.862  41.127  1.00 46.52           C  
ATOM   1678  NE1 TRP A 218     -30.645  -7.713  40.194  1.00 48.32           N  
ATOM   1681  CZ2 TRP A 218     -30.191  -9.023  42.281  1.00 49.87           C  
ATOM   1682  CZ3 TRP A 218     -31.417 -11.102  42.354  1.00 49.27           C  
ATOM   1683  CH2 TRP A 218     -30.519 -10.187  42.918  1.00 54.03           C  
ATOM   1684  N   PHE A 219     -34.991  -9.062  40.879  1.00 39.97           N  
ATOM   1685  CA  PHE A 219     -35.325  -9.491  42.230  1.00 38.29           C  
ATOM   1686  C   PHE A 219     -36.825  -9.558  42.488  1.00 34.23           C  
ATOM   1687  O   PHE A 219     -37.232 -10.074  43.535  1.00 41.36           O  
ATOM   1688  CB  PHE A 219     -34.677  -8.557  43.261  1.00 35.64           C  
ATOM   1689  CG  PHE A 219     -34.950  -7.100  43.018  1.00 34.08           C  
ATOM   1690  CD1 PHE A 219     -36.108  -6.507  43.495  1.00 33.57           C  
ATOM   1691  CD2 PHE A 219     -34.047  -6.322  42.315  1.00 35.98           C  
ATOM   1692  CE1 PHE A 219     -36.361  -5.167  43.273  1.00 36.10           C  
ATOM   1693  CE2 PHE A 219     -34.292  -4.982  42.092  1.00 41.53           C  
ATOM   1694  CZ  PHE A 219     -35.452  -4.404  42.569  1.00 38.37           C  
ATOM   1695  N   LEU A 220     -37.649  -9.047  41.578  1.00 34.04           N  
ATOM   1696  CA  LEU A 220     -39.092  -9.102  41.762  1.00 34.67           C  
ATOM   1697  C   LEU A 220     -39.590 -10.539  41.667  1.00 42.10           C  
ATOM   1698  O   LEU A 220     -38.970 -11.395  41.030  1.00 37.53           O  
ATOM   1699  CB  LEU A 220     -39.798  -8.235  40.721  1.00 37.23           C  
ATOM   1700  CG  LEU A 220     -39.579  -6.726  40.837  1.00 34.79           C  
ATOM   1701  CD1 LEU A 220     -40.188  -6.006  39.647  1.00 39.78           C  
ATOM   1702  CD2 LEU A 220     -40.157  -6.201  42.141  1.00 38.56           C  
ATOM   1703  N   ASN A 221     -40.724 -10.802  42.312  1.00 41.05           N  
ATOM   1704  CA  ASN A 221     -41.298 -12.138  42.314  1.00 49.57           C  
ATOM   1705  C   ASN A 221     -42.815 -12.038  42.374  1.00 50.99           C  
ATOM   1706  O   ASN A 221     -43.382 -10.984  42.674  1.00 47.82           O  
ATOM   1707  CB  ASN A 221     -40.759 -12.979  43.479  1.00 46.91           C  
ATOM   1708  CG  ASN A 221     -40.893 -12.282  44.824  1.00 52.27           C  
ATOM   1710  ND2 ASN A 221     -39.917 -12.500  45.697  1.00 52.91           N  
ATOM   1709  OD1 ASN A 221     -41.860 -11.564  45.079  1.00 56.83           O  
ATOM   1711  N   ARG A 222     -43.469 -13.164  42.084  1.00 55.29           N  
ATOM   1712  CA  ARG A 222     -44.923 -13.232  42.155  1.00 55.44           C  
ATOM   1713  C   ARG A 222     -45.430 -13.272  43.590  1.00 58.31           C  
ATOM   1714  O   ARG A 222     -46.604 -12.969  43.826  1.00 60.54           O  
ATOM   1715  CB  ARG A 222     -45.425 -14.465  41.404  1.00 59.44           C  
ATOM   1716  CG  ARG A 222     -44.941 -15.773  42.010  1.00 64.22           C  
ATOM   1717  CD  ARG A 222     -45.221 -16.957  41.105  1.00 63.67           C  
ATOM   1718  NE  ARG A 222     -44.228 -18.013  41.282  1.00 64.36           N  
ATOM   1719  CZ  ARG A 222     -44.288 -18.945  42.228  1.00 68.65           C  
ATOM   1720  NH1 ARG A 222     -45.296 -18.954  43.090  1.00 70.23           N1+
ATOM   1721  NH2 ARG A 222     -43.338 -19.866  42.315  1.00 66.89           N  
ATOM   1722  N   PHE A 223     -44.577 -13.636  44.545  1.00 55.79           N  
ATOM   1723  CA  PHE A 223     -45.010 -13.794  45.923  1.00 57.06           C  
ATOM   1724  C   PHE A 223     -45.434 -12.459  46.527  1.00 54.34           C  
ATOM   1725  O   PHE A 223     -45.062 -11.379  46.060  1.00 54.33           O  
ATOM   1726  CB  PHE A 223     -43.897 -14.390  46.789  1.00 54.56           C  
ATOM   1727  CG  PHE A 223     -43.201 -15.568  46.175  1.00 61.54           C  
ATOM   1728  CD1 PHE A 223     -43.776 -16.828  46.208  1.00 67.27           C  
ATOM   1729  CD2 PHE A 223     -41.957 -15.421  45.587  1.00 62.61           C  
ATOM   1730  CE1 PHE A 223     -43.128 -17.914  45.650  1.00 63.74           C  
ATOM   1731  CE2 PHE A 223     -41.305 -16.501  45.027  1.00 67.45           C  
ATOM   1732  CZ  PHE A 223     -41.891 -17.750  45.059  1.00 63.58           C  
ATOM   1733  N   THR A 224     -46.234 -12.555  47.585  1.00 53.15           N  
ATOM   1734  CA  THR A 224     -46.495 -11.455  48.498  1.00 54.87           C  
ATOM   1735  C   THR A 224     -46.470 -12.025  49.909  1.00 57.84           C  
ATOM   1736  O   THR A 224     -46.354 -13.238  50.107  1.00 57.11           O  
ATOM   1737  CB  THR A 224     -47.827 -10.759  48.195  1.00 58.32           C  
ATOM   1739  CG2 THR A 224     -48.995 -11.653  48.574  1.00 59.49           C  
ATOM   1738  OG1 THR A 224     -47.906  -9.536  48.940  1.00 55.79           O  
ATOM   1740  N   THR A 225     -46.568 -11.146  50.901  1.00 54.55           N  
ATOM   1741  CA  THR A 225     -46.491 -11.579  52.287  1.00 52.09           C  
ATOM   1742  C   THR A 225     -47.276 -10.614  53.160  1.00 52.22           C  
ATOM   1743  O   THR A 225     -47.565  -9.480  52.767  1.00 51.74           O  
ATOM   1744  CB  THR A 225     -45.037 -11.668  52.770  1.00 52.66           C  
ATOM   1746  CG2 THR A 225     -44.384 -10.294  52.751  1.00 48.22           C  
ATOM   1745  OG1 THR A 225     -45.002 -12.191  54.104  1.00 57.56           O  
ATOM   1747  N   THR A 226     -47.630 -11.086  54.350  1.00 48.89           N  
ATOM   1748  CA  THR A 226     -48.220 -10.218  55.351  1.00 49.18           C  
ATOM   1749  C   THR A 226     -47.131  -9.399  56.035  1.00 47.11           C  
ATOM   1750  O   THR A 226     -45.949  -9.757  56.027  1.00 49.91           O  
ATOM   1751  CB  THR A 226     -48.995 -11.034  56.387  1.00 52.38           C  
ATOM   1753  CG2 THR A 226     -50.048 -11.896  55.705  1.00 52.43           C  
ATOM   1752  OG1 THR A 226     -48.089 -11.880  57.105  1.00 53.45           O  
ATOM   1754  N   LEU A 227     -47.543  -8.276  56.626  1.00 44.28           N  
ATOM   1755  CA  LEU A 227     -46.585  -7.415  57.310  1.00 46.11           C  
ATOM   1756  C   LEU A 227     -45.959  -8.114  58.510  1.00 48.45           C  
ATOM   1757  O   LEU A 227     -44.781  -7.892  58.814  1.00 47.38           O  
ATOM   1758  CB  LEU A 227     -47.265  -6.116  57.743  1.00 48.35           C  
ATOM   1759  CG  LEU A 227     -46.384  -5.090  58.458  1.00 53.13           C  
ATOM   1760  CD1 LEU A 227     -45.169  -4.753  57.611  1.00 51.92           C  
ATOM   1761  CD2 LEU A 227     -47.177  -3.836  58.787  1.00 50.91           C  
ATOM   1762  N   ASN A 228     -46.723  -8.969  59.194  1.00 48.68           N  
ATOM   1763  CA  ASN A 228     -46.198  -9.644  60.376  1.00 50.79           C  
ATOM   1764  C   ASN A 228     -45.209 -10.740  60.000  1.00 49.09           C  
ATOM   1765  O   ASN A 228     -44.176 -10.902  60.659  1.00 51.86           O  
ATOM   1766  CB  ASN A 228     -47.347 -10.217  61.205  1.00 52.01           C  
ATOM   1767  CG  ASN A 228     -48.001  -9.176  62.089  1.00 58.59           C  
ATOM   1769  ND2 ASN A 228     -47.236  -8.631  63.028  1.00 64.61           N  
ATOM   1768  OD1 ASN A 228     -49.181  -8.861  61.930  1.00 63.31           O  
ATOM   1770  N   ASP A 229     -45.508 -11.504  58.946  1.00 51.91           N  
ATOM   1771  CA  ASP A 229     -44.587 -12.553  58.521  1.00 54.27           C  
ATOM   1772  C   ASP A 229     -43.296 -11.972  57.962  1.00 50.38           C  
ATOM   1773  O   ASP A 229     -42.241 -12.611  58.052  1.00 48.25           O  
ATOM   1774  CB  ASP A 229     -45.259 -13.460  57.491  1.00 52.46           C  
ATOM   1775  CG  ASP A 229     -46.033 -14.594  58.134  1.00 63.17           C  
ATOM   1776  OD1 ASP A 229     -47.225 -14.397  58.453  1.00 67.92           O  
ATOM   1777  OD2 ASP A 229     -45.449 -15.682  58.325  1.00 71.71           O1-
ATOM   1778  N   PHE A 230     -43.355 -10.770  57.384  1.00 45.69           N  
ATOM   1779  CA  PHE A 230     -42.130 -10.100  56.962  1.00 47.77           C  
ATOM   1780  C   PHE A 230     -41.323  -9.630  58.165  1.00 44.56           C  
ATOM   1781  O   PHE A 230     -40.097  -9.789  58.198  1.00 47.05           O  
ATOM   1782  CB  PHE A 230     -42.459  -8.923  56.045  1.00 44.71           C  
ATOM   1783  CG  PHE A 230     -41.269  -8.073  55.703  1.00 46.06           C  
ATOM   1784  CD1 PHE A 230     -40.377  -8.472  54.721  1.00 39.89           C  
ATOM   1785  CD2 PHE A 230     -41.040  -6.877  56.364  1.00 46.70           C  
ATOM   1786  CE1 PHE A 230     -39.280  -7.695  54.405  1.00 44.09           C  
ATOM   1787  CE2 PHE A 230     -39.944  -6.095  56.053  1.00 43.17           C  
ATOM   1788  CZ  PHE A 230     -39.063  -6.504  55.072  1.00 46.40           C  
ATOM   1789  N   ASN A 231     -41.994  -9.049  59.163  1.00 47.09           N  
ATOM   1790  CA  ASN A 231     -41.304  -8.588  60.362  1.00 48.54           C  
ATOM   1791  C   ASN A 231     -40.692  -9.738  61.151  1.00 46.93           C  
ATOM   1792  O   ASN A 231     -39.744  -9.517  61.913  1.00 51.54           O  
ATOM   1793  CB  ASN A 231     -42.265  -7.794  61.248  1.00 44.45           C  
ATOM   1794  CG  ASN A 231     -42.510  -6.390  60.729  1.00 46.53           C  
ATOM   1796  ND2 ASN A 231     -43.741  -5.912  60.872  1.00 48.18           N  
ATOM   1795  OD1 ASN A 231     -41.604  -5.743  60.206  1.00 49.46           O  
ATOM   1797  N   LEU A 232     -41.212 -10.957  60.990  1.00 49.26           N  
ATOM   1798  CA  LEU A 232     -40.596 -12.111  61.635  1.00 48.59           C  
ATOM   1799  C   LEU A 232     -39.250 -12.439  61.000  1.00 50.95           C  
ATOM   1800  O   LEU A 232     -38.296 -12.796  61.702  1.00 54.89           O  
ATOM   1801  CB  LEU A 232     -41.534 -13.316  61.561  1.00 51.33           C  
ATOM   1802  CG  LEU A 232     -42.569 -13.440  62.681  1.00 54.42           C  
ATOM   1803  CD1 LEU A 232     -43.539 -14.575  62.391  1.00 56.04           C  
ATOM   1804  CD2 LEU A 232     -41.886 -13.644  64.024  1.00 48.57           C  
ATOM   1805  N   VAL A 233     -39.155 -12.323  59.675  1.00 46.36           N  
ATOM   1806  CA  VAL A 233     -37.884 -12.556  59.000  1.00 48.55           C  
ATOM   1807  C   VAL A 233     -36.952 -11.363  59.172  1.00 48.47           C  
ATOM   1808  O   VAL A 233     -35.728 -11.531  59.241  1.00 48.19           O  
ATOM   1809  CB  VAL A 233     -38.124 -12.874  57.514  1.00 51.22           C  
ATOM   1810  CG1 VAL A 233     -36.822 -13.265  56.829  1.00 47.79           C  
ATOM   1811  CG2 VAL A 233     -39.160 -13.978  57.369  1.00 51.84           C  
ATOM   1812  N   ALA A 234     -37.504 -10.150  59.254  1.00 49.48           N  
ATOM   1813  CA  ALA A 234     -36.671  -8.965  59.431  1.00 48.29           C  
ATOM   1814  C   ALA A 234     -35.930  -9.001  60.762  1.00 47.50           C  
ATOM   1815  O   ALA A 234     -34.783  -8.550  60.855  1.00 46.36           O  
ATOM   1816  CB  ALA A 234     -37.527  -7.703  59.325  1.00 46.76           C  
ATOM   1817  N   MET A 235     -36.570  -9.538  61.803  1.00 52.01           N  
ATOM   1818  CA  MET A 235     -35.920  -9.622  63.107  1.00 49.80           C  
ATOM   1819  C   MET A 235     -34.730 -10.573  63.074  1.00 52.99           C  
ATOM   1820  O   MET A 235     -33.694 -10.302  63.693  1.00 54.42           O  
ATOM   1821  CB  MET A 235     -36.929 -10.066  64.166  1.00 54.15           C  
ATOM   1822  CG  MET A 235     -37.574  -8.925  64.933  1.00 63.16           C  
ATOM   1823  SD  MET A 235     -38.598  -9.508  66.297  1.00 89.99           S  
ATOM   1824  CE  MET A 235     -40.140  -8.666  65.948  1.00 71.61           C  
ATOM   1825  N   LYS A 236     -34.859 -11.692  62.356  1.00 53.54           N  
ATOM   1826  CA  LYS A 236     -33.779 -12.672  62.308  1.00 53.13           C  
ATOM   1827  C   LYS A 236     -32.551 -12.125  61.592  1.00 54.14           C  
ATOM   1828  O   LYS A 236     -31.424 -12.529  61.901  1.00 56.65           O  
ATOM   1829  CB  LYS A 236     -34.269 -13.953  61.630  1.00 52.75           C  
ATOM   1830  CG  LYS A 236     -33.263 -15.094  61.637  1.00 64.88           C  
ATOM   1831  CD  LYS A 236     -33.221 -15.801  60.290  1.00 62.89           C  
ATOM   1832  CE  LYS A 236     -32.220 -16.946  60.292  1.00 68.06           C  
ATOM   1833  NZ  LYS A 236     -30.849 -16.487  59.928  1.00 65.62           N1+
ATOM   1834  N   TYR A 237     -32.741 -11.203  60.647  1.00 51.24           N  
ATOM   1835  CA  TYR A 237     -31.645 -10.635  59.874  1.00 48.39           C  
ATOM   1836  C   TYR A 237     -31.255  -9.239  60.351  1.00 44.17           C  
ATOM   1837  O   TYR A 237     -30.624  -8.489  59.598  1.00 45.24           O  
ATOM   1838  CB  TYR A 237     -32.009 -10.612  58.390  1.00 46.67           C  
ATOM   1839  CG  TYR A 237     -32.051 -11.987  57.763  1.00 47.83           C  
ATOM   1840  CD1 TYR A 237     -33.224 -12.730  57.749  1.00 49.26           C  
ATOM   1841  CD2 TYR A 237     -30.915 -12.545  57.192  1.00 45.38           C  
ATOM   1842  CE1 TYR A 237     -33.266 -13.989  57.180  1.00 52.16           C  
ATOM   1843  CE2 TYR A 237     -30.947 -13.803  56.621  1.00 54.25           C  
ATOM   1844  CZ  TYR A 237     -32.125 -14.520  56.618  1.00 53.00           C  
ATOM   1845  OH  TYR A 237     -32.160 -15.773  56.050  1.00 56.94           O  
ATOM   1846  N   ASN A 238     -31.619  -8.883  61.584  1.00 41.18           N  
ATOM   1847  CA  ASN A 238     -31.241  -7.606  62.194  1.00 43.30           C  
ATOM   1848  C   ASN A 238     -31.773  -6.418  61.394  1.00 42.30           C  
ATOM   1849  O   ASN A 238     -31.087  -5.410  61.210  1.00 39.45           O  
ATOM   1850  CB  ASN A 238     -29.725  -7.504  62.376  1.00 43.06           C  
ATOM   1851  CG  ASN A 238     -29.339  -6.684  63.590  1.00 55.19           C  
ATOM   1853  ND2 ASN A 238     -28.160  -6.076  63.544  1.00 54.07           N  
ATOM   1852  OD1 ASN A 238     -30.093  -6.598  64.559  1.00 61.37           O  
ATOM   1854  N   TYR A 239     -33.005  -6.538  60.914  1.00 38.35           N  
ATOM   1855  CA  TYR A 239     -33.696  -5.443  60.254  1.00 38.80           C  
ATOM   1856  C   TYR A 239     -34.716  -4.833  61.206  1.00 37.82           C  
ATOM   1857  O   TYR A 239     -35.311  -5.527  62.035  1.00 36.96           O  
ATOM   1858  CB  TYR A 239     -34.400  -5.920  58.980  1.00 31.71           C  
ATOM   1859  CG  TYR A 239     -33.530  -5.922  57.744  1.00 32.97           C  
ATOM   1860  CD1 TYR A 239     -32.316  -6.593  57.728  1.00 35.06           C  
ATOM   1861  CD2 TYR A 239     -33.928  -5.258  56.590  1.00 30.21           C  
ATOM   1862  CE1 TYR A 239     -31.519  -6.601  56.600  1.00 32.54           C  
ATOM   1863  CE2 TYR A 239     -33.139  -5.261  55.456  1.00 29.91           C  
ATOM   1864  CZ  TYR A 239     -31.935  -5.934  55.466  1.00 37.95           C  
ATOM   1865  OH  TYR A 239     -31.143  -5.940  54.341  1.00 37.23           O  
ATOM   1866  N   GLU A 240     -34.907  -3.523  61.084  1.00 38.44           N  
ATOM   1867  CA  GLU A 240     -35.923  -2.854  61.876  1.00 42.23           C  
ATOM   1868  C   GLU A 240     -37.312  -3.344  61.467  1.00 40.61           C  
ATOM   1869  O   GLU A 240     -37.544  -3.674  60.302  1.00 44.38           O  
ATOM   1870  CB  GLU A 240     -35.836  -1.342  61.700  1.00 43.45           C  
ATOM   1871  CG  GLU A 240     -34.515  -0.739  62.137  1.00 46.13           C  
ATOM   1872  CD  GLU A 240     -34.532   0.776  62.102  1.00 53.52           C  
ATOM   1873  OE1 GLU A 240     -33.846   1.398  62.939  1.00 59.47           O  
ATOM   1874  OE2 GLU A 240     -35.234   1.346  61.239  1.00 57.69           O1-
ATOM   1875  N   PRO A 241     -38.249  -3.410  62.410  1.00 47.91           N  
ATOM   1876  CA  PRO A 241     -39.607  -3.838  62.060  1.00 45.17           C  
ATOM   1877  C   PRO A 241     -40.286  -2.823  61.155  1.00 44.29           C  
ATOM   1878  O   PRO A 241     -40.181  -1.611  61.358  1.00 49.06           O  
ATOM   1879  CB  PRO A 241     -40.311  -3.939  63.418  1.00 48.34           C  
ATOM   1880  CG  PRO A 241     -39.537  -3.023  64.311  1.00 49.80           C  
ATOM   1881  CD  PRO A 241     -38.112  -3.119  63.848  1.00 43.55           C  
ATOM   1882  N   LEU A 242     -40.980  -3.330  60.141  1.00 49.39           N  
ATOM   1883  CA  LEU A 242     -41.715  -2.484  59.213  1.00 48.40           C  
ATOM   1884  C   LEU A 242     -43.097  -2.190  59.782  1.00 47.01           C  
ATOM   1885  O   LEU A 242     -43.827  -3.110  60.164  1.00 49.95           O  
ATOM   1886  CB  LEU A 242     -41.834  -3.149  57.842  1.00 47.22           C  
ATOM   1887  CG  LEU A 242     -42.174  -2.196  56.695  1.00 47.45           C  
ATOM   1888  CD1 LEU A 242     -40.953  -1.385  56.295  1.00 40.14           C  
ATOM   1889  CD2 LEU A 242     -42.730  -2.957  55.505  1.00 45.10           C  
ATOM   1890  N   THR A 243     -43.447  -0.912  59.839  1.00 48.07           N  
ATOM   1891  CA  THR A 243     -44.722  -0.472  60.381  1.00 49.82           C  
ATOM   1892  C   THR A 243     -45.686  -0.117  59.255  1.00 49.20           C  
ATOM   1893  O   THR A 243     -45.311  -0.016  58.084  1.00 48.55           O  
ATOM   1894  CB  THR A 243     -44.526   0.731  61.309  1.00 48.03           C  
ATOM   1896  CG2 THR A 243     -43.562   0.385  62.433  1.00 47.32           C  
ATOM   1895  OG1 THR A 243     -43.999   1.833  60.558  1.00 53.04           O  
ATOM   1897  N   GLN A 244     -46.955   0.068  59.629  1.00 51.96           N  
ATOM   1898  CA  GLN A 244     -47.948   0.513  58.657  1.00 52.08           C  
ATOM   1899  C   GLN A 244     -47.639   1.916  58.154  1.00 51.01           C  
ATOM   1900  O   GLN A 244     -47.957   2.249  57.006  1.00 47.96           O  
ATOM   1901  CB  GLN A 244     -49.347   0.460  59.273  1.00 51.18           C  
ATOM   1902  CG  GLN A 244     -50.475   0.670  58.275  1.00 54.26           C  
ATOM   1903  CD  GLN A 244     -50.549  -0.432  57.237  1.00 54.72           C  
ATOM   1905  NE2 GLN A 244     -50.878  -0.062  56.005  1.00 57.47           N  
ATOM   1904  OE1 GLN A 244     -50.313  -1.602  57.538  1.00 57.20           O  
ATOM   1906  N   ASP A 245     -47.015   2.748  58.993  1.00 45.99           N  
ATOM   1907  CA  ASP A 245     -46.618   4.082  58.558  1.00 47.89           C  
ATOM   1908  C   ASP A 245     -45.512   4.024  57.512  1.00 47.57           C  
ATOM   1909  O   ASP A 245     -45.474   4.865  56.606  1.00 46.82           O  
ATOM   1910  CB  ASP A 245     -46.171   4.915  59.759  1.00 51.97           C  
ATOM   1911  CG  ASP A 245     -45.823   6.340  59.382  1.00 57.42           C  
ATOM   1912  OD1 ASP A 245     -46.503   6.902  58.497  1.00 55.98           O  
ATOM   1913  OD2 ASP A 245     -44.871   6.900  59.966  1.00 65.93           O1-
ATOM   1914  N   HIS A 246     -44.607   3.048  57.621  1.00 45.42           N  
ATOM   1915  CA  HIS A 246     -43.579   2.876  56.600  1.00 43.93           C  
ATOM   1916  C   HIS A 246     -44.199   2.517  55.255  1.00 48.62           C  
ATOM   1917  O   HIS A 246     -43.751   2.998  54.207  1.00 45.31           O  
ATOM   1918  CB  HIS A 246     -42.583   1.798  57.030  1.00 44.30           C  
ATOM   1919  CG  HIS A 246     -41.765   2.170  58.227  1.00 47.71           C  
ATOM   1921  CD2 HIS A 246     -41.312   3.370  58.662  1.00 45.28           C  
ATOM   1920  ND1 HIS A 246     -41.313   1.238  59.137  1.00 46.96           N  
ATOM   1922  CE1 HIS A 246     -40.619   1.847  60.081  1.00 47.59           C  
ATOM   1923  NE2 HIS A 246     -40.604   3.142  59.817  1.00 49.38           N  
ATOM   1924  N   VAL A 247     -45.230   1.670  55.267  1.00 47.35           N  
ATOM   1925  CA  VAL A 247     -45.919   1.311  54.031  1.00 48.04           C  
ATOM   1926  C   VAL A 247     -46.585   2.538  53.421  1.00 47.65           C  
ATOM   1927  O   VAL A 247     -46.571   2.728  52.198  1.00 46.30           O  
ATOM   1928  CB  VAL A 247     -46.935   0.185  54.298  1.00 46.32           C  
ATOM   1929  CG1 VAL A 247     -47.749  -0.111  53.048  1.00 51.18           C  
ATOM   1930  CG2 VAL A 247     -46.221  -1.067  54.786  1.00 48.81           C  
ATOM   1931  N   ASP A 248     -47.170   3.393  54.262  1.00 47.34           N  
ATOM   1932  CA  ASP A 248     -47.792   4.615  53.763  1.00 51.44           C  
ATOM   1933  C   ASP A 248     -46.756   5.559  53.164  1.00 50.16           C  
ATOM   1934  O   ASP A 248     -47.027   6.229  52.161  1.00 46.82           O  
ATOM   1935  CB  ASP A 248     -48.562   5.308  54.888  1.00 55.15           C  
ATOM   1936  CG  ASP A 248     -49.762   4.508  55.353  1.00 58.06           C  
ATOM   1937  OD1 ASP A 248     -50.023   3.433  54.774  1.00 59.26           O  
ATOM   1938  OD2 ASP A 248     -50.445   4.954  56.299  1.00 63.30           O1-
ATOM   1939  N   ILE A 249     -45.566   5.625  53.765  1.00 45.19           N  
ATOM   1940  CA  ILE A 249     -44.513   6.485  53.235  1.00 44.04           C  
ATOM   1941  C   ILE A 249     -44.048   5.981  51.873  1.00 39.55           C  
ATOM   1942  O   ILE A 249     -43.749   6.772  50.971  1.00 41.30           O  
ATOM   1943  CB  ILE A 249     -43.350   6.582  54.240  1.00 46.18           C  
ATOM   1944  CG1 ILE A 249     -43.793   7.338  55.494  1.00 49.70           C  
ATOM   1945  CG2 ILE A 249     -42.148   7.270  53.614  1.00 42.94           C  
ATOM   1946  CD1 ILE A 249     -42.780   7.304  56.619  1.00 50.92           C  
ATOM   1947  N   LEU A 250     -43.996   4.661  51.697  1.00 42.25           N  
ATOM   1948  CA  LEU A 250     -43.636   4.068  50.415  1.00 39.38           C  
ATOM   1949  C   LEU A 250     -44.776   4.105  49.404  1.00 43.67           C  
ATOM   1950  O   LEU A 250     -44.617   3.573  48.299  1.00 39.75           O  
ATOM   1951  CB  LEU A 250     -43.175   2.623  50.618  1.00 38.35           C  
ATOM   1952  CG  LEU A 250     -41.896   2.426  51.436  1.00 37.43           C  
ATOM   1953  CD1 LEU A 250     -41.737   0.968  51.836  1.00 34.63           C  
ATOM   1954  CD2 LEU A 250     -40.681   2.908  50.659  1.00 33.70           C  
ATOM   1955  N   GLY A 251     -45.907   4.714  49.754  1.00 45.30           N  
ATOM   1956  CA  GLY A 251     -47.060   4.795  48.888  1.00 43.60           C  
ATOM   1957  C   GLY A 251     -46.779   5.379  47.516  1.00 44.79           C  
ATOM   1958  O   GLY A 251     -47.056   4.750  46.489  1.00 45.76           O  
ATOM   1959  N   PRO A 252     -46.246   6.607  47.468  1.00 41.67           N  
ATOM   1960  CA  PRO A 252     -45.926   7.211  46.161  1.00 42.38           C  
ATOM   1961  C   PRO A 252     -45.035   6.345  45.286  1.00 45.83           C  
ATOM   1962  O   PRO A 252     -45.278   6.240  44.078  1.00 45.57           O  
ATOM   1963  CB  PRO A 252     -45.236   8.524  46.554  1.00 39.06           C  
ATOM   1964  CG  PRO A 252     -45.842   8.874  47.864  1.00 43.74           C  
ATOM   1965  CD  PRO A 252     -46.072   7.568  48.573  1.00 43.29           C  
ATOM   1966  N   LEU A 253     -44.007   5.717  45.862  1.00 43.10           N  
ATOM   1967  CA  LEU A 253     -43.181   4.803  45.081  1.00 42.15           C  
ATOM   1968  C   LEU A 253     -43.956   3.555  44.678  1.00 44.40           C  
ATOM   1969  O   LEU A 253     -43.698   2.984  43.612  1.00 40.00           O  
ATOM   1970  CB  LEU A 253     -41.928   4.420  45.869  1.00 40.83           C  
ATOM   1971  CG  LEU A 253     -40.964   5.563  46.185  1.00 39.67           C  
ATOM   1972  CD1 LEU A 253     -39.773   5.057  46.981  1.00 35.17           C  
ATOM   1973  CD2 LEU A 253     -40.508   6.244  44.904  1.00 41.25           C  
ATOM   1974  N   SER A 254     -44.904   3.120  45.510  1.00 44.93           N  
ATOM   1975  CA  SER A 254     -45.713   1.954  45.171  1.00 42.80           C  
ATOM   1976  C   SER A 254     -46.633   2.244  43.992  1.00 44.95           C  
ATOM   1977  O   SER A 254     -46.858   1.374  43.142  1.00 46.98           O  
ATOM   1978  CB  SER A 254     -46.526   1.510  46.386  1.00 42.20           C  
ATOM   1979  OG  SER A 254     -47.106   0.235  46.173  1.00 46.27           O  
ATOM   1980  N   ALA A 255     -47.174   3.463  43.925  1.00 43.76           N  
ATOM   1981  CA  ALA A 255     -48.091   3.809  42.845  1.00 51.27           C  
ATOM   1982  C   ALA A 255     -47.350   4.013  41.529  1.00 49.66           C  
ATOM   1983  O   ALA A 255     -47.828   3.589  40.471  1.00 55.93           O  
ATOM   1984  CB  ALA A 255     -48.883   5.062  43.216  1.00 41.24           C  
ATOM   1985  N   GLN A 256     -46.183   4.660  41.576  1.00 50.98           N  
ATOM   1986  CA  GLN A 256     -45.441   4.942  40.350  1.00 47.61           C  
ATOM   1987  C   GLN A 256     -44.943   3.662  39.691  1.00 48.35           C  
ATOM   1988  O   GLN A 256     -44.931   3.555  38.459  1.00 54.33           O  
ATOM   1989  CB  GLN A 256     -44.273   5.882  40.652  1.00 48.26           C  
ATOM   1990  CG  GLN A 256     -43.358   6.146  39.465  1.00 51.42           C  
ATOM   1991  CD  GLN A 256     -42.163   7.005  39.830  1.00 59.01           C  
ATOM   1993  NE2 GLN A 256     -41.197   7.092  38.923  1.00 57.07           N  
ATOM   1992  OE1 GLN A 256     -42.108   7.582  40.916  1.00 63.84           O  
ATOM   1994  N   THR A 257     -44.534   2.678  40.492  1.00 42.42           N  
ATOM   1995  CA  THR A 257     -43.998   1.433  39.957  1.00 44.98           C  
ATOM   1996  C   THR A 257     -45.061   0.368  39.730  1.00 40.52           C  
ATOM   1997  O   THR A 257     -44.793  -0.612  39.026  1.00 40.68           O  
ATOM   1998  CB  THR A 257     -42.927   0.869  40.895  1.00 43.73           C  
ATOM   2000  CG2 THR A 257     -41.837   1.898  41.137  1.00 44.22           C  
ATOM   1999  OG1 THR A 257     -43.527   0.514  42.147  1.00 41.88           O  
ATOM   2001  N   GLY A 258     -46.251   0.530  40.303  1.00 41.89           N  
ATOM   2002  CA  GLY A 258     -47.260  -0.503  40.199  1.00 42.08           C  
ATOM   2003  C   GLY A 258     -46.953  -1.753  40.989  1.00 48.21           C  
ATOM   2004  O   GLY A 258     -47.523  -2.810  40.707  1.00 49.12           O  
ATOM   2005  N   ILE A 259     -46.062  -1.663  41.972  1.00 41.66           N  
ATOM   2006  CA  ILE A 259     -45.675  -2.794  42.807  1.00 43.98           C  
ATOM   2007  C   ILE A 259     -46.094  -2.484  44.235  1.00 46.45           C  
ATOM   2008  O   ILE A 259     -45.639  -1.492  44.819  1.00 42.48           O  
ATOM   2009  CB  ILE A 259     -44.166  -3.073  42.727  1.00 45.86           C  
ATOM   2010  CG1 ILE A 259     -43.769  -3.441  41.297  1.00 45.12           C  
ATOM   2011  CG2 ILE A 259     -43.774  -4.177  43.698  1.00 43.52           C  
ATOM   2012  CD1 ILE A 259     -42.287  -3.351  41.039  1.00 45.86           C  
ATOM   2013  N   ALA A 260     -46.962  -3.325  44.793  1.00 42.04           N  
ATOM   2014  CA  ALA A 260     -47.414  -3.131  46.162  1.00 45.82           C  
ATOM   2015  C   ALA A 260     -46.246  -3.260  47.133  1.00 41.51           C  
ATOM   2016  O   ALA A 260     -45.269  -3.969  46.875  1.00 42.00           O  
ATOM   2017  CB  ALA A 260     -48.506  -4.143  46.512  1.00 45.92           C  
ATOM   2018  N   VAL A 261     -46.354  -2.555  48.262  1.00 45.44           N  
ATOM   2019  CA  VAL A 261     -45.277  -2.556  49.249  1.00 40.11           C  
ATOM   2020  C   VAL A 261     -45.039  -3.962  49.781  1.00 40.40           C  
ATOM   2021  O   VAL A 261     -43.893  -4.413  49.896  1.00 40.00           O  
ATOM   2022  CB  VAL A 261     -45.592  -1.565  50.386  1.00 44.87           C  
ATOM   2023  CG1 VAL A 261     -44.536  -1.655  51.477  1.00 37.21           C  
ATOM   2024  CG2 VAL A 261     -45.685  -0.147  49.843  1.00 39.65           C  
ATOM   2025  N   LEU A 262     -46.116  -4.683  50.102  1.00 41.06           N  
ATOM   2026  CA  LEU A 262     -45.973  -6.045  50.600  1.00 40.25           C  
ATOM   2027  C   LEU A 262     -45.451  -6.998  49.532  1.00 41.73           C  
ATOM   2028  O   LEU A 262     -44.880  -8.039  49.875  1.00 41.71           O  
ATOM   2029  CB  LEU A 262     -47.307  -6.544  51.153  1.00 44.86           C  
ATOM   2030  CG  LEU A 262     -47.781  -5.814  52.413  1.00 45.85           C  
ATOM   2031  CD1 LEU A 262     -49.092  -6.394  52.919  1.00 45.98           C  
ATOM   2032  CD2 LEU A 262     -46.712  -5.864  53.497  1.00 43.73           C  
ATOM   2033  N   ASP A 263     -45.635  -6.671  48.251  1.00 40.62           N  
ATOM   2034  CA  ASP A 263     -44.984  -7.444  47.199  1.00 42.40           C  
ATOM   2035  C   ASP A 263     -43.481  -7.200  47.198  1.00 41.38           C  
ATOM   2036  O   ASP A 263     -42.693  -8.133  47.001  1.00 38.61           O  
ATOM   2037  CB  ASP A 263     -45.583  -7.096  45.836  1.00 46.15           C  
ATOM   2038  CG  ASP A 263     -47.021  -7.555  45.695  1.00 53.38           C  
ATOM   2039  OD1 ASP A 263     -47.641  -7.900  46.722  1.00 47.26           O  
ATOM   2040  OD2 ASP A 263     -47.531  -7.573  44.555  1.00 56.35           O1-
ATOM   2041  N   MET A 264     -43.066  -5.950  47.419  1.00 41.82           N  
ATOM   2042  CA  MET A 264     -41.642  -5.645  47.502  1.00 42.49           C  
ATOM   2043  C   MET A 264     -41.015  -6.244  48.753  1.00 39.15           C  
ATOM   2044  O   MET A 264     -39.842  -6.633  48.732  1.00 39.74           O  
ATOM   2045  CB  MET A 264     -41.427  -4.132  47.466  1.00 38.06           C  
ATOM   2046  CG  MET A 264     -39.986  -3.717  47.231  1.00 44.12           C  
ATOM   2047  SD  MET A 264     -39.393  -4.188  45.594  1.00 43.04           S  
ATOM   2048  CE  MET A 264     -40.049  -2.855  44.595  1.00 39.43           C  
ATOM   2049  N   CYS A 265     -41.775  -6.325  49.848  1.00 37.07           N  
ATOM   2050  CA  CYS A 265     -41.266  -6.973  51.053  1.00 36.83           C  
ATOM   2051  C   CYS A 265     -41.021  -8.458  50.817  1.00 38.56           C  
ATOM   2052  O   CYS A 265     -40.050  -9.022  51.335  1.00 37.06           O  
ATOM   2053  CB  CYS A 265     -42.240  -6.766  52.212  1.00 40.31           C  
ATOM   2054  SG  CYS A 265     -42.478  -5.039  52.677  1.00 47.47           S  
ATOM   2055  N   ALA A 266     -41.892  -9.107  50.039  1.00 40.63           N  
ATOM   2056  CA  ALA A 266     -41.666 -10.505  49.688  1.00 41.15           C  
ATOM   2057  C   ALA A 266     -40.402 -10.670  48.857  1.00 39.93           C  
ATOM   2058  O   ALA A 266     -39.728 -11.702  48.951  1.00 47.79           O  
ATOM   2059  CB  ALA A 266     -42.875 -11.062  48.936  1.00 47.71           C  
ATOM   2060  N   SER A 267     -40.066  -9.670  48.040  1.00 41.06           N  
ATOM   2061  CA  SER A 267     -38.810  -9.712  47.301  1.00 43.82           C  
ATOM   2062  C   SER A 267     -37.622  -9.502  48.230  1.00 39.34           C  
ATOM   2063  O   SER A 267     -36.579 -10.147  48.070  1.00 40.48           O  
ATOM   2064  CB  SER A 267     -38.817  -8.661  46.191  1.00 38.53           C  
ATOM   2065  OG  SER A 267     -39.821  -8.940  45.232  1.00 48.72           O  
ATOM   2066  N   LEU A 268     -37.760  -8.601  49.206  1.00 38.23           N  
ATOM   2067  CA  LEU A 268     -36.692  -8.394  50.178  1.00 35.14           C  
ATOM   2068  C   LEU A 268     -36.489  -9.631  51.043  1.00 37.02           C  
ATOM   2069  O   LEU A 268     -35.353  -9.971  51.394  1.00 38.62           O  
ATOM   2070  CB  LEU A 268     -37.003  -7.174  51.045  1.00 36.68           C  
ATOM   2071  CG  LEU A 268     -36.013  -6.846  52.164  1.00 33.77           C  
ATOM   2072  CD1 LEU A 268     -34.598  -6.756  51.616  1.00 30.10           C  
ATOM   2073  CD2 LEU A 268     -36.402  -5.553  52.864  1.00 31.19           C  
ATOM   2074  N   LYS A 269     -37.580 -10.317  51.395  1.00 38.58           N  
ATOM   2075  CA  LYS A 269     -37.463 -11.549  52.169  1.00 40.10           C  
ATOM   2076  C   LYS A 269     -36.655 -12.597  51.415  1.00 42.05           C  
ATOM   2077  O   LYS A 269     -35.828 -13.300  52.008  1.00 41.92           O  
ATOM   2078  CB  LYS A 269     -38.852 -12.084  52.513  1.00 46.02           C  
ATOM   2079  CG  LYS A 269     -38.846 -13.426  53.224  1.00 51.23           C  
ATOM   2080  CD  LYS A 269     -40.253 -13.987  53.349  1.00 53.17           C  
ATOM   2081  CE  LYS A 269     -41.180 -13.000  54.039  1.00 51.26           C  
ATOM   2082  NZ  LYS A 269     -42.571 -13.519  54.134  1.00 56.30           N1+
ATOM   2083  N   GLU A 270     -36.877 -12.714  50.104  1.00 43.04           N  
ATOM   2084  CA  GLU A 270     -36.107 -13.665  49.310  1.00 46.48           C  
ATOM   2085  C   GLU A 270     -34.655 -13.222  49.176  1.00 43.84           C  
ATOM   2086  O   GLU A 270     -33.743 -14.057  49.190  1.00 45.21           O  
ATOM   2087  CB  GLU A 270     -36.747 -13.842  47.933  1.00 45.69           C  
ATOM   2088  CG  GLU A 270     -38.113 -14.505  47.972  1.00 51.79           C  
ATOM   2089  CD  GLU A 270     -38.161 -15.683  48.926  1.00 60.94           C  
ATOM   2090  OE1 GLU A 270     -38.830 -15.573  49.975  1.00 63.77           O  
ATOM   2091  OE2 GLU A 270     -37.529 -16.718  48.627  1.00 65.14           O1-
ATOM   2092  N   LEU A 271     -34.419 -11.914  49.046  1.00 45.19           N  
ATOM   2093  CA  LEU A 271     -33.048 -11.415  49.005  1.00 42.45           C  
ATOM   2094  C   LEU A 271     -32.335 -11.666  50.327  1.00 43.35           C  
ATOM   2095  O   LEU A 271     -31.127 -11.929  50.351  1.00 45.28           O  
ATOM   2096  CB  LEU A 271     -33.039  -9.925  48.665  1.00 41.98           C  
ATOM   2097  CG  LEU A 271     -33.507  -9.528  47.264  1.00 41.27           C  
ATOM   2098  CD1 LEU A 271     -33.534  -8.014  47.117  1.00 37.30           C  
ATOM   2099  CD2 LEU A 271     -32.622 -10.159  46.201  1.00 46.99           C  
ATOM   2100  N   LEU A 272     -33.068 -11.591  51.440  1.00 42.10           N  
ATOM   2101  CA  LEU A 272     -32.461 -11.854  52.740  1.00 42.09           C  
ATOM   2102  C   LEU A 272     -32.172 -13.338  52.926  1.00 48.89           C  
ATOM   2103  O   LEU A 272     -31.127 -13.710  53.472  1.00 53.66           O  
ATOM   2104  CB  LEU A 272     -33.373 -11.343  53.856  1.00 40.00           C  
ATOM   2105  CG  LEU A 272     -33.439  -9.825  54.033  1.00 41.91           C  
ATOM   2106  CD1 LEU A 272     -34.425  -9.451  55.129  1.00 35.76           C  
ATOM   2107  CD2 LEU A 272     -32.058  -9.269  54.332  1.00 44.46           C  
ATOM   2108  N   GLN A 273     -33.082 -14.202  52.471  1.00 52.50           N  
ATOM   2109  CA  GLN A 273     -32.925 -15.635  52.691  1.00 51.77           C  
ATOM   2110  C   GLN A 273     -31.999 -16.272  51.661  1.00 51.92           C  
ATOM   2111  O   GLN A 273     -31.243 -17.192  51.990  1.00 56.61           O  
ATOM   2112  CB  GLN A 273     -34.292 -16.321  52.672  1.00 49.12           C  
ATOM   2113  CG  GLN A 273     -35.164 -16.003  53.876  1.00 46.31           C  
ATOM   2114  CD  GLN A 273     -36.599 -16.457  53.693  1.00 52.57           C  
ATOM   2116  NE2 GLN A 273     -37.311 -16.631  54.800  1.00 57.13           N  
ATOM   2115  OE1 GLN A 273     -37.063 -16.649  52.569  1.00 59.44           O  
ATOM   2117  N   ASN A 274     -32.041 -15.799  50.414  1.00 50.67           N  
ATOM   2118  CA  ASN A 274     -31.258 -16.399  49.342  1.00 56.22           C  
ATOM   2119  C   ASN A 274     -29.996 -15.622  48.997  1.00 58.82           C  
ATOM   2120  O   ASN A 274     -29.052 -16.215  48.461  1.00 62.53           O  
ATOM   2121  CB  ASN A 274     -32.108 -16.537  48.071  1.00 54.86           C  
ATOM   2122  CG  ASN A 274     -33.184 -17.594  48.200  1.00 59.96           C  
ATOM   2124  ND2 ASN A 274     -34.247 -17.272  48.928  1.00 60.96           N  
ATOM   2123  OD1 ASN A 274     -33.065 -18.687  47.647  1.00 71.24           O  
ATOM   2125  N   GLY A 275     -29.951 -14.326  49.285  1.00 58.14           N  
ATOM   2126  CA  GLY A 275     -28.851 -13.511  48.817  1.00 56.72           C  
ATOM   2127  C   GLY A 275     -29.093 -13.035  47.395  1.00 56.27           C  
ATOM   2128  O   GLY A 275     -30.207 -13.098  46.864  1.00 59.13           O  
ATOM   2129  N   MET A 276     -28.021 -12.553  46.768  1.00 60.37           N  
ATOM   2130  CA  MET A 276     -28.094 -12.061  45.399  1.00 63.91           C  
ATOM   2131  C   MET A 276     -27.532 -13.040  44.377  1.00 67.41           C  
ATOM   2132  O   MET A 276     -27.698 -12.811  43.174  1.00 65.06           O  
ATOM   2133  CB  MET A 276     -27.361 -10.720  45.279  1.00 61.86           C  
ATOM   2134  CG  MET A 276     -27.916  -9.635  46.185  1.00 58.29           C  
ATOM   2135  SD  MET A 276     -27.474  -7.976  45.639  1.00 64.45           S  
ATOM   2136  CE  MET A 276     -28.134  -6.996  46.984  1.00 53.58           C  
ATOM   2137  N   ASN A 277     -26.874 -14.113  44.825  1.00 70.86           N  
ATOM   2138  CA  ASN A 277     -26.324 -15.145  43.943  1.00 69.91           C  
ATOM   2139  C   ASN A 277     -25.333 -14.571  42.935  1.00 69.73           C  
ATOM   2140  O   ASN A 277     -25.185 -15.093  41.827  1.00 72.21           O  
ATOM   2141  CB  ASN A 277     -27.436 -15.911  43.219  1.00 69.32           C  
ATOM   2142  CG  ASN A 277     -28.562 -16.322  44.148  1.00 71.51           C  
ATOM   2144  ND2 ASN A 277     -28.249 -17.174  45.117  1.00 68.46           N  
ATOM   2143  OD1 ASN A 277     -29.702 -15.881  43.995  1.00 71.38           O  
ATOM   2145  N   GLY A 278     -24.644 -13.492  43.306  1.00 69.46           N  
ATOM   2146  CA  GLY A 278     -23.637 -12.887  42.462  1.00 66.66           C  
ATOM   2147  C   GLY A 278     -24.118 -11.726  41.617  1.00 62.86           C  
ATOM   2148  O   GLY A 278     -23.292 -11.080  40.961  1.00 66.43           O  
ATOM   2149  N   ARG A 279     -25.418 -11.444  41.608  1.00 62.00           N  
ATOM   2150  CA  ARG A 279     -25.946 -10.330  40.837  1.00 58.14           C  
ATOM   2151  C   ARG A 279     -25.826  -9.033  41.636  1.00 54.97           C  
ATOM   2152  O   ARG A 279     -25.415  -9.020  42.800  1.00 57.06           O  
ATOM   2153  CB  ARG A 279     -27.394 -10.601  40.435  1.00 58.33           C  
ATOM   2154  CG  ARG A 279     -27.543 -11.605  39.305  1.00 61.48           C  
ATOM   2155  CD  ARG A 279     -28.893 -12.299  39.360  1.00 64.48           C  
ATOM   2156  NE  ARG A 279     -29.126 -12.935  40.653  1.00 68.07           N  
ATOM   2157  CZ  ARG A 279     -30.050 -13.865  40.872  1.00 66.61           C  
ATOM   2158  NH1 ARG A 279     -30.832 -14.271  39.881  1.00 65.70           N1+
ATOM   2159  NH2 ARG A 279     -30.192 -14.388  42.081  1.00 64.26           N  
ATOM   2160  N   THR A 280     -26.187  -7.920  41.000  1.00 53.01           N  
ATOM   2161  CA  THR A 280     -26.103  -6.607  41.618  1.00 54.41           C  
ATOM   2162  C   THR A 280     -27.418  -5.863  41.438  1.00 47.56           C  
ATOM   2163  O   THR A 280     -28.215  -6.167  40.546  1.00 47.45           O  
ATOM   2164  CB  THR A 280     -24.955  -5.771  41.030  1.00 51.50           C  
ATOM   2166  CG2 THR A 280     -23.611  -6.431  41.305  1.00 48.75           C  
ATOM   2165  OG1 THR A 280     -25.136  -5.632  39.615  1.00 46.19           O  
ATOM   2167  N   ILE A 281     -27.634  -4.877  42.305  1.00 44.13           N  
ATOM   2168  CA  ILE A 281     -28.798  -4.001  42.249  1.00 42.36           C  
ATOM   2169  C   ILE A 281     -28.294  -2.566  42.272  1.00 45.61           C  
ATOM   2170  O   ILE A 281     -27.695  -2.133  43.264  1.00 43.79           O  
ATOM   2171  CB  ILE A 281     -29.770  -4.251  43.414  1.00 41.15           C  
ATOM   2172  CG1 ILE A 281     -30.359  -5.660  43.331  1.00 44.80           C  
ATOM   2173  CG2 ILE A 281     -30.877  -3.214  43.410  1.00 43.10           C  
ATOM   2174  CD1 ILE A 281     -31.258  -6.012  44.497  1.00 39.65           C  
ATOM   2175  N   LEU A 282     -28.531  -1.834  41.182  1.00 43.16           N  
ATOM   2176  CA  LEU A 282     -28.071  -0.451  41.038  1.00 45.23           C  
ATOM   2177  C   LEU A 282     -26.561  -0.343  41.244  1.00 47.58           C  
ATOM   2178  O   LEU A 282     -26.058   0.635  41.801  1.00 45.25           O  
ATOM   2179  CB  LEU A 282     -28.821   0.485  41.990  1.00 41.21           C  
ATOM   2180  CG  LEU A 282     -30.264   0.819  41.604  1.00 38.59           C  
ATOM   2181  CD1 LEU A 282     -30.929   1.671  42.675  1.00 39.34           C  
ATOM   2182  CD2 LEU A 282     -30.310   1.518  40.254  1.00 40.02           C  
ATOM   2183  N   GLY A 283     -25.832  -1.362  40.794  1.00 47.85           N  
ATOM   2184  CA  GLY A 283     -24.388  -1.368  40.897  1.00 43.98           C  
ATOM   2185  C   GLY A 283     -23.833  -1.782  42.240  1.00 46.91           C  
ATOM   2186  O   GLY A 283     -22.619  -1.676  42.448  1.00 52.36           O  
ATOM   2187  N   SER A 284     -24.674  -2.251  43.157  1.00 46.38           N  
ATOM   2188  CA  SER A 284     -24.242  -2.652  44.488  1.00 45.39           C  
ATOM   2189  C   SER A 284     -24.530  -4.131  44.699  1.00 45.33           C  
ATOM   2190  O   SER A 284     -25.546  -4.651  44.224  1.00 44.86           O  
ATOM   2191  CB  SER A 284     -24.939  -1.822  45.570  1.00 46.80           C  
ATOM   2192  OG  SER A 284     -24.953  -2.511  46.809  1.00 52.75           O  
ATOM   2193  N   ALA A 285     -23.633  -4.806  45.416  1.00 46.95           N  
ATOM   2194  CA  ALA A 285     -23.763  -6.230  45.690  1.00 49.63           C  
ATOM   2195  C   ALA A 285     -24.365  -6.522  47.058  1.00 46.92           C  
ATOM   2196  O   ALA A 285     -24.538  -7.694  47.404  1.00 46.50           O  
ATOM   2197  CB  ALA A 285     -22.401  -6.918  45.562  1.00 45.38           C  
ATOM   2198  N   LEU A 286     -24.680  -5.496  47.844  1.00 43.38           N  
ATOM   2199  CA  LEU A 286     -25.411  -5.663  49.091  1.00 46.74           C  
ATOM   2200  C   LEU A 286     -26.575  -4.681  49.119  1.00 45.35           C  
ATOM   2201  O   LEU A 286     -26.685  -3.785  48.277  1.00 45.40           O  
ATOM   2202  CB  LEU A 286     -24.505  -5.478  50.320  1.00 44.86           C  
ATOM   2203  CG  LEU A 286     -23.537  -4.295  50.403  1.00 50.21           C  
ATOM   2204  CD1 LEU A 286     -24.237  -3.026  50.871  1.00 52.98           C  
ATOM   2205  CD2 LEU A 286     -22.381  -4.638  51.330  1.00 50.75           C  
ATOM   2206  N   LEU A 287     -27.454  -4.861  50.100  1.00 43.05           N  
ATOM   2207  CA  LEU A 287     -28.671  -4.065  50.194  1.00 40.31           C  
ATOM   2208  C   LEU A 287     -28.367  -2.731  50.866  1.00 40.74           C  
ATOM   2209  O   LEU A 287     -27.907  -2.696  52.013  1.00 40.08           O  
ATOM   2210  CB  LEU A 287     -29.743  -4.836  50.960  1.00 39.07           C  
ATOM   2211  CG  LEU A 287     -30.148  -6.166  50.315  1.00 45.82           C  
ATOM   2212  CD1 LEU A 287     -30.899  -7.046  51.299  1.00 37.38           C  
ATOM   2213  CD2 LEU A 287     -30.980  -5.927  49.065  1.00 39.23           C  
ATOM   2214  N   GLU A 288     -28.626  -1.637  50.153  1.00 43.94           N  
ATOM   2215  CA  GLU A 288     -28.346  -0.303  50.666  1.00 39.65           C  
ATOM   2216  C   GLU A 288     -29.501   0.199  51.522  1.00 35.61           C  
ATOM   2217  O   GLU A 288     -30.673   0.001  51.187  1.00 33.13           O  
ATOM   2218  CB  GLU A 288     -28.094   0.667  49.512  1.00 40.34           C  
ATOM   2219  CG  GLU A 288     -27.034   0.202  48.527  1.00 43.71           C  
ATOM   2220  CD  GLU A 288     -25.631   0.311  49.088  1.00 54.24           C  
ATOM   2221  OE1 GLU A 288     -25.415   1.147  49.991  1.00 57.11           O  
ATOM   2222  OE2 GLU A 288     -24.744  -0.438  48.627  1.00 55.38           O1-
ATOM   2223  N   ASP A 289     -29.164   0.864  52.632  1.00 34.58           N  
ATOM   2224  CA  ASP A 289     -30.169   1.388  53.551  1.00 31.69           C  
ATOM   2225  C   ASP A 289     -29.940   2.860  53.881  1.00 32.60           C  
ATOM   2226  O   ASP A 289     -30.467   3.352  54.884  1.00 32.84           O  
ATOM   2227  CB  ASP A 289     -30.212   0.557  54.837  1.00 34.39           C  
ATOM   2228  CG  ASP A 289     -29.010   0.794  55.732  1.00 36.52           C  
ATOM   2229  OD1 ASP A 289     -27.932   1.160  55.215  1.00 34.85           O  
ATOM   2230  OD2 ASP A 289     -29.143   0.606  56.960  1.00 37.93           O1-
ATOM   2231  N   GLU A 290     -29.171   3.577  53.060  1.00 30.06           N  
ATOM   2232  CA  GLU A 290     -28.884   4.986  53.298  1.00 37.11           C  
ATOM   2233  C   GLU A 290     -29.628   5.902  52.332  1.00 36.71           C  
ATOM   2234  O   GLU A 290     -29.228   7.055  52.144  1.00 36.45           O  
ATOM   2235  CB  GLU A 290     -27.377   5.240  53.224  1.00 42.67           C  
ATOM   2236  CG  GLU A 290     -26.565   4.420  54.218  1.00 39.72           C  
ATOM   2237  CD  GLU A 290     -25.689   5.277  55.113  1.00 49.42           C  
ATOM   2238  OE1 GLU A 290     -25.329   6.400  54.700  1.00 46.04           O  
ATOM   2239  OE2 GLU A 290     -25.366   4.829  56.235  1.00 45.74           O1-
ATOM   2240  N   PHE A 291     -30.701   5.412  51.714  1.00 32.45           N  
ATOM   2241  CA  PHE A 291     -31.556   6.214  50.846  1.00 30.40           C  
ATOM   2242  C   PHE A 291     -32.960   6.229  51.430  1.00 28.93           C  
ATOM   2243  O   PHE A 291     -33.613   5.183  51.508  1.00 33.65           O  
ATOM   2244  CB  PHE A 291     -31.584   5.660  49.419  1.00 35.18           C  
ATOM   2245  CG  PHE A 291     -30.269   5.747  48.702  1.00 35.16           C  
ATOM   2246  CD1 PHE A 291     -29.843   6.943  48.148  1.00 41.40           C  
ATOM   2247  CD2 PHE A 291     -29.464   4.628  48.568  1.00 39.83           C  
ATOM   2248  CE1 PHE A 291     -28.634   7.023  47.481  1.00 40.28           C  
ATOM   2249  CE2 PHE A 291     -28.255   4.701  47.904  1.00 42.31           C  
ATOM   2250  CZ  PHE A 291     -27.839   5.900  47.359  1.00 44.36           C  
ATOM   2251  N   THR A 292     -33.421   7.405  51.836  1.00 29.18           N  
ATOM   2252  CA  THR A 292     -34.782   7.545  52.324  1.00 32.67           C  
ATOM   2253  C   THR A 292     -35.765   7.531  51.157  1.00 34.56           C  
ATOM   2254  O   THR A 292     -35.377   7.732  50.003  1.00 31.43           O  
ATOM   2255  CB  THR A 292     -34.930   8.843  53.114  1.00 34.07           C  
ATOM   2257  CG2 THR A 292     -33.818   8.973  54.142  1.00 33.60           C  
ATOM   2256  OG1 THR A 292     -34.881   9.960  52.217  1.00 35.62           O  
ATOM   2258  N   PRO A 293     -37.047   7.272  51.428  1.00 31.23           N  
ATOM   2259  CA  PRO A 293     -38.054   7.428  50.366  1.00 33.28           C  
ATOM   2260  C   PRO A 293     -38.059   8.815  49.749  1.00 36.53           C  
ATOM   2261  O   PRO A 293     -38.328   8.948  48.549  1.00 33.40           O  
ATOM   2262  CB  PRO A 293     -39.371   7.119  51.089  1.00 31.22           C  
ATOM   2263  CG  PRO A 293     -38.975   6.190  52.181  1.00 34.10           C  
ATOM   2264  CD  PRO A 293     -37.614   6.646  52.636  1.00 35.28           C  
ATOM   2265  N   PHE A 294     -37.763   9.854  50.535  1.00 37.82           N  
ATOM   2266  CA  PHE A 294     -37.644  11.195  49.974  1.00 37.77           C  
ATOM   2267  C   PHE A 294     -36.470  11.283  49.007  1.00 36.09           C  
ATOM   2268  O   PHE A 294     -36.580  11.898  47.939  1.00 35.93           O  
ATOM   2269  CB  PHE A 294     -37.494  12.222  51.098  1.00 39.53           C  
ATOM   2270  CG  PHE A 294     -37.046  13.579  50.629  1.00 46.89           C  
ATOM   2271  CD1 PHE A 294     -37.962  14.491  50.131  1.00 46.71           C  
ATOM   2272  CD2 PHE A 294     -35.710  13.946  50.694  1.00 46.02           C  
ATOM   2273  CE1 PHE A 294     -37.555  15.740  49.699  1.00 45.80           C  
ATOM   2274  CE2 PHE A 294     -35.297  15.193  50.263  1.00 50.10           C  
ATOM   2275  CZ  PHE A 294     -36.221  16.091  49.766  1.00 49.44           C  
ATOM   2276  N   ASP A 295     -35.335  10.677  49.366  1.00 35.46           N  
ATOM   2277  CA  ASP A 295     -34.169  10.702  48.488  1.00 36.98           C  
ATOM   2278  C   ASP A 295     -34.461  10.007  47.164  1.00 39.00           C  
ATOM   2279  O   ASP A 295     -33.961  10.422  46.112  1.00 37.31           O  
ATOM   2280  CB  ASP A 295     -32.974  10.046  49.182  1.00 35.68           C  
ATOM   2281  CG  ASP A 295     -32.512  10.817  50.404  1.00 43.97           C  
ATOM   2282  OD1 ASP A 295     -32.531  12.065  50.364  1.00 48.13           O  
ATOM   2283  OD2 ASP A 295     -32.130  10.174  51.406  1.00 36.81           O1-
ATOM   2284  N   VAL A 296     -35.273   8.949  47.197  1.00 35.51           N  
ATOM   2285  CA  VAL A 296     -35.595   8.217  45.976  1.00 38.02           C  
ATOM   2286  C   VAL A 296     -36.552   9.025  45.107  1.00 40.16           C  
ATOM   2287  O   VAL A 296     -36.359   9.146  43.891  1.00 45.87           O  
ATOM   2288  CB  VAL A 296     -36.174   6.833  46.321  1.00 35.27           C  
ATOM   2289  CG1 VAL A 296     -36.681   6.141  45.066  1.00 39.63           C  
ATOM   2290  CG2 VAL A 296     -35.128   5.982  47.023  1.00 29.11           C  
ATOM   2291  N   VAL A 297     -37.598   9.589  45.718  1.00 38.46           N  
ATOM   2292  CA  VAL A 297     -38.575  10.374  44.966  1.00 45.90           C  
ATOM   2293  C   VAL A 297     -37.904  11.567  44.297  1.00 49.13           C  
ATOM   2294  O   VAL A 297     -38.184  11.887  43.135  1.00 52.12           O  
ATOM   2295  CB  VAL A 297     -39.724  10.819  45.892  1.00 45.77           C  
ATOM   2296  CG1 VAL A 297     -40.575  11.887  45.220  1.00 44.51           C  
ATOM   2297  CG2 VAL A 297     -40.577   9.627  46.294  1.00 44.40           C  
ATOM   2298  N   ARG A 298     -36.998  12.232  45.015  1.00 46.70           N  
ATOM   2299  CA  ARG A 298     -36.320  13.412  44.491  1.00 44.22           C  
ATOM   2300  C   ARG A 298     -35.428  13.088  43.296  1.00 50.73           C  
ATOM   2301  O   ARG A 298     -35.115  13.988  42.508  1.00 54.75           O  
ATOM   2302  CB  ARG A 298     -35.529  14.070  45.631  1.00 51.51           C  
ATOM   2303  CG  ARG A 298     -34.202  14.721  45.273  1.00 49.71           C  
ATOM   2304  CD  ARG A 298     -33.661  15.490  46.472  1.00 57.86           C  
ATOM   2305  NE  ARG A 298     -32.345  16.073  46.226  1.00 54.95           N  
ATOM   2306  CZ  ARG A 298     -31.228  15.674  46.826  1.00 55.85           C  
ATOM   2307  NH1 ARG A 298     -31.264  14.684  47.709  1.00 53.66           N1+
ATOM   2308  NH2 ARG A 298     -30.074  16.264  46.545  1.00 43.01           N  
ATOM   2309  N   GLN A 299     -35.053  11.819  43.113  1.00 53.74           N  
ATOM   2310  CA  GLN A 299     -34.139  11.428  42.050  1.00 49.75           C  
ATOM   2311  C   GLN A 299     -34.768  10.576  40.954  1.00 52.89           C  
ATOM   2312  O   GLN A 299     -34.167  10.449  39.884  1.00 57.18           O  
ATOM   2313  CB  GLN A 299     -32.947  10.655  42.635  1.00 46.73           C  
ATOM   2314  CG  GLN A 299     -31.643  11.431  42.674  1.00 41.40           C  
ATOM   2315  CD  GLN A 299     -30.438  10.526  42.853  1.00 41.78           C  
ATOM   2317  NE2 GLN A 299     -30.087  10.248  44.104  1.00 37.06           N  
ATOM   2316  OE1 GLN A 299     -29.830  10.082  41.879  1.00 37.77           O  
ATOM   2318  N   CYS A 300     -35.950   9.995  41.181  1.00 53.23           N  
ATOM   2319  CA  CYS A 300     -36.463   8.962  40.288  1.00 54.39           C  
ATOM   2320  C   CYS A 300     -37.876   9.184  39.762  1.00 66.24           C  
ATOM   2321  O   CYS A 300     -38.303   8.426  38.886  1.00 64.02           O  
ATOM   2322  CB  CYS A 300     -36.423   7.591  40.983  1.00 55.59           C  
ATOM   2323  SG  CYS A 300     -34.767   7.016  41.416  1.00 58.53           S  
ATOM   2324  N   SER A 301     -38.616  10.177  40.253  1.00 63.98           N  
ATOM   2325  CA  SER A 301     -40.000  10.343  39.824  1.00 68.50           C  
ATOM   2326  C   SER A 301     -40.132  10.916  38.418  1.00 66.76           C  
ATOM   2327  O   SER A 301     -41.234  10.888  37.858  1.00 67.80           O  
ATOM   2328  CB  SER A 301     -40.761  11.225  40.816  1.00 66.83           C  
ATOM   2329  OG  SER A 301     -41.110  10.491  41.978  1.00 66.17           O  
ATOM   2330  N   GLY A 302     -39.050  11.428  37.837  1.00 66.59           N  
ATOM   2331  CA  GLY A 302     -39.082  11.879  36.459  1.00 70.74           C  
ATOM   2332  C   GLY A 302     -38.753  10.763  35.488  1.00 70.30           C  
ATOM   2333  O   GLY A 302     -38.308  11.013  34.363  1.00 72.05           O  
ATOM   2334  N   VAL A 303     -38.967   9.520  35.922  1.00 70.54           N  
ATOM   2335  CA  VAL A 303     -38.671   8.330  35.137  1.00 70.96           C  
ATOM   2336  C   VAL A 303     -39.919   7.456  35.097  1.00 71.79           C  
ATOM   2337  O   VAL A 303     -40.791   7.537  35.964  1.00 75.15           O  
ATOM   2338  CB  VAL A 303     -37.475   7.536  35.717  1.00 71.23           C  
ATOM   2339  CG1 VAL A 303     -36.869   6.615  34.672  1.00 65.59           C  
ATOM   2340  CG2 VAL A 303     -36.415   8.479  36.278  1.00 67.41           C  
ATOM   2341  N   THR A 304     -40.002   6.614  34.069  1.00 78.33           N  
ATOM   2342  CA  THR A 304     -41.037   5.589  34.051  1.00 83.04           C  
ATOM   2343  C   THR A 304     -40.429   4.204  33.814  1.00 78.65           C  
ATOM   2344  O   THR A 304     -40.511   3.349  34.700  1.00 79.54           O  
ATOM   2345  CB  THR A 304     -42.140   5.955  33.037  1.00 83.63           C  
ATOM   2347  CG2 THR A 304     -41.611   6.143  31.607  1.00 79.08           C  
ATOM   2346  OG1 THR A 304     -43.200   4.988  33.088  1.00 85.88           O  
ATOM   2348  N   PHE A 305     -39.779   3.983  32.668  1.00 77.77           N  
ATOM   2349  CA  PHE A 305     -39.123   2.709  32.349  1.00 80.32           C  
ATOM   2350  C   PHE A 305     -40.037   1.518  32.626  1.00 79.61           C  
ATOM   2351  O   PHE A 305     -39.623   0.503  33.191  1.00 76.29           O  
ATOM   2352  CB  PHE A 305     -37.799   2.567  33.104  1.00 75.88           C  
ATOM   2353  CG  PHE A 305     -36.716   1.894  32.306  1.00 75.68           C  
ATOM   2354  CD1 PHE A 305     -36.485   2.260  30.994  1.00 79.28           C  
ATOM   2355  CD2 PHE A 305     -35.930   0.902  32.865  1.00 71.73           C  
ATOM   2356  CE1 PHE A 305     -35.492   1.649  30.250  1.00 79.40           C  
ATOM   2357  CE2 PHE A 305     -34.931   0.285  32.126  1.00 73.41           C  
ATOM   2358  CZ  PHE A 305     -34.712   0.661  30.818  1.00 75.84           C  
ATOM   2359  N   GLN A 306     -41.298   1.653  32.232  1.00 80.67           N  
ATOM   2360  CA  GLN A 306     -42.296   0.612  32.439  1.00 77.22           C  
ATOM   2361  C   GLN A 306     -42.032  -0.599  31.550  1.00 70.87           C  
ATOM   2362  O   GLN A 306     -42.774  -1.581  31.583  1.00 68.39           O  
ATOM   2363  CB  GLN A 306     -43.702   1.159  32.175  1.00 77.17           C  
ATOM   2364  CG  GLN A 306     -44.077   1.275  30.699  1.00 78.18           C  
ATOM   2365  CD  GLN A 306     -43.097   2.109  29.893  1.00 78.00           C  
ATOM   2367  NE2 GLN A 306     -42.864   1.710  28.648  1.00 71.18           N  
ATOM   2366  OE1 GLN A 306     -42.557   3.100  30.385  1.00 83.17           O  
TER
ATOM      1  N   SER B   1     -10.974   9.085  60.545  1.00 38.90           N  
ATOM      2  CA  SER B   1     -10.891   8.073  59.499  1.00 37.44           C  
ATOM      3  C   SER B   1     -12.190   8.000  58.704  1.00 34.96           C  
ATOM      4  O   SER B   1     -13.000   8.926  58.733  1.00 33.29           O  
ATOM      5  CB  SER B   1     -10.564   6.704  60.100  1.00 44.07           C  
ATOM      6  OG  SER B   1     -11.735   6.067  60.580  1.00 47.56           O  
ATOM      7  N   GLY B   2     -12.382   6.892  58.000  1.00 36.02           N  
ATOM      8  CA  GLY B   2     -13.537   6.712  57.148  1.00 34.67           C  
ATOM      9  C   GLY B   2     -13.219   6.998  55.689  1.00 38.34           C  
ATOM     10  O   GLY B   2     -12.237   7.663  55.348  1.00 45.40           O  
ATOM     11  N   PHE B   3     -14.073   6.479  54.810  1.00 38.38           N  
ATOM     12  CA  PHE B   3     -13.892   6.661  53.374  1.00 36.10           C  
ATOM     13  C   PHE B   3     -15.257   6.744  52.713  1.00 44.18           C  
ATOM     14  O   PHE B   3     -16.066   5.820  52.841  1.00 40.82           O  
ATOM     15  CB  PHE B   3     -13.069   5.522  52.772  1.00 38.52           C  
ATOM     16  CG  PHE B   3     -12.412   5.875  51.470  1.00 40.78           C  
ATOM     17  CD1 PHE B   3     -11.405   6.824  51.424  1.00 43.38           C  
ATOM     18  CD2 PHE B   3     -12.800   5.261  50.291  1.00 40.00           C  
ATOM     19  CE1 PHE B   3     -10.796   7.155  50.228  1.00 42.94           C  
ATOM     20  CE2 PHE B   3     -12.196   5.586  49.092  1.00 40.35           C  
ATOM     21  CZ  PHE B   3     -11.193   6.534  49.061  1.00 43.94           C  
ATOM     22  N   ARG B   4     -15.506   7.844  52.007  1.00 39.42           N  
ATOM     23  CA  ARG B   4     -16.770   8.066  51.325  1.00 38.88           C  
ATOM     24  C   ARG B   4     -16.502   8.642  49.944  1.00 40.55           C  
ATOM     25  O   ARG B   4     -15.495   9.320  49.723  1.00 36.11           O  
ATOM     26  CB  ARG B   4     -17.680   9.020  52.113  1.00 36.87           C  
ATOM     27  CG  ARG B   4     -18.378   8.388  53.304  1.00 42.81           C  
ATOM     28  CD  ARG B   4     -19.705   7.771  52.900  1.00 42.72           C  
ATOM     29  NE  ARG B   4     -20.587   7.579  54.047  1.00 47.79           N  
ATOM     30  CZ  ARG B   4     -21.812   7.068  53.970  1.00 53.27           C  
ATOM     31  NH1 ARG B   4     -22.303   6.693  52.797  1.00 47.42           N1+
ATOM     32  NH2 ARG B   4     -22.545   6.930  55.067  1.00 49.36           N  
ATOM     33  N   LYS B   5     -17.411   8.362  49.013  1.00 34.78           N  
ATOM     34  CA  LYS B   5     -17.380   9.020  47.712  1.00 36.92           C  
ATOM     35  C   LYS B   5     -17.648  10.504  47.923  1.00 32.31           C  
ATOM     36  O   LYS B   5     -18.786  10.908  48.187  1.00 37.11           O  
ATOM     37  CB  LYS B   5     -18.404   8.396  46.769  1.00 39.24           C  
ATOM     38  CG  LYS B   5     -17.985   8.413  45.306  1.00 39.96           C  
ATOM     39  CD  LYS B   5     -18.721   7.353  44.500  1.00 43.24           C  
ATOM     40  CE  LYS B   5     -18.082   5.984  44.669  1.00 48.83           C  
ATOM     41  NZ  LYS B   5     -18.885   4.914  44.014  1.00 58.11           N1+
ATOM     42  N   MET B   6     -16.601  11.316  47.826  1.00 25.57           N  
ATOM     43  CA  MET B   6     -16.647  12.716  48.217  1.00 36.94           C  
ATOM     44  C   MET B   6     -16.580  13.607  46.985  1.00 30.91           C  
ATOM     45  O   MET B   6     -15.679  13.459  46.152  1.00 28.98           O  
ATOM     46  CB  MET B   6     -15.499  13.047  49.172  1.00 32.35           C  
ATOM     47  CG  MET B   6     -15.677  14.341  49.943  1.00 41.91           C  
ATOM     48  SD  MET B   6     -14.461  14.521  51.263  1.00 50.06           S  
ATOM     49  CE  MET B   6     -14.802  13.061  52.241  1.00 42.04           C  
ATOM     50  N   ALA B   7     -17.531  14.525  46.877  1.00 24.70           N  
ATOM     51  CA  ALA B   7     -17.551  15.526  45.823  1.00 31.84           C  
ATOM     52  C   ALA B   7     -16.929  16.824  46.323  1.00 39.13           C  
ATOM     53  O   ALA B   7     -16.904  17.108  47.523  1.00 30.67           O  
ATOM     54  CB  ALA B   7     -18.982  15.781  45.342  1.00 31.91           C  
ATOM     55  N   PHE B   8     -16.418  17.612  45.381  1.00 35.53           N  
ATOM     56  CA  PHE B   8     -15.865  18.909  45.727  1.00 34.19           C  
ATOM     57  C   PHE B   8     -16.987  19.874  46.108  1.00 35.86           C  
ATOM     58  O   PHE B   8     -18.118  19.740  45.633  1.00 37.71           O  
ATOM     59  CB  PHE B   8     -15.064  19.479  44.560  1.00 31.88           C  
ATOM     60  CG  PHE B   8     -13.708  18.855  44.390  1.00 34.04           C  
ATOM     61  CD1 PHE B   8     -12.651  19.234  45.199  1.00 37.68           C  
ATOM     62  CD2 PHE B   8     -13.490  17.893  43.418  1.00 32.78           C  
ATOM     63  CE1 PHE B   8     -11.401  18.663  45.044  1.00 38.75           C  
ATOM     64  CE2 PHE B   8     -12.243  17.319  43.258  1.00 35.47           C  
ATOM     65  CZ  PHE B   8     -11.198  17.705  44.072  1.00 40.42           C  
ATOM     66  N   PRO B   9     -16.705  20.843  46.979  1.00 35.98           N  
ATOM     67  CA  PRO B   9     -17.707  21.872  47.284  1.00 37.27           C  
ATOM     68  C   PRO B   9     -18.124  22.612  46.021  1.00 33.84           C  
ATOM     69  O   PRO B   9     -17.286  23.012  45.210  1.00 38.14           O  
ATOM     70  CB  PRO B   9     -16.981  22.790  48.274  1.00 38.03           C  
ATOM     71  CG  PRO B   9     -15.942  21.918  48.897  1.00 42.20           C  
ATOM     72  CD  PRO B   9     -15.496  20.986  47.807  1.00 40.32           C  
ATOM     73  N   SER B  10     -19.434  22.787  45.857  1.00 35.35           N  
ATOM     74  CA  SER B  10     -20.010  23.278  44.614  1.00 38.41           C  
ATOM     75  C   SER B  10     -20.317  24.770  44.640  1.00 37.76           C  
ATOM     76  O   SER B  10     -20.941  25.275  43.702  1.00 34.95           O  
ATOM     77  CB  SER B  10     -21.285  22.498  44.287  1.00 33.59           C  
ATOM     78  OG  SER B  10     -22.267  22.691  45.290  1.00 36.17           O  
ATOM     79  N   GLY B  11     -19.891  25.485  45.684  1.00 41.13           N  
ATOM     80  CA  GLY B  11     -20.245  26.892  45.800  1.00 38.60           C  
ATOM     81  C   GLY B  11     -19.731  27.735  44.648  1.00 38.39           C  
ATOM     82  O   GLY B  11     -20.449  28.590  44.123  1.00 46.36           O  
ATOM     83  N   LYS B  12     -18.483  27.505  44.235  1.00 38.09           N  
ATOM     84  CA  LYS B  12     -17.901  28.293  43.154  1.00 36.59           C  
ATOM     85  C   LYS B  12     -18.495  27.946  41.795  1.00 39.48           C  
ATOM     86  O   LYS B  12     -18.395  28.754  40.865  1.00 40.17           O  
ATOM     87  CB  LYS B  12     -16.384  28.106  43.133  1.00 42.83           C  
ATOM     88  CG  LYS B  12     -15.693  28.626  44.384  1.00 42.78           C  
ATOM     89  CD  LYS B  12     -14.409  27.867  44.678  1.00 57.42           C  
ATOM     90  CE  LYS B  12     -13.190  28.610  44.155  1.00 57.45           C  
ATOM     91  NZ  LYS B  12     -12.989  28.392  42.696  1.00 55.48           N1+
ATOM     92  N   VAL B  13     -19.107  26.773  41.658  1.00 38.78           N  
ATOM     93  CA  VAL B  13     -19.783  26.421  40.415  1.00 36.52           C  
ATOM     94  C   VAL B  13     -21.254  26.832  40.444  1.00 35.77           C  
ATOM     95  O   VAL B  13     -21.824  27.157  39.397  1.00 39.87           O  
ATOM     96  CB  VAL B  13     -19.629  24.915  40.137  1.00 33.81           C  
ATOM     97  CG1 VAL B  13     -20.280  24.538  38.814  1.00 35.72           C  
ATOM     98  CG2 VAL B  13     -18.158  24.527  40.136  1.00 33.49           C  
ATOM     99  N   GLU B  14     -21.875  26.840  41.627  1.00 31.88           N  
ATOM    100  CA  GLU B  14     -23.278  27.233  41.735  1.00 38.31           C  
ATOM    101  C   GLU B  14     -23.503  28.649  41.216  1.00 39.80           C  
ATOM    102  O   GLU B  14     -24.533  28.932  40.592  1.00 36.53           O  
ATOM    103  CB  GLU B  14     -23.742  27.122  43.188  1.00 41.13           C  
ATOM    104  CG  GLU B  14     -24.090  25.712  43.633  1.00 41.37           C  
ATOM    105  CD  GLU B  14     -24.150  25.579  45.142  1.00 41.45           C  
ATOM    106  OE1 GLU B  14     -23.178  25.067  45.736  1.00 37.79           O  
ATOM    107  OE2 GLU B  14     -25.170  25.989  45.735  1.00 40.99           O1-
ATOM    108  N   GLY B  15     -22.552  29.549  41.459  1.00 34.24           N  
ATOM    109  CA  GLY B  15     -22.685  30.928  41.029  1.00 40.10           C  
ATOM    110  C   GLY B  15     -22.546  31.162  39.540  1.00 43.58           C  
ATOM    111  O   GLY B  15     -22.660  32.309  39.100  1.00 42.28           O  
ATOM    112  N   CYS B  16     -22.308  30.114  38.752  1.00 36.43           N  
ATOM    113  CA  CYS B  16     -22.130  30.244  37.313  1.00 35.87           C  
ATOM    114  C   CYS B  16     -23.232  29.573  36.508  1.00 33.79           C  
ATOM    115  O   CYS B  16     -23.206  29.644  35.275  1.00 36.56           O  
ATOM    116  CB  CYS B  16     -20.772  29.667  36.895  1.00 36.64           C  
ATOM    117  SG  CYS B  16     -19.393  30.190  37.928  1.00 50.68           S  
ATOM    118  N   MET B  17     -24.195  28.928  37.161  1.00 30.44           N  
ATOM    119  CA  MET B  17     -25.248  28.220  36.446  1.00 32.33           C  
ATOM    120  C   MET B  17     -26.372  29.177  36.069  1.00 39.30           C  
ATOM    121  O   MET B  17     -26.859  29.942  36.908  1.00 39.57           O  
ATOM    122  CB  MET B  17     -25.791  27.071  37.294  1.00 35.47           C  
ATOM    123  CG  MET B  17     -24.758  26.004  37.619  1.00 34.34           C  
ATOM    124  SD  MET B  17     -23.780  25.517  36.182  1.00 44.04           S  
ATOM    125  CE  MET B  17     -25.049  24.861  35.099  1.00 32.95           C  
ATOM    126  N   VAL B  18     -26.778  29.134  34.800  1.00 30.96           N  
ATOM    127  CA  VAL B  18     -27.868  29.950  34.287  1.00 35.69           C  
ATOM    128  C   VAL B  18     -28.826  29.049  33.519  1.00 36.49           C  
ATOM    129  O   VAL B  18     -28.536  27.885  33.241  1.00 32.93           O  
ATOM    130  CB  VAL B  18     -27.371  31.100  33.386  1.00 33.25           C  
ATOM    131  CG1 VAL B  18     -26.533  32.083  34.188  1.00 34.40           C  
ATOM    132  CG2 VAL B  18     -26.582  30.548  32.209  1.00 32.86           C  
ATOM    133  N   GLN B  19     -29.983  29.608  33.182  1.00 35.39           N  
ATOM    134  CA  GLN B  19     -30.990  28.923  32.385  1.00 36.84           C  
ATOM    135  C   GLN B  19     -31.007  29.523  30.987  1.00 40.23           C  
ATOM    136  O   GLN B  19     -31.122  30.743  30.832  1.00 37.54           O  
ATOM    137  CB  GLN B  19     -32.374  29.035  33.029  1.00 40.75           C  
ATOM    138  CG  GLN B  19     -33.486  28.393  32.216  1.00 44.72           C  
ATOM    139  CD  GLN B  19     -34.858  28.636  32.811  1.00 52.55           C  
ATOM    141  NE2 GLN B  19     -35.354  29.860  32.674  1.00 57.38           N  
ATOM    140  OE1 GLN B  19     -35.466  27.734  33.388  1.00 53.65           O  
ATOM    142  N   VAL B  20     -30.885  28.667  29.977  1.00 37.22           N  
ATOM    143  CA  VAL B  20     -30.868  29.083  28.579  1.00 37.75           C  
ATOM    144  C   VAL B  20     -32.119  28.533  27.911  1.00 39.41           C  
ATOM    145  O   VAL B  20     -32.369  27.322  27.946  1.00 40.62           O  
ATOM    146  CB  VAL B  20     -29.600  28.601  27.859  1.00 35.93           C  
ATOM    147  CG1 VAL B  20     -29.578  29.112  26.426  1.00 35.66           C  
ATOM    148  CG2 VAL B  20     -28.359  29.051  28.613  1.00 29.32           C  
ATOM    149  N   THR B  21     -32.903  29.419  27.303  1.00 42.33           N  
ATOM    150  CA  THR B  21     -34.134  29.045  26.621  1.00 39.43           C  
ATOM    151  C   THR B  21     -34.078  29.519  25.176  1.00 42.16           C  
ATOM    152  O   THR B  21     -33.789  30.691  24.913  1.00 39.79           O  
ATOM    153  CB  THR B  21     -35.363  29.636  27.319  1.00 43.87           C  
ATOM    155  CG2 THR B  21     -36.641  29.187  26.624  1.00 46.67           C  
ATOM    154  OG1 THR B  21     -35.394  29.201  28.685  1.00 49.18           O  
ATOM    156  N   CYS B  22     -34.348  28.605  24.248  1.00 46.16           N  
ATOM    157  CA  CYS B  22     -34.456  28.916  22.824  1.00 42.65           C  
ATOM    158  C   CYS B  22     -35.758  28.291  22.335  1.00 47.48           C  
ATOM    159  O   CYS B  22     -35.838  27.073  22.153  1.00 47.27           O  
ATOM    160  CB  CYS B  22     -33.253  28.394  22.044  1.00 35.21           C  
ATOM    161  SG  CYS B  22     -33.197  28.921  20.316  1.00 57.47           S  
ATOM    162  N   GLY B  23     -36.776  29.123  22.134  1.00 43.57           N  
ATOM    163  CA  GLY B  23     -38.096  28.628  21.799  1.00 48.54           C  
ATOM    164  C   GLY B  23     -38.756  27.961  22.987  1.00 48.65           C  
ATOM    165  O   GLY B  23     -38.958  28.592  24.029  1.00 58.32           O  
ATOM    166  N   THR B  24     -39.091  26.681  22.848  1.00 46.27           N  
ATOM    167  CA  THR B  24     -39.645  25.902  23.946  1.00 54.16           C  
ATOM    168  C   THR B  24     -38.618  24.989  24.600  1.00 51.12           C  
ATOM    169  O   THR B  24     -38.981  24.193  25.472  1.00 57.86           O  
ATOM    170  CB  THR B  24     -40.834  25.067  23.462  1.00 52.71           C  
ATOM    172  CG2 THR B  24     -42.031  25.962  23.167  1.00 54.72           C  
ATOM    171  OG1 THR B  24     -40.473  24.354  22.274  1.00 57.38           O  
ATOM    173  N   THR B  25     -37.352  25.080  24.204  1.00 50.73           N  
ATOM    174  CA  THR B  25     -36.297  24.247  24.767  1.00 48.80           C  
ATOM    175  C   THR B  25     -35.579  25.013  25.869  1.00 45.57           C  
ATOM    176  O   THR B  25     -35.140  26.147  25.655  1.00 42.11           O  
ATOM    177  CB  THR B  25     -35.300  23.818  23.689  1.00 45.82           C  
ATOM    179  CG2 THR B  25     -34.338  22.779  24.238  1.00 44.98           C  
ATOM    178  OG1 THR B  25     -36.007  23.274  22.567  1.00 52.62           O  
ATOM    180  N   THR B  26     -35.458  24.392  27.040  1.00 46.56           N  
ATOM    181  CA  THR B  26     -34.823  25.031  28.180  1.00 43.98           C  
ATOM    182  C   THR B  26     -33.829  24.075  28.814  1.00 39.56           C  
ATOM    183  O   THR B  26     -34.164  22.919  29.103  1.00 42.53           O  
ATOM    184  CB  THR B  26     -35.863  25.490  29.206  1.00 45.90           C  
ATOM    186  CG2 THR B  26     -36.892  24.392  29.483  1.00 47.20           C  
ATOM    185  OG1 THR B  26     -35.211  25.859  30.426  1.00 50.51           O  
ATOM    187  N   LEU B  27     -32.614  24.568  29.048  1.00 36.95           N  
ATOM    188  CA  LEU B  27     -31.576  23.771  29.691  1.00 37.04           C  
ATOM    189  C   LEU B  27     -30.657  24.710  30.454  1.00 38.51           C  
ATOM    190  O   LEU B  27     -30.893  25.920  30.520  1.00 29.66           O  
ATOM    191  CB  LEU B  27     -30.822  22.902  28.670  1.00 37.70           C  
ATOM    192  CG  LEU B  27     -30.408  23.447  27.303  1.00 36.32           C  
ATOM    193  CD1 LEU B  27     -29.200  24.364  27.409  1.00 32.79           C  
ATOM    194  CD2 LEU B  27     -30.111  22.285  26.367  1.00 31.17           C  
ATOM    195  N   ASN B  28     -29.599  24.141  31.018  1.00 30.29           N  
ATOM    196  CA  ASN B  28     -28.675  24.876  31.860  1.00 32.66           C  
ATOM    197  C   ASN B  28     -27.496  25.393  31.047  1.00 27.62           C  
ATOM    198  O   ASN B  28     -27.088  24.793  30.051  1.00 31.18           O  
ATOM    199  CB  ASN B  28     -28.170  23.989  33.000  1.00 30.89           C  
ATOM    200  CG  ASN B  28     -29.298  23.365  33.794  1.00 32.19           C  
ATOM    202  ND2 ASN B  28     -29.621  22.114  33.485  1.00 35.87           N  
ATOM    201  OD1 ASN B  28     -29.875  24.000  34.675  1.00 33.71           O  
ATOM    203  N   GLY B  29     -26.949  26.525  31.491  1.00 28.97           N  
ATOM    204  CA  GLY B  29     -25.780  27.095  30.865  1.00 29.43           C  
ATOM    205  C   GLY B  29     -24.738  27.457  31.905  1.00 29.30           C  
ATOM    206  O   GLY B  29     -25.041  27.655  33.081  1.00 30.37           O  
ATOM    207  N   LEU B  30     -23.492  27.536  31.445  1.00 30.94           N  
ATOM    208  CA  LEU B  30     -22.355  27.883  32.291  1.00 31.77           C  
ATOM    209  C   LEU B  30     -21.939  29.312  31.967  1.00 31.91           C  
ATOM    210  O   LEU B  30     -21.435  29.586  30.873  1.00 32.56           O  
ATOM    211  CB  LEU B  30     -21.199  26.907  32.079  1.00 31.92           C  
ATOM    212  CG  LEU B  30     -20.061  26.989  33.097  1.00 31.71           C  
ATOM    213  CD1 LEU B  30     -20.558  26.629  34.490  1.00 32.72           C  
ATOM    214  CD2 LEU B  30     -18.907  26.089  32.688  1.00 30.45           C  
ATOM    215  N   TRP B  31     -22.145  30.218  32.921  1.00 33.46           N  
ATOM    216  CA  TRP B  31     -21.881  31.644  32.737  1.00 31.27           C  
ATOM    217  C   TRP B  31     -20.513  31.965  33.333  1.00 34.76           C  
ATOM    218  O   TRP B  31     -20.368  32.092  34.552  1.00 31.78           O  
ATOM    219  CB  TRP B  31     -22.985  32.478  33.380  1.00 34.28           C  
ATOM    220  CG  TRP B  31     -22.848  33.957  33.166  1.00 38.48           C  
ATOM    221  CD1 TRP B  31     -22.084  34.587  32.225  1.00 35.41           C  
ATOM    222  CD2 TRP B  31     -23.499  34.993  33.911  1.00 37.93           C  
ATOM    224  CE2 TRP B  31     -23.082  36.225  33.369  1.00 41.14           C  
ATOM    225  CE3 TRP B  31     -24.393  34.998  34.986  1.00 40.41           C  
ATOM    223  NE1 TRP B  31     -22.218  35.949  32.341  1.00 38.91           N  
ATOM    226  CZ2 TRP B  31     -23.528  37.448  33.864  1.00 40.49           C  
ATOM    227  CZ3 TRP B  31     -24.835  36.214  35.477  1.00 47.09           C  
ATOM    228  CH2 TRP B  31     -24.402  37.421  34.916  1.00 42.02           C  
ATOM    229  N   LEU B  32     -19.512  32.098  32.467  1.00 29.78           N  
ATOM    230  CA  LEU B  32     -18.155  32.456  32.863  1.00 31.50           C  
ATOM    231  C   LEU B  32     -17.757  33.722  32.120  1.00 39.34           C  
ATOM    232  O   LEU B  32     -17.801  33.758  30.885  1.00 36.42           O  
ATOM    233  CB  LEU B  32     -17.173  31.323  32.561  1.00 38.19           C  
ATOM    234  CG  LEU B  32     -17.400  30.004  33.302  1.00 34.57           C  
ATOM    235  CD1 LEU B  32     -16.489  28.924  32.747  1.00 33.34           C  
ATOM    236  CD2 LEU B  32     -17.179  30.181  34.795  1.00 32.67           C  
ATOM    237  N   ASP B  33     -17.366  34.750  32.871  1.00 39.86           N  
ATOM    238  CA  ASP B  33     -17.047  36.076  32.324  1.00 40.96           C  
ATOM    239  C   ASP B  33     -18.283  36.546  31.558  1.00 39.17           C  
ATOM    240  O   ASP B  33     -19.388  36.526  32.123  1.00 41.90           O  
ATOM    241  CB  ASP B  33     -15.754  36.008  31.519  1.00 41.67           C  
ATOM    242  CG  ASP B  33     -14.581  35.509  32.342  1.00 50.38           C  
ATOM    243  OD1 ASP B  33     -14.426  35.962  33.495  1.00 52.37           O  
ATOM    244  OD2 ASP B  33     -13.816  34.661  31.836  1.00 53.30           O1-
ATOM    245  N   ASP B  34     -18.162  36.953  30.295  1.00 36.41           N  
ATOM    246  CA  ASP B  34     -19.298  37.410  29.504  1.00 40.57           C  
ATOM    247  C   ASP B  34     -19.710  36.386  28.450  1.00 40.01           C  
ATOM    248  O   ASP B  34     -20.240  36.750  27.397  1.00 37.93           O  
ATOM    249  CB  ASP B  34     -18.984  38.754  28.847  1.00 42.76           C  
ATOM    250  CG  ASP B  34     -17.743  38.701  27.977  1.00 51.09           C  
ATOM    251  OD1 ASP B  34     -16.693  38.231  28.463  1.00 57.36           O  
ATOM    252  OD2 ASP B  34     -17.818  39.131  26.806  1.00 52.82           O1-
ATOM    253  N   VAL B  35     -19.473  35.103  28.717  1.00 35.15           N  
ATOM    254  CA  VAL B  35     -19.804  34.028  27.791  1.00 34.04           C  
ATOM    255  C   VAL B  35     -20.632  32.985  28.528  1.00 35.49           C  
ATOM    256  O   VAL B  35     -20.327  32.631  29.672  1.00 32.04           O  
ATOM    257  CB  VAL B  35     -18.537  33.385  27.185  1.00 33.33           C  
ATOM    258  CG1 VAL B  35     -18.913  32.278  26.209  1.00 31.88           C  
ATOM    259  CG2 VAL B  35     -17.681  34.437  26.495  1.00 32.07           C  
ATOM    260  N   VAL B  36     -21.681  32.496  27.871  1.00 31.67           N  
ATOM    261  CA  VAL B  36     -22.536  31.442  28.405  1.00 34.48           C  
ATOM    262  C   VAL B  36     -22.367  30.210  27.528  1.00 34.24           C  
ATOM    263  O   VAL B  36     -22.582  30.269  26.311  1.00 34.29           O  
ATOM    264  CB  VAL B  36     -24.008  31.878  28.465  1.00 31.91           C  
ATOM    265  CG1 VAL B  36     -24.894  30.695  28.826  1.00 30.09           C  
ATOM    266  CG2 VAL B  36     -24.185  33.006  29.467  1.00 31.39           C  
ATOM    267  N   TYR B  37     -21.980  29.096  28.143  1.00 30.91           N  
ATOM    268  CA  TYR B  37     -21.785  27.834  27.444  1.00 25.81           C  
ATOM    269  C   TYR B  37     -22.958  26.911  27.741  1.00 33.31           C  
ATOM    270  O   TYR B  37     -23.367  26.776  28.898  1.00 33.64           O  
ATOM    271  CB  TYR B  37     -20.474  27.166  27.866  1.00 31.93           C  
ATOM    272  CG  TYR B  37     -19.248  28.049  27.761  1.00 28.04           C  
ATOM    273  CD1 TYR B  37     -18.941  28.970  28.755  1.00 30.82           C  
ATOM    274  CD2 TYR B  37     -18.390  27.951  26.673  1.00 29.93           C  
ATOM    275  CE1 TYR B  37     -17.822  29.775  28.664  1.00 24.79           C  
ATOM    276  CE2 TYR B  37     -17.267  28.750  26.575  1.00 28.93           C  
ATOM    277  CZ  TYR B  37     -16.988  29.660  27.573  1.00 30.20           C  
ATOM    278  OH  TYR B  37     -15.873  30.458  27.478  1.00 32.62           O  
ATOM    279  N   CYS B  38     -23.492  26.277  26.703  1.00 28.03           N  
ATOM    280  CA  CYS B  38     -24.628  25.382  26.857  1.00 29.55           C  
ATOM    281  C   CYS B  38     -24.611  24.379  25.713  1.00 30.64           C  
ATOM    282  O   CYS B  38     -23.992  24.631  24.674  1.00 29.00           O  
ATOM    283  CB  CYS B  38     -25.953  26.158  26.878  1.00 33.99           C  
ATOM    284  SG  CYS B  38     -26.435  26.882  25.294  1.00 39.36           S  
ATOM    285  N   PRO B  39     -25.261  23.226  25.883  1.00 28.03           N  
ATOM    286  CA  PRO B  39     -25.346  22.266  24.775  1.00 30.12           C  
ATOM    287  C   PRO B  39     -26.049  22.878  23.573  1.00 30.67           C  
ATOM    288  O   PRO B  39     -27.012  23.635  23.710  1.00 33.30           O  
ATOM    289  CB  PRO B  39     -26.153  21.107  25.371  1.00 27.83           C  
ATOM    290  CG  PRO B  39     -25.953  21.224  26.846  1.00 32.19           C  
ATOM    291  CD  PRO B  39     -25.858  22.695  27.120  1.00 32.72           C  
ATOM    292  N   ARG B  40     -25.553  22.542  22.381  1.00 30.74           N  
ATOM    293  CA  ARG B  40     -26.059  23.157  21.162  1.00 37.68           C  
ATOM    294  C   ARG B  40     -27.441  22.656  20.766  1.00 35.98           C  
ATOM    295  O   ARG B  40     -28.100  23.300  19.944  1.00 38.97           O  
ATOM    296  CB  ARG B  40     -25.080  22.928  20.007  1.00 36.25           C  
ATOM    297  CG  ARG B  40     -25.040  21.502  19.485  1.00 35.21           C  
ATOM    298  CD  ARG B  40     -24.207  21.416  18.215  1.00 38.69           C  
ATOM    299  NE  ARG B  40     -23.953  20.034  17.816  1.00 38.85           N  
ATOM    300  CZ  ARG B  40     -23.253  19.685  16.742  1.00 36.84           C  
ATOM    301  NH1 ARG B  40     -22.739  20.617  15.951  1.00 37.14           N1+
ATOM    302  NH2 ARG B  40     -23.072  18.403  16.455  1.00 35.64           N  
ATOM    303  N   HIS B  41     -27.902  21.538  21.324  1.00 35.84           N  
ATOM    304  CA  HIS B  41     -29.227  21.037  20.975  1.00 38.89           C  
ATOM    305  C   HIS B  41     -30.350  21.814  21.651  1.00 37.13           C  
ATOM    306  O   HIS B  41     -31.508  21.391  21.572  1.00 39.19           O  
ATOM    307  CB  HIS B  41     -29.342  19.545  21.303  1.00 42.38           C  
ATOM    308  CG  HIS B  41     -29.221  19.231  22.761  1.00 37.90           C  
ATOM    310  CD2 HIS B  41     -30.083  19.414  23.789  1.00 37.33           C  
ATOM    309  ND1 HIS B  41     -28.100  18.638  23.301  1.00 36.57           N  
ATOM    311  CE1 HIS B  41     -28.273  18.477  24.600  1.00 41.55           C  
ATOM    312  NE2 HIS B  41     -29.468  18.940  24.922  1.00 41.88           N  
ATOM    313  N   VAL B  42     -30.036  22.932  22.310  1.00 35.20           N  
ATOM    314  CA  VAL B  42     -31.075  23.826  22.804  1.00 39.75           C  
ATOM    315  C   VAL B  42     -31.795  24.518  21.653  1.00 40.51           C  
ATOM    316  O   VAL B  42     -32.915  25.010  21.829  1.00 45.18           O  
ATOM    317  CB  VAL B  42     -30.471  24.854  23.782  1.00 34.88           C  
ATOM    318  CG1 VAL B  42     -29.600  25.854  23.040  1.00 28.67           C  
ATOM    319  CG2 VAL B  42     -31.565  25.565  24.571  1.00 37.02           C  
ATOM    320  N   ILE B  43     -31.181  24.557  20.464  1.00 39.40           N  
ATOM    321  CA  ILE B  43     -31.812  25.160  19.295  1.00 45.41           C  
ATOM    322  C   ILE B  43     -32.725  24.190  18.559  1.00 44.13           C  
ATOM    323  O   ILE B  43     -33.324  24.569  17.543  1.00 53.91           O  
ATOM    324  CB  ILE B  43     -30.754  25.705  18.313  1.00 38.96           C  
ATOM    325  CG1 ILE B  43     -30.003  24.551  17.646  1.00 39.31           C  
ATOM    326  CG2 ILE B  43     -29.790  26.636  19.029  1.00 39.80           C  
ATOM    327  CD1 ILE B  43     -28.866  24.995  16.750  1.00 37.22           C  
ATOM    328  N   CYS B  44     -32.851  22.955  19.032  1.00 49.20           N  
ATOM    329  CA  CYS B  44     -33.691  21.954  18.393  1.00 50.36           C  
ATOM    330  C   CYS B  44     -35.025  21.818  19.116  1.00 56.74           C  
ATOM    331  O   CYS B  44     -35.188  22.241  20.264  1.00 54.23           O  
ATOM    332  CB  CYS B  44     -32.990  20.592  18.357  1.00 52.03           C  
ATOM    333  SG  CYS B  44     -31.257  20.639  17.874  1.00 57.89           S  
ATOM    334  N   THR B  45     -35.983  21.219  18.420  1.00 61.24           N  
ATOM    335  CA  THR B  45     -37.264  20.824  18.987  1.00 65.40           C  
ATOM    336  C   THR B  45     -37.424  19.313  18.816  1.00 65.43           C  
ATOM    337  O   THR B  45     -36.500  18.617  18.385  1.00 65.90           O  
ATOM    338  CB  THR B  45     -38.412  21.607  18.344  1.00 69.65           C  
ATOM    340  CG2 THR B  45     -38.648  21.145  16.912  1.00 66.61           C  
ATOM    339  OG1 THR B  45     -39.609  21.416  19.109  1.00 75.39           O  
ATOM    341  N   SER B  46     -38.610  18.804  19.158  1.00 68.52           N  
ATOM    342  CA  SER B  46     -38.822  17.360  19.144  1.00 68.51           C  
ATOM    343  C   SER B  46     -38.688  16.773  17.744  1.00 69.36           C  
ATOM    344  O   SER B  46     -38.217  15.640  17.591  1.00 71.42           O  
ATOM    345  CB  SER B  46     -40.192  17.028  19.736  1.00 67.95           C  
ATOM    346  OG  SER B  46     -40.297  17.507  21.066  1.00 67.72           O  
ATOM    347  N   GLU B  47     -39.082  17.521  16.713  1.00 70.96           N  
ATOM    348  CA  GLU B  47     -38.998  17.023  15.345  1.00 70.54           C  
ATOM    349  C   GLU B  47     -37.595  17.117  14.758  1.00 69.09           C  
ATOM    350  O   GLU B  47     -37.354  16.560  13.681  1.00 69.43           O  
ATOM    351  CB  GLU B  47     -39.982  17.782  14.449  1.00 71.46           C  
ATOM    352  CG  GLU B  47     -40.474  16.982  13.253  1.00 79.64           C  
ATOM    353  CD  GLU B  47     -41.867  17.384  12.811  1.00 85.00           C  
ATOM    354  OE1 GLU B  47     -41.989  18.045  11.759  1.00 85.44           O  
ATOM    355  OE2 GLU B  47     -42.838  17.036  13.515  1.00 82.68           O1-
ATOM    356  N   ASP B  48     -36.668  17.796  15.433  1.00 67.45           N  
ATOM    357  CA  ASP B  48     -35.309  17.946  14.931  1.00 66.01           C  
ATOM    358  C   ASP B  48     -34.345  16.904  15.482  1.00 61.87           C  
ATOM    359  O   ASP B  48     -33.341  16.606  14.826  1.00 57.55           O  
ATOM    360  CB  ASP B  48     -34.766  19.339  15.273  1.00 67.91           C  
ATOM    361  CG  ASP B  48     -35.470  20.447  14.513  1.00 70.82           C  
ATOM    362  OD1 ASP B  48     -35.536  20.368  13.268  1.00 74.63           O  
ATOM    363  OD2 ASP B  48     -35.947  21.402  15.161  1.00 65.47           O1-
ATOM    364  N   MET B  49     -34.634  16.332  16.652  1.00 64.80           N  
ATOM    365  CA  MET B  49     -33.629  15.600  17.417  1.00 61.58           C  
ATOM    366  C   MET B  49     -33.254  14.249  16.819  1.00 54.59           C  
ATOM    367  O   MET B  49     -32.311  13.623  17.315  1.00 50.82           O  
ATOM    368  CB  MET B  49     -34.117  15.410  18.854  1.00 62.15           C  
ATOM    369  CG  MET B  49     -34.113  16.691  19.673  1.00 60.24           C  
ATOM    370  SD  MET B  49     -34.818  16.487  21.320  1.00 77.15           S  
ATOM    371  CE  MET B  49     -34.344  18.038  22.082  1.00 60.34           C  
ATOM    372  N   LEU B  50     -33.949  13.777  15.781  1.00 55.58           N  
ATOM    373  CA  LEU B  50     -33.575  12.497  15.184  1.00 50.20           C  
ATOM    374  C   LEU B  50     -32.276  12.620  14.397  1.00 50.23           C  
ATOM    375  O   LEU B  50     -31.345  11.828  14.584  1.00 53.98           O  
ATOM    376  CB  LEU B  50     -34.699  11.972  14.291  1.00 56.38           C  
ATOM    377  CG  LEU B  50     -34.361  10.683  13.534  1.00 56.22           C  
ATOM    378  CD1 LEU B  50     -33.964   9.574  14.502  1.00 54.68           C  
ATOM    379  CD2 LEU B  50     -35.523  10.242  12.658  1.00 61.06           C  
ATOM    380  N   ASN B  51     -32.195  13.606  13.506  1.00 54.23           N  
ATOM    381  CA  ASN B  51     -30.974  13.874  12.745  1.00 56.71           C  
ATOM    382  C   ASN B  51     -30.948  15.344  12.365  1.00 53.53           C  
ATOM    383  O   ASN B  51     -31.293  15.724  11.239  1.00 59.55           O  
ATOM    384  CB  ASN B  51     -30.882  12.987  11.503  1.00 60.04           C  
ATOM    385  CG  ASN B  51     -29.618  13.238  10.702  1.00 66.55           C  
ATOM    387  ND2 ASN B  51     -29.781  13.713   9.472  1.00 64.37           N  
ATOM    386  OD1 ASN B  51     -28.507  13.012  11.184  1.00 68.23           O  
ATOM    388  N   PRO B  52     -30.549  16.214  13.292  1.00 51.24           N  
ATOM    389  CA  PRO B  52     -30.495  17.645  12.985  1.00 51.92           C  
ATOM    390  C   PRO B  52     -29.152  18.065  12.412  1.00 44.57           C  
ATOM    391  O   PRO B  52     -28.088  17.609  12.837  1.00 48.93           O  
ATOM    392  CB  PRO B  52     -30.727  18.290  14.357  1.00 53.34           C  
ATOM    393  CG  PRO B  52     -30.107  17.322  15.317  1.00 53.26           C  
ATOM    394  CD  PRO B  52     -30.234  15.939  14.706  1.00 52.84           C  
ATOM    395  N   ASN B  53     -29.210  18.944  11.416  1.00 42.70           N  
ATOM    396  CA  ASN B  53     -28.020  19.629  10.922  1.00 41.54           C  
ATOM    397  C   ASN B  53     -27.900  20.918  11.722  1.00 45.98           C  
ATOM    398  O   ASN B  53     -28.637  21.880  11.490  1.00 43.49           O  
ATOM    399  CB  ASN B  53     -28.112  19.889   9.423  1.00 47.59           C  
ATOM    400  CG  ASN B  53     -26.802  20.385   8.840  1.00 50.78           C  
ATOM    402  ND2 ASN B  53     -26.217  19.598   7.945  1.00 58.51           N  
ATOM    401  OD1 ASN B  53     -26.317  21.458   9.197  1.00 49.11           O  
ATOM    403  N   TYR B  54     -26.973  20.929  12.681  1.00 41.02           N  
ATOM    404  CA  TYR B  54     -26.917  22.020  13.646  1.00 37.74           C  
ATOM    405  C   TYR B  54     -26.491  23.333  13.006  1.00 36.00           C  
ATOM    406  O   TYR B  54     -26.932  24.400  13.446  1.00 38.89           O  
ATOM    407  CB  TYR B  54     -25.977  21.652  14.792  1.00 36.00           C  
ATOM    408  CG  TYR B  54     -26.569  20.641  15.745  1.00 32.02           C  
ATOM    409  CD1 TYR B  54     -27.385  21.044  16.792  1.00 36.25           C  
ATOM    410  CD2 TYR B  54     -26.322  19.284  15.592  1.00 36.73           C  
ATOM    411  CE1 TYR B  54     -27.929  20.125  17.666  1.00 40.78           C  
ATOM    412  CE2 TYR B  54     -26.863  18.357  16.461  1.00 37.10           C  
ATOM    413  CZ  TYR B  54     -27.667  18.784  17.496  1.00 36.90           C  
ATOM    414  OH  TYR B  54     -28.212  17.868  18.366  1.00 37.87           O  
ATOM    415  N   GLU B  55     -25.640  23.288  11.978  1.00 37.41           N  
ATOM    416  CA  GLU B  55     -25.254  24.529  11.315  1.00 46.21           C  
ATOM    417  C   GLU B  55     -26.423  25.125  10.543  1.00 40.08           C  
ATOM    418  O   GLU B  55     -26.566  26.352  10.471  1.00 45.60           O  
ATOM    419  CB  GLU B  55     -24.061  24.296  10.389  1.00 47.59           C  
ATOM    420  CG  GLU B  55     -22.707  24.679  10.994  1.00 53.59           C  
ATOM    421  CD  GLU B  55     -22.696  26.046  11.675  1.00 58.43           C  
ATOM    422  OE1 GLU B  55     -23.393  26.974  11.205  1.00 62.86           O  
ATOM    423  OE2 GLU B  55     -21.986  26.193  12.691  1.00 60.77           O1-
ATOM    424  N   ASP B  56     -27.270  24.274   9.959  1.00 40.14           N  
ATOM    425  CA  ASP B  56     -28.487  24.768   9.327  1.00 46.72           C  
ATOM    426  C   ASP B  56     -29.417  25.396  10.355  1.00 46.75           C  
ATOM    427  O   ASP B  56     -29.982  26.470  10.120  1.00 41.56           O  
ATOM    428  CB  ASP B  56     -29.195  23.632   8.590  1.00 47.88           C  
ATOM    429  CG  ASP B  56     -28.993  23.692   7.090  1.00 55.58           C  
ATOM    430  OD1 ASP B  56     -28.353  24.652   6.613  1.00 58.88           O  
ATOM    431  OD2 ASP B  56     -29.474  22.778   6.388  1.00 63.71           O1-
ATOM    432  N   LEU B  57     -29.577  24.746  11.511  1.00 42.40           N  
ATOM    433  CA  LEU B  57     -30.486  25.256  12.530  1.00 39.63           C  
ATOM    434  C   LEU B  57     -29.957  26.528  13.176  1.00 40.16           C  
ATOM    435  O   LEU B  57     -30.747  27.389  13.578  1.00 40.96           O  
ATOM    436  CB  LEU B  57     -30.734  24.186  13.594  1.00 42.67           C  
ATOM    437  CG  LEU B  57     -31.486  22.936  13.135  1.00 50.37           C  
ATOM    438  CD1 LEU B  57     -31.509  21.886  14.234  1.00 49.87           C  
ATOM    439  CD2 LEU B  57     -32.899  23.290  12.697  1.00 49.56           C  
ATOM    440  N   LEU B  58     -28.634  26.670  13.286  1.00 38.25           N  
ATOM    441  CA  LEU B  58     -28.075  27.838  13.959  1.00 40.40           C  
ATOM    442  C   LEU B  58     -28.122  29.078  13.075  1.00 39.95           C  
ATOM    443  O   LEU B  58     -28.374  30.183  13.569  1.00 35.67           O  
ATOM    444  CB  LEU B  58     -26.639  27.563  14.400  1.00 36.53           C  
ATOM    445  CG  LEU B  58     -26.028  28.704  15.216  1.00 40.35           C  
ATOM    446  CD1 LEU B  58     -26.843  28.953  16.477  1.00 39.04           C  
ATOM    447  CD2 LEU B  58     -24.578  28.424  15.554  1.00 45.58           C  
ATOM    448  N   ILE B  59     -27.876  28.920  11.771  1.00 42.81           N  
ATOM    449  CA  ILE B  59     -27.915  30.065  10.870  1.00 40.37           C  
ATOM    450  C   ILE B  59     -29.320  30.640  10.753  1.00 35.67           C  
ATOM    451  O   ILE B  59     -29.483  31.788  10.325  1.00 46.91           O  
ATOM    452  CB  ILE B  59     -27.358  29.679   9.485  1.00 42.33           C  
ATOM    453  CG1 ILE B  59     -26.786  30.909   8.774  1.00 48.47           C  
ATOM    454  CG2 ILE B  59     -28.433  29.017   8.633  1.00 37.96           C  
ATOM    455  CD1 ILE B  59     -25.551  31.479   9.438  1.00 52.04           C  
ATOM    456  N   ARG B  60     -30.343  29.876  11.133  1.00 37.38           N  
ATOM    457  CA  ARG B  60     -31.722  30.345  11.118  1.00 39.45           C  
ATOM    458  C   ARG B  60     -32.120  31.042  12.411  1.00 40.28           C  
ATOM    459  O   ARG B  60     -33.277  31.449  12.550  1.00 42.72           O  
ATOM    460  CB  ARG B  60     -32.675  29.178  10.848  1.00 37.15           C  
ATOM    461  CG  ARG B  60     -32.434  28.483   9.521  1.00 36.47           C  
ATOM    462  CD  ARG B  60     -33.275  27.226   9.398  1.00 36.22           C  
ATOM    463  NE  ARG B  60     -32.900  26.436   8.230  1.00 42.15           N  
ATOM    464  CZ  ARG B  60     -33.384  25.229   7.959  1.00 54.61           C  
ATOM    465  NH1 ARG B  60     -34.268  24.669   8.774  1.00 54.73           N1+
ATOM    466  NH2 ARG B  60     -32.986  24.583   6.872  1.00 53.63           N  
ATOM    467  N   LYS B  61     -31.196  31.186  13.354  1.00 38.95           N  
ATOM    468  CA  LYS B  61     -31.433  31.878  14.609  1.00 39.80           C  
ATOM    469  C   LYS B  61     -30.546  33.114  14.697  1.00 39.96           C  
ATOM    470  O   LYS B  61     -29.527  33.229  14.011  1.00 41.63           O  
ATOM    471  CB  LYS B  61     -31.167  30.960  15.809  1.00 42.50           C  
ATOM    472  CG  LYS B  61     -31.779  29.575  15.686  1.00 40.30           C  
ATOM    473  CD  LYS B  61     -32.979  29.419  16.608  1.00 43.28           C  
ATOM    474  CE  LYS B  61     -33.573  28.023  16.507  1.00 50.52           C  
ATOM    475  NZ  LYS B  61     -33.500  27.496  15.116  1.00 57.16           N1+
ATOM    476  N   SER B  62     -30.955  34.048  15.549  1.00 36.02           N  
ATOM    477  CA  SER B  62     -30.174  35.239  15.851  1.00 45.54           C  
ATOM    478  C   SER B  62     -30.079  35.395  17.365  1.00 46.47           C  
ATOM    479  O   SER B  62     -30.537  34.540  18.130  1.00 42.97           O  
ATOM    480  CB  SER B  62     -30.783  36.486  15.198  1.00 50.61           C  
ATOM    481  OG  SER B  62     -32.138  36.647  15.566  1.00 52.06           O  
ATOM    482  N   ASN B  63     -29.477  36.504  17.800  1.00 45.75           N  
ATOM    483  CA  ASN B  63     -29.225  36.700  19.224  1.00 46.75           C  
ATOM    484  C   ASN B  63     -30.516  36.844  20.020  1.00 48.42           C  
ATOM    485  O   ASN B  63     -30.570  36.432  21.184  1.00 43.99           O  
ATOM    486  CB  ASN B  63     -28.333  37.922  19.431  1.00 48.34           C  
ATOM    487  CG  ASN B  63     -26.927  37.707  18.915  1.00 48.12           C  
ATOM    489  ND2 ASN B  63     -26.188  38.794  18.741  1.00 52.25           N  
ATOM    488  OD1 ASN B  63     -26.509  36.575  18.672  1.00 47.86           O  
ATOM    490  N   HIS B  64     -31.560  37.413  19.416  1.00 42.81           N  
ATOM    491  CA  HIS B  64     -32.821  37.603  20.124  1.00 47.58           C  
ATOM    492  C   HIS B  64     -33.562  36.297  20.379  1.00 45.70           C  
ATOM    493  O   HIS B  64     -34.515  36.293  21.166  1.00 44.67           O  
ATOM    494  CB  HIS B  64     -33.721  38.562  19.343  1.00 55.48           C  
ATOM    495  CG  HIS B  64     -34.560  37.890  18.301  1.00 57.45           C  
ATOM    497  CD2 HIS B  64     -35.892  37.652  18.245  1.00 62.77           C  
ATOM    496  ND1 HIS B  64     -34.029  37.366  17.142  1.00 65.64           N  
ATOM    498  CE1 HIS B  64     -34.998  36.837  16.416  1.00 67.36           C  
ATOM    499  NE2 HIS B  64     -36.138  36.998  17.063  1.00 70.85           N  
ATOM    500  N   ASN B  65     -33.156  35.199  19.740  1.00 46.87           N  
ATOM    501  CA  ASN B  65     -33.815  33.913  19.928  1.00 42.60           C  
ATOM    502  C   ASN B  65     -33.364  33.191  21.191  1.00 43.44           C  
ATOM    503  O   ASN B  65     -33.931  32.144  21.520  1.00 45.20           O  
ATOM    504  CB  ASN B  65     -33.568  33.014  18.712  1.00 43.59           C  
ATOM    505  CG  ASN B  65     -34.176  33.572  17.440  1.00 48.45           C  
ATOM    507  ND2 ASN B  65     -35.468  33.875  17.484  1.00 48.19           N  
ATOM    506  OD1 ASN B  65     -33.493  33.725  16.427  1.00 45.49           O  
ATOM    508  N   PHE B  66     -32.371  33.718  21.902  1.00 38.08           N  
ATOM    509  CA  PHE B  66     -31.813  33.076  23.085  1.00 40.63           C  
ATOM    510  C   PHE B  66     -32.142  33.913  24.314  1.00 41.32           C  
ATOM    511  O   PHE B  66     -31.674  35.049  24.441  1.00 44.74           O  
ATOM    512  CB  PHE B  66     -30.300  32.898  22.952  1.00 38.85           C  
ATOM    513  CG  PHE B  66     -29.892  31.991  21.826  1.00 39.29           C  
ATOM    514  CD1 PHE B  66     -29.860  30.616  21.995  1.00 37.23           C  
ATOM    515  CD2 PHE B  66     -29.541  32.517  20.594  1.00 37.37           C  
ATOM    516  CE1 PHE B  66     -29.483  29.783  20.954  1.00 36.49           C  
ATOM    517  CE2 PHE B  66     -29.164  31.691  19.551  1.00 35.33           C  
ATOM    518  CZ  PHE B  66     -29.135  30.323  19.731  1.00 43.59           C  
ATOM    519  N   LEU B  67     -32.941  33.350  25.214  1.00 37.46           N  
ATOM    520  CA  LEU B  67     -33.288  33.989  26.480  1.00 39.60           C  
ATOM    521  C   LEU B  67     -32.442  33.356  27.582  1.00 45.47           C  
ATOM    522  O   LEU B  67     -32.600  32.170  27.887  1.00 47.86           O  
ATOM    523  CB  LEU B  67     -34.780  33.836  26.781  1.00 41.67           C  
ATOM    524  CG  LEU B  67     -35.195  34.306  28.177  1.00 50.78           C  
ATOM    525  CD1 LEU B  67     -35.350  35.811  28.165  1.00 54.65           C  
ATOM    526  CD2 LEU B  67     -36.482  33.632  28.644  1.00 53.28           C  
ATOM    527  N   VAL B  68     -31.544  34.139  28.172  1.00 41.73           N  
ATOM    528  CA  VAL B  68     -30.655  33.669  29.228  1.00 41.94           C  
ATOM    529  C   VAL B  68     -31.086  34.319  30.537  1.00 48.24           C  
ATOM    530  O   VAL B  68     -31.135  35.551  30.644  1.00 48.40           O  
ATOM    531  CB  VAL B  68     -29.187  33.983  28.908  1.00 43.81           C  
ATOM    532  CG1 VAL B  68     -28.285  33.503  30.038  1.00 38.39           C  
ATOM    533  CG2 VAL B  68     -28.778  33.341  27.590  1.00 37.29           C  
ATOM    534  N   GLN B  69     -31.390  33.492  31.532  1.00 42.65           N  
ATOM    535  CA  GLN B  69     -31.840  33.957  32.837  1.00 40.20           C  
ATOM    536  C   GLN B  69     -30.840  33.536  33.905  1.00 45.19           C  
ATOM    537  O   GLN B  69     -30.506  32.352  34.018  1.00 41.18           O  
ATOM    538  CB  GLN B  69     -33.229  33.404  33.172  1.00 42.53           C  
ATOM    539  CG  GLN B  69     -34.381  34.243  32.644  1.00 48.54           C  
ATOM    540  CD  GLN B  69     -35.699  33.493  32.656  1.00 53.50           C  
ATOM    542  NE2 GLN B  69     -36.669  34.008  33.404  1.00 54.98           N  
ATOM    541  OE1 GLN B  69     -35.844  32.459  32.003  1.00 58.04           O  
ATOM    543  N   ALA B  70     -30.366  34.506  34.680  1.00 47.87           N  
ATOM    544  CA  ALA B  70     -29.498  34.265  35.830  1.00 48.51           C  
ATOM    545  C   ALA B  70     -30.299  34.645  37.072  1.00 53.00           C  
ATOM    546  O   ALA B  70     -30.295  35.799  37.504  1.00 57.30           O  
ATOM    547  CB  ALA B  70     -28.200  35.058  35.721  1.00 42.49           C  
ATOM    548  N   GLY B  71     -30.990  33.663  37.643  1.00 51.17           N  
ATOM    549  CA  GLY B  71     -31.943  33.933  38.698  1.00 53.14           C  
ATOM    550  C   GLY B  71     -33.141  34.691  38.168  1.00 60.48           C  
ATOM    551  O   GLY B  71     -33.823  34.222  37.253  1.00 64.43           O  
ATOM    552  N   ASN B  72     -33.407  35.867  38.728  1.00 64.84           N  
ATOM    553  CA  ASN B  72     -34.450  36.742  38.213  1.00 65.70           C  
ATOM    554  C   ASN B  72     -33.915  37.775  37.230  1.00 67.64           C  
ATOM    555  O   ASN B  72     -34.704  38.534  36.659  1.00 70.47           O  
ATOM    556  CB  ASN B  72     -35.167  37.452  39.367  1.00 67.25           C  
ATOM    557  CG  ASN B  72     -36.437  36.741  39.788  1.00 69.63           C  
ATOM    559  ND2 ASN B  72     -37.549  37.089  39.150  1.00 66.84           N  
ATOM    558  OD1 ASN B  72     -36.420  35.888  40.676  1.00 69.66           O  
ATOM    560  N   VAL B  73     -32.603  37.816  37.017  1.00 62.71           N  
ATOM    561  CA  VAL B  73     -31.985  38.773  36.108  1.00 57.40           C  
ATOM    562  C   VAL B  73     -31.873  38.141  34.727  1.00 57.48           C  
ATOM    563  O   VAL B  73     -31.417  36.999  34.591  1.00 52.71           O  
ATOM    564  CB  VAL B  73     -30.605  39.212  36.626  1.00 56.38           C  
ATOM    565  CG1 VAL B  73     -30.006  40.275  35.716  1.00 55.15           C  
ATOM    566  CG2 VAL B  73     -30.712  39.721  38.055  1.00 57.14           C  
ATOM    567  N   GLN B  74     -32.289  38.880  33.704  1.00 55.65           N  
ATOM    568  CA  GLN B  74     -32.188  38.437  32.322  1.00 54.17           C  
ATOM    569  C   GLN B  74     -30.953  39.047  31.673  1.00 52.79           C  
ATOM    570  O   GLN B  74     -30.683  40.241  31.827  1.00 57.72           O  
ATOM    571  CB  GLN B  74     -33.440  38.823  31.531  1.00 51.64           C  
ATOM    572  CG  GLN B  74     -33.380  38.459  30.057  1.00 59.47           C  
ATOM    573  CD  GLN B  74     -34.561  39.001  29.276  1.00 65.67           C  
ATOM    575  NE2 GLN B  74     -34.423  39.053  27.956  1.00 60.42           N  
ATOM    574  OE1 GLN B  74     -35.583  39.373  29.853  1.00 68.08           O  
ATOM    576  N   LEU B  75     -30.203  38.219  30.953  1.00 49.98           N  
ATOM    577  CA  LEU B  75     -29.013  38.661  30.239  1.00 45.97           C  
ATOM    578  C   LEU B  75     -29.325  38.758  28.753  1.00 51.19           C  
ATOM    579  O   LEU B  75     -29.925  37.842  28.179  1.00 51.25           O  
ATOM    580  CB  LEU B  75     -27.844  37.701  30.469  1.00 45.98           C  
ATOM    581  CG  LEU B  75     -27.650  37.124  31.874  1.00 46.40           C  
ATOM    582  CD1 LEU B  75     -26.410  36.245  31.913  1.00 43.70           C  
ATOM    583  CD2 LEU B  75     -27.557  38.228  32.917  1.00 46.98           C  
ATOM    584  N   ARG B  76     -28.922  39.864  28.135  1.00 47.70           N  
ATOM    585  CA  ARG B  76     -29.123  40.058  26.707  1.00 48.38           C  
ATOM    586  C   ARG B  76     -27.987  39.403  25.934  1.00 39.67           C  
ATOM    587  O   ARG B  76     -26.811  39.687  26.185  1.00 42.34           O  
ATOM    588  CB  ARG B  76     -29.207  41.545  26.361  1.00 50.15           C  
ATOM    589  CG  ARG B  76     -29.435  41.813  24.880  1.00 52.87           C  
ATOM    590  CD  ARG B  76     -29.631  43.294  24.595  1.00 55.14           C  
ATOM    591  NE  ARG B  76     -28.466  44.088  24.975  1.00 64.31           N  
ATOM    592  CZ  ARG B  76     -28.421  44.888  26.036  1.00 67.73           C  
ATOM    593  NH1 ARG B  76     -29.479  45.003  26.827  1.00 66.74           N1+
ATOM    594  NH2 ARG B  76     -27.319  45.573  26.306  1.00 66.20           N  
ATOM    595  N   VAL B  77     -28.342  38.525  25.001  1.00 40.40           N  
ATOM    596  CA  VAL B  77     -27.359  37.865  24.148  1.00 41.40           C  
ATOM    597  C   VAL B  77     -26.921  38.862  23.080  1.00 42.42           C  
ATOM    598  O   VAL B  77     -27.724  39.286  22.246  1.00 41.41           O  
ATOM    599  CB  VAL B  77     -27.925  36.588  23.520  1.00 42.39           C  
ATOM    600  CG1 VAL B  77     -26.881  35.927  22.633  1.00 42.45           C  
ATOM    601  CG2 VAL B  77     -28.397  35.629  24.603  1.00 45.27           C  
ATOM    602  N   ILE B  78     -25.643  39.247  23.110  1.00 45.11           N  
ATOM    603  CA  ILE B  78     -25.091  40.173  22.129  1.00 47.98           C  
ATOM    604  C   ILE B  78     -24.270  39.464  21.064  1.00 45.95           C  
ATOM    605  O   ILE B  78     -23.677  40.129  20.203  1.00 46.80           O  
ATOM    606  CB  ILE B  78     -24.242  41.263  22.814  1.00 45.44           C  
ATOM    607  CG1 ILE B  78     -23.049  40.633  23.535  1.00 46.53           C  
ATOM    608  CG2 ILE B  78     -25.094  42.068  23.782  1.00 49.79           C  
ATOM    609  CD1 ILE B  78     -21.793  41.473  23.481  1.00 46.96           C  
ATOM    610  N   GLY B  79     -24.222  38.136  21.092  1.00 44.35           N  
ATOM    611  CA  GLY B  79     -23.477  37.368  20.115  1.00 40.60           C  
ATOM    612  C   GLY B  79     -23.564  35.882  20.389  1.00 41.13           C  
ATOM    613  O   GLY B  79     -23.683  35.467  21.546  1.00 40.70           O  
ATOM    614  N   HIS B  80     -23.515  35.067  19.339  1.00 38.25           N  
ATOM    615  CA  HIS B  80     -23.588  33.623  19.486  1.00 43.22           C  
ATOM    616  C   HIS B  80     -22.600  32.967  18.535  1.00 45.13           C  
ATOM    617  O   HIS B  80     -22.272  33.515  17.479  1.00 41.76           O  
ATOM    618  CB  HIS B  80     -25.007  33.094  19.228  1.00 41.39           C  
ATOM    619  CG  HIS B  80     -25.510  33.357  17.844  1.00 48.48           C  
ATOM    621  CD2 HIS B  80     -25.363  32.660  16.693  1.00 46.89           C  
ATOM    620  ND1 HIS B  80     -26.278  34.457  17.529  1.00 51.98           N  
ATOM    622  CE1 HIS B  80     -26.578  34.429  16.242  1.00 48.92           C  
ATOM    623  NE2 HIS B  80     -26.035  33.348  15.712  1.00 50.90           N  
ATOM    624  N   SER B  81     -22.130  31.785  18.924  1.00 38.75           N  
ATOM    625  CA  SER B  81     -21.161  31.042  18.134  1.00 41.79           C  
ATOM    626  C   SER B  81     -21.216  29.580  18.546  1.00 40.92           C  
ATOM    627  O   SER B  81     -21.342  29.270  19.734  1.00 45.55           O  
ATOM    628  CB  SER B  81     -19.746  31.598  18.322  1.00 43.04           C  
ATOM    629  OG  SER B  81     -18.776  30.573  18.205  1.00 52.68           O  
ATOM    630  N   MET B  82     -21.125  28.691  17.563  1.00 35.70           N  
ATOM    631  CA  MET B  82     -21.099  27.257  17.811  1.00 40.92           C  
ATOM    632  C   MET B  82     -19.657  26.778  17.841  1.00 37.18           C  
ATOM    633  O   MET B  82     -18.896  27.020  16.898  1.00 43.24           O  
ATOM    634  CB  MET B  82     -21.888  26.492  16.748  1.00 35.75           C  
ATOM    635  CG  MET B  82     -21.971  24.998  17.000  1.00 31.49           C  
ATOM    636  SD  MET B  82     -23.076  24.146  15.858  1.00 52.99           S  
ATOM    637  CE  MET B  82     -24.667  24.771  16.392  1.00 46.40           C  
ATOM    638  N   GLN B  83     -19.284  26.115  18.930  1.00 36.53           N  
ATOM    639  CA  GLN B  83     -17.966  25.506  19.071  1.00 38.76           C  
ATOM    640  C   GLN B  83     -18.188  24.008  19.223  1.00 35.47           C  
ATOM    641  O   GLN B  83     -18.437  23.522  20.331  1.00 38.88           O  
ATOM    642  CB  GLN B  83     -17.212  26.093  20.255  1.00 42.05           C  
ATOM    643  CG  GLN B  83     -15.713  26.150  20.054  1.00 49.29           C  
ATOM    644  CD  GLN B  83     -14.953  25.956  21.346  1.00 56.32           C  
ATOM    646  NE2 GLN B  83     -13.640  25.796  21.238  1.00 59.16           N  
ATOM    645  OE1 GLN B  83     -15.536  25.956  22.431  1.00 59.39           O  
ATOM    647  N   ASN B  84     -18.104  23.286  18.105  1.00 35.48           N  
ATOM    648  CA  ASN B  84     -18.380  21.854  18.077  1.00 28.78           C  
ATOM    649  C   ASN B  84     -19.792  21.576  18.575  1.00 32.51           C  
ATOM    650  O   ASN B  84     -20.765  21.926  17.901  1.00 37.59           O  
ATOM    651  CB  ASN B  84     -17.343  21.085  18.901  1.00 33.36           C  
ATOM    652  CG  ASN B  84     -15.927  21.394  18.474  1.00 31.17           C  
ATOM    654  ND2 ASN B  84     -15.103  21.838  19.416  1.00 32.50           N  
ATOM    653  OD1 ASN B  84     -15.580  21.251  17.301  1.00 37.19           O  
ATOM    655  N   CYS B  85     -19.932  20.964  19.750  1.00 31.33           N  
ATOM    656  CA  CYS B  85     -21.249  20.585  20.247  1.00 29.75           C  
ATOM    657  C   CYS B  85     -21.775  21.497  21.349  1.00 27.93           C  
ATOM    658  O   CYS B  85     -22.836  21.212  21.913  1.00 30.14           O  
ATOM    659  CB  CYS B  85     -21.241  19.130  20.723  1.00 30.66           C  
ATOM    660  SG  CYS B  85     -20.806  17.929  19.436  1.00 41.25           S  
ATOM    661  N   VAL B  86     -21.091  22.597  21.651  1.00 26.22           N  
ATOM    662  CA  VAL B  86     -21.585  23.546  22.641  1.00 31.73           C  
ATOM    663  C   VAL B  86     -21.830  24.889  21.970  1.00 35.24           C  
ATOM    664  O   VAL B  86     -21.167  25.253  20.992  1.00 34.26           O  
ATOM    665  CB  VAL B  86     -20.625  23.712  23.840  1.00 34.22           C  
ATOM    666  CG1 VAL B  86     -20.511  22.411  24.622  1.00 32.41           C  
ATOM    667  CG2 VAL B  86     -19.261  24.197  23.374  1.00 37.90           C  
ATOM    668  N   LEU B  87     -22.799  25.624  22.505  1.00 34.20           N  
ATOM    669  CA  LEU B  87     -23.066  26.989  22.081  1.00 38.10           C  
ATOM    670  C   LEU B  87     -22.301  27.959  22.968  1.00 37.42           C  
ATOM    671  O   LEU B  87     -22.184  27.752  24.180  1.00 39.21           O  
ATOM    672  CB  LEU B  87     -24.564  27.293  22.147  1.00 39.41           C  
ATOM    673  CG  LEU B  87     -25.342  27.345  20.833  1.00 41.24           C  
ATOM    674  CD1 LEU B  87     -26.837  27.344  21.105  1.00 39.84           C  
ATOM    675  CD2 LEU B  87     -24.946  28.566  20.019  1.00 45.07           C  
ATOM    676  N   LYS B  88     -21.774  29.017  22.358  1.00 35.57           N  
ATOM    677  CA  LYS B  88     -21.091  30.086  23.080  1.00 35.57           C  
ATOM    678  C   LYS B  88     -21.880  31.370  22.867  1.00 42.07           C  
ATOM    679  O   LYS B  88     -21.846  31.953  21.778  1.00 39.09           O  
ATOM    680  CB  LYS B  88     -19.644  30.235  22.611  1.00 39.36           C  
ATOM    681  CG  LYS B  88     -18.766  29.038  22.944  1.00 41.29           C  
ATOM    682  CD  LYS B  88     -17.382  29.167  22.331  1.00 46.58           C  
ATOM    683  CE  LYS B  88     -16.446  29.951  23.235  1.00 43.72           C  
ATOM    684  NZ  LYS B  88     -15.049  29.944  22.719  1.00 51.46           N1+
ATOM    685  N   LEU B  89     -22.596  31.801  23.903  1.00 35.18           N  
ATOM    686  CA  LEU B  89     -23.460  32.974  23.834  1.00 35.95           C  
ATOM    687  C   LEU B  89     -22.773  34.136  24.543  1.00 39.94           C  
ATOM    688  O   LEU B  89     -22.625  34.124  25.769  1.00 37.92           O  
ATOM    689  CB  LEU B  89     -24.822  32.683  24.462  1.00 35.83           C  
ATOM    690  CG  LEU B  89     -25.604  31.484  23.924  1.00 34.70           C  
ATOM    691  CD1 LEU B  89     -26.933  31.346  24.650  1.00 35.27           C  
ATOM    692  CD2 LEU B  89     -25.822  31.612  22.427  1.00 34.21           C  
ATOM    693  N   LYS B  90     -22.353  35.133  23.770  1.00 37.44           N  
ATOM    694  CA  LYS B  90     -21.816  36.355  24.352  1.00 37.63           C  
ATOM    695  C   LYS B  90     -22.954  37.183  24.934  1.00 44.75           C  
ATOM    696  O   LYS B  90     -23.959  37.432  24.261  1.00 43.60           O  
ATOM    697  CB  LYS B  90     -21.057  37.156  23.296  1.00 45.52           C  
ATOM    698  CG  LYS B  90     -19.870  37.940  23.831  1.00 47.69           C  
ATOM    699  CD  LYS B  90     -19.042  38.518  22.693  1.00 55.70           C  
ATOM    700  CE  LYS B  90     -17.702  39.037  23.187  1.00 59.25           C  
ATOM    701  NZ  LYS B  90     -16.819  39.447  22.059  1.00 57.77           N1+
ATOM    702  N   VAL B  91     -22.803  37.605  26.188  1.00 39.26           N  
ATOM    703  CA  VAL B  91     -23.854  38.332  26.885  1.00 38.65           C  
ATOM    704  C   VAL B  91     -23.332  39.699  27.308  1.00 46.65           C  
ATOM    705  O   VAL B  91     -22.127  39.964  27.310  1.00 44.94           O  
ATOM    706  CB  VAL B  91     -24.392  37.554  28.103  1.00 43.56           C  
ATOM    707  CG1 VAL B  91     -25.255  36.387  27.642  1.00 41.53           C  
ATOM    708  CG2 VAL B  91     -23.245  37.068  28.973  1.00 38.87           C  
ATOM    709  N   ASP B  92     -24.272  40.571  27.677  1.00 47.50           N  
ATOM    710  CA  ASP B  92     -23.950  41.962  27.975  1.00 55.99           C  
ATOM    711  C   ASP B  92     -23.234  42.133  29.309  1.00 55.99           C  
ATOM    712  O   ASP B  92     -22.601  43.172  29.527  1.00 51.50           O  
ATOM    713  CB  ASP B  92     -25.231  42.800  27.958  1.00 56.73           C  
ATOM    714  CG  ASP B  92     -24.965  44.282  28.136  1.00 71.09           C  
ATOM    715  OD1 ASP B  92     -24.591  44.945  27.146  1.00 74.54           O  
ATOM    716  OD2 ASP B  92     -25.130  44.784  29.269  1.00 72.25           O1-
ATOM    717  N   THR B  93     -23.306  41.146  30.198  1.00 53.36           N  
ATOM    718  CA  THR B  93     -22.780  41.272  31.551  1.00 50.11           C  
ATOM    719  C   THR B  93     -21.749  40.186  31.819  1.00 48.58           C  
ATOM    720  O   THR B  93     -21.966  39.019  31.476  1.00 44.46           O  
ATOM    721  CB  THR B  93     -23.905  41.188  32.587  1.00 51.85           C  
ATOM    723  CG2 THR B  93     -23.473  41.829  33.898  1.00 53.12           C  
ATOM    722  OG1 THR B  93     -25.066  41.863  32.089  1.00 61.92           O  
ATOM    724  N   ALA B  94     -20.631  40.574  32.428  1.00 44.58           N  
ATOM    725  CA  ALA B  94     -19.663  39.608  32.922  1.00 45.34           C  
ATOM    726  C   ALA B  94     -20.115  39.095  34.282  1.00 41.83           C  
ATOM    727  O   ALA B  94     -20.511  39.880  35.148  1.00 44.83           O  
ATOM    728  CB  ALA B  94     -18.274  40.237  33.022  1.00 37.38           C  
ATOM    729  N   ASN B  95     -20.069  37.777  34.463  1.00 42.65           N  
ATOM    730  CA  ASN B  95     -20.495  37.160  35.713  1.00 40.38           C  
ATOM    731  C   ASN B  95     -19.595  37.626  36.851  1.00 40.35           C  
ATOM    732  O   ASN B  95     -18.394  37.326  36.857  1.00 39.89           O  
ATOM    733  CB  ASN B  95     -20.475  35.634  35.590  1.00 42.27           C  
ATOM    734  CG  ASN B  95     -21.121  34.936  36.776  1.00 43.20           C  
ATOM    736  ND2 ASN B  95     -21.293  33.625  36.662  1.00 42.09           N  
ATOM    735  OD1 ASN B  95     -21.456  35.563  37.781  1.00 44.92           O  
ATOM    737  N   PRO B  96     -20.133  38.362  37.828  1.00 42.52           N  
ATOM    738  CA  PRO B  96     -19.292  38.820  38.945  1.00 43.84           C  
ATOM    739  C   PRO B  96     -18.824  37.695  39.848  1.00 43.73           C  
ATOM    740  O   PRO B  96     -17.822  37.868  40.553  1.00 44.92           O  
ATOM    741  CB  PRO B  96     -20.207  39.796  39.696  1.00 41.66           C  
ATOM    742  CG  PRO B  96     -21.588  39.322  39.383  1.00 41.64           C  
ATOM    743  CD  PRO B  96     -21.535  38.793  37.975  1.00 39.46           C  
ATOM    744  N   LYS B  97     -19.510  36.555  39.853  1.00 45.99           N  
ATOM    745  CA  LYS B  97     -19.109  35.402  40.644  1.00 45.32           C  
ATOM    746  C   LYS B  97     -18.179  34.462  39.889  1.00 44.01           C  
ATOM    747  O   LYS B  97     -17.982  33.325  40.329  1.00 46.12           O  
ATOM    748  CB  LYS B  97     -20.343  34.628  41.117  1.00 43.79           C  
ATOM    749  CG  LYS B  97     -21.385  35.472  41.829  1.00 48.51           C  
ATOM    750  CD  LYS B  97     -22.396  34.588  42.543  1.00 47.89           C  
ATOM    751  CE  LYS B  97     -23.728  35.297  42.721  1.00 51.57           C  
ATOM    752  NZ  LYS B  97     -24.696  34.464  43.487  1.00 64.60           N1+
ATOM    753  N   THR B  98     -17.612  34.903  38.772  1.00 42.46           N  
ATOM    754  CA  THR B  98     -16.735  34.054  37.977  1.00 39.45           C  
ATOM    755  C   THR B  98     -15.492  33.682  38.775  1.00 38.73           C  
ATOM    756  O   THR B  98     -14.698  34.570  39.120  1.00 41.52           O  
ATOM    757  CB  THR B  98     -16.319  34.751  36.684  1.00 43.49           C  
ATOM    759  CG2 THR B  98     -15.341  33.882  35.907  1.00 38.44           C  
ATOM    758  OG1 THR B  98     -17.473  34.995  35.875  1.00 42.89           O  
ATOM    760  N   PRO B  99     -15.281  32.410  39.085  1.00 38.95           N  
ATOM    761  CA  PRO B  99     -14.042  32.004  39.748  1.00 38.09           C  
ATOM    762  C   PRO B  99     -12.920  31.867  38.729  1.00 41.90           C  
ATOM    763  O   PRO B  99     -13.133  31.905  37.516  1.00 39.74           O  
ATOM    764  CB  PRO B  99     -14.407  30.650  40.357  1.00 40.27           C  
ATOM    765  CG  PRO B  99     -15.382  30.080  39.367  1.00 44.92           C  
ATOM    766  CD  PRO B  99     -16.146  31.254  38.788  1.00 39.70           C  
ATOM    767  N   LYS B 100     -11.704  31.718  39.244  1.00 36.74           N  
ATOM    768  CA  LYS B 100     -10.600  31.325  38.384  1.00 42.54           C  
ATOM    769  C   LYS B 100     -10.850  29.902  37.904  1.00 42.21           C  
ATOM    770  O   LYS B 100     -11.134  29.008  38.707  1.00 40.24           O  
ATOM    771  CB  LYS B 100      -9.270  31.423  39.127  1.00 40.57           C  
ATOM    772  CG  LYS B 100      -8.058  31.181  38.242  1.00 49.85           C  
ATOM    773  CD  LYS B 100      -6.929  30.512  39.005  1.00 57.75           C  
ATOM    774  CE  LYS B 100      -5.575  30.904  38.437  1.00 58.16           C  
ATOM    775  NZ  LYS B 100      -4.963  29.783  37.669  1.00 62.23           N1+
ATOM    776  N   TYR B 101     -10.780  29.692  36.593  1.00 37.56           N  
ATOM    777  CA  TYR B 101     -11.205  28.424  36.023  1.00 37.16           C  
ATOM    778  C   TYR B 101     -10.281  28.016  34.887  1.00 37.23           C  
ATOM    779  O   TYR B 101      -9.488  28.809  34.373  1.00 36.86           O  
ATOM    780  CB  TYR B 101     -12.657  28.492  35.531  1.00 33.76           C  
ATOM    781  CG  TYR B 101     -12.866  29.414  34.349  1.00 39.07           C  
ATOM    782  CD1 TYR B 101     -13.112  30.768  34.536  1.00 33.22           C  
ATOM    783  CD2 TYR B 101     -12.824  28.929  33.047  1.00 36.68           C  
ATOM    784  CE1 TYR B 101     -13.305  31.614  33.461  1.00 38.66           C  
ATOM    785  CE2 TYR B 101     -13.015  29.768  31.966  1.00 35.64           C  
ATOM    786  CZ  TYR B 101     -13.256  31.108  32.178  1.00 42.74           C  
ATOM    787  OH  TYR B 101     -13.448  31.947  31.104  1.00 44.17           O  
ATOM    788  N   LYS B 102     -10.400  26.746  34.506  1.00 34.77           N  
ATOM    789  CA  LYS B 102      -9.704  26.180  33.363  1.00 35.68           C  
ATOM    790  C   LYS B 102     -10.642  25.213  32.658  1.00 36.28           C  
ATOM    791  O   LYS B 102     -11.562  24.664  33.268  1.00 34.40           O  
ATOM    792  CB  LYS B 102      -8.419  25.446  33.776  1.00 40.86           C  
ATOM    793  CG  LYS B 102      -7.287  26.352  34.229  1.00 49.31           C  
ATOM    794  CD  LYS B 102      -5.955  25.614  34.215  1.00 49.25           C  
ATOM    795  CE  LYS B 102      -5.582  25.108  35.600  1.00 61.49           C  
ATOM    796  NZ  LYS B 102      -6.363  23.899  35.987  1.00 62.18           N1+
ATOM    797  N   PHE B 103     -10.408  25.016  31.364  1.00 31.56           N  
ATOM    798  CA  PHE B 103     -11.131  24.031  30.568  1.00 34.73           C  
ATOM    799  C   PHE B 103     -10.179  22.876  30.289  1.00 31.35           C  
ATOM    800  O   PHE B 103      -9.243  23.015  29.495  1.00 32.98           O  
ATOM    801  CB  PHE B 103     -11.650  24.641  29.267  1.00 34.30           C  
ATOM    802  CG  PHE B 103     -12.891  25.473  29.436  1.00 32.28           C  
ATOM    803  CD1 PHE B 103     -13.539  25.539  30.657  1.00 30.49           C  
ATOM    804  CD2 PHE B 103     -13.412  26.186  28.367  1.00 35.60           C  
ATOM    805  CE1 PHE B 103     -14.681  26.303  30.812  1.00 30.40           C  
ATOM    806  CE2 PHE B 103     -14.553  26.951  28.515  1.00 31.28           C  
ATOM    807  CZ  PHE B 103     -15.189  27.010  29.739  1.00 32.20           C  
ATOM    808  N   VAL B 104     -10.408  21.743  30.945  1.00 28.64           N  
ATOM    809  CA  VAL B 104      -9.546  20.580  30.785  1.00 32.71           C  
ATOM    810  C   VAL B 104     -10.378  19.403  30.297  1.00 37.01           C  
ATOM    811  O   VAL B 104     -11.571  19.285  30.595  1.00 37.44           O  
ATOM    812  CB  VAL B 104      -8.804  20.218  32.092  1.00 35.46           C  
ATOM    813  CG1 VAL B 104      -8.080  21.437  32.648  1.00 38.21           C  
ATOM    814  CG2 VAL B 104      -9.768  19.645  33.121  1.00 38.51           C  
ATOM    815  N   ARG B 105      -9.737  18.537  29.520  1.00 27.53           N  
ATOM    816  CA  ARG B 105     -10.331  17.283  29.082  1.00 30.16           C  
ATOM    817  C   ARG B 105      -9.670  16.153  29.859  1.00 31.64           C  
ATOM    818  O   ARG B 105      -8.458  15.941  29.745  1.00 36.99           O  
ATOM    819  CB  ARG B 105     -10.158  17.086  27.576  1.00 29.60           C  
ATOM    820  CG  ARG B 105     -10.795  15.817  27.034  1.00 31.99           C  
ATOM    821  CD  ARG B 105     -10.654  15.729  25.522  1.00 31.57           C  
ATOM    822  NE  ARG B 105     -11.316  14.547  24.973  1.00 29.72           N  
ATOM    823  CZ  ARG B 105     -12.567  14.532  24.524  1.00 30.68           C  
ATOM    824  NH1 ARG B 105     -13.299  15.638  24.557  1.00 28.54           N1+
ATOM    825  NH2 ARG B 105     -13.088  13.412  24.041  1.00 29.69           N  
ATOM    826  N   ILE B 106     -10.463  15.441  30.653  1.00 25.77           N  
ATOM    827  CA  ILE B 106      -9.927  14.410  31.533  1.00 29.24           C  
ATOM    828  C   ILE B 106      -9.721  13.118  30.756  1.00 33.97           C  
ATOM    829  O   ILE B 106     -10.133  13.000  29.596  1.00 37.23           O  
ATOM    830  CB  ILE B 106     -10.846  14.192  32.748  1.00 33.86           C  
ATOM    831  CG1 ILE B 106     -12.222  13.704  32.294  1.00 28.97           C  
ATOM    832  CG2 ILE B 106     -10.975  15.474  33.554  1.00 41.61           C  
ATOM    833  CD1 ILE B 106     -12.217  12.308  31.741  1.00 40.69           C  
ATOM    834  N   GLN B 107      -9.086  12.151  31.391  1.00 29.20           N  
ATOM    835  CA  GLN B 107      -8.784  10.844  30.838  1.00 31.86           C  
ATOM    836  C   GLN B 107      -9.729   9.796  31.403  1.00 35.06           C  
ATOM    837  O   GLN B 107     -10.320   9.986  32.470  1.00 32.68           O  
ATOM    838  CB  GLN B 107      -7.336  10.456  31.160  1.00 34.98           C  
ATOM    839  CG  GLN B 107      -6.295  11.168  30.315  1.00 33.40           C  
ATOM    840  CD  GLN B 107      -6.254  10.647  28.893  1.00 40.18           C  
ATOM    842  NE2 GLN B 107      -6.017  11.542  27.941  1.00 39.77           N  
ATOM    841  OE1 GLN B 107      -6.433   9.454  28.653  1.00 42.80           O  
ATOM    843  N   PRO B 108      -9.911   8.678  30.700  1.00 32.40           N  
ATOM    844  CA  PRO B 108     -10.640   7.553  31.295  1.00 33.04           C  
ATOM    845  C   PRO B 108      -9.963   7.093  32.577  1.00 31.54           C  
ATOM    846  O   PRO B 108      -8.735   7.033  32.667  1.00 30.44           O  
ATOM    847  CB  PRO B 108     -10.581   6.477  30.206  1.00 33.49           C  
ATOM    848  CG  PRO B 108     -10.417   7.241  28.937  1.00 35.33           C  
ATOM    849  CD  PRO B 108      -9.575   8.435  29.286  1.00 38.44           C  
ATOM    850  N   GLY B 109     -10.780   6.778  33.580  1.00 30.37           N  
ATOM    851  CA  GLY B 109     -10.290   6.413  34.887  1.00 31.93           C  
ATOM    852  C   GLY B 109     -10.187   7.561  35.867  1.00 36.89           C  
ATOM    853  O   GLY B 109     -10.122   7.320  37.079  1.00 34.94           O  
ATOM    854  N   GLN B 110     -10.165   8.799  35.382  1.00 34.68           N  
ATOM    855  CA  GLN B 110     -10.136   9.958  36.256  1.00 28.85           C  
ATOM    856  C   GLN B 110     -11.544  10.294  36.737  1.00 33.18           C  
ATOM    857  O   GLN B 110     -12.547   9.919  36.124  1.00 31.04           O  
ATOM    858  CB  GLN B 110      -9.521  11.160  35.540  1.00 32.11           C  
ATOM    859  CG  GLN B 110      -8.026  11.034  35.301  1.00 34.62           C  
ATOM    860  CD  GLN B 110      -7.266  10.671  36.561  1.00 48.98           C  
ATOM    862  NE2 GLN B 110      -7.190  11.610  37.497  1.00 47.85           N  
ATOM    861  OE1 GLN B 110      -6.754   9.559  36.692  1.00 50.45           O  
ATOM    863  N   THR B 111     -11.609  11.013  37.852  1.00 30.03           N  
ATOM    864  CA  THR B 111     -12.873  11.341  38.491  1.00 31.68           C  
ATOM    865  C   THR B 111     -13.129  12.841  38.446  1.00 26.77           C  
ATOM    866  O   THR B 111     -12.250  13.645  38.122  1.00 28.89           O  
ATOM    867  CB  THR B 111     -12.896  10.848  39.942  1.00 33.24           C  
ATOM    869  CG2 THR B 111     -12.856   9.330  39.987  1.00 30.08           C  
ATOM    868  OG1 THR B 111     -11.768  11.377  40.649  1.00 31.13           O  
ATOM    870  N   PHE B 112     -14.364  13.202  38.782  1.00 25.75           N  
ATOM    871  CA  PHE B 112     -14.798  14.590  38.844  1.00 24.19           C  
ATOM    872  C   PHE B 112     -16.149  14.635  39.539  1.00 25.60           C  
ATOM    873  O   PHE B 112     -16.859  13.628  39.622  1.00 29.54           O  
ATOM    874  CB  PHE B 112     -14.885  15.227  37.452  1.00 25.66           C  
ATOM    875  CG  PHE B 112     -15.809  14.509  36.508  1.00 31.15           C  
ATOM    876  CD1 PHE B 112     -15.375  13.402  35.798  1.00 33.13           C  
ATOM    877  CD2 PHE B 112     -17.110  14.949  36.322  1.00 28.12           C  
ATOM    878  CE1 PHE B 112     -16.221  12.742  34.927  1.00 35.25           C  
ATOM    879  CE2 PHE B 112     -17.960  14.293  35.452  1.00 33.87           C  
ATOM    880  CZ  PHE B 112     -17.515  13.188  34.754  1.00 32.49           C  
ATOM    881  N   SER B 113     -16.493  15.817  40.037  1.00 27.87           N  
ATOM    882  CA  SER B 113     -17.761  16.046  40.713  1.00 26.39           C  
ATOM    883  C   SER B 113     -18.774  16.620  39.732  1.00 31.32           C  
ATOM    884  O   SER B 113     -18.428  17.427  38.866  1.00 23.80           O  
ATOM    885  CB  SER B 113     -17.587  16.995  41.900  1.00 29.74           C  
ATOM    886  OG  SER B 113     -16.598  16.512  42.791  1.00 31.08           O  
ATOM    887  N   VAL B 114     -20.027  16.198  39.873  1.00 29.58           N  
ATOM    888  CA  VAL B 114     -21.110  16.611  38.991  1.00 29.24           C  
ATOM    889  C   VAL B 114     -22.102  17.436  39.796  1.00 29.20           C  
ATOM    890  O   VAL B 114     -22.580  16.992  40.845  1.00 29.25           O  
ATOM    891  CB  VAL B 114     -21.806  15.399  38.349  1.00 26.68           C  
ATOM    892  CG1 VAL B 114     -23.094  15.834  37.657  1.00 30.26           C  
ATOM    893  CG2 VAL B 114     -20.874  14.711  37.367  1.00 26.58           C  
ATOM    894  N   LEU B 115     -22.409  18.631  39.306  1.00 26.73           N  
ATOM    895  CA  LEU B 115     -23.448  19.477  39.886  1.00 28.06           C  
ATOM    896  C   LEU B 115     -24.682  19.348  38.997  1.00 31.91           C  
ATOM    897  O   LEU B 115     -24.779  19.997  37.954  1.00 33.35           O  
ATOM    898  CB  LEU B 115     -22.985  20.926  39.994  1.00 31.46           C  
ATOM    899  CG  LEU B 115     -24.065  21.877  40.509  1.00 34.58           C  
ATOM    900  CD1 LEU B 115     -24.460  21.434  41.900  1.00 38.33           C  
ATOM    901  CD2 LEU B 115     -23.596  23.325  40.520  1.00 37.35           C  
ATOM    902  N   ALA B 116     -25.618  18.494  39.399  1.00 28.72           N  
ATOM    903  CA  ALA B 116     -26.838  18.305  38.624  1.00 36.61           C  
ATOM    904  C   ALA B 116     -27.754  19.509  38.811  1.00 36.10           C  
ATOM    905  O   ALA B 116     -28.168  19.816  39.934  1.00 36.85           O  
ATOM    906  CB  ALA B 116     -27.541  17.018  39.046  1.00 35.24           C  
ATOM    907  N   CYS B 117     -28.071  20.189  37.713  1.00 31.42           N  
ATOM    908  CA  CYS B 117     -28.904  21.380  37.744  1.00 35.33           C  
ATOM    909  C   CYS B 117     -30.150  21.176  36.895  1.00 37.63           C  
ATOM    910  O   CYS B 117     -30.152  20.398  35.936  1.00 33.01           O  
ATOM    911  CB  CYS B 117     -28.139  22.610  37.241  1.00 36.22           C  
ATOM    912  SG  CYS B 117     -26.484  22.801  37.935  1.00 50.70           S  
ATOM    913  N   TYR B 118     -31.214  21.886  37.262  1.00 41.48           N  
ATOM    914  CA  TYR B 118     -32.471  21.862  36.523  1.00 38.25           C  
ATOM    915  C   TYR B 118     -33.014  23.280  36.470  1.00 41.43           C  
ATOM    916  O   TYR B 118     -33.234  23.898  37.517  1.00 40.83           O  
ATOM    917  CB  TYR B 118     -33.481  20.912  37.176  1.00 32.92           C  
ATOM    918  CG  TYR B 118     -33.049  19.462  37.151  1.00 37.18           C  
ATOM    919  CD1 TYR B 118     -32.282  18.928  38.180  1.00 37.78           C  
ATOM    920  CD2 TYR B 118     -33.403  18.629  36.098  1.00 35.64           C  
ATOM    921  CE1 TYR B 118     -31.881  17.606  38.160  1.00 35.34           C  
ATOM    922  CE2 TYR B 118     -33.008  17.304  36.070  1.00 37.65           C  
ATOM    923  CZ  TYR B 118     -32.247  16.798  37.104  1.00 37.82           C  
ATOM    924  OH  TYR B 118     -31.851  15.481  37.080  1.00 39.89           O  
ATOM    925  N   ASN B 119     -33.221  23.791  35.254  1.00 44.86           N  
ATOM    926  CA  ASN B 119     -33.697  25.159  35.038  1.00 42.76           C  
ATOM    927  C   ASN B 119     -32.756  26.181  35.673  1.00 41.56           C  
ATOM    928  O   ASN B 119     -33.190  27.147  36.304  1.00 39.63           O  
ATOM    929  CB  ASN B 119     -35.127  25.337  35.553  1.00 49.38           C  
ATOM    930  CG  ASN B 119     -36.132  24.506  34.780  1.00 51.44           C  
ATOM    932  ND2 ASN B 119     -36.655  25.069  33.696  1.00 48.44           N  
ATOM    931  OD1 ASN B 119     -36.433  23.372  35.150  1.00 56.00           O  
ATOM    933  N   GLY B 120     -31.453  25.964  35.504  1.00 39.01           N  
ATOM    934  CA  GLY B 120     -30.449  26.855  36.046  1.00 36.10           C  
ATOM    935  C   GLY B 120     -30.289  26.823  37.549  1.00 42.88           C  
ATOM    936  O   GLY B 120     -29.524  27.632  38.087  1.00 41.11           O  
ATOM    937  N   SER B 121     -30.974  25.920  38.246  1.00 37.25           N  
ATOM    938  CA  SER B 121     -30.913  25.844  39.701  1.00 41.19           C  
ATOM    939  C   SER B 121     -30.267  24.531  40.120  1.00 42.94           C  
ATOM    940  O   SER B 121     -30.812  23.454  39.822  1.00 38.68           O  
ATOM    941  CB  SER B 121     -32.310  25.972  40.311  1.00 39.49           C  
ATOM    942  OG  SER B 121     -32.243  26.471  41.635  1.00 58.46           O  
ATOM    943  N   PRO B 122     -29.119  24.561  40.795  1.00 45.78           N  
ATOM    944  CA  PRO B 122     -28.493  23.310  41.243  1.00 41.91           C  
ATOM    945  C   PRO B 122     -29.359  22.585  42.263  1.00 41.77           C  
ATOM    946  O   PRO B 122     -29.975  23.202  43.136  1.00 44.19           O  
ATOM    947  CB  PRO B 122     -27.170  23.779  41.861  1.00 45.61           C  
ATOM    948  CG  PRO B 122     -26.921  25.132  41.266  1.00 48.15           C  
ATOM    949  CD  PRO B 122     -28.276  25.736  41.071  1.00 44.74           C  
ATOM    950  N   SER B 123     -29.401  21.256  42.147  1.00 40.84           N  
ATOM    951  CA  SER B 123     -30.195  20.428  43.041  1.00 40.73           C  
ATOM    952  C   SER B 123     -29.407  19.332  43.742  1.00 39.49           C  
ATOM    953  O   SER B 123     -29.907  18.779  44.728  1.00 37.35           O  
ATOM    954  CB  SER B 123     -31.362  19.777  42.280  1.00 42.66           C  
ATOM    955  OG  SER B 123     -30.940  18.608  41.601  1.00 40.82           O  
ATOM    956  N   GLY B 124     -28.209  19.001  43.275  1.00 34.94           N  
ATOM    957  CA  GLY B 124     -27.425  17.959  43.909  1.00 36.97           C  
ATOM    958  C   GLY B 124     -26.023  17.915  43.349  1.00 35.80           C  
ATOM    959  O   GLY B 124     -25.757  18.400  42.244  1.00 34.45           O  
ATOM    960  N   VAL B 125     -25.125  17.321  44.132  1.00 28.17           N  
ATOM    961  CA  VAL B 125     -23.725  17.178  43.748  1.00 28.26           C  
ATOM    962  C   VAL B 125     -23.255  15.780  44.129  1.00 31.29           C  
ATOM    963  O   VAL B 125     -23.598  15.266  45.199  1.00 30.39           O  
ATOM    964  CB  VAL B 125     -22.842  18.269  44.394  1.00 34.00           C  
ATOM    965  CG1 VAL B 125     -22.931  18.216  45.911  1.00 34.39           C  
ATOM    966  CG2 VAL B 125     -21.398  18.144  43.925  1.00 32.78           C  
ATOM    967  N   TYR B 126     -22.486  15.155  43.239  1.00 29.87           N  
ATOM    968  CA  TYR B 126     -21.969  13.816  43.483  1.00 27.60           C  
ATOM    969  C   TYR B 126     -20.721  13.610  42.639  1.00 30.08           C  
ATOM    970  O   TYR B 126     -20.465  14.348  41.683  1.00 29.92           O  
ATOM    971  CB  TYR B 126     -23.018  12.739  43.176  1.00 29.36           C  
ATOM    972  CG  TYR B 126     -23.563  12.790  41.765  1.00 31.82           C  
ATOM    973  CD1 TYR B 126     -24.679  13.557  41.458  1.00 36.26           C  
ATOM    974  CD2 TYR B 126     -22.963  12.070  40.740  1.00 33.37           C  
ATOM    975  CE1 TYR B 126     -25.181  13.607  40.171  1.00 33.14           C  
ATOM    976  CE2 TYR B 126     -23.458  12.115  39.451  1.00 33.73           C  
ATOM    977  CZ  TYR B 126     -24.566  12.884  39.172  1.00 32.44           C  
ATOM    978  OH  TYR B 126     -25.061  12.931  37.889  1.00 34.56           O  
ATOM    979  N   GLN B 127     -19.950  12.590  43.004  1.00 26.24           N  
ATOM    980  CA  GLN B 127     -18.706  12.272  42.317  1.00 29.01           C  
ATOM    981  C   GLN B 127     -18.957  11.281  41.187  1.00 36.22           C  
ATOM    982  O   GLN B 127     -19.777  10.367  41.314  1.00 34.05           O  
ATOM    983  CB  GLN B 127     -17.682  11.701  43.300  1.00 35.77           C  
ATOM    984  CG  GLN B 127     -16.264  11.617  42.755  1.00 35.54           C  
ATOM    985  CD  GLN B 127     -15.492  12.914  42.914  1.00 36.56           C  
ATOM    987  NE2 GLN B 127     -14.168  12.813  42.944  1.00 39.16           N  
ATOM    986  OE1 GLN B 127     -16.077  13.994  43.009  1.00 39.37           O  
ATOM    988  N   CYS B 128     -18.242  11.471  40.080  1.00 34.64           N  
ATOM    989  CA  CYS B 128     -18.361  10.612  38.912  1.00 36.77           C  
ATOM    990  C   CYS B 128     -16.972  10.273  38.394  1.00 37.19           C  
ATOM    991  O   CYS B 128     -16.008  11.008  38.616  1.00 34.84           O  
ATOM    992  CB  CYS B 128     -19.185  11.274  37.799  1.00 38.70           C  
ATOM    993  SG  CYS B 128     -20.902  10.732  37.711  1.00 50.17           S  
ATOM    994  N   ALA B 129     -16.881   9.147  37.691  1.00 36.72           N  
ATOM    995  CA  ALA B 129     -15.640   8.712  37.069  1.00 34.50           C  
ATOM    996  C   ALA B 129     -15.876   8.455  35.590  1.00 38.35           C  
ATOM    997  O   ALA B 129     -16.892   7.867  35.206  1.00 35.86           O  
ATOM    998  CB  ALA B 129     -15.088   7.447  37.736  1.00 35.38           C  
ATOM    999  N   MET B 130     -14.937   8.903  34.762  1.00 31.95           N  
ATOM   1000  CA  MET B 130     -15.008   8.638  33.332  1.00 34.80           C  
ATOM   1001  C   MET B 130     -14.631   7.185  33.067  1.00 34.79           C  
ATOM   1002  O   MET B 130     -13.497   6.772  33.332  1.00 32.27           O  
ATOM   1003  CB  MET B 130     -14.084   9.587  32.573  1.00 34.04           C  
ATOM   1004  CG  MET B 130     -14.093   9.416  31.059  1.00 37.20           C  
ATOM   1005  SD  MET B 130     -15.678   9.810  30.289  1.00 39.63           S  
ATOM   1006  CE  MET B 130     -15.955  11.482  30.862  1.00 29.75           C  
ATOM   1007  N   ARG B 131     -15.585   6.409  32.558  1.00 31.26           N  
ATOM   1008  CA  ARG B 131     -15.341   5.007  32.280  1.00 27.15           C  
ATOM   1009  C   ARG B 131     -14.389   4.859  31.094  1.00 31.08           C  
ATOM   1010  O   ARG B 131     -14.256   5.770  30.274  1.00 31.54           O  
ATOM   1011  CB  ARG B 131     -16.657   4.285  31.995  1.00 29.07           C  
ATOM   1012  CG  ARG B 131     -17.686   4.385  33.111  1.00 34.50           C  
ATOM   1013  CD  ARG B 131     -17.110   3.938  34.440  1.00 31.99           C  
ATOM   1014  NE  ARG B 131     -16.538   2.598  34.364  1.00 34.57           N  
ATOM   1015  CZ  ARG B 131     -15.955   1.978  35.384  1.00 40.72           C  
ATOM   1016  NH1 ARG B 131     -15.865   2.579  36.563  1.00 35.13           N1+
ATOM   1017  NH2 ARG B 131     -15.460   0.758  35.227  1.00 34.74           N  
ATOM   1018  N   PRO B 132     -13.703   3.717  30.992  1.00 31.94           N  
ATOM   1019  CA  PRO B 132     -12.815   3.495  29.838  1.00 32.67           C  
ATOM   1020  C   PRO B 132     -13.514   3.587  28.491  1.00 30.17           C  
ATOM   1021  O   PRO B 132     -12.843   3.849  27.485  1.00 34.15           O  
ATOM   1022  CB  PRO B 132     -12.264   2.086  30.089  1.00 35.36           C  
ATOM   1023  CG  PRO B 132     -12.320   1.929  31.571  1.00 30.83           C  
ATOM   1024  CD  PRO B 132     -13.548   2.670  32.018  1.00 31.83           C  
ATOM   1025  N   ASN B 133     -14.830   3.378  28.431  1.00 28.62           N  
ATOM   1026  CA  ASN B 133     -15.583   3.550  27.196  1.00 32.37           C  
ATOM   1027  C   ASN B 133     -16.153   4.959  27.051  1.00 31.42           C  
ATOM   1028  O   ASN B 133     -17.077   5.166  26.255  1.00 32.54           O  
ATOM   1029  CB  ASN B 133     -16.699   2.504  27.101  1.00 31.04           C  
ATOM   1030  CG  ASN B 133     -17.696   2.592  28.244  1.00 34.72           C  
ATOM   1032  ND2 ASN B 133     -18.618   1.638  28.292  1.00 34.83           N  
ATOM   1031  OD1 ASN B 133     -17.641   3.501  29.071  1.00 33.90           O  
ATOM   1033  N   PHE B 134     -15.630   5.918  27.818  1.00 26.93           N  
ATOM   1034  CA  PHE B 134     -15.982   7.335  27.705  1.00 30.85           C  
ATOM   1035  C   PHE B 134     -17.444   7.605  28.050  1.00 30.75           C  
ATOM   1036  O   PHE B 134     -18.057   8.534  27.517  1.00 37.79           O  
ATOM   1037  CB  PHE B 134     -15.657   7.880  26.313  1.00 30.04           C  
ATOM   1038  CG  PHE B 134     -14.196   7.841  25.970  1.00 28.50           C  
ATOM   1039  CD1 PHE B 134     -13.328   8.797  26.470  1.00 32.28           C  
ATOM   1040  CD2 PHE B 134     -13.691   6.849  25.146  1.00 31.25           C  
ATOM   1041  CE1 PHE B 134     -11.983   8.766  26.156  1.00 30.50           C  
ATOM   1042  CE2 PHE B 134     -12.346   6.812  24.827  1.00 34.66           C  
ATOM   1043  CZ  PHE B 134     -11.491   7.772  25.334  1.00 39.29           C  
ATOM   1044  N   THR B 135     -18.016   6.806  28.942  1.00 29.58           N  
ATOM   1045  CA  THR B 135     -19.320   7.085  29.522  1.00 28.22           C  
ATOM   1046  C   THR B 135     -19.161   7.364  31.010  1.00 32.13           C  
ATOM   1047  O   THR B 135     -18.103   7.136  31.601  1.00 31.70           O  
ATOM   1048  CB  THR B 135     -20.291   5.918  29.302  1.00 32.25           C  
ATOM   1050  CG2 THR B 135     -20.463   5.641  27.820  1.00 30.07           C  
ATOM   1049  OG1 THR B 135     -19.788   4.744  29.951  1.00 31.33           O  
ATOM   1051  N   ILE B 136     -20.227   7.880  31.615  1.00 28.12           N  
ATOM   1052  CA  ILE B 136     -20.276   8.078  33.056  1.00 32.40           C  
ATOM   1053  C   ILE B 136     -21.592   7.521  33.576  1.00 33.86           C  
ATOM   1054  O   ILE B 136     -22.614   7.535  32.882  1.00 29.44           O  
ATOM   1055  CB  ILE B 136     -20.112   9.563  33.463  1.00 30.33           C  
ATOM   1056  CG1 ILE B 136     -21.287  10.402  32.959  1.00 31.67           C  
ATOM   1057  CG2 ILE B 136     -18.790  10.122  32.954  1.00 31.37           C  
ATOM   1058  CD1 ILE B 136     -21.362  11.774  33.592  1.00 32.53           C  
ATOM   1059  N   LYS B 137     -21.556   7.011  34.804  1.00 33.03           N  
ATOM   1060  CA  LYS B 137     -22.741   6.485  35.476  1.00 34.40           C  
ATOM   1061  C   LYS B 137     -23.223   7.561  36.443  1.00 36.09           C  
ATOM   1062  O   LYS B 137     -22.863   7.575  37.620  1.00 37.73           O  
ATOM   1063  CB  LYS B 137     -22.432   5.173  36.188  1.00 39.92           C  
ATOM   1064  CG  LYS B 137     -22.425   3.960  35.272  1.00 42.67           C  
ATOM   1065  CD  LYS B 137     -21.228   3.065  35.546  1.00 48.77           C  
ATOM   1066  CE  LYS B 137     -21.383   1.713  34.870  1.00 47.32           C  
ATOM   1067  NZ  LYS B 137     -20.257   0.796  35.200  1.00 54.99           N1+
ATOM   1068  N   GLY B 138     -24.041   8.480  35.930  1.00 38.65           N  
ATOM   1069  CA  GLY B 138     -24.557   9.579  36.700  1.00 31.62           C  
ATOM   1070  C   GLY B 138     -26.032   9.433  37.015  1.00 32.08           C  
ATOM   1071  O   GLY B 138     -26.616   8.347  36.926  1.00 36.03           O  
ATOM   1072  N   SER B 139     -26.641  10.554  37.399  1.00 30.94           N  
ATOM   1073  CA  SER B 139     -28.073  10.612  37.694  1.00 34.67           C  
ATOM   1074  C   SER B 139     -28.606  11.890  37.054  1.00 35.77           C  
ATOM   1075  O   SER B 139     -28.435  12.983  37.602  1.00 34.43           O  
ATOM   1076  CB  SER B 139     -28.333  10.584  39.195  1.00 32.16           C  
ATOM   1077  OG  SER B 139     -29.611  11.114  39.502  1.00 38.59           O  
ATOM   1078  N   PHE B 140     -29.246  11.748  35.896  1.00 35.40           N  
ATOM   1079  CA  PHE B 140     -29.708  12.882  35.109  1.00 32.87           C  
ATOM   1080  C   PHE B 140     -31.133  12.636  34.639  1.00 35.47           C  
ATOM   1081  O   PHE B 140     -31.446  11.554  34.131  1.00 36.85           O  
ATOM   1082  CB  PHE B 140     -28.795  13.122  33.903  1.00 30.41           C  
ATOM   1083  CG  PHE B 140     -27.406  13.561  34.268  1.00 31.56           C  
ATOM   1084  CD1 PHE B 140     -27.173  14.835  34.760  1.00 31.97           C  
ATOM   1085  CD2 PHE B 140     -26.331  12.702  34.111  1.00 29.36           C  
ATOM   1086  CE1 PHE B 140     -25.894  15.243  35.092  1.00 27.22           C  
ATOM   1087  CE2 PHE B 140     -25.050  13.103  34.442  1.00 31.61           C  
ATOM   1088  CZ  PHE B 140     -24.832  14.376  34.932  1.00 31.05           C  
ATOM   1089  N   LEU B 141     -31.988  13.638  34.805  1.00 34.91           N  
ATOM   1090  CA  LEU B 141     -33.363  13.609  34.334  1.00 39.01           C  
ATOM   1091  C   LEU B 141     -33.528  14.591  33.178  1.00 40.38           C  
ATOM   1092  O   LEU B 141     -32.565  15.206  32.710  1.00 36.02           O  
ATOM   1093  CB  LEU B 141     -34.331  13.934  35.474  1.00 41.14           C  
ATOM   1094  CG  LEU B 141     -34.215  13.083  36.740  1.00 46.39           C  
ATOM   1095  CD1 LEU B 141     -35.165  13.589  37.815  1.00 48.33           C  
ATOM   1096  CD2 LEU B 141     -34.484  11.619  36.429  1.00 44.19           C  
ATOM   1097  N   ASN B 142     -34.769  14.733  32.716  1.00 43.31           N  
ATOM   1098  CA  ASN B 142     -35.069  15.712  31.681  1.00 43.18           C  
ATOM   1099  C   ASN B 142     -34.767  17.118  32.186  1.00 38.14           C  
ATOM   1100  O   ASN B 142     -35.096  17.473  33.321  1.00 41.06           O  
ATOM   1101  CB  ASN B 142     -36.535  15.609  31.257  1.00 38.76           C  
ATOM   1102  CG  ASN B 142     -36.811  14.393  30.393  1.00 50.71           C  
ATOM   1104  ND2 ASN B 142     -37.999  14.345  29.802  1.00 55.08           N  
ATOM   1103  OD1 ASN B 142     -35.967  13.508  30.257  1.00 51.97           O  
ATOM   1105  N   GLY B 143     -34.129  17.918  31.335  1.00 39.21           N  
ATOM   1106  CA  GLY B 143     -33.754  19.269  31.692  1.00 38.72           C  
ATOM   1107  C   GLY B 143     -32.436  19.402  32.421  1.00 37.47           C  
ATOM   1108  O   GLY B 143     -32.078  20.518  32.819  1.00 38.50           O  
ATOM   1109  N   SER B 144     -31.704  18.306  32.612  1.00 35.11           N  
ATOM   1110  CA  SER B 144     -30.419  18.343  33.295  1.00 32.51           C  
ATOM   1111  C   SER B 144     -29.259  18.683  32.369  1.00 31.55           C  
ATOM   1112  O   SER B 144     -28.126  18.811  32.846  1.00 30.39           O  
ATOM   1113  CB  SER B 144     -30.146  16.998  33.973  1.00 30.85           C  
ATOM   1114  OG  SER B 144     -29.816  16.013  33.011  1.00 30.21           O  
ATOM   1115  N   CYS B 145     -29.508  18.826  31.069  1.00 31.83           N  
ATOM   1116  CA  CYS B 145     -28.440  19.162  30.139  1.00 29.71           C  
ATOM   1117  C   CYS B 145     -27.880  20.542  30.452  1.00 30.11           C  
ATOM   1118  O   CYS B 145     -28.596  21.446  30.890  1.00 29.28           O  
ATOM   1119  CB  CYS B 145     -28.947  19.110  28.699  1.00 31.75           C  
ATOM   1120  SG  CYS B 145     -29.004  17.445  28.012  1.00 39.68           S  
ATOM   1121  N   GLY B 146     -26.580  20.699  30.217  1.00 24.04           N  
ATOM   1122  CA  GLY B 146     -25.858  21.858  30.684  1.00 27.34           C  
ATOM   1123  C   GLY B 146     -25.214  21.683  32.040  1.00 29.22           C  
ATOM   1124  O   GLY B 146     -24.369  22.506  32.416  1.00 31.51           O  
ATOM   1125  N   SER B 147     -25.593  20.646  32.786  1.00 31.09           N  
ATOM   1126  CA  SER B 147     -24.907  20.326  34.030  1.00 29.06           C  
ATOM   1127  C   SER B 147     -23.434  20.069  33.748  1.00 28.41           C  
ATOM   1128  O   SER B 147     -23.079  19.419  32.762  1.00 29.87           O  
ATOM   1129  CB  SER B 147     -25.540  19.098  34.686  1.00 26.05           C  
ATOM   1130  OG  SER B 147     -26.778  19.423  35.295  1.00 30.42           O  
ATOM   1131  N   VAL B 148     -22.571  20.592  34.612  1.00 25.32           N  
ATOM   1132  CA  VAL B 148     -21.136  20.554  34.375  1.00 26.26           C  
ATOM   1133  C   VAL B 148     -20.463  19.656  35.402  1.00 30.06           C  
ATOM   1134  O   VAL B 148     -20.900  19.544  36.554  1.00 28.78           O  
ATOM   1135  CB  VAL B 148     -20.518  21.969  34.394  1.00 28.80           C  
ATOM   1136  CG1 VAL B 148     -21.125  22.824  33.290  1.00 30.53           C  
ATOM   1137  CG2 VAL B 148     -20.720  22.622  35.750  1.00 29.80           C  
ATOM   1138  N   GLY B 149     -19.397  18.994  34.964  1.00 27.96           N  
ATOM   1139  CA  GLY B 149     -18.507  18.274  35.849  1.00 28.23           C  
ATOM   1140  C   GLY B 149     -17.244  19.086  36.060  1.00 31.16           C  
ATOM   1141  O   GLY B 149     -16.806  19.814  35.172  1.00 26.13           O  
ATOM   1142  N   PHE B 150     -16.658  18.963  37.248  1.00 23.38           N  
ATOM   1143  CA  PHE B 150     -15.557  19.848  37.598  1.00 31.49           C  
ATOM   1144  C   PHE B 150     -14.681  19.206  38.662  1.00 30.93           C  
ATOM   1145  O   PHE B 150     -15.119  18.340  39.424  1.00 27.90           O  
ATOM   1146  CB  PHE B 150     -16.075  21.204  38.091  1.00 27.04           C  
ATOM   1147  CG  PHE B 150     -16.855  21.125  39.375  1.00 30.67           C  
ATOM   1148  CD1 PHE B 150     -18.205  20.814  39.364  1.00 30.93           C  
ATOM   1149  CD2 PHE B 150     -16.237  21.359  40.594  1.00 32.96           C  
ATOM   1150  CE1 PHE B 150     -18.925  20.737  40.542  1.00 31.18           C  
ATOM   1151  CE2 PHE B 150     -16.951  21.284  41.776  1.00 33.04           C  
ATOM   1152  CZ  PHE B 150     -18.297  20.973  41.749  1.00 36.84           C  
ATOM   1153  N   ASN B 151     -13.428  19.653  38.693  1.00 30.01           N  
ATOM   1154  CA  ASN B 151     -12.512  19.417  39.796  1.00 35.52           C  
ATOM   1155  C   ASN B 151     -11.986  20.760  40.284  1.00 36.96           C  
ATOM   1156  O   ASN B 151     -11.956  21.740  39.533  1.00 32.38           O  
ATOM   1157  CB  ASN B 151     -11.342  18.512  39.383  1.00 28.64           C  
ATOM   1158  CG  ASN B 151     -11.747  17.057  39.251  1.00 32.83           C  
ATOM   1160  ND2 ASN B 151     -11.774  16.559  38.020  1.00 29.52           N  
ATOM   1159  OD1 ASN B 151     -12.027  16.385  40.244  1.00 34.81           O  
ATOM   1161  N   ILE B 152     -11.581  20.808  41.549  1.00 34.85           N  
ATOM   1162  CA  ILE B 152     -11.059  22.025  42.162  1.00 41.87           C  
ATOM   1163  C   ILE B 152      -9.617  21.754  42.563  1.00 46.04           C  
ATOM   1164  O   ILE B 152      -9.359  21.003  43.512  1.00 52.68           O  
ATOM   1165  CB  ILE B 152     -11.897  22.471  43.367  1.00 40.85           C  
ATOM   1166  CG1 ILE B 152     -13.327  22.793  42.929  1.00 39.00           C  
ATOM   1167  CG2 ILE B 152     -11.263  23.682  44.034  1.00 50.84           C  
ATOM   1168  CD1 ILE B 152     -14.222  23.255  44.057  1.00 43.80           C  
ATOM   1169  N   ASP B 153      -8.676  22.360  41.839  1.00 52.69           N  
ATOM   1170  CA  ASP B 153      -7.257  22.190  42.123  1.00 60.52           C  
ATOM   1171  C   ASP B 153      -6.905  22.824  43.462  1.00 67.41           C  
ATOM   1172  O   ASP B 153      -6.559  22.124  44.419  1.00 75.21           O  
ATOM   1173  CB  ASP B 153      -6.413  22.799  41.000  1.00 65.02           C  
ATOM   1174  CG  ASP B 153      -5.143  22.015  40.736  1.00 75.87           C  
ATOM   1175  OD1 ASP B 153      -4.479  21.610  41.713  1.00 79.94           O  
ATOM   1176  OD2 ASP B 153      -4.810  21.804  39.551  1.00 77.44           O1-
ATOM   1177  N   TYR B 154      -6.986  24.151  43.532  1.00 64.25           N  
ATOM   1178  CA  TYR B 154      -6.801  24.881  44.780  1.00 62.43           C  
ATOM   1179  C   TYR B 154      -7.961  25.848  44.960  1.00 62.70           C  
ATOM   1180  O   TYR B 154      -8.896  25.583  45.723  1.00 64.83           O  
ATOM   1181  CB  TYR B 154      -5.467  25.629  44.778  1.00 64.26           C  
ATOM   1182  CG  TYR B 154      -4.396  24.978  45.620  1.00 76.60           C  
ATOM   1183  CD1 TYR B 154      -3.808  23.783  45.229  1.00 76.32           C  
ATOM   1184  CD2 TYR B 154      -3.969  25.561  46.806  1.00 76.70           C  
ATOM   1185  CE1 TYR B 154      -2.825  23.184  45.996  1.00 81.64           C  
ATOM   1186  CE2 TYR B 154      -2.987  24.971  47.579  1.00 80.18           C  
ATOM   1187  CZ  TYR B 154      -2.419  23.783  47.170  1.00 86.72           C  
ATOM   1188  OH  TYR B 154      -1.441  23.193  47.938  1.00 86.80           O  
ATOM   1189  N   ASP B 155      -7.901  26.976  44.256  1.00 60.02           N  
ATOM   1190  CA  ASP B 155      -9.034  27.876  44.099  1.00 63.44           C  
ATOM   1191  C   ASP B 155      -9.532  27.902  42.660  1.00 54.86           C  
ATOM   1192  O   ASP B 155     -10.429  28.687  42.335  1.00 53.92           O  
ATOM   1193  CB  ASP B 155      -8.661  29.289  44.551  1.00 63.17           C  
ATOM   1194  CG  ASP B 155      -7.562  29.899  43.703  1.00 67.12           C  
ATOM   1195  OD1 ASP B 155      -6.644  29.158  43.291  1.00 65.31           O  
ATOM   1196  OD2 ASP B 155      -7.615  31.120  43.446  1.00 67.10           O1-
ATOM   1197  N   CYS B 156      -8.971  27.059  41.797  1.00 51.88           N  
ATOM   1198  CA  CYS B 156      -9.239  27.088  40.367  1.00 47.11           C  
ATOM   1199  C   CYS B 156     -10.157  25.929  39.999  1.00 40.27           C  
ATOM   1200  O   CYS B 156      -9.825  24.765  40.245  1.00 40.45           O  
ATOM   1201  CB  CYS B 156      -7.935  27.015  39.575  1.00 48.72           C  
ATOM   1202  SG  CYS B 156      -8.131  26.550  37.844  1.00 55.79           S  
ATOM   1203  N   VAL B 157     -11.303  26.248  39.408  1.00 37.71           N  
ATOM   1204  CA  VAL B 157     -12.253  25.228  38.977  1.00 40.48           C  
ATOM   1205  C   VAL B 157     -11.823  24.697  37.618  1.00 37.91           C  
ATOM   1206  O   VAL B 157     -11.704  25.457  36.649  1.00 37.72           O  
ATOM   1207  CB  VAL B 157     -13.682  25.786  38.921  1.00 39.56           C  
ATOM   1208  CG1 VAL B 157     -14.669  24.675  38.596  1.00 27.46           C  
ATOM   1209  CG2 VAL B 157     -14.044  26.458  40.234  1.00 42.10           C  
ATOM   1210  N   SER B 158     -11.596  23.391  37.537  1.00 37.64           N  
ATOM   1211  CA  SER B 158     -11.245  22.730  36.284  1.00 35.25           C  
ATOM   1212  C   SER B 158     -12.507  22.086  35.723  1.00 34.22           C  
ATOM   1213  O   SER B 158     -12.870  20.971  36.105  1.00 33.58           O  
ATOM   1214  CB  SER B 158     -10.136  21.706  36.498  1.00 39.56           C  
ATOM   1215  OG  SER B 158      -8.895  22.344  36.742  1.00 46.93           O  
ATOM   1216  N   PHE B 159     -13.182  22.797  34.822  1.00 30.35           N  
ATOM   1217  CA  PHE B 159     -14.361  22.252  34.165  1.00 28.89           C  
ATOM   1218  C   PHE B 159     -13.944  21.192  33.154  1.00 30.48           C  
ATOM   1219  O   PHE B 159     -13.074  21.431  32.311  1.00 31.69           O  
ATOM   1220  CB  PHE B 159     -15.151  23.363  33.475  1.00 29.95           C  
ATOM   1221  CG  PHE B 159     -15.761  24.355  34.423  1.00 27.12           C  
ATOM   1222  CD1 PHE B 159     -16.908  24.041  35.133  1.00 23.30           C  
ATOM   1223  CD2 PHE B 159     -15.190  25.606  34.598  1.00 27.13           C  
ATOM   1224  CE1 PHE B 159     -17.473  24.954  36.004  1.00 22.49           C  
ATOM   1225  CE2 PHE B 159     -15.749  26.523  35.468  1.00 21.46           C  
ATOM   1226  CZ  PHE B 159     -16.893  26.197  36.171  1.00 25.42           C  
ATOM   1227  N   CYS B 160     -14.570  20.018  33.233  1.00 27.59           N  
ATOM   1228  CA  CYS B 160     -14.171  18.893  32.403  1.00 29.38           C  
ATOM   1229  C   CYS B 160     -15.318  18.182  31.702  1.00 27.74           C  
ATOM   1230  O   CYS B 160     -15.050  17.319  30.859  1.00 32.03           O  
ATOM   1231  CB  CYS B 160     -13.400  17.861  33.240  1.00 31.79           C  
ATOM   1232  SG  CYS B 160     -14.383  17.112  34.551  1.00 35.39           S  
ATOM   1233  N   TYR B 161     -16.571  18.509  32.005  1.00 29.51           N  
ATOM   1234  CA  TYR B 161     -17.689  17.750  31.466  1.00 24.96           C  
ATOM   1235  C   TYR B 161     -18.926  18.631  31.392  1.00 27.16           C  
ATOM   1236  O   TYR B 161     -19.153  19.470  32.266  1.00 25.90           O  
ATOM   1237  CB  TYR B 161     -17.973  16.515  32.329  1.00 27.30           C  
ATOM   1238  CG  TYR B 161     -19.139  15.673  31.860  1.00 27.33           C  
ATOM   1239  CD1 TYR B 161     -18.986  14.756  30.829  1.00 24.56           C  
ATOM   1240  CD2 TYR B 161     -20.388  15.785  32.457  1.00 27.43           C  
ATOM   1241  CE1 TYR B 161     -20.043  13.980  30.401  1.00 23.21           C  
ATOM   1242  CE2 TYR B 161     -21.453  15.013  32.035  1.00 21.74           C  
ATOM   1243  CZ  TYR B 161     -21.275  14.113  31.006  1.00 26.15           C  
ATOM   1244  OH  TYR B 161     -22.332  13.340  30.582  1.00 24.39           O  
ATOM   1245  N   MET B 162     -19.713  18.436  30.336  1.00 25.59           N  
ATOM   1246  CA  MET B 162     -21.041  19.022  30.212  1.00 26.04           C  
ATOM   1247  C   MET B 162     -21.981  17.931  29.724  1.00 23.77           C  
ATOM   1248  O   MET B 162     -21.685  17.252  28.736  1.00 23.47           O  
ATOM   1249  CB  MET B 162     -21.047  20.218  29.250  1.00 24.61           C  
ATOM   1250  CG  MET B 162     -22.427  20.824  29.023  1.00 25.23           C  
ATOM   1251  SD  MET B 162     -22.386  22.392  28.126  1.00 33.95           S  
ATOM   1252  CE  MET B 162     -21.938  23.529  29.437  1.00 28.77           C  
ATOM   1253  N   HIS B 163     -23.100  17.753  30.421  1.00 22.67           N  
ATOM   1254  CA  HIS B 163     -23.992  16.637  30.140  1.00 27.27           C  
ATOM   1255  C   HIS B 163     -24.818  16.896  28.887  1.00 26.21           C  
ATOM   1256  O   HIS B 163     -25.282  18.016  28.650  1.00 27.47           O  
ATOM   1257  CB  HIS B 163     -24.918  16.377  31.326  1.00 26.00           C  
ATOM   1258  CG  HIS B 163     -25.832  15.210  31.124  1.00 26.66           C  
ATOM   1260  CD2 HIS B 163     -27.179  15.106  31.210  1.00 29.24           C  
ATOM   1259  ND1 HIS B 163     -25.372  13.959  30.774  1.00 26.97           N  
ATOM   1261  CE1 HIS B 163     -26.396  13.132  30.659  1.00 30.44           C  
ATOM   1262  NE2 HIS B 163     -27.504  13.804  30.917  1.00 30.00           N  
ATOM   1263  N   HIS B 164     -25.012  15.849  28.095  1.00 26.00           N  
ATOM   1264  CA  HIS B 164     -25.718  15.988  26.826  1.00 34.12           C  
ATOM   1265  C   HIS B 164     -26.834  14.974  26.627  1.00 31.14           C  
ATOM   1266  O   HIS B 164     -27.886  15.336  26.096  1.00 36.46           O  
ATOM   1267  CB  HIS B 164     -24.723  15.889  25.658  1.00 28.25           C  
ATOM   1268  CG  HIS B 164     -23.949  17.148  25.420  1.00 33.09           C  
ATOM   1270  CD2 HIS B 164     -22.961  17.737  26.134  1.00 29.37           C  
ATOM   1269  ND1 HIS B 164     -24.159  17.954  24.322  1.00 29.04           N  
ATOM   1271  CE1 HIS B 164     -23.336  18.985  24.371  1.00 28.86           C  
ATOM   1272  NE2 HIS B 164     -22.599  18.878  25.463  1.00 31.33           N  
ATOM   1273  N   MET B 165     -26.641  13.719  27.028  1.00 28.31           N  
ATOM   1274  CA  MET B 165     -27.636  12.702  26.705  1.00 34.30           C  
ATOM   1275  C   MET B 165     -27.396  11.445  27.531  1.00 31.53           C  
ATOM   1276  O   MET B 165     -26.394  11.315  28.240  1.00 29.92           O  
ATOM   1277  CB  MET B 165     -27.612  12.364  25.213  1.00 39.09           C  
ATOM   1278  CG  MET B 165     -26.266  11.878  24.730  1.00 36.67           C  
ATOM   1279  SD  MET B 165     -26.322  11.270  23.038  1.00 60.86           S  
ATOM   1280  CE  MET B 165     -24.588  10.934  22.775  1.00 42.06           C  
ATOM   1281  N   GLU B 166     -28.341  10.515  27.414  1.00 29.94           N  
ATOM   1282  CA  GLU B 166     -28.301   9.219  28.073  1.00 28.52           C  
ATOM   1283  C   GLU B 166     -28.361   8.122  27.022  1.00 33.40           C  
ATOM   1284  O   GLU B 166     -29.163   8.192  26.084  1.00 30.18           O  
ATOM   1285  CB  GLU B 166     -29.469   9.064  29.051  1.00 29.90           C  
ATOM   1286  CG  GLU B 166     -29.492   7.770  29.842  1.00 36.08           C  
ATOM   1287  CD  GLU B 166     -30.615   7.748  30.862  1.00 45.17           C  
ATOM   1288  OE1 GLU B 166     -31.607   7.019  30.645  1.00 50.70           O  
ATOM   1289  OE2 GLU B 166     -30.511   8.469  31.877  1.00 40.54           O1-
ATOM   1290  N   LEU B 167     -27.511   7.116  27.179  1.00 31.24           N  
ATOM   1291  CA  LEU B 167     -27.490   5.995  26.257  1.00 31.34           C  
ATOM   1292  C   LEU B 167     -28.539   4.960  26.658  1.00 37.94           C  
ATOM   1293  O   LEU B 167     -29.005   4.948  27.801  1.00 38.96           O  
ATOM   1294  CB  LEU B 167     -26.096   5.377  26.228  1.00 30.02           C  
ATOM   1295  CG  LEU B 167     -24.982   6.349  25.830  1.00 32.99           C  
ATOM   1296  CD1 LEU B 167     -23.641   5.641  25.755  1.00 35.09           C  
ATOM   1297  CD2 LEU B 167     -25.305   7.034  24.509  1.00 38.72           C  
ATOM   1298  N   PRO B 168     -28.946   4.090  25.725  1.00 40.04           N  
ATOM   1299  CA  PRO B 168     -29.989   3.099  26.049  1.00 37.38           C  
ATOM   1300  C   PRO B 168     -29.679   2.232  27.259  1.00 42.32           C  
ATOM   1301  O   PRO B 168     -30.611   1.774  27.933  1.00 43.53           O  
ATOM   1302  CB  PRO B 168     -30.072   2.260  24.767  1.00 41.24           C  
ATOM   1303  CG  PRO B 168     -29.653   3.190  23.689  1.00 45.84           C  
ATOM   1304  CD  PRO B 168     -28.596   4.071  24.293  1.00 33.25           C  
ATOM   1305  N   THR B 169     -28.404   1.994  27.560  1.00 40.94           N  
ATOM   1306  CA  THR B 169     -28.033   1.178  28.709  1.00 38.12           C  
ATOM   1307  C   THR B 169     -28.154   1.920  30.034  1.00 39.50           C  
ATOM   1308  O   THR B 169     -27.870   1.330  31.082  1.00 39.33           O  
ATOM   1309  CB  THR B 169     -26.601   0.658  28.548  1.00 43.58           C  
ATOM   1311  CG2 THR B 169     -26.536  -0.390  27.445  1.00 42.72           C  
ATOM   1310  OG1 THR B 169     -25.729   1.747  28.221  1.00 42.26           O  
ATOM   1312  N   GLY B 170     -28.565   3.187  30.020  1.00 39.12           N  
ATOM   1313  CA  GLY B 170     -28.693   3.965  31.231  1.00 38.41           C  
ATOM   1314  C   GLY B 170     -27.487   4.807  31.584  1.00 36.73           C  
ATOM   1315  O   GLY B 170     -27.565   5.605  32.527  1.00 39.19           O  
ATOM   1316  N   VAL B 171     -26.374   4.654  30.868  1.00 32.47           N  
ATOM   1317  CA  VAL B 171     -25.188   5.467  31.110  1.00 29.31           C  
ATOM   1318  C   VAL B 171     -25.363   6.804  30.403  1.00 37.09           C  
ATOM   1319  O   VAL B 171     -26.290   6.980  29.605  1.00 30.46           O  
ATOM   1320  CB  VAL B 171     -23.907   4.752  30.646  1.00 31.56           C  
ATOM   1321  CG1 VAL B 171     -23.650   3.520  31.501  1.00 42.63           C  
ATOM   1322  CG2 VAL B 171     -24.008   4.380  29.178  1.00 35.89           C  
ATOM   1323  N   HIS B 172     -24.474   7.750  30.686  1.00 33.02           N  
ATOM   1324  CA  HIS B 172     -24.603   9.111  30.191  1.00 29.85           C  
ATOM   1325  C   HIS B 172     -23.354   9.516  29.421  1.00 28.73           C  
ATOM   1326  O   HIS B 172     -22.253   9.023  29.683  1.00 28.16           O  
ATOM   1327  CB  HIS B 172     -24.859  10.085  31.342  1.00 26.76           C  
ATOM   1328  CG  HIS B 172     -26.058   9.734  32.166  1.00 28.76           C  
ATOM   1330  CD2 HIS B 172     -27.369  10.030  32.003  1.00 29.36           C  
ATOM   1329  ND1 HIS B 172     -25.977   8.967  33.309  1.00 29.32           N  
ATOM   1331  CE1 HIS B 172     -27.186   8.814  33.820  1.00 32.44           C  
ATOM   1332  NE2 HIS B 172     -28.049   9.449  33.046  1.00 33.77           N  
ATOM   1333  N   ALA B 173     -23.540  10.418  28.461  1.00 29.16           N  
ATOM   1334  CA  ALA B 173     -22.463  10.891  27.610  1.00 26.75           C  
ATOM   1335  C   ALA B 173     -22.519  12.406  27.509  1.00 26.43           C  
ATOM   1336  O   ALA B 173     -23.587  13.014  27.614  1.00 28.60           O  
ATOM   1337  CB  ALA B 173     -22.537  10.272  26.206  1.00 32.55           C  
ATOM   1338  N   GLY B 174     -21.356  13.009  27.306  1.00 26.18           N  
ATOM   1339  CA  GLY B 174     -21.273  14.443  27.174  1.00 26.05           C  
ATOM   1340  C   GLY B 174     -19.966  14.855  26.540  1.00 24.76           C  
ATOM   1341  O   GLY B 174     -19.232  14.031  25.993  1.00 24.68           O  
ATOM   1342  N   THR B 175     -19.684  16.149  26.625  1.00 16.91           N  
ATOM   1343  CA  THR B 175     -18.501  16.742  26.024  1.00 19.69           C  
ATOM   1344  C   THR B 175     -17.668  17.433  27.094  1.00 24.03           C  
ATOM   1345  O   THR B 175     -18.105  17.622  28.232  1.00 25.67           O  
ATOM   1346  CB  THR B 175     -18.880  17.756  24.934  1.00 24.54           C  
ATOM   1348  CG2 THR B 175     -19.975  17.203  24.038  1.00 20.58           C  
ATOM   1347  OG1 THR B 175     -19.349  18.964  25.548  1.00 26.54           O  
ATOM   1349  N   ASP B 176     -16.450  17.810  26.716  1.00 25.13           N  
ATOM   1350  CA  ASP B 176     -15.707  18.787  27.494  1.00 29.00           C  
ATOM   1351  C   ASP B 176     -16.280  20.177  27.215  1.00 33.50           C  
ATOM   1352  O   ASP B 176     -17.218  20.342  26.430  1.00 30.82           O  
ATOM   1353  CB  ASP B 176     -14.214  18.706  27.178  1.00 27.46           C  
ATOM   1354  CG  ASP B 176     -13.920  18.779  25.689  1.00 37.54           C  
ATOM   1355  OD1 ASP B 176     -14.739  19.340  24.931  1.00 34.75           O  
ATOM   1356  OD2 ASP B 176     -12.854  18.278  25.273  1.00 40.56           O1-
ATOM   1357  N   LEU B 177     -15.711  21.196  27.856  1.00 31.64           N  
ATOM   1358  CA  LEU B 177     -16.282  22.531  27.719  1.00 33.12           C  
ATOM   1359  C   LEU B 177     -15.950  23.194  26.388  1.00 32.72           C  
ATOM   1360  O   LEU B 177     -16.420  24.310  26.146  1.00 33.84           O  
ATOM   1361  CB  LEU B 177     -15.834  23.423  28.881  1.00 27.51           C  
ATOM   1362  CG  LEU B 177     -16.855  23.530  30.017  1.00 33.83           C  
ATOM   1363  CD1 LEU B 177     -18.154  24.130  29.498  1.00 35.02           C  
ATOM   1364  CD2 LEU B 177     -17.111  22.174  30.660  1.00 35.14           C  
ATOM   1365  N   GLU B 178     -15.166  22.545  25.532  1.00 36.73           N  
ATOM   1366  CA  GLU B 178     -14.910  23.000  24.171  1.00 36.85           C  
ATOM   1367  C   GLU B 178     -15.836  22.346  23.154  1.00 38.02           C  
ATOM   1368  O   GLU B 178     -15.639  22.527  21.947  1.00 34.89           O  
ATOM   1369  CB  GLU B 178     -13.451  22.728  23.785  1.00 41.16           C  
ATOM   1370  CG  GLU B 178     -12.444  22.994  24.901  1.00 47.87           C  
ATOM   1371  CD  GLU B 178     -11.915  24.411  24.867  1.00 55.20           C  
ATOM   1372  OE1 GLU B 178     -12.575  25.274  24.249  1.00 59.22           O  
ATOM   1373  OE2 GLU B 178     -10.845  24.659  25.463  1.00 54.25           O1-
ATOM   1374  N   GLY B 179     -16.813  21.562  23.610  1.00 30.25           N  
ATOM   1375  CA  GLY B 179     -17.804  20.969  22.738  1.00 31.66           C  
ATOM   1376  C   GLY B 179     -17.432  19.635  22.133  1.00 32.94           C  
ATOM   1377  O   GLY B 179     -18.211  19.097  21.337  1.00 31.20           O  
ATOM   1378  N   ASN B 180     -16.277  19.079  22.478  1.00 30.48           N  
ATOM   1379  CA  ASN B 180     -15.832  17.821  21.895  1.00 28.25           C  
ATOM   1380  C   ASN B 180     -16.307  16.665  22.766  1.00 30.27           C  
ATOM   1381  O   ASN B 180     -15.983  16.602  23.958  1.00 27.11           O  
ATOM   1382  CB  ASN B 180     -14.313  17.811  21.743  1.00 33.31           C  
ATOM   1383  CG  ASN B 180     -13.817  18.923  20.842  1.00 35.42           C  
ATOM   1385  ND2 ASN B 180     -13.066  19.855  21.413  1.00 37.17           N  
ATOM   1384  OD1 ASN B 180     -14.110  18.946  19.646  1.00 31.56           O  
ATOM   1386  N   PHE B 181     -17.066  15.753  22.163  1.00 24.02           N  
ATOM   1387  CA  PHE B 181     -17.649  14.642  22.902  1.00 28.64           C  
ATOM   1388  C   PHE B 181     -16.568  13.740  23.483  1.00 27.74           C  
ATOM   1389  O   PHE B 181     -15.483  13.582  22.917  1.00 27.75           O  
ATOM   1390  CB  PHE B 181     -18.566  13.819  21.993  1.00 26.92           C  
ATOM   1391  CG  PHE B 181     -20.030  14.038  22.245  1.00 26.64           C  
ATOM   1392  CD1 PHE B 181     -20.684  13.354  23.257  1.00 25.04           C  
ATOM   1393  CD2 PHE B 181     -20.754  14.923  21.463  1.00 26.06           C  
ATOM   1394  CE1 PHE B 181     -22.032  13.554  23.488  1.00 27.50           C  
ATOM   1395  CE2 PHE B 181     -22.101  15.127  21.690  1.00 29.98           C  
ATOM   1396  CZ  PHE B 181     -22.741  14.442  22.703  1.00 29.14           C  
ATOM   1397  N   TYR B 182     -16.875  13.150  24.636  1.00 29.30           N  
ATOM   1398  CA  TYR B 182     -16.085  12.046  25.169  1.00 25.62           C  
ATOM   1399  C   TYR B 182     -16.580  10.762  24.515  1.00 24.04           C  
ATOM   1400  O   TYR B 182     -17.718  10.342  24.746  1.00 28.52           O  
ATOM   1401  CB  TYR B 182     -16.210  11.965  26.688  1.00 26.72           C  
ATOM   1402  CG  TYR B 182     -15.469  13.040  27.452  1.00 25.22           C  
ATOM   1403  CD1 TYR B 182     -14.101  12.945  27.674  1.00 23.72           C  
ATOM   1404  CD2 TYR B 182     -16.142  14.139  27.969  1.00 23.16           C  
ATOM   1405  CE1 TYR B 182     -13.423  13.923  28.380  1.00 28.59           C  
ATOM   1406  CE2 TYR B 182     -15.472  15.121  28.676  1.00 22.77           C  
ATOM   1407  CZ  TYR B 182     -14.113  15.008  28.878  1.00 24.08           C  
ATOM   1408  OH  TYR B 182     -13.444  15.983  29.581  1.00 27.97           O  
ATOM   1409  N   GLY B 183     -15.742  10.147  23.684  1.00 25.88           N  
ATOM   1410  CA  GLY B 183     -16.085   8.895  23.054  1.00 27.44           C  
ATOM   1411  C   GLY B 183     -16.729   9.060  21.693  1.00 28.90           C  
ATOM   1412  O   GLY B 183     -16.865  10.171  21.172  1.00 29.68           O  
ATOM   1413  N   PRO B 184     -17.149   7.935  21.088  1.00 30.61           N  
ATOM   1414  CA  PRO B 184     -17.708   7.951  19.731  1.00 35.89           C  
ATOM   1415  C   PRO B 184     -19.203   8.253  19.699  1.00 36.43           C  
ATOM   1416  O   PRO B 184     -19.987   7.562  19.039  1.00 45.10           O  
ATOM   1417  CB  PRO B 184     -17.412   6.528  19.236  1.00 24.72           C  
ATOM   1418  CG  PRO B 184     -17.539   5.698  20.480  1.00 30.83           C  
ATOM   1419  CD  PRO B 184     -17.070   6.568  21.634  1.00 30.89           C  
ATOM   1420  N   PHE B 185     -19.611   9.298  20.410  1.00 27.29           N  
ATOM   1421  CA  PHE B 185     -21.015   9.643  20.557  1.00 32.30           C  
ATOM   1422  C   PHE B 185     -21.320  10.963  19.860  1.00 36.71           C  
ATOM   1423  O   PHE B 185     -20.451  11.829  19.723  1.00 31.19           O  
ATOM   1424  CB  PHE B 185     -21.398   9.727  22.037  1.00 32.57           C  
ATOM   1425  CG  PHE B 185     -21.010   8.512  22.831  1.00 36.05           C  
ATOM   1426  CD1 PHE B 185     -21.530   7.268  22.518  1.00 34.58           C  
ATOM   1427  CD2 PHE B 185     -20.123   8.614  23.890  1.00 26.99           C  
ATOM   1428  CE1 PHE B 185     -21.173   6.148  23.245  1.00 34.92           C  
ATOM   1429  CE2 PHE B 185     -19.763   7.499  24.622  1.00 32.50           C  
ATOM   1430  CZ  PHE B 185     -20.288   6.264  24.298  1.00 30.45           C  
ATOM   1431  N   VAL B 186     -22.568  11.103  19.414  1.00 36.48           N  
ATOM   1432  CA  VAL B 186     -23.029  12.289  18.705  1.00 34.53           C  
ATOM   1433  C   VAL B 186     -24.343  12.748  19.319  1.00 37.15           C  
ATOM   1434  O   VAL B 186     -25.129  11.941  19.826  1.00 33.71           O  
ATOM   1435  CB  VAL B 186     -23.197  12.026  17.191  1.00 41.23           C  
ATOM   1436  CG1 VAL B 186     -21.838  11.867  16.526  1.00 34.01           C  
ATOM   1437  CG2 VAL B 186     -24.057  10.794  16.959  1.00 36.94           C  
ATOM   1438  N   ASP B 187     -24.585  14.058  19.266  1.00 35.60           N  
ATOM   1439  CA  ASP B 187     -25.762  14.649  19.905  1.00 38.81           C  
ATOM   1440  C   ASP B 187     -26.967  14.562  18.965  1.00 37.16           C  
ATOM   1441  O   ASP B 187     -27.437  15.547  18.391  1.00 38.69           O  
ATOM   1442  CB  ASP B 187     -25.477  16.085  20.330  1.00 37.81           C  
ATOM   1443  CG  ASP B 187     -24.813  16.899  19.237  1.00 33.44           C  
ATOM   1444  OD1 ASP B 187     -24.360  16.304  18.238  1.00 35.30           O  
ATOM   1445  OD2 ASP B 187     -24.743  18.138  19.381  1.00 36.30           O1-
ATOM   1446  N   ARG B 188     -27.468  13.337  18.822  1.00 41.07           N  
ATOM   1447  CA  ARG B 188     -28.692  13.079  18.079  1.00 45.49           C  
ATOM   1448  C   ARG B 188     -29.323  11.804  18.617  1.00 43.19           C  
ATOM   1449  O   ARG B 188     -28.628  10.908  19.104  1.00 36.57           O  
ATOM   1450  CB  ARG B 188     -28.435  12.971  16.569  1.00 44.09           C  
ATOM   1451  CG  ARG B 188     -27.768  11.681  16.128  1.00 47.40           C  
ATOM   1452  CD  ARG B 188     -27.559  11.659  14.620  1.00 57.54           C  
ATOM   1453  NE  ARG B 188     -26.267  12.223  14.238  1.00 56.65           N  
ATOM   1454  CZ  ARG B 188     -26.101  13.445  13.742  1.00 62.33           C  
ATOM   1455  NH1 ARG B 188     -27.147  14.242  13.564  1.00 58.47           N1+
ATOM   1456  NH2 ARG B 188     -24.886  13.872  13.424  1.00 62.46           N  
ATOM   1457  N   GLN B 189     -30.651  11.733  18.531  1.00 40.15           N  
ATOM   1458  CA  GLN B 189     -31.406  10.633  19.135  1.00 38.41           C  
ATOM   1459  C   GLN B 189     -31.484   9.455  18.162  1.00 45.05           C  
ATOM   1460  O   GLN B 189     -32.521   9.149  17.569  1.00 49.99           O  
ATOM   1461  CB  GLN B 189     -32.788  11.109  19.561  1.00 37.59           C  
ATOM   1462  CG  GLN B 189     -32.755  12.189  20.630  1.00 45.60           C  
ATOM   1463  CD  GLN B 189     -34.016  12.221  21.470  1.00 47.27           C  
ATOM   1465  NE2 GLN B 189     -35.097  11.661  20.938  1.00 44.45           N  
ATOM   1464  OE1 GLN B 189     -34.018  12.743  22.585  1.00 41.09           O  
ATOM   1466  N   THR B 190     -30.345   8.787  18.012  1.00 41.89           N  
ATOM   1467  CA  THR B 190     -30.233   7.564  17.233  1.00 42.08           C  
ATOM   1468  C   THR B 190     -29.703   6.446  18.121  1.00 49.27           C  
ATOM   1469  O   THR B 190     -29.298   6.665  19.266  1.00 47.54           O  
ATOM   1470  CB  THR B 190     -29.314   7.754  16.018  1.00 45.73           C  
ATOM   1472  CG2 THR B 190     -29.862   8.833  15.097  1.00 45.44           C  
ATOM   1471  OG1 THR B 190     -28.002   8.123  16.461  1.00 46.25           O  
ATOM   1473  N   ALA B 191     -29.711   5.232  17.576  1.00 45.12           N  
ATOM   1474  CA  ALA B 191     -29.204   4.070  18.298  1.00 47.47           C  
ATOM   1475  C   ALA B 191     -27.689   4.175  18.423  1.00 44.46           C  
ATOM   1476  O   ALA B 191     -26.964   4.018  17.436  1.00 47.06           O  
ATOM   1477  CB  ALA B 191     -29.608   2.785  17.583  1.00 48.89           C  
ATOM   1478  N   GLN B 192     -27.210   4.449  19.633  1.00 42.30           N  
ATOM   1479  CA  GLN B 192     -25.784   4.548  19.907  1.00 42.18           C  
ATOM   1480  C   GLN B 192     -25.436   3.644  21.078  1.00 43.69           C  
ATOM   1481  O   GLN B 192     -26.147   3.617  22.087  1.00 41.21           O  
ATOM   1482  CB  GLN B 192     -25.370   5.991  20.215  1.00 38.85           C  
ATOM   1483  CG  GLN B 192     -25.612   6.959  19.072  1.00 39.81           C  
ATOM   1484  CD  GLN B 192     -25.199   8.375  19.413  1.00 39.03           C  
ATOM   1486  NE2 GLN B 192     -26.178   9.262  19.541  1.00 37.82           N  
ATOM   1485  OE1 GLN B 192     -24.013   8.669  19.562  1.00 40.68           O  
ATOM   1487  N   ALA B 193     -24.339   2.907  20.939  1.00 43.81           N  
ATOM   1488  CA  ALA B 193     -23.892   1.967  21.953  1.00 46.29           C  
ATOM   1489  C   ALA B 193     -22.482   2.321  22.401  1.00 38.09           C  
ATOM   1490  O   ALA B 193     -21.613   2.620  21.576  1.00 36.20           O  
ATOM   1491  CB  ALA B 193     -23.926   0.528  21.430  1.00 40.37           C  
ATOM   1492  N   ALA B 194     -22.265   2.292  23.710  1.00 44.33           N  
ATOM   1493  CA  ALA B 194     -20.922   2.458  24.240  1.00 41.14           C  
ATOM   1494  C   ALA B 194     -20.104   1.195  24.004  1.00 38.55           C  
ATOM   1495  O   ALA B 194     -20.641   0.087  23.920  1.00 41.94           O  
ATOM   1496  CB  ALA B 194     -20.972   2.776  25.733  1.00 40.77           C  
ATOM   1497  N   GLY B 195     -18.794   1.373  23.888  1.00 45.01           N  
ATOM   1498  CA  GLY B 195     -17.900   0.237  23.796  1.00 44.26           C  
ATOM   1499  C   GLY B 195     -17.925  -0.599  25.061  1.00 40.94           C  
ATOM   1500  O   GLY B 195     -18.448  -0.208  26.104  1.00 36.27           O  
ATOM   1501  N   THR B 196     -17.348  -1.793  24.952  1.00 46.36           N  
ATOM   1502  CA  THR B 196     -17.283  -2.699  26.091  1.00 43.74           C  
ATOM   1503  C   THR B 196     -16.496  -2.055  27.224  1.00 40.82           C  
ATOM   1504  O   THR B 196     -15.346  -1.644  27.039  1.00 43.52           O  
ATOM   1505  CB  THR B 196     -16.642  -4.025  25.680  1.00 47.36           C  
ATOM   1507  CG2 THR B 196     -17.520  -4.749  24.668  1.00 46.11           C  
ATOM   1506  OG1 THR B 196     -15.355  -3.777  25.099  1.00 56.08           O  
ATOM   1508  N   ASP B 197     -17.122  -1.955  28.392  1.00 38.21           N  
ATOM   1509  CA  ASP B 197     -16.481  -1.321  29.531  1.00 43.61           C  
ATOM   1510  C   ASP B 197     -15.495  -2.279  30.194  1.00 46.04           C  
ATOM   1511  O   ASP B 197     -15.587  -3.503  30.062  1.00 42.52           O  
ATOM   1512  CB  ASP B 197     -17.523  -0.854  30.548  1.00 42.39           C  
ATOM   1513  CG  ASP B 197     -17.033   0.305  31.392  1.00 48.19           C  
ATOM   1514  OD1 ASP B 197     -16.045   0.957  30.993  1.00 43.28           O  
ATOM   1515  OD2 ASP B 197     -17.633   0.563  32.457  1.00 52.59           O1-
ATOM   1516  N   THR B 198     -14.535  -1.699  30.909  1.00 44.88           N  
ATOM   1517  CA  THR B 198     -13.538  -2.459  31.647  1.00 42.59           C  
ATOM   1518  C   THR B 198     -13.379  -1.846  33.031  1.00 41.18           C  
ATOM   1519  O   THR B 198     -13.841  -0.734  33.300  1.00 40.92           O  
ATOM   1520  CB  THR B 198     -12.189  -2.491  30.914  1.00 45.63           C  
ATOM   1522  CG2 THR B 198     -12.273  -3.365  29.671  1.00 43.99           C  
ATOM   1521  OG1 THR B 198     -11.819  -1.160  30.533  1.00 45.23           O  
ATOM   1523  N   THR B 199     -12.718  -2.587  33.916  1.00 36.67           N  
ATOM   1524  CA  THR B 199     -12.469  -2.128  35.275  1.00 31.64           C  
ATOM   1525  C   THR B 199     -11.127  -1.410  35.335  1.00 34.02           C  
ATOM   1526  O   THR B 199     -10.123  -1.914  34.822  1.00 36.37           O  
ATOM   1527  CB  THR B 199     -12.489  -3.300  36.256  1.00 36.63           C  
ATOM   1529  CG2 THR B 199     -12.228  -2.814  37.673  1.00 31.73           C  
ATOM   1528  OG1 THR B 199     -13.769  -3.942  36.211  1.00 37.11           O  
ATOM   1530  N   ILE B 200     -11.115  -0.232  35.957  1.00 31.92           N  
ATOM   1531  CA  ILE B 200      -9.896   0.562  36.101  1.00 27.61           C  
ATOM   1532  C   ILE B 200      -9.070  -0.076  37.215  1.00 32.15           C  
ATOM   1533  O   ILE B 200      -9.372   0.083  38.399  1.00 31.56           O  
ATOM   1534  CB  ILE B 200     -10.205   2.032  36.390  1.00 30.51           C  
ATOM   1535  CG1 ILE B 200     -11.212   2.567  35.368  1.00 34.99           C  
ATOM   1536  CG2 ILE B 200      -8.929   2.857  36.361  1.00 32.45           C  
ATOM   1537  CD1 ILE B 200     -12.267   3.474  35.964  1.00 32.07           C  
ATOM   1538  N   THR B 201      -8.013  -0.798  36.833  1.00 32.97           N  
ATOM   1539  CA  THR B 201      -7.257  -1.590  37.799  1.00 28.43           C  
ATOM   1540  C   THR B 201      -6.536  -0.710  38.813  1.00 28.55           C  
ATOM   1541  O   THR B 201      -6.534  -1.014  40.012  1.00 28.53           O  
ATOM   1542  CB  THR B 201      -6.258  -2.490  37.073  1.00 33.11           C  
ATOM   1544  CG2 THR B 201      -5.618  -3.469  38.047  1.00 33.05           C  
ATOM   1543  OG1 THR B 201      -6.933  -3.221  36.042  1.00 38.48           O  
ATOM   1545  N   VAL B 202      -5.916   0.382  38.355  1.00 24.18           N  
ATOM   1546  CA  VAL B 202      -5.155   1.234  39.266  1.00 28.40           C  
ATOM   1547  C   VAL B 202      -6.067   1.869  40.307  1.00 29.17           C  
ATOM   1548  O   VAL B 202      -5.640   2.141  41.436  1.00 29.13           O  
ATOM   1549  CB  VAL B 202      -4.362   2.294  38.472  1.00 28.41           C  
ATOM   1550  CG1 VAL B 202      -5.299   3.308  37.828  1.00 35.77           C  
ATOM   1551  CG2 VAL B 202      -3.347   2.988  39.372  1.00 38.10           C  
ATOM   1552  N   ASN B 203      -7.337   2.096  39.960  1.00 25.67           N  
ATOM   1553  CA  ASN B 203      -8.276   2.653  40.928  1.00 26.61           C  
ATOM   1554  C   ASN B 203      -8.660   1.620  41.980  1.00 26.96           C  
ATOM   1555  O   ASN B 203      -8.824   1.958  43.158  1.00 25.39           O  
ATOM   1556  CB  ASN B 203      -9.519   3.176  40.209  1.00 26.02           C  
ATOM   1557  CG  ASN B 203      -9.282   4.514  39.535  1.00 29.29           C  
ATOM   1559  ND2 ASN B 203     -10.364   5.179  39.145  1.00 27.49           N  
ATOM   1558  OD1 ASN B 203      -8.142   4.945  39.366  1.00 27.39           O  
ATOM   1560  N   VAL B 204      -8.813   0.358  41.573  1.00 26.81           N  
ATOM   1561  CA  VAL B 204      -9.128  -0.700  42.529  1.00 32.26           C  
ATOM   1562  C   VAL B 204      -7.997  -0.858  43.536  1.00 28.76           C  
ATOM   1563  O   VAL B 204      -8.233  -1.000  44.743  1.00 28.91           O  
ATOM   1564  CB  VAL B 204      -9.417  -2.020  41.791  1.00 31.36           C  
ATOM   1565  CG1 VAL B 204      -9.538  -3.170  42.780  1.00 31.24           C  
ATOM   1566  CG2 VAL B 204     -10.680  -1.898  40.954  1.00 25.72           C  
ATOM   1567  N   LEU B 205      -6.750  -0.825  43.059  1.00 23.97           N  
ATOM   1568  CA  LEU B 205      -5.609  -0.964  43.956  1.00 29.72           C  
ATOM   1569  C   LEU B 205      -5.531   0.199  44.935  1.00 31.96           C  
ATOM   1570  O   LEU B 205      -5.271  -0.001  46.127  1.00 29.24           O  
ATOM   1571  CB  LEU B 205      -4.318  -1.076  43.146  1.00 28.11           C  
ATOM   1572  CG  LEU B 205      -4.128  -2.390  42.386  1.00 31.29           C  
ATOM   1573  CD1 LEU B 205      -2.970  -2.286  41.407  1.00 32.67           C  
ATOM   1574  CD2 LEU B 205      -3.914  -3.543  43.355  1.00 33.54           C  
ATOM   1575  N   ALA B 206      -5.757   1.424  44.451  1.00 23.26           N  
ATOM   1576  CA  ALA B 206      -5.772   2.578  45.344  1.00 27.13           C  
ATOM   1577  C   ALA B 206      -6.898   2.464  46.363  1.00 28.64           C  
ATOM   1578  O   ALA B 206      -6.735   2.848  47.527  1.00 33.46           O  
ATOM   1579  CB  ALA B 206      -5.905   3.867  44.533  1.00 28.39           C  
ATOM   1580  N   TRP B 207      -8.048   1.934  45.942  1.00 27.23           N  
ATOM   1581  CA  TRP B 207      -9.155   1.717  46.865  1.00 29.46           C  
ATOM   1582  C   TRP B 207      -8.827   0.636  47.888  1.00 30.50           C  
ATOM   1583  O   TRP B 207      -9.251   0.732  49.046  1.00 27.71           O  
ATOM   1584  CB  TRP B 207     -10.414   1.360  46.076  1.00 25.98           C  
ATOM   1585  CG  TRP B 207     -11.578   0.929  46.907  1.00 33.09           C  
ATOM   1586  CD1 TRP B 207     -12.358   1.718  47.701  1.00 34.56           C  
ATOM   1587  CD2 TRP B 207     -12.112  -0.396  47.010  1.00 35.87           C  
ATOM   1589  CE2 TRP B 207     -13.208  -0.337  47.892  1.00 37.47           C  
ATOM   1590  CE3 TRP B 207     -11.765  -1.628  46.446  1.00 33.55           C  
ATOM   1588  NE1 TRP B 207     -13.338   0.964  48.300  1.00 33.32           N  
ATOM   1591  CZ2 TRP B 207     -13.960  -1.462  48.223  1.00 41.96           C  
ATOM   1592  CZ3 TRP B 207     -12.512  -2.743  46.777  1.00 41.15           C  
ATOM   1593  CH2 TRP B 207     -13.598  -2.652  47.655  1.00 41.36           C  
ATOM   1594  N   LEU B 208      -8.073  -0.391  47.486  1.00 24.10           N  
ATOM   1595  CA  LEU B 208      -7.618  -1.392  48.446  1.00 32.57           C  
ATOM   1596  C   LEU B 208      -6.660  -0.781  49.459  1.00 30.65           C  
ATOM   1597  O   LEU B 208      -6.682  -1.144  50.641  1.00 34.37           O  
ATOM   1598  CB  LEU B 208      -6.952  -2.559  47.718  1.00 30.22           C  
ATOM   1599  CG  LEU B 208      -7.857  -3.465  46.880  1.00 29.05           C  
ATOM   1600  CD1 LEU B 208      -7.050  -4.582  46.234  1.00 32.79           C  
ATOM   1601  CD2 LEU B 208      -8.986  -4.033  47.724  1.00 31.48           C  
ATOM   1602  N   TYR B 209      -5.808   0.145  49.014  1.00 29.01           N  
ATOM   1603  CA  TYR B 209      -4.927   0.845  49.942  1.00 31.92           C  
ATOM   1604  C   TYR B 209      -5.728   1.679  50.931  1.00 35.92           C  
ATOM   1605  O   TYR B 209      -5.379   1.753  52.115  1.00 32.34           O  
ATOM   1606  CB  TYR B 209      -3.942   1.723  49.171  1.00 31.20           C  
ATOM   1607  CG  TYR B 209      -2.713   0.986  48.695  1.00 37.03           C  
ATOM   1608  CD1 TYR B 209      -1.762   0.526  49.597  1.00 40.06           C  
ATOM   1609  CD2 TYR B 209      -2.503   0.748  47.344  1.00 28.79           C  
ATOM   1610  CE1 TYR B 209      -0.637  -0.151  49.167  1.00 40.63           C  
ATOM   1611  CE2 TYR B 209      -1.381   0.072  46.903  1.00 34.89           C  
ATOM   1612  CZ  TYR B 209      -0.452  -0.374  47.819  1.00 39.51           C  
ATOM   1613  OH  TYR B 209       0.667  -1.047  47.388  1.00 40.05           O  
ATOM   1614  N   ALA B 210      -6.809   2.311  50.466  1.00 32.32           N  
ATOM   1615  CA  ALA B 210      -7.673   3.062  51.371  1.00 33.39           C  
ATOM   1616  C   ALA B 210      -8.286   2.159  52.432  1.00 33.08           C  
ATOM   1617  O   ALA B 210      -8.510   2.597  53.566  1.00 31.00           O  
ATOM   1618  CB  ALA B 210      -8.771   3.774  50.581  1.00 38.63           C  
ATOM   1619  N   ALA B 211      -8.565   0.901  52.084  1.00 29.95           N  
ATOM   1620  CA  ALA B 211      -9.087  -0.041  53.067  1.00 38.71           C  
ATOM   1621  C   ALA B 211      -8.049  -0.357  54.136  1.00 38.27           C  
ATOM   1622  O   ALA B 211      -8.381  -0.448  55.323  1.00 39.96           O  
ATOM   1623  CB  ALA B 211      -9.547  -1.321  52.372  1.00 37.27           C  
ATOM   1624  N   VAL B 212      -6.788  -0.530  53.733  1.00 37.46           N  
ATOM   1625  CA  VAL B 212      -5.734  -0.821  54.700  1.00 41.82           C  
ATOM   1626  C   VAL B 212      -5.493   0.381  55.605  1.00 43.94           C  
ATOM   1627  O   VAL B 212      -5.287   0.232  56.816  1.00 43.74           O  
ATOM   1628  CB  VAL B 212      -4.447  -1.251  53.972  1.00 36.71           C  
ATOM   1629  CG1 VAL B 212      -3.316  -1.458  54.968  1.00 41.97           C  
ATOM   1630  CG2 VAL B 212      -4.694  -2.518  53.166  1.00 31.36           C  
ATOM   1631  N   ILE B 213      -5.519   1.589  55.035  1.00 38.15           N  
ATOM   1632  CA  ILE B 213      -5.373   2.796  55.842  1.00 39.62           C  
ATOM   1633  C   ILE B 213      -6.518   2.914  56.840  1.00 44.72           C  
ATOM   1634  O   ILE B 213      -6.357   3.498  57.919  1.00 51.05           O  
ATOM   1635  CB  ILE B 213      -5.273   4.035  54.928  1.00 44.90           C  
ATOM   1636  CG1 ILE B 213      -4.091   3.896  53.967  1.00 44.60           C  
ATOM   1637  CG2 ILE B 213      -5.106   5.297  55.744  1.00 50.73           C  
ATOM   1638  CD1 ILE B 213      -3.890   5.095  53.062  1.00 40.25           C  
ATOM   1639  N   ASN B 214      -7.679   2.346  56.514  1.00 41.68           N  
ATOM   1640  CA  ASN B 214      -8.832   2.350  57.403  1.00 47.03           C  
ATOM   1641  C   ASN B 214      -8.990   1.051  58.185  1.00 49.42           C  
ATOM   1642  O   ASN B 214      -9.960   0.912  58.936  1.00 48.17           O  
ATOM   1643  CB  ASN B 214     -10.109   2.638  56.608  1.00 43.76           C  
ATOM   1644  CG  ASN B 214     -10.194   4.080  56.149  1.00 45.61           C  
ATOM   1646  ND2 ASN B 214      -9.498   4.398  55.063  1.00 48.13           N  
ATOM   1645  OD1 ASN B 214     -10.873   4.900  56.766  1.00 45.51           O  
ATOM   1647  N   GLY B 215      -8.075   0.100  58.024  1.00 55.59           N  
ATOM   1648  CA  GLY B 215      -8.048  -1.067  58.882  1.00 50.39           C  
ATOM   1649  C   GLY B 215      -8.775  -2.290  58.380  1.00 50.72           C  
ATOM   1650  O   GLY B 215      -9.001  -3.218  59.164  1.00 55.25           O  
ATOM   1651  N   ASP B 216      -9.164  -2.324  57.111  1.00 46.39           N  
ATOM   1652  CA  ASP B 216      -9.679  -3.546  56.500  1.00 49.22           C  
ATOM   1653  C   ASP B 216      -8.487  -4.257  55.875  1.00 52.58           C  
ATOM   1654  O   ASP B 216      -7.978  -3.844  54.831  1.00 51.20           O  
ATOM   1655  CB  ASP B 216     -10.767  -3.237  55.477  1.00 53.88           C  
ATOM   1656  CG  ASP B 216     -12.165  -3.415  56.043  1.00 60.12           C  
ATOM   1657  OD1 ASP B 216     -12.286  -3.766  57.236  1.00 63.39           O  
ATOM   1658  OD2 ASP B 216     -13.144  -3.208  55.294  1.00 58.15           O1-
ATOM   1659  N   ARG B 217      -8.021  -5.318  56.532  1.00 48.18           N  
ATOM   1660  CA  ARG B 217      -6.804  -6.010  56.126  1.00 43.89           C  
ATOM   1661  C   ARG B 217      -7.026  -7.493  55.856  1.00 40.80           C  
ATOM   1662  O   ARG B 217      -6.052  -8.217  55.613  1.00 41.42           O  
ATOM   1663  CB  ARG B 217      -5.717  -5.845  57.193  1.00 40.56           C  
ATOM   1664  CG  ARG B 217      -5.301  -4.408  57.456  1.00 43.72           C  
ATOM   1665  CD  ARG B 217      -4.221  -4.346  58.526  1.00 42.23           C  
ATOM   1666  NE  ARG B 217      -3.021  -5.077  58.129  1.00 41.31           N  
ATOM   1667  CZ  ARG B 217      -1.919  -4.504  57.657  1.00 43.64           C  
ATOM   1668  NH1 ARG B 217      -1.860  -3.186  57.523  1.00 45.45           N1+
ATOM   1669  NH2 ARG B 217      -0.875  -5.248  57.319  1.00 41.32           N  
ATOM   1670  N   TRP B 218      -8.273  -7.966  55.888  1.00 36.38           N  
ATOM   1671  CA  TRP B 218      -8.524  -9.396  55.747  1.00 41.06           C  
ATOM   1672  C   TRP B 218      -8.137  -9.926  54.372  1.00 44.70           C  
ATOM   1673  O   TRP B 218      -7.907 -11.132  54.231  1.00 40.75           O  
ATOM   1674  CB  TRP B 218      -9.997  -9.704  56.031  1.00 43.64           C  
ATOM   1675  CG  TRP B 218     -10.950  -9.108  55.039  1.00 47.86           C  
ATOM   1676  CD1 TRP B 218     -11.612  -7.920  55.151  1.00 43.05           C  
ATOM   1677  CD2 TRP B 218     -11.357  -9.678  53.789  1.00 43.40           C  
ATOM   1679  CE2 TRP B 218     -12.263  -8.778  53.195  1.00 44.70           C  
ATOM   1680  CE3 TRP B 218     -11.042 -10.862  53.113  1.00 46.52           C  
ATOM   1678  NE1 TRP B 218     -12.402  -7.713  54.046  1.00 48.32           N  
ATOM   1681  CZ2 TRP B 218     -12.856  -9.023  51.959  1.00 49.87           C  
ATOM   1682  CZ3 TRP B 218     -11.630 -11.102  51.886  1.00 49.27           C  
ATOM   1683  CH2 TRP B 218     -12.528 -10.187  51.322  1.00 54.03           C  
ATOM   1684  N   PHE B 219      -8.056  -9.062  53.361  1.00 39.97           N  
ATOM   1685  CA  PHE B 219      -7.722  -9.491  52.010  1.00 38.29           C  
ATOM   1686  C   PHE B 219      -6.222  -9.558  51.752  1.00 34.23           C  
ATOM   1687  O   PHE B 219      -5.815 -10.074  50.705  1.00 41.36           O  
ATOM   1688  CB  PHE B 219      -8.370  -8.557  50.979  1.00 35.64           C  
ATOM   1689  CG  PHE B 219      -8.097  -7.100  51.222  1.00 34.08           C  
ATOM   1690  CD1 PHE B 219      -6.939  -6.507  50.745  1.00 33.57           C  
ATOM   1691  CD2 PHE B 219      -9.000  -6.322  51.925  1.00 35.98           C  
ATOM   1692  CE1 PHE B 219      -6.686  -5.167  50.967  1.00 36.10           C  
ATOM   1693  CE2 PHE B 219      -8.755  -4.982  52.148  1.00 41.53           C  
ATOM   1694  CZ  PHE B 219      -7.595  -4.404  51.671  1.00 38.37           C  
ATOM   1695  N   LEU B 220      -5.398  -9.047  52.662  1.00 34.04           N  
ATOM   1696  CA  LEU B 220      -3.955  -9.102  52.478  1.00 34.67           C  
ATOM   1697  C   LEU B 220      -3.457 -10.539  52.573  1.00 42.10           C  
ATOM   1698  O   LEU B 220      -4.077 -11.395  53.210  1.00 37.53           O  
ATOM   1699  CB  LEU B 220      -3.249  -8.235  53.519  1.00 37.23           C  
ATOM   1700  CG  LEU B 220      -3.468  -6.726  53.403  1.00 34.79           C  
ATOM   1701  CD1 LEU B 220      -2.859  -6.006  54.593  1.00 39.78           C  
ATOM   1702  CD2 LEU B 220      -2.890  -6.201  52.099  1.00 38.56           C  
ATOM   1703  N   ASN B 221      -2.323 -10.802  51.928  1.00 41.05           N  
ATOM   1704  CA  ASN B 221      -1.749 -12.138  51.926  1.00 49.57           C  
ATOM   1705  C   ASN B 221      -0.232 -12.038  51.866  1.00 50.99           C  
ATOM   1706  O   ASN B 221       0.335 -10.984  51.566  1.00 47.82           O  
ATOM   1707  CB  ASN B 221      -2.288 -12.979  50.761  1.00 46.91           C  
ATOM   1708  CG  ASN B 221      -2.154 -12.282  49.416  1.00 52.27           C  
ATOM   1710  ND2 ASN B 221      -3.130 -12.500  48.543  1.00 52.91           N  
ATOM   1709  OD1 ASN B 221      -1.187 -11.564  49.161  1.00 56.83           O  
ATOM   1711  N   ARG B 222       0.422 -13.164  52.156  1.00 55.29           N  
ATOM   1712  CA  ARG B 222       1.876 -13.232  52.085  1.00 55.44           C  
ATOM   1713  C   ARG B 222       2.383 -13.272  50.650  1.00 58.31           C  
ATOM   1714  O   ARG B 222       3.557 -12.969  50.414  1.00 60.54           O  
ATOM   1715  CB  ARG B 222       2.378 -14.465  52.836  1.00 59.44           C  
ATOM   1716  CG  ARG B 222       1.894 -15.773  52.230  1.00 64.22           C  
ATOM   1717  CD  ARG B 222       2.174 -16.957  53.135  1.00 63.67           C  
ATOM   1718  NE  ARG B 222       1.181 -18.013  52.958  1.00 64.36           N  
ATOM   1719  CZ  ARG B 222       1.241 -18.945  52.012  1.00 68.65           C  
ATOM   1720  NH1 ARG B 222       2.249 -18.954  51.150  1.00 70.23           N1+
ATOM   1721  NH2 ARG B 222       0.291 -19.866  51.925  1.00 66.89           N  
ATOM   1722  N   PHE B 223       1.530 -13.636  49.695  1.00 55.79           N  
ATOM   1723  CA  PHE B 223       1.963 -13.794  48.317  1.00 57.06           C  
ATOM   1724  C   PHE B 223       2.387 -12.459  47.713  1.00 54.34           C  
ATOM   1725  O   PHE B 223       2.015 -11.379  48.180  1.00 54.33           O  
ATOM   1726  CB  PHE B 223       0.850 -14.390  47.451  1.00 54.56           C  
ATOM   1727  CG  PHE B 223       0.154 -15.568  48.065  1.00 61.54           C  
ATOM   1728  CD1 PHE B 223       0.729 -16.828  48.032  1.00 67.27           C  
ATOM   1729  CD2 PHE B 223      -1.090 -15.421  48.653  1.00 62.61           C  
ATOM   1730  CE1 PHE B 223       0.081 -17.914  48.590  1.00 63.74           C  
ATOM   1731  CE2 PHE B 223      -1.742 -16.501  49.213  1.00 67.45           C  
ATOM   1732  CZ  PHE B 223      -1.156 -17.750  49.181  1.00 63.58           C  
ATOM   1733  N   THR B 224       3.187 -12.555  46.655  1.00 53.15           N  
ATOM   1734  CA  THR B 224       3.448 -11.455  45.742  1.00 54.87           C  
ATOM   1735  C   THR B 224       3.423 -12.025  44.331  1.00 57.84           C  
ATOM   1736  O   THR B 224       3.307 -13.238  44.133  1.00 57.11           O  
ATOM   1737  CB  THR B 224       4.780 -10.759  46.045  1.00 58.32           C  
ATOM   1739  CG2 THR B 224       5.948 -11.653  45.666  1.00 59.49           C  
ATOM   1738  OG1 THR B 224       4.859  -9.536  45.300  1.00 55.79           O  
ATOM   1740  N   THR B 225       3.521 -11.146  43.339  1.00 54.55           N  
ATOM   1741  CA  THR B 225       3.444 -11.579  41.953  1.00 52.09           C  
ATOM   1742  C   THR B 225       4.229 -10.614  41.080  1.00 52.22           C  
ATOM   1743  O   THR B 225       4.518  -9.480  41.473  1.00 51.74           O  
ATOM   1744  CB  THR B 225       1.990 -11.668  41.470  1.00 52.66           C  
ATOM   1746  CG2 THR B 225       1.337 -10.294  41.489  1.00 48.22           C  
ATOM   1745  OG1 THR B 225       1.955 -12.191  40.136  1.00 57.56           O  
ATOM   1747  N   THR B 226       4.583 -11.086  39.890  1.00 48.89           N  
ATOM   1748  CA  THR B 226       5.173 -10.218  38.889  1.00 49.18           C  
ATOM   1749  C   THR B 226       4.084  -9.399  38.205  1.00 47.11           C  
ATOM   1750  O   THR B 226       2.902  -9.757  38.213  1.00 49.91           O  
ATOM   1751  CB  THR B 226       5.948 -11.034  37.853  1.00 52.38           C  
ATOM   1753  CG2 THR B 226       7.001 -11.896  38.535  1.00 52.43           C  
ATOM   1752  OG1 THR B 226       5.042 -11.880  37.135  1.00 53.45           O  
ATOM   1754  N   LEU B 227       4.496  -8.276  37.614  1.00 44.28           N  
ATOM   1755  CA  LEU B 227       3.538  -7.415  36.930  1.00 46.11           C  
ATOM   1756  C   LEU B 227       2.912  -8.114  35.730  1.00 48.45           C  
ATOM   1757  O   LEU B 227       1.734  -7.892  35.426  1.00 47.38           O  
ATOM   1758  CB  LEU B 227       4.218  -6.116  36.497  1.00 48.35           C  
ATOM   1759  CG  LEU B 227       3.337  -5.090  35.782  1.00 53.13           C  
ATOM   1760  CD1 LEU B 227       2.122  -4.753  36.629  1.00 51.92           C  
ATOM   1761  CD2 LEU B 227       4.130  -3.836  35.453  1.00 50.91           C  
ATOM   1762  N   ASN B 228       3.676  -8.969  35.046  1.00 48.68           N  
ATOM   1763  CA  ASN B 228       3.151  -9.644  33.864  1.00 50.79           C  
ATOM   1764  C   ASN B 228       2.162 -10.740  34.240  1.00 49.09           C  
ATOM   1765  O   ASN B 228       1.129 -10.902  33.581  1.00 51.86           O  
ATOM   1766  CB  ASN B 228       4.300 -10.217  33.035  1.00 52.01           C  
ATOM   1767  CG  ASN B 228       4.954  -9.176  32.151  1.00 58.59           C  
ATOM   1769  ND2 ASN B 228       4.189  -8.631  31.212  1.00 64.61           N  
ATOM   1768  OD1 ASN B 228       6.134  -8.861  32.310  1.00 63.31           O  
ATOM   1770  N   ASP B 229       2.461 -11.504  35.294  1.00 51.91           N  
ATOM   1771  CA  ASP B 229       1.540 -12.553  35.719  1.00 54.27           C  
ATOM   1772  C   ASP B 229       0.249 -11.972  36.278  1.00 50.38           C  
ATOM   1773  O   ASP B 229      -0.806 -12.611  36.188  1.00 48.25           O  
ATOM   1774  CB  ASP B 229       2.212 -13.460  36.749  1.00 52.46           C  
ATOM   1775  CG  ASP B 229       2.986 -14.594  36.106  1.00 63.17           C  
ATOM   1776  OD1 ASP B 229       4.178 -14.397  35.787  1.00 67.92           O  
ATOM   1777  OD2 ASP B 229       2.402 -15.682  35.915  1.00 71.71           O1-
ATOM   1778  N   PHE B 230       0.308 -10.770  36.856  1.00 45.69           N  
ATOM   1779  CA  PHE B 230      -0.917 -10.100  37.278  1.00 47.77           C  
ATOM   1780  C   PHE B 230      -1.724  -9.630  36.075  1.00 44.56           C  
ATOM   1781  O   PHE B 230      -2.950  -9.789  36.042  1.00 47.05           O  
ATOM   1782  CB  PHE B 230      -0.588  -8.923  38.195  1.00 44.71           C  
ATOM   1783  CG  PHE B 230      -1.778  -8.073  38.537  1.00 46.06           C  
ATOM   1784  CD1 PHE B 230      -2.670  -8.472  39.519  1.00 39.89           C  
ATOM   1785  CD2 PHE B 230      -2.007  -6.877  37.876  1.00 46.70           C  
ATOM   1786  CE1 PHE B 230      -3.767  -7.695  39.835  1.00 44.09           C  
ATOM   1787  CE2 PHE B 230      -3.103  -6.095  38.187  1.00 43.17           C  
ATOM   1788  CZ  PHE B 230      -3.984  -6.504  39.168  1.00 46.40           C  
ATOM   1789  N   ASN B 231      -1.053  -9.049  35.077  1.00 47.09           N  
ATOM   1790  CA  ASN B 231      -1.743  -8.588  33.878  1.00 48.54           C  
ATOM   1791  C   ASN B 231      -2.355  -9.738  33.089  1.00 46.93           C  
ATOM   1792  O   ASN B 231      -3.303  -9.517  32.327  1.00 51.54           O  
ATOM   1793  CB  ASN B 231      -0.782  -7.794  32.992  1.00 44.45           C  
ATOM   1794  CG  ASN B 231      -0.537  -6.390  33.511  1.00 46.53           C  
ATOM   1796  ND2 ASN B 231       0.694  -5.912  33.368  1.00 48.18           N  
ATOM   1795  OD1 ASN B 231      -1.443  -5.743  34.034  1.00 49.46           O  
ATOM   1797  N   LEU B 232      -1.835 -10.957  33.250  1.00 49.26           N  
ATOM   1798  CA  LEU B 232      -2.451 -12.111  32.605  1.00 48.59           C  
ATOM   1799  C   LEU B 232      -3.797 -12.439  33.240  1.00 50.95           C  
ATOM   1800  O   LEU B 232      -4.751 -12.796  32.538  1.00 54.89           O  
ATOM   1801  CB  LEU B 232      -1.513 -13.316  32.679  1.00 51.33           C  
ATOM   1802  CG  LEU B 232      -0.478 -13.440  31.559  1.00 54.42           C  
ATOM   1803  CD1 LEU B 232       0.492 -14.575  31.849  1.00 56.04           C  
ATOM   1804  CD2 LEU B 232      -1.161 -13.644  30.216  1.00 48.57           C  
ATOM   1805  N   VAL B 233      -3.892 -12.323  34.565  1.00 46.36           N  
ATOM   1806  CA  VAL B 233      -5.163 -12.556  35.240  1.00 48.55           C  
ATOM   1807  C   VAL B 233      -6.095 -11.363  35.068  1.00 48.47           C  
ATOM   1808  O   VAL B 233      -7.319 -11.531  34.999  1.00 48.19           O  
ATOM   1809  CB  VAL B 233      -4.923 -12.874  36.726  1.00 51.22           C  
ATOM   1810  CG1 VAL B 233      -6.225 -13.265  37.411  1.00 47.79           C  
ATOM   1811  CG2 VAL B 233      -3.887 -13.978  36.871  1.00 51.84           C  
ATOM   1812  N   ALA B 234      -5.543 -10.150  34.986  1.00 49.48           N  
ATOM   1813  CA  ALA B 234      -6.376  -8.965  34.809  1.00 48.29           C  
ATOM   1814  C   ALA B 234      -7.117  -9.001  33.478  1.00 47.50           C  
ATOM   1815  O   ALA B 234      -8.264  -8.550  33.385  1.00 46.36           O  
ATOM   1816  CB  ALA B 234      -5.520  -7.703  34.915  1.00 46.76           C  
ATOM   1817  N   MET B 235      -6.477  -9.538  32.437  1.00 52.01           N  
ATOM   1818  CA  MET B 235      -7.127  -9.622  31.133  1.00 49.80           C  
ATOM   1819  C   MET B 235      -8.317 -10.573  31.166  1.00 52.99           C  
ATOM   1820  O   MET B 235      -9.353 -10.302  30.547  1.00 54.42           O  
ATOM   1821  CB  MET B 235      -6.118 -10.066  30.074  1.00 54.15           C  
ATOM   1822  CG  MET B 235      -5.473  -8.925  29.307  1.00 63.16           C  
ATOM   1823  SD  MET B 235      -4.449  -9.508  27.943  1.00 89.99           S  
ATOM   1824  CE  MET B 235      -2.907  -8.666  28.292  1.00 71.61           C  
ATOM   1825  N   LYS B 236      -8.188 -11.692  31.884  1.00 53.54           N  
ATOM   1826  CA  LYS B 236      -9.268 -12.672  31.932  1.00 53.13           C  
ATOM   1827  C   LYS B 236     -10.496 -12.125  32.648  1.00 54.14           C  
ATOM   1828  O   LYS B 236     -11.623 -12.529  32.339  1.00 56.65           O  
ATOM   1829  CB  LYS B 236      -8.778 -13.953  32.610  1.00 52.75           C  
ATOM   1830  CG  LYS B 236      -9.784 -15.094  32.603  1.00 64.88           C  
ATOM   1831  CD  LYS B 236      -9.826 -15.801  33.950  1.00 62.89           C  
ATOM   1832  CE  LYS B 236     -10.827 -16.946  33.948  1.00 68.06           C  
ATOM   1833  NZ  LYS B 236     -12.198 -16.487  34.312  1.00 65.62           N1+
ATOM   1834  N   TYR B 237     -10.306 -11.203  33.593  1.00 51.24           N  
ATOM   1835  CA  TYR B 237     -11.402 -10.635  34.366  1.00 48.39           C  
ATOM   1836  C   TYR B 237     -11.792  -9.239  33.889  1.00 44.17           C  
ATOM   1837  O   TYR B 237     -12.423  -8.489  34.642  1.00 45.24           O  
ATOM   1838  CB  TYR B 237     -11.038 -10.612  35.850  1.00 46.67           C  
ATOM   1839  CG  TYR B 237     -10.996 -11.987  36.477  1.00 47.83           C  
ATOM   1840  CD1 TYR B 237      -9.823 -12.730  36.491  1.00 49.26           C  
ATOM   1841  CD2 TYR B 237     -12.132 -12.545  37.048  1.00 45.38           C  
ATOM   1842  CE1 TYR B 237      -9.781 -13.989  37.060  1.00 52.16           C  
ATOM   1843  CE2 TYR B 237     -12.100 -13.803  37.619  1.00 54.25           C  
ATOM   1844  CZ  TYR B 237     -10.922 -14.520  37.622  1.00 53.00           C  
ATOM   1845  OH  TYR B 237     -10.887 -15.773  38.190  1.00 56.94           O  
ATOM   1846  N   ASN B 238     -11.428  -8.883  32.656  1.00 41.18           N  
ATOM   1847  CA  ASN B 238     -11.806  -7.606  32.046  1.00 43.30           C  
ATOM   1848  C   ASN B 238     -11.274  -6.418  32.846  1.00 42.30           C  
ATOM   1849  O   ASN B 238     -11.960  -5.410  33.030  1.00 39.45           O  
ATOM   1850  CB  ASN B 238     -13.322  -7.504  31.864  1.00 43.06           C  
ATOM   1851  CG  ASN B 238     -13.708  -6.684  30.650  1.00 55.19           C  
ATOM   1853  ND2 ASN B 238     -14.887  -6.076  30.696  1.00 54.07           N  
ATOM   1852  OD1 ASN B 238     -12.954  -6.598  29.681  1.00 61.37           O  
ATOM   1854  N   TYR B 239     -10.042  -6.538  33.326  1.00 38.35           N  
ATOM   1855  CA  TYR B 239      -9.351  -5.443  33.986  1.00 38.80           C  
ATOM   1856  C   TYR B 239      -8.331  -4.833  33.034  1.00 37.82           C  
ATOM   1857  O   TYR B 239      -7.736  -5.527  32.205  1.00 36.96           O  
ATOM   1858  CB  TYR B 239      -8.647  -5.920  35.260  1.00 31.71           C  
ATOM   1859  CG  TYR B 239      -9.517  -5.922  36.496  1.00 32.97           C  
ATOM   1860  CD1 TYR B 239     -10.731  -6.593  36.512  1.00 35.06           C  
ATOM   1861  CD2 TYR B 239      -9.119  -5.258  37.650  1.00 30.21           C  
ATOM   1862  CE1 TYR B 239     -11.528  -6.601  37.640  1.00 32.54           C  
ATOM   1863  CE2 TYR B 239      -9.908  -5.261  38.784  1.00 29.91           C  
ATOM   1864  CZ  TYR B 239     -11.112  -5.934  38.774  1.00 37.95           C  
ATOM   1865  OH  TYR B 239     -11.904  -5.940  39.899  1.00 37.23           O  
ATOM   1866  N   GLU B 240      -8.140  -3.523  33.156  1.00 38.44           N  
ATOM   1867  CA  GLU B 240      -7.124  -2.854  32.364  1.00 42.23           C  
ATOM   1868  C   GLU B 240      -5.735  -3.344  32.773  1.00 40.61           C  
ATOM   1869  O   GLU B 240      -5.503  -3.674  33.938  1.00 44.38           O  
ATOM   1870  CB  GLU B 240      -7.211  -1.342  32.540  1.00 43.45           C  
ATOM   1871  CG  GLU B 240      -8.532  -0.739  32.103  1.00 46.13           C  
ATOM   1872  CD  GLU B 240      -8.515   0.776  32.138  1.00 53.52           C  
ATOM   1873  OE1 GLU B 240      -9.201   1.398  31.301  1.00 59.47           O  
ATOM   1874  OE2 GLU B 240      -7.813   1.346  33.001  1.00 57.69           O1-
ATOM   1875  N   PRO B 241      -4.798  -3.410  31.830  1.00 47.91           N  
ATOM   1876  CA  PRO B 241      -3.440  -3.838  32.180  1.00 45.17           C  
ATOM   1877  C   PRO B 241      -2.761  -2.823  33.085  1.00 44.29           C  
ATOM   1878  O   PRO B 241      -2.866  -1.611  32.882  1.00 49.06           O  
ATOM   1879  CB  PRO B 241      -2.736  -3.939  30.822  1.00 48.34           C  
ATOM   1880  CG  PRO B 241      -3.510  -3.023  29.929  1.00 49.80           C  
ATOM   1881  CD  PRO B 241      -4.935  -3.119  30.392  1.00 43.55           C  
ATOM   1882  N   LEU B 242      -2.067  -3.330  34.099  1.00 49.39           N  
ATOM   1883  CA  LEU B 242      -1.332  -2.484  35.027  1.00 48.40           C  
ATOM   1884  C   LEU B 242       0.050  -2.190  34.458  1.00 47.01           C  
ATOM   1885  O   LEU B 242       0.780  -3.110  34.076  1.00 49.95           O  
ATOM   1886  CB  LEU B 242      -1.213  -3.149  36.398  1.00 47.22           C  
ATOM   1887  CG  LEU B 242      -0.873  -2.196  37.545  1.00 47.45           C  
ATOM   1888  CD1 LEU B 242      -2.094  -1.385  37.945  1.00 40.14           C  
ATOM   1889  CD2 LEU B 242      -0.317  -2.957  38.735  1.00 45.10           C  
ATOM   1890  N   THR B 243       0.400  -0.912  34.401  1.00 48.07           N  
ATOM   1891  CA  THR B 243       1.675  -0.472  33.859  1.00 49.82           C  
ATOM   1892  C   THR B 243       2.639  -0.117  34.985  1.00 49.20           C  
ATOM   1893  O   THR B 243       2.264  -0.016  36.156  1.00 48.55           O  
ATOM   1894  CB  THR B 243       1.479   0.731  32.931  1.00 48.03           C  
ATOM   1896  CG2 THR B 243       0.515   0.385  31.807  1.00 47.32           C  
ATOM   1895  OG1 THR B 243       0.952   1.833  33.682  1.00 53.04           O  
ATOM   1897  N   GLN B 244       3.908   0.068  34.611  1.00 51.96           N  
ATOM   1898  CA  GLN B 244       4.901   0.513  35.583  1.00 52.08           C  
ATOM   1899  C   GLN B 244       4.592   1.916  36.086  1.00 51.01           C  
ATOM   1900  O   GLN B 244       4.910   2.249  37.234  1.00 47.96           O  
ATOM   1901  CB  GLN B 244       6.300   0.460  34.967  1.00 51.18           C  
ATOM   1902  CG  GLN B 244       7.428   0.670  35.965  1.00 54.26           C  
ATOM   1903  CD  GLN B 244       7.502  -0.432  37.003  1.00 54.72           C  
ATOM   1905  NE2 GLN B 244       7.831  -0.062  38.235  1.00 57.47           N  
ATOM   1904  OE1 GLN B 244       7.266  -1.602  36.702  1.00 57.20           O  
ATOM   1906  N   ASP B 245       3.968   2.748  35.247  1.00 45.99           N  
ATOM   1907  CA  ASP B 245       3.571   4.082  35.682  1.00 47.89           C  
ATOM   1908  C   ASP B 245       2.465   4.024  36.728  1.00 47.57           C  
ATOM   1909  O   ASP B 245       2.427   4.865  37.634  1.00 46.82           O  
ATOM   1910  CB  ASP B 245       3.124   4.915  34.481  1.00 51.97           C  
ATOM   1911  CG  ASP B 245       2.776   6.340  34.858  1.00 57.42           C  
ATOM   1912  OD1 ASP B 245       3.456   6.902  35.743  1.00 55.98           O  
ATOM   1913  OD2 ASP B 245       1.824   6.900  34.274  1.00 65.93           O1-
ATOM   1914  N   HIS B 246       1.560   3.048  36.619  1.00 45.42           N  
ATOM   1915  CA  HIS B 246       0.532   2.876  37.640  1.00 43.93           C  
ATOM   1916  C   HIS B 246       1.152   2.517  38.985  1.00 48.62           C  
ATOM   1917  O   HIS B 246       0.704   2.998  40.033  1.00 45.31           O  
ATOM   1918  CB  HIS B 246      -0.464   1.798  37.210  1.00 44.30           C  
ATOM   1919  CG  HIS B 246      -1.282   2.170  36.013  1.00 47.71           C  
ATOM   1921  CD2 HIS B 246      -1.735   3.370  35.578  1.00 45.28           C  
ATOM   1920  ND1 HIS B 246      -1.734   1.238  35.103  1.00 46.96           N  
ATOM   1922  CE1 HIS B 246      -2.428   1.847  34.159  1.00 47.59           C  
ATOM   1923  NE2 HIS B 246      -2.443   3.142  34.423  1.00 49.38           N  
ATOM   1924  N   VAL B 247       2.183   1.670  38.973  1.00 47.35           N  
ATOM   1925  CA  VAL B 247       2.872   1.311  40.209  1.00 48.04           C  
ATOM   1926  C   VAL B 247       3.538   2.538  40.819  1.00 47.65           C  
ATOM   1927  O   VAL B 247       3.524   2.728  42.042  1.00 46.30           O  
ATOM   1928  CB  VAL B 247       3.888   0.185  39.942  1.00 46.32           C  
ATOM   1929  CG1 VAL B 247       4.702  -0.111  41.192  1.00 51.18           C  
ATOM   1930  CG2 VAL B 247       3.174  -1.067  39.454  1.00 48.81           C  
ATOM   1931  N   ASP B 248       4.123   3.393  39.978  1.00 47.34           N  
ATOM   1932  CA  ASP B 248       4.745   4.615  40.477  1.00 51.44           C  
ATOM   1933  C   ASP B 248       3.709   5.559  41.076  1.00 50.16           C  
ATOM   1934  O   ASP B 248       3.980   6.229  42.079  1.00 46.82           O  
ATOM   1935  CB  ASP B 248       5.515   5.308  39.352  1.00 55.15           C  
ATOM   1936  CG  ASP B 248       6.715   4.508  38.887  1.00 58.06           C  
ATOM   1937  OD1 ASP B 248       6.976   3.433  39.466  1.00 59.26           O  
ATOM   1938  OD2 ASP B 248       7.398   4.954  37.941  1.00 63.30           O1-
ATOM   1939  N   ILE B 249       2.519   5.625  40.475  1.00 45.19           N  
ATOM   1940  CA  ILE B 249       1.466   6.485  41.005  1.00 44.04           C  
ATOM   1941  C   ILE B 249       1.001   5.981  42.367  1.00 39.55           C  
ATOM   1942  O   ILE B 249       0.702   6.772  43.269  1.00 41.30           O  
ATOM   1943  CB  ILE B 249       0.303   6.582  40.000  1.00 46.18           C  
ATOM   1944  CG1 ILE B 249       0.746   7.338  38.746  1.00 49.70           C  
ATOM   1945  CG2 ILE B 249      -0.899   7.270  40.626  1.00 42.94           C  
ATOM   1946  CD1 ILE B 249      -0.267   7.304  37.621  1.00 50.92           C  
ATOM   1947  N   LEU B 250       0.949   4.661  42.543  1.00 42.25           N  
ATOM   1948  CA  LEU B 250       0.589   4.068  43.825  1.00 39.38           C  
ATOM   1949  C   LEU B 250       1.729   4.105  44.836  1.00 43.67           C  
ATOM   1950  O   LEU B 250       1.570   3.573  45.941  1.00 39.75           O  
ATOM   1951  CB  LEU B 250       0.128   2.623  43.622  1.00 38.35           C  
ATOM   1952  CG  LEU B 250      -1.151   2.426  42.804  1.00 37.43           C  
ATOM   1953  CD1 LEU B 250      -1.310   0.968  42.404  1.00 34.63           C  
ATOM   1954  CD2 LEU B 250      -2.366   2.908  43.581  1.00 33.70           C  
ATOM   1955  N   GLY B 251       2.860   4.714  44.486  1.00 45.30           N  
ATOM   1956  CA  GLY B 251       4.013   4.795  45.352  1.00 43.60           C  
ATOM   1957  C   GLY B 251       3.732   5.379  46.724  1.00 44.79           C  
ATOM   1958  O   GLY B 251       4.009   4.750  47.751  1.00 45.76           O  
ATOM   1959  N   PRO B 252       3.199   6.607  46.772  1.00 41.67           N  
ATOM   1960  CA  PRO B 252       2.879   7.211  48.079  1.00 42.38           C  
ATOM   1961  C   PRO B 252       1.988   6.345  48.954  1.00 45.83           C  
ATOM   1962  O   PRO B 252       2.231   6.240  50.162  1.00 45.57           O  
ATOM   1963  CB  PRO B 252       2.189   8.524  47.686  1.00 39.06           C  
ATOM   1964  CG  PRO B 252       2.795   8.874  46.376  1.00 43.74           C  
ATOM   1965  CD  PRO B 252       3.025   7.568  45.667  1.00 43.29           C  
ATOM   1966  N   LEU B 253       0.960   5.717  48.378  1.00 43.10           N  
ATOM   1967  CA  LEU B 253       0.134   4.803  49.159  1.00 42.15           C  
ATOM   1968  C   LEU B 253       0.909   3.555  49.562  1.00 44.40           C  
ATOM   1969  O   LEU B 253       0.651   2.984  50.628  1.00 40.00           O  
ATOM   1970  CB  LEU B 253      -1.119   4.420  48.371  1.00 40.83           C  
ATOM   1971  CG  LEU B 253      -2.083   5.563  48.055  1.00 39.67           C  
ATOM   1972  CD1 LEU B 253      -3.274   5.057  47.259  1.00 35.17           C  
ATOM   1973  CD2 LEU B 253      -2.539   6.244  49.336  1.00 41.25           C  
ATOM   1974  N   SER B 254       1.857   3.120  48.730  1.00 44.93           N  
ATOM   1975  CA  SER B 254       2.666   1.954  49.069  1.00 42.80           C  
ATOM   1976  C   SER B 254       3.586   2.244  50.248  1.00 44.95           C  
ATOM   1977  O   SER B 254       3.811   1.374  51.098  1.00 46.98           O  
ATOM   1978  CB  SER B 254       3.479   1.510  47.854  1.00 42.20           C  
ATOM   1979  OG  SER B 254       4.059   0.235  48.067  1.00 46.27           O  
ATOM   1980  N   ALA B 255       4.127   3.463  50.315  1.00 43.76           N  
ATOM   1981  CA  ALA B 255       5.044   3.809  51.395  1.00 51.27           C  
ATOM   1982  C   ALA B 255       4.303   4.013  52.711  1.00 49.66           C  
ATOM   1983  O   ALA B 255       4.781   3.589  53.769  1.00 55.93           O  
ATOM   1984  CB  ALA B 255       5.836   5.062  51.024  1.00 41.24           C  
ATOM   1985  N   GLN B 256       3.136   4.660  52.664  1.00 50.98           N  
ATOM   1986  CA  GLN B 256       2.394   4.942  53.890  1.00 47.61           C  
ATOM   1987  C   GLN B 256       1.896   3.662  54.549  1.00 48.35           C  
ATOM   1988  O   GLN B 256       1.884   3.555  55.781  1.00 54.33           O  
ATOM   1989  CB  GLN B 256       1.226   5.882  53.588  1.00 48.26           C  
ATOM   1990  CG  GLN B 256       0.311   6.146  54.775  1.00 51.42           C  
ATOM   1991  CD  GLN B 256      -0.884   7.005  54.410  1.00 59.01           C  
ATOM   1993  NE2 GLN B 256      -1.850   7.092  55.317  1.00 57.07           N  
ATOM   1992  OE1 GLN B 256      -0.939   7.582  53.324  1.00 63.84           O  
ATOM   1994  N   THR B 257       1.487   2.678  53.748  1.00 42.42           N  
ATOM   1995  CA  THR B 257       0.951   1.433  54.283  1.00 44.98           C  
ATOM   1996  C   THR B 257       2.014   0.368  54.510  1.00 40.52           C  
ATOM   1997  O   THR B 257       1.746  -0.612  55.214  1.00 40.68           O  
ATOM   1998  CB  THR B 257      -0.120   0.869  53.345  1.00 43.73           C  
ATOM   2000  CG2 THR B 257      -1.210   1.898  53.103  1.00 44.22           C  
ATOM   1999  OG1 THR B 257       0.480   0.514  52.093  1.00 41.88           O  
ATOM   2001  N   GLY B 258       3.204   0.530  53.937  1.00 41.89           N  
ATOM   2002  CA  GLY B 258       4.213  -0.503  54.041  1.00 42.08           C  
ATOM   2003  C   GLY B 258       3.906  -1.753  53.251  1.00 48.21           C  
ATOM   2004  O   GLY B 258       4.476  -2.810  53.533  1.00 49.12           O  
ATOM   2005  N   ILE B 259       3.015  -1.663  52.268  1.00 41.66           N  
ATOM   2006  CA  ILE B 259       2.628  -2.794  51.433  1.00 43.98           C  
ATOM   2007  C   ILE B 259       3.047  -2.484  50.005  1.00 46.45           C  
ATOM   2008  O   ILE B 259       2.592  -1.492  49.421  1.00 42.48           O  
ATOM   2009  CB  ILE B 259       1.119  -3.073  51.513  1.00 45.86           C  
ATOM   2010  CG1 ILE B 259       0.722  -3.441  52.943  1.00 45.12           C  
ATOM   2011  CG2 ILE B 259       0.727  -4.177  50.542  1.00 43.52           C  
ATOM   2012  CD1 ILE B 259      -0.760  -3.351  53.201  1.00 45.86           C  
ATOM   2013  N   ALA B 260       3.915  -3.325  49.447  1.00 42.04           N  
ATOM   2014  CA  ALA B 260       4.367  -3.131  48.078  1.00 45.82           C  
ATOM   2015  C   ALA B 260       3.199  -3.260  47.107  1.00 41.51           C  
ATOM   2016  O   ALA B 260       2.222  -3.969  47.365  1.00 42.00           O  
ATOM   2017  CB  ALA B 260       5.459  -4.143  47.728  1.00 45.92           C  
ATOM   2018  N   VAL B 261       3.307  -2.555  45.978  1.00 45.44           N  
ATOM   2019  CA  VAL B 261       2.230  -2.556  44.991  1.00 40.11           C  
ATOM   2020  C   VAL B 261       1.992  -3.962  44.459  1.00 40.40           C  
ATOM   2021  O   VAL B 261       0.846  -4.413  44.344  1.00 40.00           O  
ATOM   2022  CB  VAL B 261       2.545  -1.565  43.854  1.00 44.87           C  
ATOM   2023  CG1 VAL B 261       1.489  -1.655  42.763  1.00 37.21           C  
ATOM   2024  CG2 VAL B 261       2.638  -0.147  44.397  1.00 39.65           C  
ATOM   2025  N   LEU B 262       3.069  -4.683  44.138  1.00 41.06           N  
ATOM   2026  CA  LEU B 262       2.926  -6.045  43.640  1.00 40.25           C  
ATOM   2027  C   LEU B 262       2.404  -6.998  44.708  1.00 41.73           C  
ATOM   2028  O   LEU B 262       1.833  -8.039  44.365  1.00 41.71           O  
ATOM   2029  CB  LEU B 262       4.260  -6.544  43.087  1.00 44.86           C  
ATOM   2030  CG  LEU B 262       4.734  -5.814  41.827  1.00 45.85           C  
ATOM   2031  CD1 LEU B 262       6.045  -6.394  41.321  1.00 45.98           C  
ATOM   2032  CD2 LEU B 262       3.665  -5.864  40.743  1.00 43.73           C  
ATOM   2033  N   ASP B 263       2.588  -6.671  45.989  1.00 40.62           N  
ATOM   2034  CA  ASP B 263       1.937  -7.444  47.041  1.00 42.40           C  
ATOM   2035  C   ASP B 263       0.434  -7.200  47.042  1.00 41.38           C  
ATOM   2036  O   ASP B 263      -0.354  -8.133  47.239  1.00 38.61           O  
ATOM   2037  CB  ASP B 263       2.536  -7.096  48.404  1.00 46.15           C  
ATOM   2038  CG  ASP B 263       3.974  -7.555  48.545  1.00 53.38           C  
ATOM   2039  OD1 ASP B 263       4.594  -7.900  47.518  1.00 47.26           O  
ATOM   2040  OD2 ASP B 263       4.484  -7.573  49.685  1.00 56.35           O1-
ATOM   2041  N   MET B 264       0.019  -5.950  46.821  1.00 41.82           N  
ATOM   2042  CA  MET B 264      -1.405  -5.645  46.738  1.00 42.49           C  
ATOM   2043  C   MET B 264      -2.032  -6.244  45.487  1.00 39.15           C  
ATOM   2044  O   MET B 264      -3.205  -6.633  45.508  1.00 39.74           O  
ATOM   2045  CB  MET B 264      -1.620  -4.132  46.774  1.00 38.06           C  
ATOM   2046  CG  MET B 264      -3.061  -3.717  47.009  1.00 44.12           C  
ATOM   2047  SD  MET B 264      -3.654  -4.188  48.646  1.00 43.04           S  
ATOM   2048  CE  MET B 264      -2.998  -2.855  49.645  1.00 39.43           C  
ATOM   2049  N   CYS B 265      -1.272  -6.325  44.392  1.00 37.07           N  
ATOM   2050  CA  CYS B 265      -1.781  -6.973  43.187  1.00 36.83           C  
ATOM   2051  C   CYS B 265      -2.026  -8.458  43.423  1.00 38.56           C  
ATOM   2052  O   CYS B 265      -2.997  -9.022  42.905  1.00 37.06           O  
ATOM   2053  CB  CYS B 265      -0.807  -6.766  42.028  1.00 40.31           C  
ATOM   2054  SG  CYS B 265      -0.569  -5.039  41.563  1.00 47.47           S  
ATOM   2055  N   ALA B 266      -1.155  -9.107  44.201  1.00 40.63           N  
ATOM   2056  CA  ALA B 266      -1.381 -10.505  44.552  1.00 41.15           C  
ATOM   2057  C   ALA B 266      -2.645 -10.670  45.383  1.00 39.93           C  
ATOM   2058  O   ALA B 266      -3.319 -11.702  45.289  1.00 47.79           O  
ATOM   2059  CB  ALA B 266      -0.172 -11.062  45.304  1.00 47.71           C  
ATOM   2060  N   SER B 267      -2.981  -9.670  46.200  1.00 41.06           N  
ATOM   2061  CA  SER B 267      -4.237  -9.712  46.939  1.00 43.82           C  
ATOM   2062  C   SER B 267      -5.425  -9.502  46.010  1.00 39.34           C  
ATOM   2063  O   SER B 267      -6.468 -10.147  46.170  1.00 40.48           O  
ATOM   2064  CB  SER B 267      -4.230  -8.661  48.049  1.00 38.53           C  
ATOM   2065  OG  SER B 267      -3.226  -8.940  49.008  1.00 48.72           O  
ATOM   2066  N   LEU B 268      -5.287  -8.601  45.034  1.00 38.23           N  
ATOM   2067  CA  LEU B 268      -6.355  -8.394  44.062  1.00 35.14           C  
ATOM   2068  C   LEU B 268      -6.558  -9.631  43.197  1.00 37.02           C  
ATOM   2069  O   LEU B 268      -7.694  -9.971  42.846  1.00 38.62           O  
ATOM   2070  CB  LEU B 268      -6.044  -7.174  43.195  1.00 36.68           C  
ATOM   2071  CG  LEU B 268      -7.034  -6.846  42.076  1.00 33.77           C  
ATOM   2072  CD1 LEU B 268      -8.449  -6.756  42.624  1.00 30.10           C  
ATOM   2073  CD2 LEU B 268      -6.645  -5.553  41.376  1.00 31.19           C  
ATOM   2074  N   LYS B 269      -5.467 -10.317  42.845  1.00 38.58           N  
ATOM   2075  CA  LYS B 269      -5.584 -11.549  42.071  1.00 40.10           C  
ATOM   2076  C   LYS B 269      -6.392 -12.597  42.825  1.00 42.05           C  
ATOM   2077  O   LYS B 269      -7.219 -13.300  42.232  1.00 41.92           O  
ATOM   2078  CB  LYS B 269      -4.195 -12.084  41.727  1.00 46.02           C  
ATOM   2079  CG  LYS B 269      -4.201 -13.426  41.016  1.00 51.23           C  
ATOM   2080  CD  LYS B 269      -2.794 -13.987  40.891  1.00 53.17           C  
ATOM   2081  CE  LYS B 269      -1.867 -13.000  40.201  1.00 51.26           C  
ATOM   2082  NZ  LYS B 269      -0.476 -13.519  40.106  1.00 56.30           N1+
ATOM   2083  N   GLU B 270      -6.170 -12.714  44.136  1.00 43.04           N  
ATOM   2084  CA  GLU B 270      -6.940 -13.665  44.930  1.00 46.48           C  
ATOM   2085  C   GLU B 270      -8.392 -13.222  45.064  1.00 43.84           C  
ATOM   2086  O   GLU B 270      -9.304 -14.057  45.050  1.00 45.21           O  
ATOM   2087  CB  GLU B 270      -6.300 -13.842  46.307  1.00 45.69           C  
ATOM   2088  CG  GLU B 270      -4.934 -14.505  46.268  1.00 51.79           C  
ATOM   2089  CD  GLU B 270      -4.886 -15.683  45.314  1.00 60.94           C  
ATOM   2090  OE1 GLU B 270      -4.217 -15.573  44.265  1.00 63.77           O  
ATOM   2091  OE2 GLU B 270      -5.518 -16.718  45.613  1.00 65.14           O1-
ATOM   2092  N   LEU B 271      -8.628 -11.914  45.194  1.00 45.19           N  
ATOM   2093  CA  LEU B 271      -9.999 -11.415  45.235  1.00 42.45           C  
ATOM   2094  C   LEU B 271     -10.712 -11.666  43.913  1.00 43.35           C  
ATOM   2095  O   LEU B 271     -11.920 -11.929  43.889  1.00 45.28           O  
ATOM   2096  CB  LEU B 271     -10.008  -9.925  45.575  1.00 41.98           C  
ATOM   2097  CG  LEU B 271      -9.540  -9.528  46.976  1.00 41.27           C  
ATOM   2098  CD1 LEU B 271      -9.513  -8.014  47.123  1.00 37.30           C  
ATOM   2099  CD2 LEU B 271     -10.425 -10.159  48.039  1.00 46.99           C  
ATOM   2100  N   LEU B 272      -9.979 -11.591  42.800  1.00 42.10           N  
ATOM   2101  CA  LEU B 272     -10.586 -11.854  41.500  1.00 42.09           C  
ATOM   2102  C   LEU B 272     -10.875 -13.338  41.314  1.00 48.89           C  
ATOM   2103  O   LEU B 272     -11.920 -13.710  40.768  1.00 53.66           O  
ATOM   2104  CB  LEU B 272      -9.674 -11.343  40.384  1.00 40.00           C  
ATOM   2105  CG  LEU B 272      -9.608  -9.825  40.207  1.00 41.91           C  
ATOM   2106  CD1 LEU B 272      -8.622  -9.451  39.111  1.00 35.76           C  
ATOM   2107  CD2 LEU B 272     -10.989  -9.269  39.908  1.00 44.46           C  
ATOM   2108  N   GLN B 273      -9.965 -14.202  41.769  1.00 52.50           N  
ATOM   2109  CA  GLN B 273     -10.122 -15.635  41.549  1.00 51.77           C  
ATOM   2110  C   GLN B 273     -11.048 -16.272  42.579  1.00 51.92           C  
ATOM   2111  O   GLN B 273     -11.804 -17.192  42.250  1.00 56.61           O  
ATOM   2112  CB  GLN B 273      -8.755 -16.321  41.568  1.00 49.12           C  
ATOM   2113  CG  GLN B 273      -7.883 -16.003  40.364  1.00 46.31           C  
ATOM   2114  CD  GLN B 273      -6.448 -16.457  40.547  1.00 52.57           C  
ATOM   2116  NE2 GLN B 273      -5.736 -16.631  39.440  1.00 57.13           N  
ATOM   2115  OE1 GLN B 273      -5.984 -16.649  41.671  1.00 59.44           O  
ATOM   2117  N   ASN B 274     -11.006 -15.799  43.826  1.00 50.67           N  
ATOM   2118  CA  ASN B 274     -11.789 -16.399  44.898  1.00 56.22           C  
ATOM   2119  C   ASN B 274     -13.051 -15.622  45.243  1.00 58.82           C  
ATOM   2120  O   ASN B 274     -13.995 -16.215  45.779  1.00 62.53           O  
ATOM   2121  CB  ASN B 274     -10.939 -16.537  46.169  1.00 54.86           C  
ATOM   2122  CG  ASN B 274      -9.863 -17.594  46.040  1.00 59.96           C  
ATOM   2124  ND2 ASN B 274      -8.800 -17.272  45.312  1.00 60.96           N  
ATOM   2123  OD1 ASN B 274      -9.982 -18.687  46.593  1.00 71.24           O  
ATOM   2125  N   GLY B 275     -13.096 -14.326  44.955  1.00 58.14           N  
ATOM   2126  CA  GLY B 275     -14.196 -13.511  45.423  1.00 56.72           C  
ATOM   2127  C   GLY B 275     -13.954 -13.035  46.845  1.00 56.27           C  
ATOM   2128  O   GLY B 275     -12.840 -13.098  47.376  1.00 59.13           O  
ATOM   2129  N   MET B 276     -15.026 -12.553  47.472  1.00 60.37           N  
ATOM   2130  CA  MET B 276     -14.953 -12.061  48.841  1.00 63.91           C  
ATOM   2131  C   MET B 276     -15.515 -13.040  49.863  1.00 67.41           C  
ATOM   2132  O   MET B 276     -15.349 -12.811  51.066  1.00 65.06           O  
ATOM   2133  CB  MET B 276     -15.686 -10.720  48.961  1.00 61.86           C  
ATOM   2134  CG  MET B 276     -15.131  -9.635  48.055  1.00 58.29           C  
ATOM   2135  SD  MET B 276     -15.573  -7.976  48.601  1.00 64.45           S  
ATOM   2136  CE  MET B 276     -14.913  -6.996  47.256  1.00 53.58           C  
ATOM   2137  N   ASN B 277     -16.173 -14.113  49.415  1.00 70.86           N  
ATOM   2138  CA  ASN B 277     -16.723 -15.145  50.297  1.00 69.91           C  
ATOM   2139  C   ASN B 277     -17.714 -14.571  51.305  1.00 69.73           C  
ATOM   2140  O   ASN B 277     -17.862 -15.093  52.413  1.00 72.21           O  
ATOM   2141  CB  ASN B 277     -15.611 -15.911  51.021  1.00 69.32           C  
ATOM   2142  CG  ASN B 277     -14.485 -16.322  50.092  1.00 71.51           C  
ATOM   2144  ND2 ASN B 277     -14.798 -17.174  49.123  1.00 68.46           N  
ATOM   2143  OD1 ASN B 277     -13.345 -15.881  50.245  1.00 71.38           O  
ATOM   2145  N   GLY B 278     -18.403 -13.492  50.934  1.00 69.46           N  
ATOM   2146  CA  GLY B 278     -19.410 -12.887  51.778  1.00 66.66           C  
ATOM   2147  C   GLY B 278     -18.929 -11.726  52.623  1.00 62.86           C  
ATOM   2148  O   GLY B 278     -19.755 -11.080  53.279  1.00 66.43           O  
ATOM   2149  N   ARG B 279     -17.629 -11.444  52.632  1.00 62.00           N  
ATOM   2150  CA  ARG B 279     -17.101 -10.330  53.403  1.00 58.14           C  
ATOM   2151  C   ARG B 279     -17.221  -9.033  52.604  1.00 54.97           C  
ATOM   2152  O   ARG B 279     -17.632  -9.020  51.440  1.00 57.06           O  
ATOM   2153  CB  ARG B 279     -15.653 -10.601  53.805  1.00 58.33           C  
ATOM   2154  CG  ARG B 279     -15.504 -11.605  54.935  1.00 61.48           C  
ATOM   2155  CD  ARG B 279     -14.154 -12.299  54.880  1.00 64.48           C  
ATOM   2156  NE  ARG B 279     -13.921 -12.935  53.587  1.00 68.07           N  
ATOM   2157  CZ  ARG B 279     -12.997 -13.865  53.368  1.00 66.61           C  
ATOM   2158  NH1 ARG B 279     -12.215 -14.271  54.359  1.00 65.70           N1+
ATOM   2159  NH2 ARG B 279     -12.855 -14.388  52.159  1.00 64.26           N  
ATOM   2160  N   THR B 280     -16.860  -7.920  53.240  1.00 53.01           N  
ATOM   2161  CA  THR B 280     -16.944  -6.607  52.622  1.00 54.41           C  
ATOM   2162  C   THR B 280     -15.629  -5.863  52.802  1.00 47.56           C  
ATOM   2163  O   THR B 280     -14.832  -6.167  53.694  1.00 47.45           O  
ATOM   2164  CB  THR B 280     -18.092  -5.771  53.210  1.00 51.50           C  
ATOM   2166  CG2 THR B 280     -19.436  -6.431  52.935  1.00 48.75           C  
ATOM   2165  OG1 THR B 280     -17.911  -5.632  54.625  1.00 46.19           O  
ATOM   2167  N   ILE B 281     -15.413  -4.877  51.935  1.00 44.13           N  
ATOM   2168  CA  ILE B 281     -14.249  -4.001  51.991  1.00 42.36           C  
ATOM   2169  C   ILE B 281     -14.753  -2.566  51.968  1.00 45.61           C  
ATOM   2170  O   ILE B 281     -15.352  -2.133  50.976  1.00 43.79           O  
ATOM   2171  CB  ILE B 281     -13.277  -4.251  50.826  1.00 41.15           C  
ATOM   2172  CG1 ILE B 281     -12.688  -5.660  50.909  1.00 44.80           C  
ATOM   2173  CG2 ILE B 281     -12.170  -3.214  50.830  1.00 43.10           C  
ATOM   2174  CD1 ILE B 281     -11.789  -6.012  49.743  1.00 39.65           C  
ATOM   2175  N   LEU B 282     -14.516  -1.834  53.058  1.00 43.16           N  
ATOM   2176  CA  LEU B 282     -14.976  -0.451  53.202  1.00 45.23           C  
ATOM   2177  C   LEU B 282     -16.486  -0.343  52.996  1.00 47.58           C  
ATOM   2178  O   LEU B 282     -16.989   0.635  52.439  1.00 45.25           O  
ATOM   2179  CB  LEU B 282     -14.226   0.485  52.250  1.00 41.21           C  
ATOM   2180  CG  LEU B 282     -12.783   0.819  52.636  1.00 38.59           C  
ATOM   2181  CD1 LEU B 282     -12.118   1.671  51.565  1.00 39.34           C  
ATOM   2182  CD2 LEU B 282     -12.737   1.518  53.986  1.00 40.02           C  
ATOM   2183  N   GLY B 283     -17.215  -1.362  53.446  1.00 47.85           N  
ATOM   2184  CA  GLY B 283     -18.659  -1.368  53.343  1.00 43.98           C  
ATOM   2185  C   GLY B 283     -19.214  -1.782  52.000  1.00 46.91           C  
ATOM   2186  O   GLY B 283     -20.428  -1.676  51.792  1.00 52.36           O  
ATOM   2187  N   SER B 284     -18.373  -2.251  51.083  1.00 46.38           N  
ATOM   2188  CA  SER B 284     -18.805  -2.652  49.752  1.00 45.39           C  
ATOM   2189  C   SER B 284     -18.517  -4.131  49.541  1.00 45.33           C  
ATOM   2190  O   SER B 284     -17.501  -4.651  50.016  1.00 44.86           O  
ATOM   2191  CB  SER B 284     -18.108  -1.822  48.670  1.00 46.80           C  
ATOM   2192  OG  SER B 284     -18.094  -2.511  47.431  1.00 52.75           O  
ATOM   2193  N   ALA B 285     -19.414  -4.806  48.824  1.00 46.95           N  
ATOM   2194  CA  ALA B 285     -19.284  -6.230  48.550  1.00 49.63           C  
ATOM   2195  C   ALA B 285     -18.682  -6.522  47.182  1.00 46.92           C  
ATOM   2196  O   ALA B 285     -18.509  -7.694  46.836  1.00 46.50           O  
ATOM   2197  CB  ALA B 285     -20.646  -6.918  48.678  1.00 45.38           C  
ATOM   2198  N   LEU B 286     -18.367  -5.496  46.396  1.00 43.38           N  
ATOM   2199  CA  LEU B 286     -17.636  -5.663  45.149  1.00 46.74           C  
ATOM   2200  C   LEU B 286     -16.472  -4.681  45.121  1.00 45.35           C  
ATOM   2201  O   LEU B 286     -16.362  -3.785  45.963  1.00 45.40           O  
ATOM   2202  CB  LEU B 286     -18.542  -5.478  43.920  1.00 44.86           C  
ATOM   2203  CG  LEU B 286     -19.510  -4.295  43.837  1.00 50.21           C  
ATOM   2204  CD1 LEU B 286     -18.810  -3.026  43.369  1.00 52.98           C  
ATOM   2205  CD2 LEU B 286     -20.666  -4.638  42.910  1.00 50.75           C  
ATOM   2206  N   LEU B 287     -15.593  -4.861  44.140  1.00 43.05           N  
ATOM   2207  CA  LEU B 287     -14.376  -4.065  44.046  1.00 40.31           C  
ATOM   2208  C   LEU B 287     -14.680  -2.731  43.374  1.00 40.74           C  
ATOM   2209  O   LEU B 287     -15.140  -2.696  42.227  1.00 40.08           O  
ATOM   2210  CB  LEU B 287     -13.304  -4.836  43.280  1.00 39.07           C  
ATOM   2211  CG  LEU B 287     -12.899  -6.166  43.925  1.00 45.82           C  
ATOM   2212  CD1 LEU B 287     -12.148  -7.046  42.941  1.00 37.38           C  
ATOM   2213  CD2 LEU B 287     -12.067  -5.927  45.175  1.00 39.23           C  
ATOM   2214  N   GLU B 288     -14.421  -1.637  44.087  1.00 43.94           N  
ATOM   2215  CA  GLU B 288     -14.701  -0.303  43.574  1.00 39.65           C  
ATOM   2216  C   GLU B 288     -13.546   0.199  42.718  1.00 35.61           C  
ATOM   2217  O   GLU B 288     -12.374   0.001  43.053  1.00 33.13           O  
ATOM   2218  CB  GLU B 288     -14.953   0.667  44.728  1.00 40.34           C  
ATOM   2219  CG  GLU B 288     -16.013   0.202  45.713  1.00 43.71           C  
ATOM   2220  CD  GLU B 288     -17.416   0.311  45.152  1.00 54.24           C  
ATOM   2221  OE1 GLU B 288     -17.632   1.147  44.249  1.00 57.11           O  
ATOM   2222  OE2 GLU B 288     -18.303  -0.438  45.613  1.00 55.38           O1-
ATOM   2223  N   ASP B 289     -13.883   0.864  41.608  1.00 34.58           N  
ATOM   2224  CA  ASP B 289     -12.878   1.388  40.689  1.00 31.69           C  
ATOM   2225  C   ASP B 289     -13.107   2.860  40.359  1.00 32.60           C  
ATOM   2226  O   ASP B 289     -12.580   3.352  39.356  1.00 32.84           O  
ATOM   2227  CB  ASP B 289     -12.835   0.557  39.403  1.00 34.39           C  
ATOM   2228  CG  ASP B 289     -14.037   0.794  38.508  1.00 36.52           C  
ATOM   2229  OD1 ASP B 289     -15.115   1.160  39.025  1.00 34.85           O  
ATOM   2230  OD2 ASP B 289     -13.904   0.606  37.280  1.00 37.93           O1-
ATOM   2231  N   GLU B 290     -13.876   3.577  41.180  1.00 30.06           N  
ATOM   2232  CA  GLU B 290     -14.163   4.986  40.942  1.00 37.11           C  
ATOM   2233  C   GLU B 290     -13.419   5.902  41.908  1.00 36.71           C  
ATOM   2234  O   GLU B 290     -13.819   7.055  42.096  1.00 36.45           O  
ATOM   2235  CB  GLU B 290     -15.670   5.240  41.016  1.00 42.67           C  
ATOM   2236  CG  GLU B 290     -16.482   4.420  40.022  1.00 39.72           C  
ATOM   2237  CD  GLU B 290     -17.358   5.277  39.127  1.00 49.42           C  
ATOM   2238  OE1 GLU B 290     -17.718   6.400  39.540  1.00 46.04           O  
ATOM   2239  OE2 GLU B 290     -17.681   4.829  38.005  1.00 45.74           O1-
ATOM   2240  N   PHE B 291     -12.346   5.412  42.526  1.00 32.45           N  
ATOM   2241  CA  PHE B 291     -11.491   6.214  43.394  1.00 30.40           C  
ATOM   2242  C   PHE B 291     -10.087   6.229  42.810  1.00 28.93           C  
ATOM   2243  O   PHE B 291      -9.434   5.183  42.732  1.00 33.65           O  
ATOM   2244  CB  PHE B 291     -11.463   5.660  44.821  1.00 35.18           C  
ATOM   2245  CG  PHE B 291     -12.778   5.747  45.538  1.00 35.16           C  
ATOM   2246  CD1 PHE B 291     -13.204   6.943  46.092  1.00 41.40           C  
ATOM   2247  CD2 PHE B 291     -13.583   4.628  45.672  1.00 39.83           C  
ATOM   2248  CE1 PHE B 291     -14.413   7.023  46.759  1.00 40.28           C  
ATOM   2249  CE2 PHE B 291     -14.792   4.701  46.336  1.00 42.31           C  
ATOM   2250  CZ  PHE B 291     -15.208   5.900  46.881  1.00 44.36           C  
ATOM   2251  N   THR B 292      -9.626   7.405  42.404  1.00 29.18           N  
ATOM   2252  CA  THR B 292      -8.265   7.545  41.916  1.00 32.67           C  
ATOM   2253  C   THR B 292      -7.282   7.531  43.083  1.00 34.56           C  
ATOM   2254  O   THR B 292      -7.670   7.732  44.237  1.00 31.43           O  
ATOM   2255  CB  THR B 292      -8.117   8.843  41.126  1.00 34.07           C  
ATOM   2257  CG2 THR B 292      -9.229   8.973  40.098  1.00 33.60           C  
ATOM   2256  OG1 THR B 292      -8.166   9.960  42.023  1.00 35.62           O  
ATOM   2258  N   PRO B 293      -6.000   7.272  42.812  1.00 31.23           N  
ATOM   2259  CA  PRO B 293      -4.993   7.428  43.874  1.00 33.28           C  
ATOM   2260  C   PRO B 293      -4.988   8.815  44.491  1.00 36.53           C  
ATOM   2261  O   PRO B 293      -4.719   8.948  45.691  1.00 33.40           O  
ATOM   2262  CB  PRO B 293      -3.676   7.119  43.151  1.00 31.22           C  
ATOM   2263  CG  PRO B 293      -4.072   6.190  42.059  1.00 34.10           C  
ATOM   2264  CD  PRO B 293      -5.433   6.646  41.604  1.00 35.28           C  
ATOM   2265  N   PHE B 294      -5.284   9.854  43.705  1.00 37.82           N  
ATOM   2266  CA  PHE B 294      -5.403  11.195  44.266  1.00 37.77           C  
ATOM   2267  C   PHE B 294      -6.577  11.283  45.233  1.00 36.09           C  
ATOM   2268  O   PHE B 294      -6.467  11.898  46.301  1.00 35.93           O  
ATOM   2269  CB  PHE B 294      -5.553  12.222  43.142  1.00 39.53           C  
ATOM   2270  CG  PHE B 294      -6.001  13.579  43.611  1.00 46.89           C  
ATOM   2271  CD1 PHE B 294      -5.085  14.491  44.109  1.00 46.71           C  
ATOM   2272  CD2 PHE B 294      -7.337  13.946  43.546  1.00 46.02           C  
ATOM   2273  CE1 PHE B 294      -5.492  15.740  44.541  1.00 45.80           C  
ATOM   2274  CE2 PHE B 294      -7.750  15.193  43.977  1.00 50.10           C  
ATOM   2275  CZ  PHE B 294      -6.826  16.091  44.474  1.00 49.44           C  
ATOM   2276  N   ASP B 295      -7.712  10.677  44.874  1.00 35.46           N  
ATOM   2277  CA  ASP B 295      -8.878  10.702  45.752  1.00 36.98           C  
ATOM   2278  C   ASP B 295      -8.586  10.007  47.076  1.00 39.00           C  
ATOM   2279  O   ASP B 295      -9.086  10.422  48.128  1.00 37.31           O  
ATOM   2280  CB  ASP B 295     -10.073  10.046  45.058  1.00 35.68           C  
ATOM   2281  CG  ASP B 295     -10.535  10.817  43.836  1.00 43.97           C  
ATOM   2282  OD1 ASP B 295     -10.516  12.065  43.876  1.00 48.13           O  
ATOM   2283  OD2 ASP B 295     -10.917  10.174  42.834  1.00 36.81           O1-
ATOM   2284  N   VAL B 296      -7.774   8.949  47.043  1.00 35.51           N  
ATOM   2285  CA  VAL B 296      -7.452   8.217  48.264  1.00 38.02           C  
ATOM   2286  C   VAL B 296      -6.495   9.025  49.133  1.00 40.16           C  
ATOM   2287  O   VAL B 296      -6.688   9.146  50.349  1.00 45.87           O  
ATOM   2288  CB  VAL B 296      -6.873   6.833  47.919  1.00 35.27           C  
ATOM   2289  CG1 VAL B 296      -6.366   6.141  49.174  1.00 39.63           C  
ATOM   2290  CG2 VAL B 296      -7.919   5.982  47.217  1.00 29.11           C  
ATOM   2291  N   VAL B 297      -5.449   9.589  48.522  1.00 38.46           N  
ATOM   2292  CA  VAL B 297      -4.472  10.374  49.274  1.00 45.90           C  
ATOM   2293  C   VAL B 297      -5.143  11.567  49.943  1.00 49.13           C  
ATOM   2294  O   VAL B 297      -4.863  11.887  51.105  1.00 52.12           O  
ATOM   2295  CB  VAL B 297      -3.323  10.819  48.348  1.00 45.77           C  
ATOM   2296  CG1 VAL B 297      -2.472  11.887  49.020  1.00 44.51           C  
ATOM   2297  CG2 VAL B 297      -2.470   9.627  47.946  1.00 44.40           C  
ATOM   2298  N   ARG B 298      -6.049  12.232  49.225  1.00 46.70           N  
ATOM   2299  CA  ARG B 298      -6.727  13.412  49.749  1.00 44.22           C  
ATOM   2300  C   ARG B 298      -7.619  13.088  50.944  1.00 50.73           C  
ATOM   2301  O   ARG B 298      -7.932  13.988  51.732  1.00 54.75           O  
ATOM   2302  CB  ARG B 298      -7.518  14.070  48.609  1.00 51.51           C  
ATOM   2303  CG  ARG B 298      -8.845  14.721  48.967  1.00 49.71           C  
ATOM   2304  CD  ARG B 298      -9.386  15.490  47.768  1.00 57.86           C  
ATOM   2305  NE  ARG B 298     -10.702  16.073  48.014  1.00 54.95           N  
ATOM   2306  CZ  ARG B 298     -11.819  15.674  47.414  1.00 55.85           C  
ATOM   2307  NH1 ARG B 298     -11.783  14.684  46.531  1.00 53.66           N1+
ATOM   2308  NH2 ARG B 298     -12.973  16.264  47.695  1.00 43.01           N  
ATOM   2309  N   GLN B 299      -7.994  11.819  51.127  1.00 53.74           N  
ATOM   2310  CA  GLN B 299      -8.908  11.428  52.190  1.00 49.75           C  
ATOM   2311  C   GLN B 299      -8.279  10.576  53.286  1.00 52.89           C  
ATOM   2312  O   GLN B 299      -8.880  10.449  54.356  1.00 57.18           O  
ATOM   2313  CB  GLN B 299     -10.100  10.655  51.605  1.00 46.73           C  
ATOM   2314  CG  GLN B 299     -11.404  11.431  51.566  1.00 41.40           C  
ATOM   2315  CD  GLN B 299     -12.609  10.526  51.387  1.00 41.78           C  
ATOM   2317  NE2 GLN B 299     -12.960  10.248  50.136  1.00 37.06           N  
ATOM   2316  OE1 GLN B 299     -13.217  10.082  52.361  1.00 37.77           O  
ATOM   2318  N   CYS B 300      -7.097   9.995  53.059  1.00 53.23           N  
ATOM   2319  CA  CYS B 300      -6.584   8.962  53.952  1.00 54.39           C  
ATOM   2320  C   CYS B 300      -5.171   9.184  54.478  1.00 66.24           C  
ATOM   2321  O   CYS B 300      -4.744   8.426  55.354  1.00 64.02           O  
ATOM   2322  CB  CYS B 300      -6.624   7.591  53.257  1.00 55.59           C  
ATOM   2323  SG  CYS B 300      -8.280   7.016  52.824  1.00 58.53           S  
ATOM   2324  N   SER B 301      -4.431  10.177  53.987  1.00 63.98           N  
ATOM   2325  CA  SER B 301      -3.047  10.343  54.416  1.00 68.50           C  
ATOM   2326  C   SER B 301      -2.915  10.916  55.822  1.00 66.76           C  
ATOM   2327  O   SER B 301      -1.813  10.888  56.382  1.00 67.80           O  
ATOM   2328  CB  SER B 301      -2.286  11.225  53.424  1.00 66.83           C  
ATOM   2329  OG  SER B 301      -1.937  10.491  52.262  1.00 66.17           O  
ATOM   2330  N   GLY B 302      -3.997  11.428  56.403  1.00 66.59           N  
ATOM   2331  CA  GLY B 302      -3.965  11.879  57.781  1.00 70.74           C  
ATOM   2332  C   GLY B 302      -4.294  10.763  58.752  1.00 70.30           C  
ATOM   2333  O   GLY B 302      -4.739  11.013  59.877  1.00 72.05           O  
ATOM   2334  N   VAL B 303      -4.080   9.520  58.318  1.00 70.54           N  
ATOM   2335  CA  VAL B 303      -4.376   8.330  59.103  1.00 70.96           C  
ATOM   2336  C   VAL B 303      -3.128   7.456  59.143  1.00 71.79           C  
ATOM   2337  O   VAL B 303      -2.256   7.537  58.276  1.00 75.15           O  
ATOM   2338  CB  VAL B 303      -5.572   7.536  58.523  1.00 71.23           C  
ATOM   2339  CG1 VAL B 303      -6.178   6.615  59.568  1.00 65.59           C  
ATOM   2340  CG2 VAL B 303      -6.632   8.479  57.962  1.00 67.41           C  
ATOM   2341  N   THR B 304      -3.045   6.614  60.171  1.00 78.33           N  
ATOM   2342  CA  THR B 304      -2.010   5.589  60.189  1.00 83.04           C  
ATOM   2343  C   THR B 304      -2.618   4.204  60.426  1.00 78.65           C  
ATOM   2344  O   THR B 304      -2.536   3.349  59.540  1.00 79.54           O  
ATOM   2345  CB  THR B 304      -0.907   5.955  61.203  1.00 83.63           C  
ATOM   2347  CG2 THR B 304      -1.436   6.143  62.633  1.00 79.08           C  
ATOM   2346  OG1 THR B 304       0.153   4.988  61.152  1.00 85.88           O  
ATOM   2348  N   PHE B 305      -3.268   3.983  61.572  1.00 77.77           N  
ATOM   2349  CA  PHE B 305      -3.924   2.709  61.891  1.00 80.32           C  
ATOM   2350  C   PHE B 305      -3.010   1.518  61.614  1.00 79.61           C  
ATOM   2351  O   PHE B 305      -3.424   0.503  61.049  1.00 76.29           O  
ATOM   2352  CB  PHE B 305      -5.248   2.567  61.136  1.00 75.88           C  
ATOM   2353  CG  PHE B 305      -6.331   1.894  61.934  1.00 75.68           C  
ATOM   2354  CD1 PHE B 305      -6.562   2.260  63.246  1.00 79.28           C  
ATOM   2355  CD2 PHE B 305      -7.117   0.902  61.375  1.00 71.73           C  
ATOM   2356  CE1 PHE B 305      -7.555   1.649  63.990  1.00 79.40           C  
ATOM   2357  CE2 PHE B 305      -8.116   0.285  62.114  1.00 73.41           C  
ATOM   2358  CZ  PHE B 305      -8.335   0.661  63.422  1.00 75.84           C  
ATOM   2359  N   GLN B 306      -1.749   1.653  62.008  1.00 80.67           N  
ATOM   2360  CA  GLN B 306      -0.751   0.612  61.801  1.00 77.22           C  
ATOM   2361  C   GLN B 306      -1.015  -0.599  62.690  1.00 70.87           C  
ATOM   2362  O   GLN B 306      -0.273  -1.581  62.657  1.00 68.39           O  
ATOM   2363  CB  GLN B 306       0.655   1.159  62.065  1.00 77.17           C  
ATOM   2364  CG  GLN B 306       1.030   1.275  63.541  1.00 78.18           C  
ATOM   2365  CD  GLN B 306       0.050   2.109  64.347  1.00 78.00           C  
ATOM   2367  NE2 GLN B 306      -0.183   1.710  65.592  1.00 71.18           N  
ATOM   2366  OE1 GLN B 306      -0.490   3.100  63.855  1.00 83.17           O  
TER
