# Supplementary material for: Computational analysis of dynamic allostery and control in the SARS-CoV-2 main protease
Source: J R Soc Interface. 2021 Jan 6;18(174):20200591. doi: 10.1098/rsif.2020.0591 (PMC7879766; doi:10.1098/rsif.2020.0591)
Supplement: 6lu7-1point-25-Grel-0.xlsx [file rsif20200591supp6.xlsx]

## Sheet: Sheet1
	1	2	3	4	5	6	7	8	9	10	11	12	13	14	15	16	17	18	19	20	21	22	23	24	25	26	27	28	29	30	31	32	33	34	35	36	37	38	39	40	41	42	43	44	45	46	47	48	49
0.25	-0.293954	-0.161098	-0.254477	-0.0772038	-0.158065	-0.0328894	-0.0968709	-0.200416	-0.228808	-0.0606245	-0.150884	-0.224216	-0.0501654	-0.14299	-0.0412265	-0.111685	-0.10307	-0.0510918	-0.0332694	-0.0437443	-0.0541875	-0.0569111	-0.0163734	-0.0214407	-0.202491	-0.0706639	-0.079674	-0.0387325	-0.0255578	-0.0321926	-0.0401735	-0.0347975	-0.0659055	-0.021314	-0.0292077	-0.0242039	-0.0752402	-0.0438947	-0.0756519	-0.182546	-0.202396	-0.182467	-0.16451	-0.216022	-0.231128	-0.0128106	-0.109879	-0.103727	-0.139158
0.3	-0.258238	-0.144566	-0.225182	-0.069025	-0.14166	-0.0293582	-0.0871165	-0.174478	-0.198944	-0.0545834	-0.132096	-0.193449	-0.044354	-0.128652	-0.0371411	-0.0973222	-0.0915899	-0.0441244	-0.0301737	-0.0394451	-0.0486453	-0.0511314	-0.0144416	-0.019295	-0.17755	-0.0637281	-0.0718278	-0.0351617	-0.0232458	-0.0291523	-0.0356764	-0.03129	-0.0556681	-0.0191287	-0.0262308	-0.0219078	-0.067386	-0.0396589	-0.0674019	-0.156141	-0.173916	-0.15919	-0.141027	-0.185698	-0.198856	-0.0102769	-0.0958179	-0.0888267	-0.115501
0.35	-0.226607	-0.129325	-0.198936	-0.0615587	-0.126577	-0.026207	-0.0781222	-0.151787	-0.172626	-0.0489382	-0.115627	-0.166703	-0.0392234	-0.115501	-0.0333644	-0.0847887	-0.0812338	-0.0382654	-0.0272125	-0.0353992	-0.0434989	-0.0458187	-0.0126997	-0.017284	-0.155769	-0.0571962	-0.0645041	-0.0317018	-0.0210448	-0.0262387	-0.0316384	-0.0279647	-0.0470538	-0.0171256	-0.0235071	-0.0197701	-0.0601969	-0.035708	-0.0598406	-0.135279	-0.149942	-0.138873	-0.121106	-0.160092	-0.171414	-0.00840049	-0.083997	-0.0766812	-0.0971638
0.4	-0.198263	-0.115121	-0.175096	-0.0546942	-0.11254	-0.0232775	-0.0696979	-0.1317	-0.149158	-0.0437839	-0.101028	-0.143133	-0.0345521	-0.103189	-0.0298491	-0.07372	-0.0717723	-0.0331427	-0.0244889	-0.0316859	-0.0387959	-0.0408465	-0.0111479	-0.0155025	-0.136371	-0.0511393	-0.0577583	-0.0285268	-0.0189941	-0.0235625	-0.0280359	-0.0249323	-0.0396589	-0.0152016	-0.0209181	-0.0176957	-0.0534749	-0.0320105	-0.0529841	-0.117726	-0.129412	-0.121114	-0.104044	-0.138082	-0.147765	-0.00704659	-0.0736171	-0.0664518	-0.0821364
0.45	-0.172808	-0.101986	-0.15337	-0.0483761	-0.0995628	-0.0205381	-0.0619071	-0.11402	-0.128319	-0.0388592	-0.0879795	-0.122215	-0.0303162	-0.0916136	-0.0264841	-0.0638786	-0.0630947	-0.0287406	-0.0218128	-0.0281705	-0.0343304	-0.0362227	-0.00968313	-0.0137527	-0.119087	-0.0454307	-0.0513135	-0.0255023	-0.0170385	-0.0209102	-0.024671	-0.0221136	-0.0333011	-0.0135073	-0.0185508	-0.0157955	-0.0474022	-0.0285031	-0.0466896	-0.102374	-0.111502	-0.105256	-0.0892305	-0.118795	-0.127092	-0.00589855	-0.0644328	-0.0575525	-0.0696109
0.5	-0.149807	-0.0896976	-0.1336	-0.0424775	-0.0874886	-0.018052	-0.0545121	-0.098201	-0.110188	-0.034275	-0.0761586	-0.103435	-0.0264445	-0.0808617	-0.0234359	-0.0551535	-0.0551693	-0.0247264	-0.0192871	-0.0248373	-0.0302291	-0.0318364	-0.008448	-0.0121217	-0.103371	-0.0401023	-0.0452803	-0.0225808	-0.0151304	-0.0185508	-0.021599	-0.0194375	-0.0278301	-0.0118842	-0.0162863	-0.0139744	-0.0416303	-0.0251856	-0.0409019	-0.0887158	-0.0957149	-0.0911069	-0.0762141	-0.101867	-0.108826	-0.00493262	-0.0561115	-0.0496429	-0.0589222
0.58	-0.117195	-0.0716932	-0.105081	-0.0338078	-0.0697138	-0.0144336	-0.0436493	-0.076222	-0.0860555	-0.0274659	-0.0595635	-0.0771642	-0.0209735	-0.0649395	-0.0188041	-0.042913	-0.0436651	-0.0192079	-0.0155738	-0.0199363	-0.0241405	-0.0254548	-0.00660321	-0.0097623	-0.0812021	-0.0321768	-0.0363177	-0.0182182	-0.012288	-0.0149404	-0.017086	-0.0155817	-0.0206568	-0.00946144	-0.0130639	-0.011235	-0.0331744	-0.0202689	-0.0324539	-0.0694604	-0.0738942	-0.0711389	-0.0584155	-0.0785339	-0.0836803	-0.00375291	-0.0442431	-0.0386929	-0.0447657
0.67	-0.0854617	-0.0533958	-0.077085	-0.0251223	-0.0518202	-0.0108153	-0.0326202	-0.055193	-0.0630472	-0.0204985	-0.0435147	-0.0535304	-0.0154154	-0.0486215	-0.0140853	-0.0311396	-0.0322402	-0.0139428	-0.0117259	-0.0149641	-0.0180282	-0.0190258	-0.00481385	-0.00729204	-0.0594685	-0.0240772	-0.0271888	-0.0137607	-0.00929517	-0.0111558	-0.0127155	-0.0116863	-0.0142832	-0.00705451	-0.00969105	-0.00844008	-0.0246631	-0.0152016	-0.0239901	-0.0508463	-0.0532453	-0.0518202	-0.0418441	-0.0565232	-0.0601336	-0.00265237	-0.0326123	-0.0281785	-0.0318126
0.75	-0.0608699	-0.0386771	-0.0551772	-0.0181707	-0.0374578	-0.00775125	-0.0236892	-0.0391442	-0.0451615	-0.0148533	-0.0309733	-0.0380199	-0.0111083	-0.0353913	-0.0102057	-0.0221136	-0.0231904	-0.00992066	-0.00852717	-0.0108312	-0.0129768	-0.0137765	-0.00346787	-0.00527307	-0.0425884	-0.0174977	-0.0197463	-0.010079	-0.00679323	-0.0081788	-0.00916057	-0.00845591	-0.00977022	-0.00505138	-0.00704659	-0.00615983	-0.0177986	-0.0111241	-0.0172681	-0.0362623	-0.0375924	-0.0369273	-0.0293186	-0.0398806	-0.0422875	-0.00182103	-0.0233963	-0.0201422	-0.0222324
0.88	-0.0266345	-0.0173394	-0.024283	-0.00802837	-0.0166743	-0.00346787	-0.0106728	-0.0170306	-0.0198809	-0.00670614	-0.0135865	-0.0165872	-0.00490886	-0.0159221	-0.00457633	-0.00965938	-0.0102453	-0.0042913	-0.00386375	-0.00483761	-0.00578771	-0.006144	-0.00148058	-0.00235942	-0.0187487	-0.00782251	-0.00888346	-0.00456841	-0.00312742	-0.0036579	-0.00400627	-0.00372915	-0.00406169	-0.00228025	-0.00313534	-0.00273946	-0.0079096	-0.00493262	-0.00768	-0.0159538	-0.0162388	-0.0161834	-0.0125334	-0.0172048	-0.0182578	-0.000728412	-0.0103403	-0.0088122	-0.0094456
1	0	0	0	0	0	0	0	0	0	0	0	0	0	0	0	0	0	0	0	0	0	0	0	0	0	0	0	0	0	0	0	0	0	0	0	0	0	0	0	0	0	0	0	0	0	0	0	0	0
1.25	0.0446865	0.0306171	0.0411632	0.0142832	0.0293186	0.0063261	0.0190654	0.0286456	0.0342829	0.0120901	0.0230558	0.0280122	0.00875678	0.0287564	0.00829756	0.0163893	0.017949	0.00740288	0.00718119	0.00884387	0.010364	0.0109737	0.0026682	0.00437047	0.0321372	0.0141169	0.015938	0.00847967	0.00585897	0.00670614	0.00718119	0.00680907	0.00652404	0.00418045	0.0056927	0.00508305	0.0140932	0.00912099	0.0134519	0.0271967	0.0267137	0.02745	0.0203559	0.0281151	0.0295878	0.00140932	0.0180836	0.0149562	0.0153442
1.5	0.0788585	0.0554306	0.073055	0.0257161	0.0528732	0.0114329	0.0346471	0.0506088	0.061345	0.0220107	0.0409257	0.0496112	0.0157717	0.0526594	0.0152096	0.0291602	0.0323035	0.0131114	0.013056	0.0160013	0.0187883	0.0198413	0.00471093	0.00783835	0.0572833	0.0256211	0.029089	0.0155183	0.0107678	0.0122563	0.0130481	0.0124384	0.0112904	0.00756915	0.0103403	0.00933476	0.0254232	0.0166505	0.024188	0.0483523	0.0466817	0.0488036	0.0352092	0.048859	0.0514481	0.00243068	0.0325489	0.0266345	0.0265079
1.75	0.106039	0.0760161	0.0985098	0.0351221	0.0721445	0.0157004	0.0477268	0.0682886	0.0833794	0.0303083	0.0553197	0.0669902	0.0216228	0.0729679	0.020926	0.0393818	0.0439818	0.0177352	0.018139	0.0220978	0.0257161	0.0272284	0.00631027	0.0108312	0.0777501	0.0352726	0.0399914	0.0216703	0.0150037	0.0169356	0.0178461	0.0170068	0.0149562	0.010364	0.0141644	0.0129847	0.0347817	0.0230796	0.0330082	0.0654146	0.0622713	0.0661351	0.0466421	0.0649395	0.0682411	0.00319076	0.0444252	0.0359851	0.0350905
2	0.128098	0.093403	0.119293	0.0430634	0.0883516	0.0193821	0.0589222	0.0827539	0.101796	0.0373945	0.0671723	0.081305	0.0265158	0.0904814	0.0258507	0.0478852	0.0538471	0.0215357	0.0224462	0.0273392	0.0316463	0.0334199	0.00771167	0.0133014	0.0946302	0.0434909	0.049342	0.0270146	0.0187962	0.0209418	0.0218919	0.0209894	0.0179411	0.0127551	0.0174265	0.0160171	0.0426517	0.0285506	0.0403873	0.0793969	0.0747256	0.0803866	0.0556681	0.0776234	0.0816534	0.00382416	0.0543459	0.0436572	0.0418916
2.25	0.146419	0.108312	0.13653	0.0497854	0.102049	0.0226283	0.0685657	0.0949628	0.117449	0.0435305	0.0771483	0.0933238	0.0308071	0.105762	0.0300549	0.055106	0.0622238	0.0248293	0.0262308	0.0317493	0.0366581	0.0387088	0.00882804	0.0154313	0.108993	0.0505296	0.0574179	0.0316463	0.0221136	0.0243939	0.0253757	0.0243781	0.020451	0.0148612	0.0202609	0.0188041	0.0493895	0.0333169	0.0466421	0.091099	0.0850104	0.0924133	0.0630789	0.0880428	0.0925004	0.00439422	0.0628335	0.0501971	0.0475131
2.5	0.161882	0.121296	0.151272	0.0555335	0.113949	0.0253836	0.077085	0.105303	0.130892	0.0489303	0.0858259	0.103632	0.0344887	0.119317	0.0337682	0.0611629	0.0694683	0.0276163	0.0295878	0.0356764	0.0410524	0.0433088	0.00982565	0.0173394	0.121225	0.0566657	0.0644328	0.0357951	0.0251144	0.02745	0.0283447	0.0273709	0.0225491	0.0166268	0.0226758	0.0211873	0.0552247	0.0375528	0.0521448	0.101051	0.0935297	0.102722	0.0691121	0.0966413	0.10159	0.00483761	0.0701413	0.0556364	0.0521369
2.75	0.175151	0.132626	0.163869	0.0606561	0.124218	0.0278459	0.0845275	0.114274	0.142602	0.0537521	0.0932605	0.112595	0.0376874	0.131344	0.0370144	0.0665705	0.0757865	0.0300549	0.0325964	0.0391521	0.0448211	0.0473626	0.0106887	0.0189941	0.131795	0.0620892	0.0706401	0.0394847	0.0277826	0.0301103	0.0310367	0.0299678	0.0244176	0.0182103	0.0249323	0.0232458	0.0603078	0.0412345	0.0568161	0.109618	0.100853	0.111708	0.0742505	0.103886	0.109293	0.00532849	0.076507	0.060379	0.0559927
3	0.18664	0.142674	0.174811	0.0650424	0.133355	0.0300628	0.0912336	0.122152	0.152903	0.0579167	0.0998637	0.120338	0.0405377	0.142254	0.0399043	0.0712973	0.0814	0.0322085	0.0352726	0.0423033	0.0483127	0.0509334	0.011425	0.0204035	0.141082	0.0668793	0.0761191	0.0427863	0.0301658	0.0325806	0.0333724	0.0323114	0.0259536	0.0196196	0.0267771	0.0251936	0.0648128	0.0445915	0.0610441	0.117053	0.107164	0.11957	0.0786606	0.109974	0.115841	0.00566103	0.0821918	0.0645911	0.0593577
3.25	0.196663	0.151613	0.184352	0.0690487	0.141272	0.0321214	0.0971322	0.129032	0.162024	0.0616933	0.105715	0.127258	0.0431347	0.152009	0.0425329	0.075454	0.0863564	0.0341245	0.0376241	0.0449794	0.0512026	0.0540767	0.0121613	0.0217415	0.149324	0.0711073	0.0810121	0.0458345	0.0323668	0.0346787	0.0355101	0.0342987	0.0273867	0.0208943	0.0285506	0.0268721	0.0688191	0.0475368	0.0647257	0.123585	0.112611	0.12653	0.0824372	0.115311	0.121653	0.00596981	0.0871402	0.0681619	0.0622476
3.5	0.205586	0.159617	0.192752	0.0725245	0.148461	0.0338632	0.102587	0.135128	0.170195	0.0651533	0.110956	0.133355	0.0453516	0.160892	0.0447578	0.0792623	0.0907981	0.0358664	0.0398014	0.0474972	0.0539658	0.0569507	0.012668	0.0228579	0.156601	0.0750106	0.0853905	0.0486136	0.0343383	0.0366344	0.0373707	0.0361989	0.0285506	0.0220582	0.0300312	0.0283764	0.0724216	0.0502367	0.0680036	0.129412	0.117401	0.132729	0.0858022	0.119824	0.12657	0.0061915	0.0915899	0.071424	0.0647891
3.75	0.21348	0.166822	0.200282	0.0756678	0.154883	0.0355259	0.107449	0.140663	0.17755	0.068249	0.115715	0.138937	0.0475131	0.169102	0.0468955	0.0825956	0.0947965	0.0373786	0.0417412	0.0497458	0.0563728	0.0594448	0.0132302	0.0238951	0.163188	0.0784706	0.0893651	0.0511155	0.0361197	0.0384158	0.0390651	0.0378853	0.0296986	0.0230558	0.0314642	0.029762	0.0755965	0.052699	0.0710202	0.134685	0.121669	0.138303	0.0887079	0.123854	0.131035	0.00650029	0.0956278	0.0743455	0.0670456
4	0.220582	0.173417	0.206972	0.0785418	0.160607	0.0369511	0.111962	0.145595	0.184162	0.0710756	0.119998	0.143925	0.0493816	0.176513	0.048764	0.085628	0.0984148	0.0387484	0.0436018	0.0517964	0.0586213	0.0618042	0.0136973	0.0248769	0.169102	0.0816297	0.0930151	0.0533562	0.0378537	0.0400389	0.0406169	0.0394609	0.0306962	0.0240138	0.0326994	0.0310129	0.0785656	0.0549397	0.0736567	0.139214	0.125469	0.143315	0.0913207	0.127219	0.13497	0.00671406	0.0993095	0.076895	0.0690012
[truncated: 257 more columns]
