# Supplementary material for: Computational analysis of dynamic allostery and control in the SARS-CoV-2 main protease
Source: J R Soc Interface. 2021 Jan 6;18(174):20200591. doi: 10.1098/rsif.2020.0591 (PMC7879766; doi:10.1098/rsif.2020.0591)
Supplement: 6lu7-1point-25-K2K1.xlsx [file rsif20200591supp7.xlsx]

## Sheet: Sheet1
	1	2	3	4	5	6	7	8	9	10	11	12	13	14	15	16	17	18	19	20	21	22	23	24	25	26	27	28	29	30	31	32	33	34	35	36	37	38	39	40	41	42	43	44	45	46	47	48	49
0.25	1.03848	1.02998	1.02737	1.03398	1.0324	1.03209	1.03294	1.02885	1.04903	1.03671	1.04224	1.05393	1.044	1.03689	1.03673	1.04382	1.04027	1.04368	1.03474	1.03352	1.03154	1.03217	1.03298	1.03327	1.03458	1.03554	1.0357	1.03515	1.03634	1.03537	1.04332	1.03561	1.05799	1.03609	1.03749	1.03658	1.0395	1.03453	1.03584	1.06559	1.03608	1.03337	1.03446	1.03124	1.03266	1.03288	1.03239	1.03257	1.03269
0.3	1.03754	1.03031	1.02852	1.03392	1.0324	1.03205	1.03308	1.03017	1.04918	1.03636	1.04058	1.05391	1.04301	1.0365	1.03639	1.04316	1.0395	1.0423	1.03448	1.03344	1.03159	1.03224	1.03301	1.03314	1.03418	1.03511	1.03545	1.03493	1.03611	1.03505	1.04246	1.03532	1.05448	1.03573	1.03696	1.03615	1.03898	1.03431	1.03568	1.04505	1.03421	1.03329	1.03308	1.03152	1.03292	1.03294	1.03303	1.03292	1.03266
0.35	1.03688	1.03057	1.02916	1.03387	1.03235	1.03202	1.03288	1.03155	1.04951	1.03616	1.03932	1.05381	1.04173	1.03585	1.0361	1.04273	1.03861	1.04104	1.03432	1.03351	1.03169	1.03205	1.03284	1.03311	1.03387	1.035	1.03511	1.03493	1.0356	1.03462	1.04171	1.03509	1.05082	1.03543	1.03641	1.03578	1.03837	1.03421	1.0351	1.03849	1.03337	1.03339	1.0325	1.03175	1.03289	1.03298	1.03311	1.0331	1.03242
0.4	1.0363	1.03103	1.0297	1.03366	1.03246	1.03222	1.03296	1.033	1.04976	1.03571	1.03817	1.05373	1.04086	1.03546	1.03576	1.04197	1.03806	1.04022	1.03403	1.03329	1.03188	1.03221	1.03281	1.033	1.03362	1.03461	1.03478	1.03453	1.03529	1.03441	1.04081	1.03494	1.04707	1.03523	1.03623	1.03539	1.03812	1.03401	1.03485	1.03688	1.03288	1.03313	1.03217	1.03181	1.03313	1.03276	1.03328	1.03319	1.03247
0.45	1.0357	1.0312	1.03021	1.03359	1.03228	1.0323	1.0329	1.03434	1.04954	1.03537	1.03736	1.05368	1.04004	1.03523	1.03563	1.0415	1.0373	1.03929	1.03375	1.0333	1.03216	1.03233	1.03281	1.03294	1.03346	1.03431	1.03463	1.03435	1.0351	1.03429	1.04	1.03466	1.04378	1.03497	1.03565	1.03494	1.03734	1.03397	1.03471	1.03609	1.03281	1.03321	1.03199	1.03203	1.03324	1.03292	1.03315	1.03321	1.0326
0.5	1.03524	1.03132	1.0304	1.03348	1.03232	1.03218	1.03285	1.03575	1.04867	1.0351	1.0365	1.05366	1.03927	1.03488	1.03512	1.04054	1.03679	1.03858	1.03372	1.03322	1.03192	1.03247	1.03278	1.03296	1.03334	1.03415	1.0344	1.03424	1.03476	1.03405	1.03917	1.03438	1.04108	1.03472	1.03545	1.03469	1.03705	1.03366	1.03431	1.03561	1.03256	1.0329	1.03209	1.03189	1.03337	1.03268	1.03332	1.03329	1.0325
0.58	1.03454	1.03149	1.03103	1.03337	1.03236	1.03235	1.03291	1.03755	1.04508	1.03468	1.03555	1.05344	1.03787	1.03427	1.03472	1.03932	1.03588	1.03728	1.0335	1.03311	1.03226	1.0323	1.03283	1.0327	1.03301	1.034	1.03403	1.03398	1.0345	1.03392	1.03803	1.03392	1.03798	1.03438	1.03487	1.03432	1.03624	1.03349	1.034	1.03487	1.0326	1.03284	1.03225	1.03207	1.03337	1.03276	1.03325	1.0332	1.03262
0.67	1.0339	1.03171	1.03132	1.03321	1.03239	1.03223	1.03294	1.03865	1.04123	1.03434	1.03461	1.05098	1.0364	1.03388	1.03407	1.03779	1.03511	1.03623	1.0333	1.03283	1.03226	1.0324	1.03273	1.03286	1.03289	1.03343	1.03361	1.03357	1.03385	1.03337	1.03668	1.03361	1.03655	1.03384	1.03422	1.03383	1.03555	1.0332	1.03367	1.03434	1.03237	1.03282	1.03214	1.03208	1.03318	1.03256	1.03325	1.03302	1.03243
0.75	1.03356	1.03201	1.03179	1.03297	1.03247	1.0325	1.03267	1.03693	1.03838	1.03388	1.034	1.04563	1.03534	1.03337	1.03387	1.03649	1.03438	1.03503	1.03317	1.03283	1.03253	1.03238	1.03265	1.0328	1.03279	1.03321	1.03344	1.03323	1.0336	1.03327	1.03554	1.0333	1.03558	1.03361	1.03385	1.0334	1.03472	1.03317	1.03337	1.03394	1.03241	1.03294	1.03241	1.03208	1.03311	1.0327	1.03305	1.03283	1.03251
0.88	1.03308	1.03232	1.03217	1.03273	1.03249	1.03242	1.03248	1.03423	1.03493	1.03304	1.03315	1.03831	1.03383	1.03301	1.03306	1.03429	1.03341	1.0338	1.03286	1.03257	1.03252	1.03245	1.03254	1.03267	1.03254	1.03291	1.03282	1.03295	1.03291	1.03289	1.03404	1.0331	1.03394	1.03289	1.03314	1.03303	1.03349	1.03284	1.03291	1.03308	1.03269	1.03267	1.03248	1.03231	1.0329	1.03276	1.03283	1.03279	1.03261
1	1.03245	1.03245	1.03245	1.03245	1.03245	1.03245	1.03245	1.03245	1.03245	1.03245	1.03245	1.03245	1.03245	1.03245	1.03245	1.03245	1.03245	1.03245	1.03245	1.03245	1.03245	1.03245	1.03245	1.03245	1.03245	1.03245	1.03245	1.03245	1.03245	1.03245	1.03245	1.03245	1.03245	1.03245	1.03245	1.03245	1.03245	1.03245	1.03245	1.03245	1.03245	1.03245	1.03245	1.03245	1.03245	1.03245	1.03245	1.03245	1.03245
1.25	1.03186	1.03291	1.03318	1.03226	1.03267	1.03267	1.03233	1.03029	1.02925	1.03156	1.03162	1.02396	1.03036	1.03191	1.03133	1.02928	1.03104	1.03059	1.03223	1.03217	1.03249	1.03259	1.03246	1.03259	1.03237	1.03209	1.032	1.0319	1.03172	1.03197	1.03	1.03182	1.0304	1.03163	1.03165	1.03169	1.03082	1.03226	1.03198	1.03152	1.03263	1.0323	1.03271	1.03298	1.03194	1.03249	1.03203	1.03215	1.03252
1.5	1.03156	1.03294	1.03375	1.03196	1.03286	1.03269	1.03214	1.02959	1.0275	1.03072	1.03099	1.01939	1.0286	1.03131	1.03075	1.02672	1.03014	1.02906	1.03169	1.03211	1.03277	1.0327	1.03232	1.03246	1.03225	1.0317	1.03144	1.0313	1.03093	1.03164	1.02797	1.03151	1.0285	1.03101	1.03063	1.03106	1.02929	1.03174	1.03131	1.03074	1.0328	1.03229	1.03281	1.0333	1.03156	1.03253	1.0317	1.03184	1.03267
1.75	1.03119	1.03312	1.03389	1.03151	1.03282	1.03281	1.03192	1.02985	1.02639	1.02995	1.03041	1.02118	1.02725	1.03107	1.0299	1.02439	1.0291	1.02803	1.03144	1.03179	1.03262	1.0326	1.03239	1.03231	1.03228	1.03131	1.031	1.03098	1.03027	1.03123	1.02641	1.03096	1.02738	1.03031	1.03009	1.0308	1.02778	1.03153	1.03116	1.03019	1.03277	1.03217	1.03277	1.0334	1.03096	1.03231	1.03149	1.03168	1.03264
2	1.03093	1.03329	1.03428	1.03143	1.03292	1.03282	1.03183	1.03028	1.026	1.02935	1.02978	1.0229	1.02618	1.03078	1.02931	1.02256	1.0283	1.02694	1.03123	1.03166	1.03267	1.03276	1.03241	1.03217	1.03214	1.03123	1.03076	1.03065	1.02972	1.03078	1.02489	1.03048	1.02647	1.02985	1.02951	1.03024	1.02658	1.03102	1.03084	1.02968	1.03281	1.03216	1.03274	1.0337	1.03083	1.0322	1.03126	1.03151	1.03273
2.25	1.03067	1.03343	1.03427	1.03115	1.03303	1.03285	1.03182	1.03089	1.02609	1.02885	1.0294	1.02426	1.02546	1.03041	1.02875	1.02125	1.02763	1.02628	1.03089	1.03144	1.03271	1.03271	1.0322	1.03205	1.03224	1.03089	1.03031	1.03035	1.02927	1.03056	1.02373	1.03026	1.02592	1.0294	1.0291	1.03002	1.02551	1.03073	1.03042	1.02936	1.03283	1.03187	1.0326	1.03395	1.03032	1.03209	1.03117	1.03137	1.03298
2.5	1.03065	1.03354	1.0347	1.0309	1.03309	1.03297	1.03191	1.03161	1.0263	1.0284	1.02914	1.02551	1.0246	1.03017	1.02815	1.01959	1.0271	1.0256	1.03079	1.03123	1.03267	1.0328	1.03229	1.032	1.03218	1.03079	1.03021	1.03	1.02886	1.03018	1.0226	1.02991	1.0253	1.02877	1.02856	1.02965	1.02467	1.03075	1.03024	1.02897	1.0327	1.03191	1.03284	1.03405	1.03007	1.03198	1.0309	1.03118	1.03294
2.75	1.03077	1.03336	1.03488	1.03083	1.03314	1.0328	1.03149	1.0323	1.02657	1.02809	1.02894	1.02662	1.02393	1.03009	1.02776	1.01868	1.0264	1.02523	1.03053	1.03113	1.03288	1.03287	1.03235	1.03213	1.03188	1.03051	1.02998	1.02967	1.02864	1.02996	1.02162	1.02976	1.02508	1.02858	1.02824	1.0292	1.02393	1.03035	1.03001	1.0285	1.03274	1.03179	1.03271	1.03417	1.02991	1.03224	1.03071	1.03087	1.03289
3	1.0309	1.03336	1.03506	1.03066	1.03316	1.03294	1.03157	1.03292	1.02681	1.02769	1.02865	1.02727	1.02335	1.02988	1.02716	1.01772	1.02626	1.02477	1.0305	1.03102	1.0327	1.03268	1.03238	1.03183	1.03191	1.03039	1.02986	1.02949	1.02838	1.02988	1.0209	1.0296	1.02471	1.02815	1.02774	1.0291	1.02332	1.03036	1.02977	1.02835	1.0329	1.03184	1.03283	1.03421	1.02962	1.03207	1.03055	1.0311	1.03302
3.25	1.03103	1.03348	1.03529	1.03042	1.03305	1.03306	1.03133	1.03333	1.02711	1.02751	1.02843	1.02794	1.02309	1.02981	1.02698	1.0171	1.02585	1.02431	1.03027	1.03091	1.03265	1.03264	1.03241	1.03194	1.03183	1.03031	1.02974	1.02939	1.02799	1.02952	1.02015	1.02933	1.02444	1.02796	1.02779	1.02885	1.02295	1.0302	1.0297	1.02809	1.03285	1.03167	1.03269	1.03429	1.02951	1.03199	1.03032	1.03094	1.03305
3.5	1.03125	1.03351	1.03542	1.03039	1.03315	1.03308	1.03125	1.03381	1.02747	1.02711	1.02821	1.02843	1.02245	1.02961	1.02655	1.01636	1.02534	1.02412	1.03019	1.03085	1.0325	1.03272	1.0323	1.03191	1.03185	1.03033	1.02942	1.02918	1.02767	1.02949	1.01943	1.02918	1.02404	1.02779	1.0273	1.02864	1.02254	1.02994	1.02947	1.02799	1.03279	1.0317	1.03289	1.0342	1.02936	1.03189	1.03023	1.03082	1.03313
3.75	1.03151	1.03353	1.0356	1.0302	1.03316	1.03295	1.03126	1.03445	1.02765	1.02699	1.02797	1.02908	1.02207	1.0298	1.02636	1.01564	1.02509	1.02382	1.03011	1.03079	1.03234	1.03271	1.0324	1.03179	1.03182	1.03008	1.02926	1.0291	1.02741	1.02931	1.01891	1.02903	1.02394	1.02749	1.02714	1.02852	1.02233	1.02989	1.02949	1.0278	1.03291	1.03174	1.03268	1.03423	1.02914	1.03189	1.03018	1.03088	1.03329
4	1.03182	1.0336	1.03567	1.03006	1.03326	1.03298	1.0312	1.03472	1.02788	1.02681	1.0279	1.02955	1.02196	1.02962	1.02595	1.01511	1.02487	1.02358	1.03014	1.03063	1.03258	1.03288	1.03236	1.03186	1.03187	1.03004	1.02928	1.02881	1.02713	1.02923	1.01832	1.02899	1.02371	1.02718	1.02683	1.02833	1.02208	1.02975	1.02914	1.02758	1.03284	1.03171	1.03285	1.03385	1.02895	1.03202	1.03009	1.03071	1.03317
[truncated: 257 more columns]
