# Supplementary material for: Computational analysis of dynamic allostery and control in the SARS-CoV-2 main protease
Source: J R Soc Interface. 2021 Jan 6;18(174):20200591. doi: 10.1098/rsif.2020.0591 (PMC7879766; doi:10.1098/rsif.2020.0591)
Supplement: 6lu7-2point-25-Grel-0-0.25.xlsx [file rsif20200591supp8.xlsx]

## Sheet: Sheet1
	1	2	3	4	5	6	7	8	9	10	11	12	13	14	15	16	17	18	19	20	21	22	23	24	25	26	27	28	29	30	31	32	33	34	35	36	37	38	39	40	41	42	43	44	45	46	47	48	49
1	-0.14664	-0.268095	-0.291238	-0.191058	-0.227953	-0.16394	-0.193678	-0.24808	-0.255958	-0.177257	-0.204114	-0.259362	-0.16972	-0.220297	-0.167305	-0.199292	-0.198429	-0.169863	-0.163125	-0.168437	-0.173639	-0.175112	-0.154883	-0.157353	-0.248064	-0.18196	-0.186481	-0.165833	-0.159293	-0.162776	-0.16554	-0.163552	-0.177297	-0.156854	-0.160837	-0.158723	-0.184249	-0.168596	-0.18409	-0.238626	-0.247581	-0.237771	-0.228698	-0.25462	-0.26207	-0.153038	-0.201303	-0.198104	-0.216117
2	-0.268095	-0.0804104	-0.22439	-0.118517	-0.158873	-0.0967917	-0.126498	-0.17953	-0.187661	-0.111194	-0.138034	-0.191359	-0.104986	-0.153711	-0.101297	-0.135255	-0.133173	-0.105422	-0.0971322	-0.102318	-0.107488	-0.108763	-0.0886446	-0.091099	-0.181612	-0.115738	-0.120228	-0.0997766	-0.0931417	-0.0965146	-0.100085	-0.0976626	-0.114804	-0.0909644	-0.0948598	-0.0925479	-0.117868	-0.102358	-0.118137	-0.172895	-0.181398	-0.171462	-0.162658	-0.188429	-0.195998	-0.0868235	-0.135318	-0.132191	-0.149942
3	-0.291238	-0.22439	-0.126522	-0.163251	-0.193599	-0.141716	-0.172657	-0.226109	-0.235285	-0.157511	-0.18428	-0.237827	-0.151256	-0.200139	-0.147519	-0.18147	-0.17949	-0.151541	-0.143117	-0.148327	-0.153473	-0.154867	-0.134677	-0.137155	-0.227455	-0.161826	-0.166371	-0.145872	-0.139356	-0.1425	-0.146435	-0.143806	-0.159427	-0.137124	-0.141059	-0.138675	-0.163964	-0.14843	-0.16432	-0.217558	-0.227383	-0.217273	-0.208405	-0.234264	-0.241967	-0.132967	-0.181367	-0.178176	-0.19599
4	-0.191058	-0.118517	-0.163251	-0.0383604	-0.115596	-0.053087	-0.0849075	-0.137211	-0.145326	-0.0692387	-0.0958574	-0.149934	-0.0636569	-0.111772	-0.0593814	-0.0941631	-0.0915899	-0.0642665	-0.0550584	-0.0602128	-0.0654225	-0.0667368	-0.0465313	-0.0490332	-0.139412	-0.0736567	-0.0781934	-0.0578058	-0.0512422	-0.0545042	-0.0585897	-0.055874	-0.0735538	-0.0491045	-0.0530712	-0.0505771	-0.0759132	-0.0602998	-0.0761903	-0.130275	-0.139166	-0.129135	-0.12041	-0.146284	-0.153964	-0.0447657	-0.0933318	-0.0900222	-0.107884
5	-0.227953	-0.158873	-0.193599	-0.115596	-0.0782726	-0.0940681	-0.12322	-0.176933	-0.189941	-0.110125	-0.136134	-0.191564	-0.102912	-0.152294	-0.0992541	-0.133196	-0.131082	-0.103284	-0.0948757	-0.100085	-0.105184	-0.106578	-0.0864831	-0.0889534	-0.179261	-0.113609	-0.118082	-0.0974964	-0.0909565	-0.0943214	-0.0979318	-0.0956041	-0.113585	-0.0888504	-0.0927775	-0.0903864	-0.115928	-0.10026	-0.115833	-0.170282	-0.17934	-0.169142	-0.16067	-0.186093	-0.193742	-0.0847017	-0.13322	-0.130029	-0.147654
6	-0.16394	-0.0967917	-0.141716	-0.053087	-0.0940681	-0.0163814	-0.0716061	-0.113862	-0.129531	-0.0472834	-0.0740209	-0.127551	-0.0412265	-0.0896343	-0.0372599	-0.0716773	-0.0693654	-0.0417887	-0.0330477	-0.0382891	-0.043483	-0.0447419	-0.0245918	-0.0270858	-0.117544	-0.0517173	-0.0562065	-0.0357634	-0.0292077	-0.0325806	-0.0362939	-0.0337999	-0.0516064	-0.0270621	-0.0309338	-0.0285427	-0.0540213	-0.0383208	-0.0542271	-0.10904	-0.117449	-0.107306	-0.0987394	-0.124368	-0.131953	-0.022747	-0.0713369	-0.0681065	-0.0858893
7	-0.193678	-0.126498	-0.172657	-0.0849075	-0.12322	-0.0716061	-0.0459137	-0.16455	-0.148691	-0.0786843	-0.103925	-0.157709	-0.0720811	-0.120584	-0.0668397	-0.101431	-0.0993887	-0.0714873	-0.0626276	-0.0679403	-0.0729283	-0.0742743	-0.0540925	-0.0565707	-0.147139	-0.0812892	-0.0857547	-0.0653037	-0.0587718	-0.0621921	-0.0658738	-0.0633085	-0.0811863	-0.0565944	-0.0604899	-0.0582175	-0.0839099	-0.0678532	-0.0837199	-0.138549	-0.14668	-0.136688	-0.128327	-0.15379	-0.161351	-0.0522398	-0.100814	-0.0975043	-0.115366
8	-0.24808	-0.17953	-0.226109	-0.137211	-0.176933	-0.113862	-0.16455	-0.0991907	-0.207787	-0.131961	-0.161597	-0.221516	-0.128185	-0.174312	-0.121479	-0.155761	-0.153354	-0.124551	-0.116087	-0.121281	-0.126395	-0.127535	-0.10748	-0.110117	-0.201928	-0.134851	-0.139071	-0.118692	-0.112223	-0.115762	-0.119768	-0.116736	-0.133664	-0.109871	-0.113901	-0.111708	-0.138382	-0.12136	-0.137211	-0.194731	-0.20063	-0.190963	-0.181715	-0.207605	-0.214652	-0.105643	-0.153782	-0.150425	-0.169958
9	-0.255958	-0.187661	-0.235285	-0.145326	-0.189941	-0.129531	-0.148691	-0.207787	-0.106902	-0.147092	-0.171786	-0.201731	-0.13611	-0.186434	-0.12847	-0.164558	-0.15919	-0.133608	-0.123854	-0.129269	-0.133988	-0.135192	-0.115255	-0.117726	-0.208793	-0.142943	-0.146997	-0.126878	-0.120077	-0.124194	-0.127615	-0.124258	-0.144344	-0.117599	-0.121558	-0.120093	-0.147306	-0.129206	-0.145508	-0.199799	-0.207534	-0.197471	-0.188793	-0.214375	-0.222071	-0.113236	-0.161446	-0.158168	-0.176157
10	-0.177257	-0.111194	-0.157511	-0.0692387	-0.110125	-0.0472834	-0.0786843	-0.131961	-0.147092	-0.0306012	-0.0919779	-0.149055	-0.0530712	-0.104828	-0.0525723	-0.0878845	-0.0828094	-0.0575129	-0.0472201	-0.0525644	-0.0575762	-0.0589855	-0.0388513	-0.0413611	-0.131732	-0.0658896	-0.0704897	-0.0503871	-0.0436651	-0.0469667	-0.0527545	-0.0486373	-0.0694921	-0.0418204	-0.0454862	-0.0430951	-0.0688508	-0.0526594	-0.0684232	-0.123149	-0.131463	-0.121431	-0.11288	-0.13847	-0.14611	-0.0369907	-0.0854934	-0.0822314	-0.100172
11	-0.204114	-0.138034	-0.18428	-0.0958574	-0.136134	-0.0740209	-0.103925	-0.161597	-0.171786	-0.0919779	-0.0574337	-0.170504	-0.0784864	-0.141074	-0.0675127	-0.110093	-0.109539	-0.0837832	-0.0739734	-0.079294	-0.0844166	-0.0856834	-0.0656283	-0.0680432	-0.158327	-0.0928725	-0.0973855	-0.0769742	-0.069983	-0.0730312	-0.0771404	-0.0747652	-0.0949707	-0.0683045	-0.0720495	-0.0695158	-0.0950815	-0.0793573	-0.095707	-0.149847	-0.15835	-0.148169	-0.139499	-0.165247	-0.172649	-0.0638469	-0.112294	-0.109198	-0.127124
12	-0.259362	-0.191359	-0.237827	-0.149934	-0.191564	-0.127551	-0.157709	-0.221516	-0.201731	-0.149055	-0.170504	-0.111431	-0.162468	-0.211548	-0.138786	-0.178833	-0.172935	-0.143093	-0.129467	-0.13417	-0.13896	-0.139871	-0.120441	-0.122524	-0.212997	-0.14915	-0.152579	-0.132033	-0.126451	-0.130433	-0.145302	-0.13185	-0.159974	-0.125255	-0.127567	-0.12843	-0.153647	-0.134329	-0.15071	-0.203987	-0.210757	-0.201351	-0.19238	-0.218524	-0.226972	-0.117971	-0.166149	-0.162333	-0.180836
13	-0.16972	-0.104986	-0.151256	-0.0636569	-0.102912	-0.0412265	-0.0720811	-0.128185	-0.13611	-0.0530712	-0.0784864	-0.162468	-0.0248293	-0.109008	-0.0465154	-0.0918908	-0.076507	-0.064702	-0.0418283	-0.0474101	-0.0518756	-0.0536333	-0.0332457	-0.0356447	-0.125786	-0.0599752	-0.0647812	-0.0467134	-0.0393343	-0.0418441	-0.0518123	-0.0470063	-0.0752323	-0.0386613	-0.0417412	-0.0384317	-0.0643457	-0.047133	-0.0629443	-0.116728	-0.125437	-0.115485	-0.106554	-0.132349	-0.140441	-0.031298	-0.079769	-0.0763328	-0.0944956
14	-0.220297	-0.153711	-0.200139	-0.111772	-0.152294	-0.0896343	-0.120584	-0.174312	-0.186434	-0.104828	-0.141074	-0.211548	-0.109008	-0.0731183	-0.104646	-0.129467	-0.11402	-0.0990561	-0.0893017	-0.0943214	-0.099935	-0.100711	-0.0812971	-0.0836803	-0.173497	-0.108589	-0.112856	-0.09273	-0.0849392	-0.0879716	-0.0936009	-0.0913207	-0.114424	-0.0841633	-0.0880112	-0.0849471	-0.111487	-0.0948836	-0.111787	-0.165674	-0.172832	-0.162238	-0.153735	-0.180076	-0.187978	-0.0795236	-0.127923	-0.124535	-0.142468
15	-0.167305	-0.101297	-0.147519	-0.0593814	-0.0992541	-0.0372599	-0.0668397	-0.121479	-0.12847	-0.0525723	-0.0675127	-0.138786	-0.0465154	-0.104646	-0.020926	-0.0770217	-0.0804104	-0.049057	-0.0376795	-0.0426913	-0.0478693	-0.0489382	-0.0290494	-0.0315276	-0.121494	-0.0562144	-0.0606957	-0.0404506	-0.0341008	-0.0359851	-0.0429051	-0.0402131	-0.0636015	-0.032256	-0.0365314	-0.0331427	-0.0591201	-0.0427705	-0.0593893	-0.113031	-0.121043	-0.110734	-0.102041	-0.128335	-0.136126	-0.0273392	-0.0757707	-0.072382	-0.0904656
16	-0.199292	-0.135255	-0.18147	-0.0941631	-0.133196	-0.0716773	-0.101431	-0.155761	-0.164558	-0.0878845	-0.110093	-0.178833	-0.0918908	-0.129467	-0.0770217	-0.0553672	-0.135516	-0.0814634	-0.0731104	-0.0778609	-0.0828648	-0.0837516	-0.0639498	-0.0660876	-0.155643	-0.0908377	-0.095707	-0.0779718	-0.0731342	-0.0710914	-0.0832527	-0.072382	-0.110497	-0.0694763	-0.0720811	-0.0683678	-0.0945273	-0.078336	-0.0945431	-0.14645	-0.15478	-0.145057	-0.135405	-0.162048	-0.170314	-0.0618279	-0.110093	-0.106348	-0.125263
17	-0.198429	-0.133173	-0.17949	-0.0915899	-0.131082	-0.0693654	-0.0993887	-0.153354	-0.15919	-0.0828094	-0.109539	-0.172935	-0.076507	-0.11402	-0.0804104	-0.135516	-0.0529207	-0.123711	-0.0691754	-0.0765308	-0.0816376	-0.0828252	-0.0616775	-0.064029	-0.154067	-0.0889059	-0.0928884	-0.0736646	-0.0676711	-0.0703789	-0.0780113	-0.0737676	-0.101495	-0.0660796	-0.0690804	-0.0666972	-0.0910357	-0.0750977	-0.0912653	-0.144883	-0.153647	-0.143806	-0.135018	-0.160813	-0.168501	-0.0594052	-0.107845	-0.104543	-0.122658
18	-0.169863	-0.105422	-0.151541	-0.0642665	-0.103284	-0.0417887	-0.0714873	-0.124551	-0.133608	-0.0575129	-0.0837832	-0.143093	-0.064702	-0.0990561	-0.049057	-0.0814634	-0.123711	-0.0254311	-0.0446786	-0.0483206	-0.0541479	-0.0547576	-0.0339345	-0.0363018	-0.126649	-0.061535	-0.0660163	-0.0482573	-0.0419154	-0.0420737	-0.0499041	-0.0445044	-0.0742426	-0.0398489	-0.0424379	-0.0395401	-0.0635619	-0.0483602	-0.0635856	-0.116799	-0.125509	-0.115651	-0.106673	-0.13269	-0.141114	-0.0318997	-0.0803312	-0.0767366	-0.0951528
19	-0.163125	-0.0971322	-0.143117	-0.0550584	-0.0948757	-0.0330477	-0.0626276	-0.116087	-0.123854	-0.0472201	-0.0739734	-0.129467	-0.0418283	-0.0893017	-0.0376795	-0.0731104	-0.0691754	-0.0446786	-0.0166426	-0.047323	-0.0447657	-0.0459295	-0.0249085	-0.0272046	-0.116649	-0.0526199	-0.0572991	-0.0363335	-0.030332	-0.0329765	-0.0371886	-0.0338791	-0.0545438	-0.0277192	-0.0313376	-0.0294215	-0.0537283	-0.0396351	-0.0548843	-0.109911	-0.1179	-0.109064	-0.0991828	-0.12501	-0.13151	-0.0231112	-0.0714715	-0.0681303	-0.0864039
20	-0.168437	-0.102318	-0.148327	-0.0602128	-0.100085	-0.0382891	-0.0679403	-0.121281	-0.129269	-0.0525644	-0.079294	-0.13417	-0.0474101	-0.0943214	-0.0426913	-0.0778609	-0.0765308	-0.0483206	-0.047323	-0.0218207	-0.0523507	-0.0539737	-0.0318047	-0.0329369	-0.126253	-0.0608066	-0.0612341	-0.0421766	-0.0337761	-0.038883	-0.0424142	-0.039263	-0.0596189	-0.0327706	-0.0365077	-0.0345758	-0.0590806	-0.0412186	-0.0598802	-0.115905	-0.127377	-0.114147	-0.104488	-0.131415	-0.137955	-0.0282893	-0.076705	-0.0733717	-0.0920333
21	-0.173639	-0.107488	-0.153473	-0.0654225	-0.105184	-0.043483	-0.0729283	-0.126395	-0.133988	-0.0575762	-0.0844166	-0.13896	-0.0518756	-0.099935	-0.0478693	-0.0828648	-0.0816376	-0.0541479	-0.0447657	-0.0523507	-0.0270938	-0.0715506	-0.0336732	-0.0348133	-0.128493	-0.0681303	-0.0662222	-0.0473547	-0.0399043	-0.0437285	-0.0476081	-0.0444094	-0.0637281	-0.0383129	-0.0420025	-0.0396985	-0.064417	-0.0488907	-0.0653196	-0.120861	-0.130718	-0.119784	-0.111265	-0.13847	-0.140378	-0.033594	-0.0819147	-0.0783043	-0.0976547
22	-0.175112	-0.108763	-0.154867	-0.0667368	-0.106578	-0.0447419	-0.0742743	-0.127535	-0.135192	-0.0589855	-0.0856834	-0.139871	-0.0536333	-0.100711	-0.0489382	-0.0837516	-0.0828252	-0.0547576	-0.0459295	-0.0539737	-0.0715506	-0.0283764	-0.0337366	-0.0398568	-0.127797	-0.0612737	-0.0709964	-0.0484236	-0.0412582	-0.0448844	-0.0485819	-0.0454545	-0.0646545	-0.038978	-0.0430397	-0.0405535	-0.0656838	-0.0509334	-0.0668872	-0.121138	-0.12919	-0.121486	-0.105612	-0.140489	-0.143592	-0.0347579	-0.0831736	-0.0806162	-0.097528
23	-0.154883	-0.0886446	-0.134677	-0.0465313	-0.0864831	-0.0245918	-0.0540925	-0.10748	-0.115255	-0.0388513	-0.0656283	-0.120441	-0.0332457	-0.0812971	-0.0290494	-0.0639498	-0.0616775	-0.0339345	-0.0249085	-0.0318047	-0.0336732	-0.0337366	-0.00821047	-0.0170306	-0.110394	-0.0443144	-0.0487719	-0.0275767	-0.0210369	-0.0244731	-0.0283289	-0.0255815	-0.0436414	-0.018915	-0.0229608	-0.0204589	-0.0458741	-0.030332	-0.0464759	-0.101115	-0.109539	-0.0997608	-0.0896184	-0.1163	-0.1236	-0.0146316	-0.0632927	-0.0605215	-0.0778372
24	-0.157353	-0.091099	-0.137155	-0.0490332	-0.0889534	-0.0270858	-0.0565707	-0.110117	-0.117726	-0.0413611	-0.0680432	-0.122524	-0.0356447	-0.0836803	-0.0315276	-0.0660876	-0.064029	-0.0363018	-0.0272046	-0.0329369	-0.0348133	-0.0398568	-0.0170306	-0.0106411	-0.111629	-0.0450824	-0.0502525	-0.0300153	-0.0235705	-0.0270067	-0.0307517	-0.0277668	-0.0454387	-0.0211081	-0.0252015	-0.02285	-0.0483048	-0.0321768	-0.0484394	-0.104147	-0.116293	-0.107488	-0.0970688	-0.123814	-0.12687	-0.0174185	-0.0665943	-0.063071	-0.0832844
25	-0.248064	-0.181612	-0.227455	-0.139412	-0.179261	-0.117544	-0.147139	-0.201928	-0.208793	-0.131732	-0.158327	-0.212997	-0.125786	-0.173497	-0.121494	-0.155643	-0.154067	-0.126649	-0.116649	-0.126253	-0.128493	-0.127797	-0.110394	-0.111629	-0.101249	-0.127409	-0.140164	-0.119966	-0.114076	-0.117338	-0.121138	-0.117496	-0.134139	-0.110996	-0.115232	-0.113466	-0.139404	-0.12269	-0.140196	-0.209054	-0.215309	-0.217193	-0.189712	-0.203464	-0.172111	-0.10756	-0.150005	-0.148042	-0.176798
26	-0.18196	-0.115738	-0.161826	-0.0736567	-0.113609	-0.0517173	-0.0812892	-0.134851	-0.142943	-0.0658896	-0.0928725	-0.14915	-0.0599752	-0.108589	-0.0562144	-0.0908377	-0.0889059	-0.061535	-0.0526199	-0.0608066	-0.0681303	-0.0612737	-0.0443144	-0.0450824	-0.127409	-0.0353438	-0.0967996	-0.0556206	-0.0492153	-0.0521131	-0.0556206	-0.0528653	-0.0720495	-0.0465788	-0.0501338	-0.0480594	-0.0730075	-0.0579959	-0.0742347	-0.130481	-0.137266	-0.136308	-0.118106	-0.14417	-0.146728	-0.0415907	-0.0896184	-0.0862139	-0.105358
27	-0.186481	-0.120228	-0.166371	-0.0781934	-0.118082	-0.0562065	-0.0857547	-0.139071	-0.146997	-0.0704897	-0.0973855	-0.152579	-0.0647812	-0.112856	-0.0606957	-0.095707	-0.0928884	-0.0660163	-0.0572991	-0.0612341	-0.0662222	-0.0709964	-0.0487719	-0.0502525	-0.140164	-0.0967996	-0.0398172	-0.0666497	-0.0524694	-0.0566657	-0.059801	-0.0571803	-0.0762062	-0.0506959	-0.0545121	-0.0522477	-0.0777976	-0.0623822	-0.0822868	-0.137519	-0.143545	-0.118779	-0.116989	-0.148359	-0.156165	-0.0461829	-0.0949469	-0.091289	-0.110164
28	-0.165833	-0.0997766	-0.145872	-0.0578058	-0.0974964	-0.0357634	-0.0653037	-0.118692	-0.126878	-0.0503871	-0.0769742	-0.132033	-0.0467134	-0.09273	-0.0404506	-0.0779718	-0.0736646	-0.0482573	-0.0363335	-0.0421766	-0.0473547	-0.0484236	-0.0275767	-0.0300153	-0.119966	-0.0556206	-0.0666497	-0.0193267	-0.0392155	-0.036381	-0.041662	-0.0376161	-0.0584551	-0.0306566	-0.0343066	-0.0317176	-0.0583363	-0.0416778	-0.0591835	-0.112191	-0.120869	-0.109531	-0.10159	-0.12744	-0.134764	-0.0257161	-0.0743059	-0.0710914	-0.0892146
29	-0.159293	-0.0931417	-0.139356	-0.0512422	-0.0909565	-0.0292077	-0.0587718	-0.112223	-0.120077	-0.0436651	-0.069983	-0.126451	-0.0393343	-0.0849392	-0.0341008	-0.0731342	-0.0676711	-0.0419154	-0.030332	-0.0337761	-0.0399043	-0.0412582	-0.0210369	-0.0235705	-0.114076	-0.0492153	-0.0524694	-0.0392155	-0.0127868	-0.032636	-0.0338078	-0.0301737	-0.0519469	-0.0240059	-0.0275846	-0.0234438	-0.0495558	-0.0377983	-0.051551	-0.105343	-0.113814	-0.103561	-0.095034	-0.120837	-0.128462	-0.0192158	-0.0678611	-0.0646387	-0.0825718
30	-0.162776	-0.0965146	-0.1425	-0.0545042	-0.0943214	-0.0325806	-0.0621921	-0.115762	-0.124194	-0.0469667	-0.0730312	-0.130433	-0.0418441	-0.0879716	-0.0359851	-0.0710914	-0.0703789	-0.0420737	-0.0329765	-0.038883	-0.0437285	-0.0448844	-0.0244731	-0.0270067	-0.117338	-0.0521131	-0.0566657	-0.036381	-0.032636	-0.0161597	-0.0400152	-0.0330319	-0.0517964	-0.0277747	-0.0323352	-0.0280755	-0.0587163	-0.0374736	-0.055296	-0.109262	-0.117322	-0.106855	-0.0984465	-0.124178	-0.131542	-0.0226204	-0.0710914	-0.0680669	-0.085913
31	-0.16554	-0.100085	-0.146435	-0.0585897	-0.0979318	-0.0362939	-0.0658738	-0.119768	-0.127615	-0.0527545	-0.0771404	-0.145302	-0.0518123	-0.0936009	-0.0429051	-0.0832527	-0.0780113	-0.0499041	-0.0371886	-0.0424142	-0.0476081	-0.0485819	-0.0283289	-0.0307517	-0.121138	-0.0556206	-0.059801	-0.041662	-0.0338078	-0.0400152	-0.0199205	-0.0443144	-0.0639102	-0.0308467	-0.0345679	-0.0332615	-0.0571091	-0.0427863	-0.0584076	-0.112286	-0.12094	-0.110924	-0.101954	-0.127987	-0.135595	-0.0263495	-0.074971	-0.0716457	-0.0897214
32	-0.163552	-0.0976626	-0.143806	-0.055874	-0.0956041	-0.0337999	-0.0633085	-0.116736	-0.124258	-0.0486373	-0.0747652	-0.13185	-0.0470063	-0.0913207	-0.0402131	-0.072382	-0.0737676	-0.0445044	-0.0338791	-0.039263	-0.0444094	-0.0454545	-0.0255815	-0.0277668	-0.117496	-0.0528653	-0.0571803	-0.0376161	-0.0301737	-0.0330319	-0.0443144	-0.0173394	-0.0735934	-0.0300153	-0.03456	-0.0291444	-0.0521844	-0.0397935	-0.0561194	-0.109602	-0.116673	-0.106625	-0.0979397	-0.124321	-0.131938	-0.023713	-0.0720178	-0.0685657	-0.0868235
33	-0.177297	-0.114804	-0.159427	-0.0735538	-0.113585	-0.0516064	-0.0811863	-0.133664	-0.144344	-0.0694921	-0.0949707	-0.159974	-0.0752323	-0.114424	-0.0636015	-0.110497	-0.101495	-0.0742426	-0.0545438	-0.0596189	-0.0637281	-0.0646545	-0.0436414	-0.0454387	-0.134139	-0.0720495	-0.0762062	-0.0584551	-0.0519469	-0.0517964	-0.0639102	-0.0735934	-0.0352013	-0.049532	-0.0541875	-0.0503396	-0.07718	-0.0578217	-0.0734271	-0.125224	-0.135453	-0.122991	-0.114662	-0.137931	-0.148754	-0.041662	-0.0888029	-0.0851213	-0.104298
34	-0.156854	-0.0909644	-0.137124	-0.0491045	-0.0888504	-0.0270621	-0.0565944	-0.109871	-0.117599	-0.0418204	-0.0683045	-0.125255	-0.0386613	-0.0841633	-0.032256	-0.0694763	-0.0660796	-0.0398489	-0.0277192	-0.0327706	-0.0383129	-0.038978	-0.018915	-0.0211081	-0.110996	-0.0465788	-0.0506959	-0.0306566	-0.0240059	-0.0277747	-0.0308467	-0.0300153	-0.049532	-0.0105699	-0.0322797	-0.0230083	-0.048186	-0.032731	-0.0490332	-0.103094	-0.110291	-0.100513	-0.0913207	-0.117868	-0.125509	-0.0169989	-0.0653829	-0.0620417	-0.0801491
35	-0.160837	-0.0948598	-0.141059	-0.0530712	-0.0927775	-0.0309338	-0.0604899	-0.113901	-0.121558	-0.0454862	-0.0720495	-0.127567	-0.0417412	-0.0880112	-0.0365314	-0.0720811	-0.0690804	-0.0424379	-0.0313376	-0.0365077	-0.0420025	-0.0430397	-0.0229608	-0.0252015	-0.115232	-0.0501338	-0.0545121	-0.0343066	-0.0275846	-0.0323352	-0.0345679	-0.03456	-0.0541875	-0.0322797	-0.0145445	-0.0345996	-0.0506167	-0.0365631	-0.0531028	-0.107639	-0.114701	-0.104757	-0.0957624	-0.121954	-0.129515	-0.0209894	-0.0693733	-0.0661667	-0.0842662
36	-0.158723	-0.0925479	-0.138675	-0.0505771	-0.0903864	-0.0285427	-0.0582175	-0.111708	-0.120093	-0.0430951	-0.0695158	-0.12843	-0.0384317	-0.0849471	-0.0331427	-0.0683678	-0.0666972	-0.0395401	-0.0294215	-0.0345758	-0.0396985	-0.0405535	-0.0204589	-0.02285	-0.113466	-0.0480594	-0.0522477	-0.0317176	-0.0234438	-0.0280755	-0.0332615	-0.0291444	-0.0503396	-0.0230083	-0.0345996	-0.0121455	-0.05011	-0.0352013	-0.0507909	-0.10467	-0.113181	-0.103268	-0.0943056	-0.120204	-0.127797	-0.0185349	-0.0671881	-0.064029	-0.0819147
37	-0.184249	-0.117868	-0.163964	-0.0759132	-0.115928	-0.0540213	-0.0839099	-0.138382	-0.147306	-0.0688508	-0.0950815	-0.153647	-0.0643457	-0.111487	-0.0591201	-0.0945273	-0.0910357	-0.0635619	-0.0537283	-0.0590806	-0.064417	-0.0656838	-0.0458741	-0.0483048	-0.139404	-0.0730075	-0.0777976	-0.0583363	-0.0495558	-0.0587163	-0.0571091	-0.0521844	-0.07718	-0.048186	-0.0506167	-0.05011	-0.0375766	-0.0618517	-0.0752006	-0.1325	-0.136704	-0.128066	-0.118826	-0.145461	-0.152967	-0.0440452	-0.0926033	-0.089278	-0.107417
38	-0.168596	-0.102358	-0.14843	-0.0602998	-0.10026	-0.0383208	-0.0678532	-0.12136	-0.129206	-0.0526594	-0.0793573	-0.134329	-0.047133	-0.0948836	-0.0427705	-0.078336	-0.0750977	-0.0483602	-0.0396351	-0.0412186	-0.0488907	-0.0509334	-0.030332	-0.0321768	-0.12269	-0.0579959	-0.0623822	-0.0416778	-0.0377983	-0.0374736	-0.0427863	-0.0397935	-0.0578217	-0.032731	-0.0365631	-0.0352013	-0.0618517	-0.0219474	-0.0699276	-0.115913	-0.130916	-0.109491	-0.103442	-0.131961	-0.13493	-0.028226	-0.0763012	-0.0731342	-0.0920808
39	-0.18409	-0.118137	-0.16432	-0.0761903	-0.115833	-0.0542271	-0.0837199	-0.137211	-0.145508	-0.0684232	-0.095707	-0.15071	-0.0629443	-0.111787	-0.0593893	-0.0945431	-0.0912653	-0.0635856	-0.0548843	-0.0598802	-0.0653196	-0.0668872	-0.0464759	-0.0484394	-0.140196	-0.0742347	-0.0822868	-0.0591835	-0.051551	-0.055296	-0.0584076	-0.0561194	-0.0734271	-0.0490332	-0.0531028	-0.0507909	-0.0752006	-0.0699276	-0.037822	-0.130948	-0.133181	-0.130837	-0.123996	-0.147108	-0.157036	-0.0440293	-0.0947411	-0.0890325	-0.109911
40	-0.238626	-0.172895	-0.217558	-0.130275	-0.170282	-0.10904	-0.138549	-0.194731	-0.199799	-0.123149	-0.149847	-0.203987	-0.116728	-0.165674	-0.113031	-0.14645	-0.144883	-0.116799	-0.109911	-0.115905	-0.120861	-0.121138	-0.101115	-0.104147	-0.209054	-0.130481	-0.137519	-0.112191	-0.105343	-0.109262	-0.112286	-0.109602	-0.125224	-0.103094	-0.107639	-0.10467	-0.1325	-0.115913	-0.130948	-0.09273	-0.171311	-0.211176	-0.205191	-0.221691	-0.202633	-0.0986286	-0.14242	-0.144083	-0.158746
41	-0.247581	-0.181398	-0.227383	-0.139166	-0.17934	-0.117449	-0.14668	-0.20063	-0.207534	-0.131463	-0.15835	-0.210757	-0.125437	-0.172832	-0.121043	-0.15478	-0.153647	-0.125509	-0.1179	-0.127377	-0.130718	-0.12919	-0.109539	-0.116293	-0.215309	-0.137266	-0.143545	-0.120869	-0.113814	-0.117322	-0.12094	-0.116673	-0.135453	-0.110291	-0.114701	-0.113181	-0.136704	-0.130916	-0.133181	-0.171311	-0.101273	-0.199751	-0.203607	-0.204082	-0.213393	-0.107536	-0.150061	-0.154732	-0.159863
42	-0.237771	-0.171462	-0.217273	-0.129135	-0.169142	-0.107306	-0.136688	-0.190963	-0.197471	-0.121431	-0.148169	-0.201351	-0.115485	-0.162238	-0.110734	-0.145057	-0.143806	-0.115651	-0.109064	-0.114147	-0.119784	-0.121486	-0.0997608	-0.107488	-0.217193	-0.136308	-0.118779	-0.109531	-0.103561	-0.106855	-0.110924	-0.106625	-0.122991	-0.100513	-0.104757	-0.103268	-0.128066	-0.109491	-0.130837	-0.211176	-0.199751	-0.0910515	-0.17774	-0.196331	-0.208912	-0.0980981	-0.142341	-0.146181	-0.173354
43	-0.228698	-0.162658	-0.208405	-0.12041	-0.16067	-0.0987394	-0.128327	-0.181715	-0.188793	-0.11288	-0.139499	-0.19238	-0.106554	-0.153735	-0.102041	-0.135405	-0.135018	-0.106673	-0.0991828	-0.104488	-0.111265	-0.105612	-0.0896184	-0.0970688	-0.189712	-0.118106	-0.116989	-0.10159	-0.095034	-0.0984465	-0.101954	-0.0979397	-0.114662	-0.0913207	-0.0957624	-0.0943056	-0.118826	-0.103442	-0.123996	-0.205191	-0.203607	-0.17774	-0.0824531	-0.202063	-0.197518	-0.0890167	-0.138992	-0.144495	-0.153497
44	-0.25462	-0.188429	-0.234264	-0.146284	-0.186093	-0.124368	-0.15379	-0.207605	-0.214375	-0.13847	-0.165247	-0.218524	-0.132349	-0.180076	-0.128335	-0.162048	-0.160813	-0.13269	-0.12501	-0.131415	-0.13847	-0.140489	-0.1163	-0.123814	-0.203464	-0.14417	-0.148359	-0.12744	-0.120837	-0.124178	-0.127987	-0.124321	-0.137931	-0.117868	-0.121954	-0.120204	-0.145461	-0.131961	-0.147108	-0.221691	-0.204082	-0.196331	-0.202063	-0.108019	-0.20736	-0.114226	-0.146815	-0.174866	-0.182238
45	-0.26207	-0.195998	-0.241967	-0.153964	-0.193742	-0.131953	-0.161351	-0.214652	-0.222071	-0.14611	-0.172649	-0.226972	-0.140441	-0.187978	-0.136126	-0.170314	-0.168501	-0.141114	-0.13151	-0.137955	-0.140378	-0.143592	-0.1236	-0.12687	-0.172111	-0.146728	-0.156165	-0.134764	-0.128462	-0.131542	-0.135595	-0.131938	-0.148754	-0.125509	-0.129515	-0.127797	-0.152967	-0.13493	-0.157036	-0.202633	-0.213393	-0.208912	-0.197518	-0.20736	-0.11554	-0.125279	-0.148636	-0.171074	-0.189086
46	-0.153038	-0.0868235	-0.132967	-0.0447657	-0.0847017	-0.022747	-0.0522398	-0.105643	-0.113236	-0.0369907	-0.0638469	-0.117971	-0.031298	-0.0795236	-0.0273392	-0.0618279	-0.0594052	-0.0318997	-0.0231112	-0.0282893	-0.033594	-0.0347579	-0.0146316	-0.0174185	-0.10756	-0.0415907	-0.0461829	-0.0257161	-0.0192158	-0.0226204	-0.0263495	-0.023713	-0.041662	-0.0169989	-0.0209894	-0.0185349	-0.0440452	-0.028226	-0.0440293	-0.0986286	-0.107536	-0.0980981	-0.0890167	-0.114226	-0.125279	-0.00634194	-0.0793177	-0.0592627	-0.077948
47	-0.201303	-0.135318	-0.181367	-0.0933318	-0.13322	-0.0713369	-0.100814	-0.153782	-0.161446	-0.0854934	-0.112294	-0.166149	-0.079769	-0.127923	-0.0757707	-0.110093	-0.107845	-0.0803312	-0.0714715	-0.076705	-0.0819147	-0.0831736	-0.0632927	-0.0665943	-0.150005	-0.0896184	-0.0949469	-0.0743059	-0.0678611	-0.0710914	-0.074971	-0.0720178	-0.0888029	-0.0653829	-0.0693733	-0.0671881	-0.0926033	-0.0763012	-0.0947411	-0.14242	-0.150061	-0.142341	-0.138992	-0.146815	-0.148636	-0.0793177	-0.0549476	-0.168754	-0.124281
48	-0.198104	-0.132191	-0.178176	-0.0900222	-0.130029	-0.0681065	-0.0975043	-0.150425	-0.158168	-0.0822314	-0.109198	-0.162333	-0.0763328	-0.124535	-0.072382	-0.106348	-0.104543	-0.0767366	-0.0681303	-0.0733717	-0.0783043	-0.0806162	-0.0605215	-0.063071	-0.148042	-0.0862139	-0.091289	-0.0710914	-0.0646387	-0.0680669	-0.0716457	-0.0685657	-0.0851213	-0.0620417	-0.0661667	-0.064029	-0.089278	-0.0731342	-0.0890325	-0.144083	-0.154732	-0.146181	-0.144495	-0.174866	-0.171074	-0.0592627	-0.168754	-0.0518281	-0.121486
49	-0.216117	-0.149942	-0.19599	-0.107884	-0.147654	-0.0858893	-0.115366	-0.169958	-0.176157	-0.100172	-0.127124	-0.180836	-0.0944956	-0.142468	-0.0904656	-0.125263	-0.122658	-0.0951528	-0.0864039	-0.0920333	-0.0976547	-0.097528	-0.0778372	-0.0832844	-0.176798	-0.105358	-0.110164	-0.0892146	-0.0825718	-0.085913	-0.0897214	-0.0868235	-0.104298	-0.0801491	-0.0842662	-0.0819147	-0.107417	-0.0920808	-0.109911	-0.158746	-0.159863	-0.173354	-0.153497	-0.182238	-0.189086	-0.077948	-0.124281	-0.121486	-0.0695475
50	-0.236219	-0.170528	-0.21637	-0.128478	-0.16839	-0.106475	-0.136039	-0.189229	-0.196616	-0.120552	-0.147693	-0.200693	-0.114741	-0.163188	-0.111019	-0.145104	-0.14303	-0.11524	-0.10695	-0.112255	-0.117702	-0.118874	-0.0987473	-0.102057	-0.193465	-0.125778	-0.130813	-0.109523	-0.103031	-0.106483	-0.110069	-0.107496	-0.122294	-0.10075	-0.104725	-0.102397	-0.128129	-0.112278	-0.131296	-0.181066	-0.189783	-0.18257	-0.179063	-0.199783	-0.203662	-0.0967363	-0.130497	-0.139475	-0.148754
51	-0.166696	-0.100481	-0.146617	-0.058463	-0.098399	-0.0364364	-0.0659371	-0.119372	-0.126736	-0.0506484	-0.077473	-0.130932	-0.0449557	-0.0931338	-0.0409969	-0.0754302	-0.0732767	-0.045597	-0.0368086	-0.0422083	-0.0474418	-0.048764	-0.0283606	-0.0312584	-0.122603	-0.0555968	-0.0603632	-0.0394213	-0.0328894	-0.0362464	-0.040126	-0.0374024	-0.0548526	-0.0307279	-0.0346312	-0.0322085	-0.0576712	-0.042042	-0.0580513	-0.115184	-0.122444	-0.112951	-0.10307	-0.131003	-0.134859	-0.0265237	-0.0748047	-0.0688824	-0.102785
52	-0.192649	-0.126704	-0.172705	-0.0846383	-0.12459	-0.0627464	-0.0922471	-0.14493	-0.153069	-0.0766495	-0.103727	-0.157535	-0.0705768	-0.119111	-0.0671089	-0.100806	-0.0985415	-0.0712656	-0.0630393	-0.0694525	-0.0746702	-0.0768	-0.0548922	-0.0578692	-0.155864	-0.0828569	-0.0858259	-0.0655412	-0.0592627	-0.062778	-0.0660638	-0.0636648	-0.0805925	-0.0569982	-0.061242	-0.0587401	-0.0844562	-0.0691833	-0.0835536	-0.138572	-0.151874	-0.141011	-0.142191	-0.163283	-0.187408	-0.0530316	-0.106301	-0.101376	-0.112833
53	-0.166228	-0.100141	-0.146213	-0.0581304	-0.0980348	-0.0360485	-0.0656363	-0.118755	-0.126332	-0.0502288	-0.0771404	-0.130576	-0.0444886	-0.0927538	-0.0406565	-0.0749077	-0.0726116	-0.045019	-0.0365394	-0.0418916	-0.0469905	-0.0480198	-0.0279172	-0.0307517	-0.120608	-0.0553197	-0.0597694	-0.0391126	-0.0326123	-0.0359614	-0.0397301	-0.037054	-0.0543696	-0.0303716	-0.0344412	-0.0319868	-0.0574416	-0.0418045	-0.058273	-0.115461	-0.122278	-0.110133	-0.103355	-0.123608	-0.132294	-0.0259061	-0.0721682	-0.0709806	-0.0922312
54	-0.215349	-0.150765	-0.194454	-0.108114	-0.148469	-0.087259	-0.116641	-0.170456	-0.177733	-0.101123	-0.128311	-0.182515	-0.0942977	-0.144574	-0.091384	-0.124044	-0.122413	-0.0945748	-0.0876074	-0.0932288	-0.0993966	-0.0991115	-0.0797057	-0.0820097	-0.182998	-0.106055	-0.110244	-0.0899114	-0.0835457	-0.0870136	-0.0902439	-0.0878053	-0.104377	-0.0810992	-0.0864198	-0.083134	-0.109594	-0.0938226	-0.110141	-0.157551	-0.160892	-0.158303	-0.196845	-0.202594	-0.19854	-0.0776076	-0.127551	-0.12653	-0.142167
55	-0.156949	-0.0907427	-0.136775	-0.0486057	-0.0885892	-0.0266504	-0.0562065	-0.109658	-0.117053	-0.0408227	-0.0676394	-0.120901	-0.0350113	-0.0831419	-0.0310446	-0.0651454	-0.0629839	-0.0354863	-0.0269512	-0.0322877	-0.0372915	-0.0390096	-0.018622	-0.0208864	-0.110806	-0.0456128	-0.0499358	-0.0296274	-0.0230796	-0.0264445	-0.0301499	-0.0273313	-0.0452645	-0.0206489	-0.0246235	-0.0224778	-0.0477585	-0.0321293	-0.0487561	-0.109309	-0.111795	-0.100085	-0.10045	-0.117702	-0.125802	-0.0166426	-0.064702	-0.0615667	-0.0799828
56	-0.175539	-0.109555	-0.155461	-0.0674335	-0.107393	-0.0454782	-0.0749789	-0.12809	-0.135358	-0.0594843	-0.0863406	-0.139206	-0.0534037	-0.101289	-0.0494924	-0.0829994	-0.0815901	-0.0536016	-0.0458662	-0.0509888	-0.0562461	-0.05779	-0.0377587	-0.0401418	-0.131732	-0.0641082	-0.0687003	-0.0484077	-0.0418045	-0.0450745	-0.0488669	-0.045502	-0.0600227	-0.0388434	-0.0429209	-0.0411949	-0.0660876	-0.050498	-0.0676552	-0.133656	-0.133339	-0.119246	-0.114226	-0.137987	-0.142349	-0.0353834	-0.0833636	-0.0811942	-0.101059
57	-0.291666	-0.226243	-0.271444	-0.183924	-0.224153	-0.162333	-0.191865	-0.245538	-0.252371	-0.176117	-0.203061	-0.256227	-0.169696	-0.217217	-0.165619	-0.197883	-0.197328	-0.169102	-0.163267	-0.170171	-0.175436	-0.188334	-0.157004	-0.158422	-0.24705	-0.183972	-0.18508	-0.165112	-0.158707	-0.162024	-0.165167	-0.161747	-0.175096	-0.154985	-0.159554	-0.158089	-0.18295	-0.168287	-0.185563	-0.270629	-0.25481	-0.225475	-0.198516	-0.222332	-0.249347	-0.152531	-0.193251	-0.19626	-0.216291
58	-0.259766	-0.193512	-0.23831	-0.15029	-0.191469	-0.129618	-0.158754	-0.211089	-0.220653	-0.143402	-0.170369	-0.222522	-0.138446	-0.185025	-0.133426	-0.164827	-0.163695	-0.13615	-0.129934	-0.132737	-0.139823	-0.141787	-0.120901	-0.12368	-0.231698	-0.149617	-0.152032	-0.131961	-0.126102	-0.128834	-0.13265	-0.129182	-0.150449	-0.122793	-0.126633	-0.125738	-0.151193	-0.135508	-0.154732	-0.26762	-0.220265	-0.212221	-0.182475	-0.234319	-0.236607	-0.119634	-0.168825	-0.166696	-0.181628
59	-0.164677	-0.0985494	-0.144471	-0.0563094	-0.096285	-0.0344571	-0.0639182	-0.117163	-0.124551	-0.0485661	-0.0753036	-0.128185	-0.0427388	-0.0904814	-0.0386058	-0.072572	-0.0706005	-0.0430872	-0.0345204	-0.0400231	-0.0454703	-0.047323	-0.0262624	-0.029659	-0.122793	-0.0533324	-0.0578692	-0.0374261	-0.0307596	-0.0340612	-0.0378695	-0.0346392	-0.0519152	-0.0281626	-0.0319551	-0.0302133	-0.0549714	-0.0395164	-0.0557235	-0.116332	-0.12174	-0.112381	-0.103601	-0.126118	-0.135754	-0.0244889	-0.0730787	-0.0714002	-0.0881854
60	-0.173995	-0.108058	-0.153885	-0.0659846	-0.105913	-0.0440056	-0.0735221	-0.126704	-0.134067	-0.0580196	-0.0848521	-0.137852	-0.0520973	-0.0997449	-0.0479802	-0.0815426	-0.0798561	-0.0520815	-0.0442114	-0.0491757	-0.0545121	-0.0559135	-0.0360485	-0.038495	-0.129515	-0.0624613	-0.066911	-0.046848	-0.0403319	-0.0435939	-0.0474022	-0.0438789	-0.0591122	-0.0373153	-0.0413136	-0.0397222	-0.0645041	-0.0490253	-0.0655412	-0.126641	-0.129404	-0.117282	-0.112848	-0.138414	-0.142816	-0.0339187	-0.0827935	-0.0795473	-0.0963562
61	-0.166308	-0.100378	-0.146363	-0.0583521	-0.0982327	-0.0363968	-0.065953	-0.119175	-0.12706	-0.0505455	-0.0772829	-0.132041	-0.0450349	-0.0923579	-0.0406011	-0.0749869	-0.0724612	-0.0454228	-0.0362385	-0.0416937	-0.0467609	-0.0479643	-0.0279964	-0.0321531	-0.125421	-0.0551693	-0.0601019	-0.039263	-0.0327231	-0.0360485	-0.0400547	-0.0366106	-0.0545517	-0.0299441	-0.0338395	-0.0321689	-0.0569824	-0.0415116	-0.0580354	-0.115936	-0.124139	-0.11402	-0.109729	-0.130061	-0.139214	-0.0264445	-0.0761666	-0.0741713	-0.0895076
62	-0.203148	-0.137781	-0.183663	-0.0959049	-0.135398	-0.0737438	-0.103395	-0.156189	-0.164716	-0.0880745	-0.114764	-0.169332	-0.0829836	-0.129871	-0.078241	-0.113371	-0.11037	-0.083039	-0.0741238	-0.0780826	-0.0851371	-0.08851	-0.0662538	-0.0695634	-0.167329	-0.0927934	-0.0970767	-0.076697	-0.0702284	-0.0735855	-0.078138	-0.0739892	-0.0918433	-0.0674335	-0.0709014	-0.0695554	-0.0935693	-0.0798482	-0.0978447	-0.165152	-0.162183	-0.15261	-0.150061	-0.169443	-0.179427	-0.0638469	-0.114218	-0.112215	-0.130465
63	-0.185642	-0.120687	-0.166806	-0.0791119	-0.118779	-0.056927	-0.0869344	-0.139515	-0.148952	-0.0717248	-0.098399	-0.157036	-0.0683678	-0.113909	-0.062113	-0.0993728	-0.0966175	-0.069215	-0.058265	-0.0634194	-0.0679561	-0.0707431	-0.0496904	-0.0517806	-0.141676	-0.0761982	-0.0802441	-0.060569	-0.0539262	-0.0568241	-0.0624693	-0.0585342	-0.0769029	-0.0518043	-0.0556285	-0.0529286	-0.0780589	-0.0630472	-0.079009	-0.134519	-0.144083	-0.130338	-0.123537	-0.150512	-0.157218	-0.0469826	-0.0970451	-0.0928884	-0.11273
64	-0.163362	-0.0974014	-0.143426	-0.0554147	-0.0952795	-0.0333961	-0.0629918	-0.116079	-0.123973	-0.0475685	-0.0744801	-0.128462	-0.0419233	-0.0899272	-0.0377983	-0.0723424	-0.0697771	-0.0426121	-0.0340691	-0.0384633	-0.0444965	-0.0466342	-0.0253361	-0.0279013	-0.120077	-0.052509	-0.0564836	-0.036191	-0.0298966	-0.0331982	-0.0370857	-0.0340374	-0.0515747	-0.0274184	-0.0311	-0.029089	-0.0540846	-0.039073	-0.0556127	-0.113616	-0.11995	-0.109175	-0.103173	-0.127345	-0.133331	-0.0233884	-0.0726908	-0.0693179	-0.087742
65	-0.160512	-0.0942739	-0.140306	-0.0521844	-0.0921283	-0.0302529	-0.059714	-0.112817	-0.120616	-0.0443619	-0.0712181	-0.125152	-0.0386296	-0.0862297	-0.0344571	-0.068732	-0.0660401	-0.0392076	-0.0298649	-0.036001	-0.0400072	-0.0362147	-0.0196275	-0.0246631	-0.117187	-0.0494133	-0.0542113	-0.0330319	-0.026587	-0.029952	-0.0337682	-0.0306962	-0.0483444	-0.023903	-0.0279805	-0.0260724	-0.050878	-0.0353834	-0.0518281	-0.111059	-0.115825	-0.108375	-0.106855	-0.122278	-0.130932	-0.0202926	-0.0691279	-0.0664834	-0.0826193
66	-0.165856	-0.0997687	-0.145738	-0.0576791	-0.0976072	-0.0356922	-0.0652483	-0.118351	-0.126221	-0.0497616	-0.0767762	-0.130536	-0.0437047	-0.0920491	-0.0398806	-0.0742268	-0.0718119	-0.044346	-0.037149	-0.0393976	-0.0434197	-0.0531899	-0.0305537	-0.0316859	-0.124432	-0.0549793	-0.0600307	-0.0385029	-0.0322718	-0.035518	-0.0392867	-0.0363018	-0.0527624	-0.0297382	-0.0338632	-0.0317651	-0.0564123	-0.0414799	-0.0574495	-0.116182	-0.122476	-0.11505	-0.105303	-0.129546	-0.135683	-0.025724	-0.074971	-0.0718673	-0.0886683
67	-0.180448	-0.114361	-0.160274	-0.0723107	-0.11208	-0.0502525	-0.0797849	-0.13284	-0.140291	-0.0643536	-0.0911861	-0.144376	-0.0594527	-0.105826	-0.0543221	-0.0892542	-0.0904577	-0.0635381	-0.0520735	-0.0613925	-0.0651295	-0.0537283	-0.0423825	-0.0453674	-0.137828	-0.069595	-0.0750106	-0.05395	-0.0470934	-0.0505296	-0.0545517	-0.0510443	-0.0701968	-0.0446311	-0.0488511	-0.0461196	-0.0714161	-0.0570933	-0.0726116	-0.129111	-0.136316	-0.129412	-0.119285	-0.143774	-0.151011	-0.0404427	-0.0898718	-0.0869661	-0.102952
68	-0.159934	-0.0939097	-0.139903	-0.051836	-0.0916136	-0.029857	-0.0592943	-0.112706	-0.120465	-0.0440848	-0.0708697	-0.12558	-0.0387563	-0.0861743	-0.0344254	-0.0697375	-0.067869	-0.0407357	-0.0272363	-0.0418124	-0.0396668	-0.0448369	-0.0215198	-0.023713	-0.115247	-0.051068	-0.0533008	-0.0330319	-0.0271413	-0.0300153	-0.0341958	-0.0309971	-0.0498962	-0.0244018	-0.0281943	-0.0265079	-0.0503554	-0.0356526	-0.0513214	-0.106047	-0.114701	-0.105129	-0.096095	-0.121795	-0.129103	-0.0198492	-0.068542	-0.06528	-0.0831498
69	-0.169229	-0.103664	-0.149649	-0.0619071	-0.10117	-0.0396351	-0.0691833	-0.122302	-0.130465	-0.0545755	-0.0811863	-0.138034	-0.0529761	-0.0957703	-0.0448132	-0.081503	-0.0879082	-0.0594606	-0.0443065	-0.0407436	-0.0536333	-0.0549318	-0.0319155	-0.0341879	-0.12459	-0.0602523	-0.0633323	-0.0443777	-0.0378299	-0.0396905	-0.0455653	-0.0411157	-0.065565	-0.0348846	-0.0380674	-0.0362543	-0.0599594	-0.0445598	-0.0609887	-0.115707	-0.122072	-0.113474	-0.104685	-0.130362	-0.13847	-0.0297145	-0.0780984	-0.0749314	-0.0925162
70	-0.16341	-0.0978922	-0.14383	-0.0561432	-0.0955566	-0.0339741	-0.0636015	-0.116736	-0.124376	-0.0482177	-0.0752006	-0.130647	-0.0445836	-0.0898876	-0.0394134	-0.0766495	-0.0654146	-0.0679086	-0.0352805	-0.0429526	-0.0468084	-0.0488115	-0.0258428	-0.0284477	-0.119016	-0.0532453	-0.0575921	-0.0372757	-0.0313296	-0.0337366	-0.039548	-0.0357397	-0.060577	-0.0298095	-0.0330082	-0.0305616	-0.054528	-0.0396351	-0.0553831	-0.109745	-0.118304	-0.10904	-0.0999825	-0.125833	-0.133125	-0.0240138	-0.0724453	-0.0692546	-0.0871561
71	-0.151573	-0.085533	-0.131629	-0.0435543	-0.0833003	-0.0214644	-0.0509968	-0.104472	-0.112358	-0.0360406	-0.0626909	-0.11908	-0.0320185	-0.0781064	-0.0262466	-0.0624851	-0.0631264	-0.0290098	-0.0226124	-0.0274025	-0.0324618	-0.0334911	-0.0133648	-0.0158746	-0.106316	-0.0405931	-0.0452724	-0.0250035	-0.0180757	-0.0212506	-0.0262783	-0.0226283	-0.0424142	-0.0160567	-0.0198888	-0.0175215	-0.0425329	-0.02726	-0.0430238	-0.0977893	-0.106087	-0.0961425	-0.0872036	-0.112943	-0.120647	-0.0114804	-0.0600227	-0.0569191	-0.0746306
72	-0.155936	-0.0902281	-0.136276	-0.0485582	-0.0878212	-0.026302	-0.055771	-0.108961	-0.11714	-0.0411394	-0.0677265	-0.124266	-0.038978	-0.0825798	-0.0314088	-0.068059	-0.0688191	-0.0457395	-0.0277826	-0.0337841	-0.0376795	-0.03859	-0.0181232	-0.0206964	-0.111067	-0.0454862	-0.0499833	-0.0311238	-0.0239426	-0.0264366	-0.0317809	-0.027838	-0.0507988	-0.0213773	-0.0246552	-0.0223828	-0.0470222	-0.032446	-0.0476952	-0.102556	-0.109903	-0.100608	-0.0912732	-0.117361	-0.125018	-0.0163497	-0.0646387	-0.0616221	-0.0791831
73	-0.154392	-0.0885496	-0.134677	-0.0467846	-0.0862614	-0.0246472	-0.05414	-0.107393	-0.115548	-0.0393105	-0.0659688	-0.122247	-0.0364127	-0.0809646	-0.0295403	-0.0654937	-0.0668001	-0.044924	-0.0259536	-0.0322085	-0.035898	-0.0366819	-0.0163893	-0.0190179	-0.109468	-0.0438156	-0.0483761	-0.0291761	-0.022082	-0.0246789	-0.0296828	-0.0259141	-0.047901	-0.0194058	-0.0228816	-0.0206172	-0.0455337	-0.0306725	-0.0460879	-0.100948	-0.108557	-0.0990086	-0.0896818	-0.115723	-0.123561	-0.0146237	-0.0630551	-0.059999	-0.0774492
74	-0.152404	-0.0862852	-0.132333	-0.0442906	-0.0840524	-0.0222562	-0.0518123	-0.105129	-0.112825	-0.036571	-0.0633243	-0.117971	-0.0317572	-0.0788031	-0.0269117	-0.0623347	-0.0612579	-0.0342591	-0.0231508	-0.0295244	-0.0332932	-0.03437	-0.0140694	-0.0166268	-0.107306	-0.0415274	-0.0457791	-0.0256369	-0.0190575	-0.0222086	-0.0265633	-0.0235388	-0.0429921	-0.0170068	-0.0208072	-0.0183528	-0.0434751	-0.0281626	-0.0437997	-0.098589	-0.107132	-0.096855	-0.0879795	-0.113886	-0.121676	-0.012288	-0.060957	-0.0577504	-0.0754936
75	-0.161937	-0.0959525	-0.142191	-0.0541163	-0.0937593	-0.0320264	-0.0616221	-0.115057	-0.123181	-0.0467926	-0.0734429	-0.13094	-0.0438472	-0.0886604	-0.0370778	-0.0740051	-0.0741397	-0.0553593	-0.0346075	-0.0394926	-0.043103	-0.0445994	-0.0235784	-0.0261912	-0.116799	-0.0524536	-0.0560006	-0.0364206	-0.0297936	-0.0324064	-0.0379804	-0.033602	-0.0560244	-0.0273946	-0.0306408	-0.0283447	-0.0539104	-0.0380279	-0.0536966	-0.107916	-0.11581	-0.106206	-0.0971005	-0.122927	-0.131019	-0.022082	-0.0705055	-0.0672435	-0.0851767
76	-0.161098	-0.0952399	-0.141249	-0.0532928	-0.0929359	-0.0312267	-0.0608382	-0.113933	-0.121827	-0.0454941	-0.072382	-0.127385	-0.040799	-0.0879082	-0.036001	-0.0721999	-0.0687954	-0.0412107	-0.0316859	-0.0376082	-0.0423587	-0.043871	-0.0228896	-0.0254152	-0.116	-0.0512422	-0.0547655	-0.0341324	-0.0281072	-0.0311792	-0.035811	-0.0327152	-0.0528099	-0.0261753	-0.0299837	-0.0276401	-0.0522081	-0.0369273	-0.0531741	-0.10805	-0.115992	-0.105572	-0.096863	-0.122825	-0.130885	-0.0212348	-0.0701334	-0.0668081	-0.0851134
77	-0.173077	-0.107504	-0.153505	-0.0655571	-0.105184	-0.0435385	-0.0731025	-0.126166	-0.134384	-0.0577187	-0.08467	-0.139135	-0.0527703	-0.100252	-0.0482177	-0.0838545	-0.0823422	-0.0552089	-0.0440056	-0.049152	-0.0533799	-0.0550268	-0.0358189	-0.0379328	-0.129024	-0.0624693	-0.0667051	-0.0470301	-0.0410999	-0.0438789	-0.0484711	-0.0450349	-0.0631027	-0.0392551	-0.0426042	-0.0409336	-0.0632689	-0.0496033	-0.0668081	-0.122421	-0.128224	-0.117187	-0.109396	-0.135881	-0.142983	-0.0335624	-0.0826906	-0.0793415	-0.097631
78	-0.160599	-0.0949944	-0.141146	-0.0532453	-0.0928963	-0.0310763	-0.0606799	-0.113696	-0.121708	-0.0456999	-0.0723899	-0.128984	-0.0422875	-0.0880824	-0.0362068	-0.0731975	-0.0706322	-0.0430713	-0.0316305	-0.0370619	-0.0414957	-0.0434118	-0.022755	-0.0253282	-0.115311	-0.0500704	-0.054528	-0.0346629	-0.0279093	-0.0311079	-0.0359535	-0.0333169	-0.0541954	-0.0265079	-0.0297461	-0.0273313	-0.0529445	-0.0369986	-0.0531345	-0.107504	-0.116285	-0.104654	-0.0959683	-0.122753	-0.130497	-0.0210527	-0.0700463	-0.0664043	-0.08505
79	-0.152824	-0.0866573	-0.132816	-0.0447182	-0.0845354	-0.0226679	-0.0522794	-0.105517	-0.113426	-0.0369907	-0.0638073	-0.118517	-0.0317097	-0.0794048	-0.0273075	-0.0621842	-0.0597377	-0.0326439	-0.0228183	-0.0283843	-0.0334911	-0.03475	-0.0146712	-0.0170306	-0.10733	-0.0416066	-0.0463017	-0.0258428	-0.0192633	-0.0225174	-0.0264604	-0.0238317	-0.0424458	-0.0172127	-0.0210289	-0.0185191	-0.0441006	-0.028416	-0.0447815	-0.0994916	-0.107338	-0.0970926	-0.0886525	-0.114258	-0.121867	-0.0126522	-0.0612895	-0.0581621	-0.0760953
80	-0.203726	-0.138153	-0.184272	-0.0963167	-0.135888	-0.0742347	-0.1041	-0.157147	-0.166133	-0.0888979	-0.11543	-0.17337	-0.0847492	-0.130924	-0.0790327	-0.115303	-0.112017	-0.0850579	-0.0749077	-0.0819068	-0.0848758	-0.0886367	-0.0672752	-0.0687003	-0.158319	-0.0935139	-0.0976943	-0.0777817	-0.0710123	-0.074203	-0.0789139	-0.0753986	-0.0961425	-0.0691754	-0.0723503	-0.0704026	-0.0961029	-0.0805608	-0.0965938	-0.154621	-0.15805	-0.148097	-0.139855	-0.166403	-0.174661	-0.0642111	-0.113276	-0.110679	-0.129388
81	-0.173283	-0.107227	-0.153354	-0.0652562	-0.105089	-0.0432693	-0.0729758	-0.126332	-0.134622	-0.0575683	-0.0843374	-0.140417	-0.0520894	-0.100085	-0.0478456	-0.0827935	-0.0798561	-0.0528257	-0.0437601	-0.0499675	-0.0544646	-0.0558977	-0.0356843	-0.0375766	-0.127298	-0.0628335	-0.0670139	-0.0463017	-0.0401814	-0.0433247	-0.0470459	-0.044829	-0.0631897	-0.0384633	-0.0420816	-0.0398568	-0.0664993	-0.0490886	-0.0643061	-0.120631	-0.12676	-0.117615	-0.108811	-0.13463	-0.142088	-0.0332853	-0.0816772	-0.0788506	-0.0970213
82	-0.216576	-0.150013	-0.195563	-0.107219	-0.147788	-0.0860001	-0.115493	-0.169965	-0.179656	-0.10037	-0.127068	-0.183496	-0.095707	-0.141819	-0.090046	-0.124384	-0.121415	-0.0943927	-0.0866573	-0.0915978	-0.0964592	-0.0984148	-0.0782964	-0.0793969	-0.182483	-0.106863	-0.110054	-0.0891434	-0.0826431	-0.0854776	-0.0898322	-0.0862852	-0.110331	-0.0805687	-0.0839099	-0.0823422	-0.109951	-0.0928171	-0.108494	-0.211057	-0.167994	-0.168619	-0.152879	-0.188936	-0.185698	-0.0760716	-0.124266	-0.12014	-0.137527
83	-0.206441	-0.140148	-0.186212	-0.098011	-0.138097	-0.0762853	-0.106024	-0.160932	-0.169079	-0.090616	-0.117567	-0.174455	-0.0848442	-0.133466	-0.0809804	-0.11638	-0.11227	-0.0849471	-0.0768633	-0.082944	-0.0870057	-0.0892146	-0.0688429	-0.0698088	-0.161327	-0.0965146	-0.100703	-0.0794127	-0.0729837	-0.0770454	-0.0807033	-0.0782647	-0.0965383	-0.0709727	-0.0751056	-0.0732529	-0.106079	-0.0824452	-0.0999587	-0.172293	-0.160076	-0.152222	-0.141059	-0.16938	-0.17455	-0.0661588	-0.115295	-0.110877	-0.129531
84	-0.159182	-0.0928963	-0.139048	-0.0509176	-0.0908377	-0.0289623	-0.0584551	-0.111795	-0.119547	-0.0430476	-0.0699909	-0.124194	-0.0372044	-0.0857547	-0.0334515	-0.0679244	-0.0653591	-0.0377191	-0.0291998	-0.0347104	-0.039746	-0.0412107	-0.0208072	-0.0232934	-0.113506	-0.0479881	-0.0524773	-0.0318047	-0.0254311	-0.028899	-0.0326598	-0.0298253	-0.0477427	-0.0230479	-0.0271967	-0.0252094	-0.0519073	-0.0345679	-0.0511709	-0.106514	-0.114353	-0.103387	-0.095129	-0.120703	-0.128216	-0.0189387	-0.0677819	-0.064512	-0.0826431
85	-0.191691	-0.125691	-0.17185	-0.0837516	-0.123711	-0.0618279	-0.0915186	-0.145437	-0.152745	-0.0759449	-0.103205	-0.157828	-0.0702284	-0.11942	-0.0667685	-0.102223	-0.0985573	-0.0707906	-0.0625722	-0.0673781	-0.0728491	-0.0726274	-0.0535304	-0.0562857	-0.146933	-0.0816297	-0.0873857	-0.0650583	-0.0583284	-0.0626514	-0.0661509	-0.0634827	-0.0817484	-0.0564519	-0.0609412	-0.05779	-0.0874965	-0.0665784	-0.0846779	-0.136656	-0.156672	-0.137329	-0.12695	-0.156965	-0.161264	-0.0521527	-0.105248	-0.0997054	-0.12136
86	-0.186125	-0.119753	-0.165785	-0.0776471	-0.117654	-0.0557789	-0.0853351	-0.141692	-0.14782	-0.0698721	-0.0971084	-0.152175	-0.0639657	-0.11311	-0.0606245	-0.0956516	-0.0919541	-0.0645516	-0.0562144	-0.061337	-0.0663963	-0.066618	-0.0473626	-0.050015	-0.140679	-0.0755173	-0.0800145	-0.0588193	-0.0524219	-0.0568478	-0.0595714	-0.0570062	-0.0762616	-0.0499121	-0.0540133	-0.0525407	-0.0768712	-0.0622001	-0.0809963	-0.125152	-0.13809	-0.129024	-0.120323	-0.14744	-0.154075	-0.0456841	-0.0941077	-0.0905289	-0.110133
87	-0.171731	-0.105675	-0.151818	-0.0637281	-0.103648	-0.0416937	-0.0713685	-0.124788	-0.132777	-0.0560244	-0.082849	-0.138446	-0.0507434	-0.0987077	-0.0464838	-0.0815663	-0.0787002	-0.0512422	-0.04205	-0.0482573	-0.0528336	-0.0543934	-0.0337841	-0.0360406	-0.125398	-0.0614954	-0.0664359	-0.0448607	-0.0387088	-0.0421054	-0.0455416	-0.0434672	-0.0618438	-0.0366819	-0.0401102	-0.0383762	-0.0638548	-0.0532928	-0.0609333	-0.110204	-0.118628	-0.117575	-0.109713	-0.133006	-0.138992	-0.0314959	-0.0789931	-0.0765149	-0.0936564
88	-0.177748	-0.11178	-0.157899	-0.069888	-0.109626	-0.047901	-0.077473	-0.131391	-0.138747	-0.062105	-0.0889454	-0.144028	-0.0573545	-0.105066	-0.0530949	-0.0890088	-0.0856043	-0.0580117	-0.0480989	-0.0537441	-0.0587718	-0.0599198	-0.0397855	-0.0418679	-0.132246	-0.0672831	-0.0717011	-0.0508542	-0.0450903	-0.0484394	-0.0526594	-0.0517964	-0.0707431	-0.0443223	-0.0474418	-0.0456841	-0.0769266	-0.0539104	-0.0715586	-0.128208	-0.131114	-0.122072	-0.112809	-0.138937	-0.146569	-0.0377903	-0.0863247	-0.0830865	-0.101384
89	-0.159807	-0.0936326	-0.139681	-0.0515352	-0.0915107	-0.0296036	-0.0592627	-0.112643	-0.120766	-0.0438393	-0.0706322	-0.126015	-0.0381625	-0.086396	-0.0341245	-0.0688983	-0.0666022	-0.0387721	-0.0294532	-0.0356288	-0.0403952	-0.0418124	-0.0215752	-0.0239822	-0.114622	-0.0484632	-0.0530316	-0.0329131	-0.0267612	-0.0297936	-0.0336653	-0.03072	-0.0487086	-0.0250352	-0.0273313	-0.0279489	-0.0481148	-0.0361989	-0.0523348	-0.106855	-0.11505	-0.1044	-0.0956753	-0.121566	-0.129111	-0.0196592	-0.0684945	-0.0653196	-0.0832448
90	-0.174201	-0.108573	-0.154598	-0.0666814	-0.106134	-0.044544	-0.0741397	-0.127575	-0.135786	-0.059231	-0.0857151	-0.141217	-0.0551376	-0.101067	-0.0494845	-0.086008	-0.0830944	-0.0566103	-0.0450982	-0.0504821	-0.0557552	-0.0574812	-0.0369907	-0.0389067	-0.128739	-0.0636252	-0.0681778	-0.048479	-0.0413928	-0.0451378	-0.049437	-0.0461196	-0.066048	-0.0364839	-0.0448132	-0.0405615	-0.067774	-0.0504821	-0.0677502	-0.122658	-0.128826	-0.118525	-0.109745	-0.135983	-0.143473	-0.0345362	-0.0831419	-0.0800937	-0.0983198
91	-0.157258	-0.0921837	-0.138343	-0.0508305	-0.0901568	-0.0284714	-0.0581225	-0.111059	-0.120378	-0.0442273	-0.070458	-0.133244	-0.0452249	-0.0860397	-0.0351063	-0.0754936	-0.0736171	-0.0482494	-0.0300074	-0.0348688	-0.0401023	-0.0406486	-0.0202293	-0.0225729	-0.112468	-0.0482098	-0.0523032	-0.0334119	-0.0263258	-0.0286456	-0.0355418	-0.0330636	-0.0576237	-0.023808	-0.0279093	-0.023618	-0.0505692	-0.0341404	-0.0501021	-0.103577	-0.111542	-0.10136	-0.0920808	-0.118961	-0.127314	-0.0185032	-0.0669268	-0.063166	-0.0816059
92	-0.15687	-0.0914553	-0.137567	-0.0497933	-0.0894126	-0.0275926	-0.0572041	-0.110069	-0.11805	-0.0424854	-0.0691041	-0.126506	-0.0408069	-0.0848758	-0.0332061	-0.0725008	-0.0686132	-0.0405615	-0.0282497	-0.0336653	-0.0388434	-0.0400864	-0.0193108	-0.0217969	-0.1117	-0.0470697	-0.0511472	-0.0312584	-0.0247343	-0.0277984	-0.0335782	-0.0310446	-0.0562619	-0.0237842	-0.027838	-0.0236971	-0.049825	-0.033214	-0.0492549	-0.102556	-0.111819	-0.100695	-0.0914395	-0.118486	-0.126799	-0.0176086	-0.0663251	-0.0626038	-0.0810754
93	-0.155983	-0.0899826	-0.136166	-0.0481227	-0.0879795	-0.026112	-0.0555968	-0.109096	-0.116657	-0.0407357	-0.0673464	-0.123688	-0.037537	-0.0832607	-0.0314246	-0.0684628	-0.0659609	-0.0392788	-0.0267771	-0.0320818	-0.0370936	-0.0384633	-0.0179094	-0.0203639	-0.110734	-0.0457079	-0.0498408	-0.0296115	-0.0231112	-0.0265395	-0.0324618	-0.0285506	-0.0537125	-0.0219236	-0.0254707	-0.0231904	-0.0489936	-0.0317809	-0.0476635	-0.101804	-0.110473	-0.100141	-0.0911069	-0.117354	-0.125136	-0.0160726	-0.0646466	-0.0613291	-0.0794207
94	-0.15394	-0.0883991	-0.134495	-0.0467213	-0.0863564	-0.0245047	-0.0540767	-0.107069	-0.115192	-0.0401498	-0.0661747	-0.125762	-0.0391838	-0.0818672	-0.0307358	-0.0675998	-0.0654304	-0.0384633	-0.0253044	-0.0304666	-0.0356051	-0.0365394	-0.0162309	-0.0186695	-0.108605	-0.0439106	-0.0481702	-0.0284793	-0.0218128	-0.0247343	-0.0334832	-0.0282576	-0.0458266	-0.0264129	-0.0227233	-0.0208706	-0.0467292	-0.0301262	-0.0461037	-0.0995866	-0.107987	-0.0977576	-0.0887238	-0.115216	-0.123355	-0.0145207	-0.0629918	-0.0593577	-0.0776788
95	-0.181541	-0.119737	-0.165247	-0.0791515	-0.118699	-0.0569428	-0.0862693	-0.139404	-0.149538	-0.0751927	-0.0999508	-0.163529	-0.0786606	-0.1179	-0.0712023	-0.100101	-0.106301	-0.0799986	-0.0597298	-0.0644724	-0.0686766	-0.0700622	-0.0491441	-0.0511393	-0.140259	-0.0771404	-0.0815267	-0.0643615	-0.0568399	-0.0579879	-0.0682411	-0.0637994	-0.115675	-0.0548051	-0.0607432	-0.0562065	-0.0824372	-0.063839	-0.0793257	-0.129927	-0.139966	-0.128984	-0.117987	-0.144835	-0.155001	-0.0472201	-0.094939	-0.091289	-0.110085
96	-0.157614	-0.0938464	-0.139451	-0.0526436	-0.0922708	-0.0303795	-0.0600782	-0.112714	-0.122532	-0.0472359	-0.0729679	-0.134044	-0.0498646	-0.090046	-0.0406961	-0.0792306	-0.0762299	-0.0492074	-0.0321768	-0.0372044	-0.0414482	-0.0426913	-0.0221611	-0.0243622	-0.113585	-0.0497458	-0.0542429	-0.0360168	-0.0290336	-0.0309575	-0.0425092	-0.0381862	-0.0499833	-0.029857	-0.0313771	-0.0275846	-0.053855	-0.0362227	-0.0520102	-0.103466	-0.112817	-0.10178	-0.0918116	-0.118945	-0.128636	-0.0204747	-0.0683995	-0.0643695	-0.083134
97	-0.177028	-0.112817	-0.158176	-0.0721999	-0.111938	-0.0500783	-0.0794207	-0.132357	-0.144273	-0.0659055	-0.0924767	-0.144051	-0.0690091	-0.113355	-0.0611945	-0.104258	-0.0968471	-0.0707431	-0.0529366	-0.0569824	-0.0606957	-0.0625326	-0.042145	-0.0440927	-0.133109	-0.0694842	-0.0744722	-0.0561352	-0.0500783	-0.0527386	-0.0675206	-0.0624297	-0.0880904	-0.051163	-0.0542667	-0.0497379	-0.0783201	-0.0572595	-0.0733479	-0.125707	-0.134194	-0.122302	-0.113141	-0.138145	-0.148351	-0.0403873	-0.0880666	-0.0846066	-0.103062
98	-0.281959	-0.221136	-0.265435	-0.180179	-0.220329	-0.158738	-0.188659	-0.247882	-0.252007	-0.177075	-0.202031	-0.244089	-0.191517	-0.229268	-0.174122	-0.211707	-0.209917	-0.177376	-0.161565	-0.167242	-0.171185	-0.172182	-0.151478	-0.152998	-0.242442	-0.180591	-0.184391	-0.164518	-0.158897	-0.162016	-0.166814	-0.164613	-0.173916	-0.154843	-0.16394	-0.157456	-0.188081	-0.166585	-0.181525	-0.232403	-0.242822	-0.231999	-0.222086	-0.245119	-0.255586	-0.149008	-0.195602	-0.192483	-0.211936
99	-0.246409	-0.183979	-0.227423	-0.142579	-0.182974	-0.121257	-0.151288	-0.21192	-0.214984	-0.137274	-0.163885	-0.211786	-0.145698	-0.184027	-0.132824	-0.168564	-0.166442	-0.136411	-0.123315	-0.128232	-0.132072	-0.13402	-0.113371	-0.115255	-0.204169	-0.140797	-0.145698	-0.126253	-0.12003	-0.122294	-0.12786	-0.127654	-0.144614	-0.118066	-0.122896	-0.118248	-0.147986	-0.128517	-0.143268	-0.19485	-0.205396	-0.19451	-0.184581	-0.208144	-0.218785	-0.111384	-0.158438	-0.155176	-0.173346
100	-0.158271	-0.091867	-0.138042	-0.0499041	-0.0899035	-0.0279805	-0.0578137	-0.116958	-0.12056	-0.0424221	-0.0687558	-0.121249	-0.0373549	-0.085343	-0.0328498	-0.0670139	-0.0650029	-0.0370303	-0.0282893	-0.0335782	-0.0387642	-0.0399914	-0.0197463	-0.0223353	-0.1133	-0.047038	-0.0514243	-0.03091	-0.0244176	-0.0279568	-0.0315355	-0.0291286	-0.047228	-0.0223274	-0.0262862	-0.0239584	-0.0507276	-0.0336178	-0.0493895	-0.104836	-0.112532	-0.102651	-0.093791	-0.119721	-0.127266	-0.0178857	-0.0664201	-0.0630472	-0.0812654
101	-0.157519	-0.0912336	-0.137377	-0.0492866	-0.0892859	-0.0273155	-0.0569903	-0.113894	-0.11957	-0.0417095	-0.0683203	-0.12615	-0.0368244	-0.0848838	-0.0325252	-0.0676394	-0.064512	-0.0374182	-0.0275371	-0.0325885	-0.0378378	-0.0387642	-0.0188991	-0.0213536	-0.111954	-0.0463333	-0.0505613	-0.0302291	-0.0238555	-0.0272838	-0.0312109	-0.028986	-0.04973	-0.0218049	-0.0257874	-0.0232934	-0.0501813	-0.0329686	-0.0488907	-0.103324	-0.110964	-0.100988	-0.0919145	-0.118375	-0.126213	-0.0172444	-0.065755	-0.0623267	-0.0804816
102	-0.167178	-0.100845	-0.146894	-0.0587163	-0.0985732	-0.0372678	-0.0675127	-0.140196	-0.131581	-0.0516302	-0.0780905	-0.137187	-0.0460404	-0.0947173	-0.0423667	-0.0775917	-0.0738546	-0.0467926	-0.0372994	-0.0423825	-0.0474655	-0.0483761	-0.0286298	-0.031203	-0.122539	-0.0560798	-0.0602682	-0.039936	-0.0335782	-0.0370144	-0.041274	-0.0384712	-0.058368	-0.0315592	-0.0354467	-0.0330002	-0.0600386	-0.0426834	-0.0588984	-0.113735	-0.121304	-0.110845	-0.101701	-0.128501	-0.135944	-0.0270383	-0.0753986	-0.0717961	-0.0909882
103	-0.177677	-0.11151	-0.157749	-0.0693892	-0.109127	-0.0479802	-0.0784706	-0.15075	-0.142191	-0.0622159	-0.0891592	-0.144234	-0.0560877	-0.105739	-0.053182	-0.0876549	-0.083712	-0.0559373	-0.0477822	-0.0529128	-0.0581225	-0.0589935	-0.0392392	-0.041852	-0.132777	-0.066911	-0.0713527	-0.0505375	-0.0440214	-0.0484552	-0.0517252	-0.049437	-0.0675365	-0.0422162	-0.0462225	-0.0434434	-0.0685657	-0.0530791	-0.0702205	-0.124091	-0.132341	-0.12094	-0.112912	-0.139214	-0.14653	-0.0376795	-0.0861981	-0.0826827	-0.101463
104	-0.168691	-0.102857	-0.149032	-0.0608937	-0.100465	-0.0387721	-0.0687478	-0.123996	-0.13109	-0.0533879	-0.0803549	-0.137496	-0.0496666	-0.0963721	-0.0439581	-0.0800461	-0.076705	-0.0494212	-0.0392472	-0.0442906	-0.0493737	-0.0504505	-0.0305379	-0.0330794	-0.12364	-0.0577742	-0.0622634	-0.0420579	-0.0354705	-0.0390967	-0.0432297	-0.0403794	-0.0602919	-0.0335465	-0.0375845	-0.0346946	-0.0599436	-0.0444331	-0.060672	-0.114305	-0.122943	-0.112722	-0.103854	-0.130219	-0.138018	-0.0288119	-0.0773463	-0.0740288	-0.0921441
105	-0.178263	-0.111851	-0.159008	-0.0699671	-0.110829	-0.047996	-0.0781143	-0.130766	-0.137963	-0.0620021	-0.0889613	-0.142951	-0.0564757	-0.104622	-0.0524615	-0.0870611	-0.0846146	-0.0571566	-0.0480673	-0.0531503	-0.0583917	-0.059714	-0.0395005	-0.04205	-0.132246	-0.0666259	-0.071131	-0.0508147	-0.0442827	-0.0478773	-0.0515589	-0.0487878	-0.0667843	-0.0421054	-0.0460721	-0.0435068	-0.0681936	-0.0531978	-0.0695317	-0.122286	-0.132737	-0.12193	-0.113395	-0.139158	-0.146925	-0.0377587	-0.0863485	-0.0831181	-0.10098
106	-0.178691	-0.112635	-0.159435	-0.0707589	-0.111027	-0.0486294	-0.0785893	-0.130766	-0.13904	-0.0629205	-0.0899431	-0.144542	-0.0582413	-0.105564	-0.0533245	-0.0888821	-0.0858576	-0.0584234	-0.0488669	-0.0539737	-0.0590964	-0.060482	-0.0402685	-0.0427942	-0.13303	-0.0673306	-0.0718594	-0.0516302	-0.0450507	-0.0483048	-0.0526199	-0.0496983	-0.0676552	-0.0430001	-0.047038	-0.0442035	-0.0691041	-0.0539737	-0.070363	-0.123078	-0.133315	-0.122753	-0.114194	-0.139855	-0.147717	-0.0384633	-0.0871165	-0.0838861	-0.101804
107	-0.155492	-0.0893176	-0.135516	-0.0472043	-0.0873065	-0.0251856	-0.0548209	-0.107971	-0.115659	-0.0394134	-0.0663726	-0.120505	-0.0338078	-0.081978	-0.0297857	-0.0643853	-0.0618675	-0.03437	-0.0254073	-0.0306883	-0.0358901	-0.037244	-0.0170068	-0.0194613	-0.10999	-0.0440848	-0.0485978	-0.0282497	-0.0215594	-0.0249164	-0.0288039	-0.0261199	-0.0440214	-0.0194454	-0.0234279	-0.0209023	-0.0461433	-0.0306883	-0.0466738	-0.101289	-0.110085	-0.0997687	-0.0911703	-0.116783	-0.1244	-0.0151858	-0.0637361	-0.0606482	-0.0784389
108	-0.170923	-0.105042	-0.151272	-0.0629522	-0.103656	-0.0408227	-0.0701651	-0.1233	-0.131249	-0.0552326	-0.0822631	-0.135912	-0.0499754	-0.0978606	-0.0456999	-0.0806162	-0.0779797	-0.0504742	-0.0412661	-0.0464284	-0.0516381	-0.052992	-0.0327469	-0.0352805	-0.125556	-0.0598406	-0.0643061	-0.0439898	-0.0374182	-0.0407357	-0.0448053	-0.0420737	-0.0595635	-0.0353517	-0.0393422	-0.036674	-0.0618834	-0.0464917	-0.0626434	-0.116047	-0.126118	-0.11539	-0.10676	-0.132413	-0.140172	-0.0309179	-0.0793652	-0.0761586	-0.0941631
109	-0.243013	-0.176719	-0.223306	-0.13436	-0.183433	-0.111875	-0.139562	-0.191279	-0.201216	-0.126079	-0.153489	-0.206521	-0.120299	-0.168833	-0.116673	-0.151185	-0.148509	-0.121035	-0.112199	-0.117425	-0.122508	-0.123901	-0.103822	-0.106229	-0.196402	-0.130916	-0.135398	-0.114931	-0.108399	-0.111724	-0.115691	-0.113118	-0.130885	-0.106293	-0.110275	-0.10771	-0.132856	-0.117544	-0.133196	-0.187408	-0.19675	-0.186157	-0.177519	-0.203005	-0.210939	-0.102033	-0.150322	-0.147147	-0.165215
110	-0.181493	-0.115018	-0.161842	-0.0730075	-0.114479	-0.0510126	-0.0805845	-0.133458	-0.141217	-0.0651137	-0.0920016	-0.145952	-0.0595081	-0.10771	-0.0554543	-0.0901885	-0.087647	-0.0601494	-0.0511472	-0.0562619	-0.0614875	-0.0627622	-0.0425567	-0.0451536	-0.135429	-0.06969	-0.0742109	-0.0538154	-0.0472359	-0.050585	-0.0545755	-0.0518519	-0.0698009	-0.0451615	-0.0490807	-0.0465075	-0.0716061	-0.0563411	-0.0724216	-0.125984	-0.135532	-0.125073	-0.116435	-0.142262	-0.14995	-0.0407832	-0.0892938	-0.0860239	-0.104155
111	-0.225016	-0.158398	-0.206529	-0.115643	-0.161232	-0.0938622	-0.122832	-0.174051	-0.184874	-0.107789	-0.134677	-0.187321	-0.101613	-0.150377	-0.0979714	-0.132294	-0.129879	-0.102081	-0.0936009	-0.0987077	-0.103933	-0.105256	-0.0851846	-0.087647	-0.177907	-0.112263	-0.116776	-0.0962058	-0.089753	-0.0926113	-0.0968709	-0.0941631	-0.111471	-0.0875915	-0.0914949	-0.089088	-0.114551	-0.0988899	-0.114804	-0.169245	-0.178081	-0.167646	-0.159301	-0.184597	-0.19242	-0.0833161	-0.131732	-0.128636	-0.146189
112	-0.205586	-0.139649	-0.186972	-0.0983356	-0.136593	-0.0757469	-0.100196	-0.163814	-0.171691	-0.0916374	-0.117765	-0.178318	-0.0881774	-0.133204	-0.0814792	-0.119911	-0.115501	-0.0890405	-0.0765624	-0.0814713	-0.0862614	-0.0876232	-0.0674415	-0.0698405	-0.160124	-0.0947727	-0.0992857	-0.0793098	-0.0730312	-0.0749077	-0.0819701	-0.0777105	-0.101637	-0.0713448	-0.075066	-0.0720019	-0.0979635	-0.0813921	-0.0979714	-0.15128	-0.15995	-0.149823	-0.141154	-0.166917	-0.174779	-0.0657075	-0.114313	-0.111099	-0.129056
113	-0.193243	-0.125968	-0.172309	-0.0838386	-0.121803	-0.0621367	-0.0978131	-0.136142	-0.150623	-0.0786843	-0.104242	-0.160749	-0.0709885	-0.119626	-0.0667922	-0.10155	-0.0991036	-0.0712102	-0.0621605	-0.0673623	-0.0725324	-0.0739497	-0.0537204	-0.0561669	-0.146538	-0.0807429	-0.0853113	-0.064987	-0.0584155	-0.0618042	-0.0656283	-0.0629443	-0.0813921	-0.0561669	-0.0601653	-0.0576475	-0.0831261	-0.0673623	-0.082944	-0.138232	-0.146284	-0.136221	-0.127836	-0.153291	-0.160924	-0.0519073	-0.10026	-0.0971559	-0.115081
114	-0.192697	-0.12516	-0.172982	-0.0835299	-0.123022	-0.0613925	-0.0908298	-0.145532	-0.152872	-0.0770771	-0.102825	-0.158105	-0.0714715	-0.118145	-0.0666259	-0.101376	-0.0989769	-0.0711627	-0.0617013	-0.0668556	-0.0720811	-0.0733954	-0.0532057	-0.0557473	-0.14588	-0.0803945	-0.0847808	-0.0644882	-0.0579088	-0.0607036	-0.0652087	-0.0628572	-0.0816772	-0.0559848	-0.0598406	-0.0571883	-0.0831973	-0.0669743	-0.0832686	-0.136744	-0.145865	-0.135453	-0.127147	-0.152753	-0.160512	-0.0514401	-0.0999746	-0.0967996	-0.114574
115	-0.195729	-0.129206	-0.175626	-0.087647	-0.12866	-0.0653591	-0.096768	-0.152507	-0.160536	-0.0739101	-0.10737	-0.164811	-0.0730471	-0.1252	-0.0708697	-0.104868	-0.104947	-0.0746385	-0.0651929	-0.0702443	-0.0755727	-0.0768633	-0.0567766	-0.0592864	-0.149483	-0.083617	-0.0882883	-0.0684232	-0.0616379	-0.0655017	-0.0687954	-0.0664122	-0.0853826	-0.0594368	-0.0632452	-0.0609808	-0.0870136	-0.0705926	-0.0862614	-0.141098	-0.149142	-0.13885	-0.130267	-0.156252	-0.164035	-0.0549951	-0.10345	-0.100149	-0.118201
116	-0.195325	-0.129071	-0.175278	-0.0871323	-0.126878	-0.0651137	-0.096087	-0.148382	-0.157321	-0.0788585	-0.106483	-0.161929	-0.0746306	-0.122571	-0.0708856	-0.104907	-0.1025	-0.0745118	-0.0655412	-0.0706401	-0.0754619	-0.0768316	-0.0567924	-0.0592943	-0.149301	-0.0837357	-0.0887554	-0.0698167	-0.0614558	-0.0650504	-0.0685578	-0.0663488	-0.0850817	-0.0595081	-0.0633164	-0.0608857	-0.086776	-0.0705768	-0.0863802	-0.14033	-0.149372	-0.138335	-0.130069	-0.156236	-0.164154	-0.0550505	-0.103632	-0.100275	-0.118367
117	-0.168461	-0.10231	-0.148327	-0.0602365	-0.100236	-0.0382337	-0.0682965	-0.121289	-0.129824	-0.0532137	-0.0797849	-0.134329	-0.0479168	-0.0962533	-0.0436414	-0.0781459	-0.0745751	-0.0509255	-0.0395955	-0.0438789	-0.0492787	-0.0503	-0.0300787	-0.0324856	-0.122262	-0.0571724	-0.0626197	-0.0415037	-0.0353121	-0.0387088	-0.0432455	-0.0395955	-0.0593973	-0.0329052	-0.0367452	-0.0343383	-0.0601811	-0.0437443	-0.0595239	-0.114448	-0.12284	-0.112199	-0.103672	-0.129562	-0.137298	-0.028218	-0.0767208	-0.0734192	-0.091487
118	-0.165452	-0.0991907	-0.14531	-0.0570774	-0.0972113	-0.0351617	-0.0648841	-0.118106	-0.125944	-0.0499041	-0.0767604	-0.132698	-0.0440135	-0.0926904	-0.0401498	-0.074686	-0.0733796	-0.044924	-0.0361831	-0.041187	-0.0460404	-0.0470222	-0.0268087	-0.0292315	-0.118153	-0.0537362	-0.0540529	-0.0410444	-0.0318126	-0.03513	-0.0387484	-0.0361435	-0.0543855	-0.029564	-0.0333249	-0.0310684	-0.0566578	-0.041084	-0.0575921	-0.112223	-0.119879	-0.106902	-0.0985652	-0.12615	-0.134067	-0.0251065	-0.07372	-0.070268	-0.0883991
119	-0.162444	-0.0961504	-0.142199	-0.0541083	-0.0940522	-0.0321214	-0.0616933	-0.115137	-0.122856	-0.0466105	-0.0733163	-0.128343	-0.041187	-0.0895155	-0.0368006	-0.0717248	-0.0708222	-0.0418679	-0.0337761	-0.0386929	-0.043388	-0.0440689	-0.0237842	-0.0264366	-0.114353	-0.0445994	-0.0635144	-0.0369907	-0.0287881	-0.0321768	-0.0358268	-0.0331665	-0.0515431	-0.0264762	-0.0303716	-0.0280439	-0.0534749	-0.0381625	-0.0545834	-0.109998	-0.117346	-0.110537	-0.0969105	-0.123434	-0.130987	-0.0220978	-0.0706322	-0.0673702	-0.0858576
120	-0.169182	-0.1033	-0.149309	-0.061337	-0.100964	-0.039263	-0.0689062	-0.122508	-0.13147	-0.0538787	-0.0805687	-0.137836	-0.0490332	-0.0969026	-0.0440531	-0.0810121	-0.0802441	-0.0498883	-0.0488749	-0.044924	-0.0514243	-0.0516302	-0.0313376	-0.0335703	-0.123442	-0.0604899	-0.0640369	-0.0447736	-0.0360643	-0.0393343	-0.0449319	-0.0402052	-0.0606403	-0.0341008	-0.0379724	-0.0358743	-0.0601573	-0.0453832	-0.0611312	-0.116039	-0.123711	-0.113426	-0.104757	-0.130663	-0.138327	-0.0292948	-0.0779955	-0.0746306	-0.0924133
121	-0.157955	-0.0918037	-0.137828	-0.04973	-0.0896184	-0.0277351	-0.0573466	-0.110782	-0.118652	-0.0422321	-0.0687954	-0.1236	-0.0369907	-0.0849313	-0.032351	-0.0673306	-0.0641794	-0.0367136	-0.0267454	-0.0330794	-0.0388117	-0.0396985	-0.0196671	-0.0221216	-0.11231	-0.0464759	-0.0522319	-0.0313692	-0.0245681	-0.0280835	-0.0314009	-0.0287881	-0.046753	-0.0219315	-0.0258824	-0.0235546	-0.0491916	-0.0336416	-0.0495716	-0.104567	-0.112841	-0.103142	-0.0938543	-0.119452	-0.126862	-0.0177511	-0.0663092	-0.0632135	-0.0810675
122	-0.188825	-0.122508	-0.168572	-0.0802837	-0.120513	-0.058463	-0.0886683	-0.142159	-0.150409	-0.0745593	-0.10102	-0.158802	-0.0682886	-0.114472	-0.0648999	-0.104282	-0.0971401	-0.0683995	-0.0587005	-0.0632768	-0.0693971	-0.0701809	-0.0502763	-0.0527386	-0.142286	-0.0769425	-0.0820018	-0.0627701	-0.0557314	-0.0590251	-0.0626276	-0.0597931	-0.0784626	-0.0527624	-0.0566736	-0.0542509	-0.0804104	-0.064409	-0.0801807	-0.135215	-0.142951	-0.132698	-0.123426	-0.149586	-0.157337	-0.0484632	-0.0969501	-0.0936326	-0.111582
123	-0.177835	-0.111677	-0.157757	-0.0692387	-0.109864	-0.047426	-0.07737	-0.130544	-0.138232	-0.0624772	-0.0897847	-0.145073	-0.055581	-0.107504	-0.0521527	-0.0867365	-0.0848996	-0.0562382	-0.0472993	-0.0527386	-0.0581067	-0.0592072	-0.0391521	-0.0416541	-0.131383	-0.0659609	-0.0695158	-0.0510997	-0.0437918	-0.0473389	-0.0509176	-0.0486373	-0.0667368	-0.0417016	-0.045692	-0.0432693	-0.0692071	-0.0529841	-0.0691437	-0.124234	-0.13193	-0.120521	-0.112136	-0.138572	-0.146427	-0.0373707	-0.0859051	-0.0826193	-0.10056
124	-0.18105	-0.114812	-0.160892	-0.0723978	-0.113514	-0.0505692	-0.0824768	-0.133964	-0.14261	-0.0653512	-0.092057	-0.147598	-0.0589697	-0.112619	-0.0552722	-0.0900618	-0.0868711	-0.0593022	-0.0506405	-0.0557948	-0.0613608	-0.0624613	-0.0424062	-0.0448765	-0.135136	-0.0697771	-0.074013	-0.0528257	-0.0468163	-0.0504346	-0.0541321	-0.0515747	-0.0696742	-0.0446944	-0.048764	-0.0463017	-0.0719782	-0.0559927	-0.0719386	-0.127211	-0.135128	-0.124669	-0.116293	-0.142056	-0.149657	-0.0405931	-0.08908	-0.0858497	-0.103664
125	-0.185903	-0.119341	-0.16664	-0.0781064	-0.120338	-0.0554702	-0.083039	-0.138865	-0.153101	-0.067101	-0.0969421	-0.153054	-0.0644486	-0.114511	-0.0598881	-0.0942898	-0.0918195	-0.0640448	-0.0554464	-0.0606403	-0.06585	-0.0672198	-0.0470142	-0.0494608	-0.139736	-0.0740763	-0.0785418	-0.0580513	-0.0514956	-0.0549001	-0.058558	-0.0561273	-0.0740209	-0.0494291	-0.0533087	-0.050878	-0.076222	-0.0606245	-0.0765783	-0.131336	-0.139705	-0.12961	-0.121051	-0.14653	-0.153964	-0.0451457	-0.0935534	-0.0904973	-0.108264
126	-0.222878	-0.156094	-0.200305	-0.115968	-0.150346	-0.0923262	-0.12018	-0.179839	-0.183995	-0.106182	-0.133196	-0.188532	-0.100964	-0.148897	-0.0966571	-0.131581	-0.128866	-0.101305	-0.0918433	-0.0970292	-0.102089	-0.103537	-0.0834665	-0.085921	-0.176268	-0.110331	-0.114962	-0.0946856	-0.088122	-0.0913049	-0.0954774	-0.0928171	-0.111756	-0.0860397	-0.0900064	-0.0874728	-0.113078	-0.0971638	-0.113102	-0.166323	-0.176212	-0.165912	-0.157369	-0.18299	-0.190765	-0.0816138	-0.130188	-0.126973	-0.144906
127	-0.223282	-0.153386	-0.20253	-0.109737	-0.140346	-0.0865464	-0.119974	-0.174019	-0.17987	-0.106681	-0.131914	-0.189664	-0.0989769	-0.148058	-0.0945986	-0.128739	-0.126474	-0.0986444	-0.0902993	-0.0954853	-0.100711	-0.101978	-0.0818909	-0.0843533	-0.174629	-0.109001	-0.113474	-0.0929121	-0.0864198	-0.089658	-0.0933159	-0.0910515	-0.108557	-0.084282	-0.0881933	-0.0858101	-0.111146	-0.0956199	-0.111534	-0.16592	-0.174851	-0.164542	-0.155951	-0.181414	-0.189055	-0.0800937	-0.128581	-0.125516	-0.143062
128	-0.250724	-0.182483	-0.233892	-0.140481	-0.18561	-0.117559	-0.147765	-0.196457	-0.208223	-0.133355	-0.160061	-0.214771	-0.12805	-0.174946	-0.123339	-0.158746	-0.156031	-0.12862	-0.11847	-0.123656	-0.128723	-0.13014	-0.109966	-0.112524	-0.202467	-0.136997	-0.14147	-0.121391	-0.114883	-0.117908	-0.122342	-0.119792	-0.139467	-0.11292	-0.116704	-0.114012	-0.139475	-0.123711	-0.140394	-0.192261	-0.202768	-0.192032	-0.183528	-0.208975	-0.217304	-0.108233	-0.156617	-0.153592	-0.171209
129	-0.205531	-0.138596	-0.187471	-0.0968867	-0.13885	-0.0735855	-0.102049	-0.154756	-0.164962	-0.0887158	-0.115485	-0.170702	-0.0831181	-0.131225	-0.0789694	-0.114321	-0.111138	-0.0838466	-0.0745118	-0.079579	-0.0847017	-0.086111	-0.0659609	-0.0684866	-0.158936	-0.0929834	-0.0975597	-0.077275	-0.0706005	-0.0739892	-0.0781697	-0.0753273	-0.0943927	-0.0685816	-0.0725799	-0.0700146	-0.0956358	-0.079674	-0.0957466	-0.149855	-0.158683	-0.148414	-0.139998	-0.165136	-0.17314	-0.0641161	-0.112421	-0.109333	-0.127235
130	-0.181121	-0.114448	-0.161739	-0.0725403	-0.113442	-0.0500942	-0.0794444	-0.132571	-0.141003	-0.0646862	-0.0914949	-0.145382	-0.0588668	-0.107187	-0.0549634	-0.0894759	-0.0869581	-0.0593339	-0.0505138	-0.0557631	-0.0608224	-0.062303	-0.0420658	-0.0445361	-0.134946	-0.0691833	-0.0736725	-0.0531899	-0.046658	-0.0499833	-0.0538312	-0.0513768	-0.0690012	-0.0445598	-0.0484948	-0.0460166	-0.0715823	-0.0557869	-0.0716298	-0.12634	-0.135168	-0.124788	-0.116031	-0.141454	-0.149356	-0.0402685	-0.0886208	-0.0855409	-0.103324
131	-0.223591	-0.157337	-0.204391	-0.115042	-0.156046	-0.0930863	-0.121502	-0.173125	-0.182982	-0.107591	-0.13459	-0.187835	-0.102104	-0.150251	-0.0979477	-0.132357	-0.130251	-0.102421	-0.0936168	-0.0986365	-0.10383	-0.105184	-0.0850896	-0.0875915	-0.177265	-0.112025	-0.116514	-0.0962533	-0.0896976	-0.0932051	-0.0970213	-0.0943373	-0.110267	-0.087544	-0.0916057	-0.0891196	-0.114574	-0.0989057	-0.114559	-0.165959	-0.177194	-0.165999	-0.157234	-0.18185	-0.192491	-0.0834032	-0.130956	-0.128074	-0.144978
132	-0.213512	-0.147456	-0.193623	-0.105501	-0.146561	-0.0833873	-0.113466	-0.166569	-0.173774	-0.0975597	-0.12463	-0.177645	-0.0918828	-0.140504	-0.0880508	-0.122318	-0.120235	-0.0921758	-0.0835694	-0.088795	-0.093791	-0.0953191	-0.0751531	-0.0774967	-0.167131	-0.102104	-0.106562	-0.0862377	-0.0797611	-0.0834824	-0.0869661	-0.084472	-0.100925	-0.077663	-0.0816534	-0.0790881	-0.104654	-0.0888267	-0.1041	-0.157828	-0.168279	-0.15725	-0.14934	-0.174217	-0.182182	-0.0732529	-0.121589	-0.118478	-0.136419
133	-0.206917	-0.140758	-0.187234	-0.0994203	-0.138755	-0.0774571	-0.106871	-0.159744	-0.167764	-0.0919779	-0.118882	-0.174075	-0.0872828	-0.13463	-0.0825798	-0.117559	-0.11524	-0.0874649	-0.0780668	-0.0831577	-0.0883358	-0.089753	-0.0695713	-0.0721207	-0.161731	-0.0965146	-0.101131	-0.080545	-0.0742109	-0.077758	-0.0818355	-0.0790485	-0.0945431	-0.0720732	-0.0762616	-0.0734113	-0.0997845	-0.0829836	-0.0991907	-0.151058	-0.160457	-0.150251	-0.141486	-0.163877	-0.175642	-0.0676711	-0.114567	-0.111811	-0.128874
134	-0.19637	-0.12999	-0.176909	-0.0879953	-0.128486	-0.0659846	-0.0959683	-0.148493	-0.156569	-0.0802599	-0.107235	-0.1609	-0.0743772	-0.123078	-0.070656	-0.105081	-0.102453	-0.0747572	-0.0663251	-0.0715744	-0.0767604	-0.0782489	-0.0579008	-0.0602444	-0.150647	-0.08505	-0.0896501	-0.0689299	-0.0624138	-0.0662697	-0.0696979	-0.0670772	-0.0839891	-0.0603315	-0.0643774	-0.06182	-0.0879874	-0.0715269	-0.0881537	-0.142444	-0.158311	-0.142626	-0.132935	-0.157456	-0.165199	-0.0560086	-0.104693	-0.101511	-0.118478
135	-0.182863	-0.116411	-0.162729	-0.0743455	-0.114479	-0.0522636	-0.0819859	-0.134922	-0.143101	-0.0666022	-0.0935534	-0.146838	-0.0606403	-0.109452	-0.0569824	-0.091099	-0.0887792	-0.0609966	-0.052604	-0.0579483	-0.0628651	-0.0644328	-0.0442589	-0.0465709	-0.136926	-0.0712735	-0.0756994	-0.0552168	-0.0487482	-0.0523507	-0.0558819	-0.0533483	-0.0702918	-0.0465946	-0.0505375	-0.048194	-0.0740447	-0.0579721	-0.0737913	-0.129364	-0.14052	-0.128438	-0.118612	-0.142539	-0.151217	-0.042335	-0.0903073	-0.0873857	-0.105873
136	-0.190599	-0.123885	-0.17109	-0.0820889	-0.122579	-0.0596269	-0.0894838	-0.14204	-0.150377	-0.0741238	-0.100885	-0.155215	-0.0680828	-0.116665	-0.0643853	-0.0988899	-0.0962692	-0.0687558	-0.0599831	-0.0651375	-0.0701651	-0.0717565	-0.0515431	-0.0539262	-0.144289	-0.0785893	-0.0830548	-0.062778	-0.0561194	-0.059714	-0.0634035	-0.0607591	-0.0783914	-0.0540371	-0.0579404	-0.0555414	-0.0809963	-0.065185	-0.0810358	-0.135968	-0.144273	-0.134099	-0.125643	-0.150314	-0.158382	-0.0497458	-0.0977022	-0.0947094	-0.112674
137	-0.185626	-0.119262	-0.16584	-0.0772671	-0.117156	-0.0549318	-0.0848838	-0.137171	-0.145184	-0.069405	-0.0962612	-0.149902	-0.0637836	-0.112104	-0.0598248	-0.0944798	-0.0919224	-0.0644486	-0.055296	-0.0605295	-0.065565	-0.0670931	-0.0468717	-0.0493103	-0.139681	-0.0738071	-0.0784626	-0.0581621	-0.0516143	-0.055003	-0.0588351	-0.0562065	-0.0738784	-0.0494291	-0.0534512	-0.0508622	-0.0763724	-0.0606086	-0.0767683	-0.13056	-0.139317	-0.12938	-0.120433	-0.145809	-0.154012	-0.0450903	-0.0931972	-0.0901014	-0.108114
138	-0.212348	-0.145833	-0.192	-0.103878	-0.144115	-0.0818909	-0.11189	-0.164661	-0.172111	-0.095802	-0.122832	-0.177812	-0.0898797	-0.138628	-0.0863564	-0.120782	-0.117908	-0.0907348	-0.0817722	-0.0870927	-0.0922312	-0.093688	-0.0734746	-0.0759845	-0.166363	-0.100386	-0.105161	-0.0847096	-0.0780826	-0.0817088	-0.0852084	-0.0828252	-0.101297	-0.0759132	-0.0799036	-0.0774571	-0.103142	-0.0873619	-0.103601	-0.158057	-0.16649	-0.155951	-0.147606	-0.172974	-0.180868	-0.0717248	-0.12014	-0.117045	-0.134986
139	-0.225396	-0.159008	-0.204771	-0.116673	-0.156585	-0.0947569	-0.125231	-0.177614	-0.187305	-0.108644	-0.136356	-0.190456	-0.102619	-0.152016	-0.0995945	-0.133109	-0.131486	-0.103047	-0.0947569	-0.0998479	-0.104321	-0.106214	-0.0863247	-0.0886287	-0.178714	-0.112057	-0.117765	-0.0985098	-0.0910278	-0.0944956	-0.0978368	-0.0956516	-0.113379	-0.088795	-0.0927379	-0.0903944	-0.116269	-0.100204	-0.116498	-0.17185	-0.178516	-0.168279	-0.160156	-0.185816	-0.193536	-0.0844562	-0.132967	-0.12923	-0.146585
140	-0.20443	-0.138446	-0.184732	-0.0966571	-0.136585	-0.0746068	-0.104298	-0.15721	-0.164819	-0.0887317	-0.115889	-0.169823	-0.0834507	-0.13151	-0.0793811	-0.113957	-0.111526	-0.083704	-0.0743693	-0.0795553	-0.0843533	-0.0862772	-0.0662617	-0.068732	-0.158635	-0.0927063	-0.0962375	-0.0769662	-0.0709093	-0.0743455	-0.0781697	-0.0755648	-0.0930546	-0.0687241	-0.0726829	-0.0701651	-0.0959287	-0.0799591	-0.09676	-0.147646	-0.158913	-0.14858	-0.140085	-0.165674	-0.173726	-0.064409	-0.113118	-0.109729	-0.127084
141	-0.258998	-0.192895	-0.239022	-0.150702	-0.190955	-0.12885	-0.158651	-0.211627	-0.220812	-0.143109	-0.17014	-0.224359	-0.136957	-0.186046	-0.13322	-0.16702	-0.164993	-0.137068	-0.128588	-0.133505	-0.137314	-0.140053	-0.120354	-0.122825	-0.213148	-0.142207	-0.150718	-0.130402	-0.124756	-0.128311	-0.131716	-0.129634	-0.145841	-0.12273	-0.126633	-0.124337	-0.150845	-0.134115	-0.15029	-0.203401	-0.213353	-0.203061	-0.194906	-0.220297	-0.227779	-0.118581	-0.167353	-0.164146	-0.181462
142	-0.204985	-0.138921	-0.185207	-0.0970847	-0.137076	-0.0749789	-0.104606	-0.157812	-0.16603	-0.0893651	-0.116229	-0.170298	-0.0835536	-0.131827	-0.0795078	-0.114115	-0.111692	-0.0840603	-0.0751531	-0.0802678	-0.0852717	-0.0868315	-0.0667526	-0.0693337	-0.159514	-0.0924529	-0.0984544	-0.0792148	-0.0714794	-0.0746781	-0.0785972	-0.0759528	-0.0935376	-0.0691833	-0.0730787	-0.0706243	-0.0966175	-0.0796028	-0.0950182	-0.150441	-0.159744	-0.148905	-0.141154	-0.166403	-0.174288	-0.064892	-0.113601	-0.110386	-0.128161
143	-0.188081	-0.121795	-0.168018	-0.079864	-0.119824	-0.0577742	-0.0874807	-0.140623	-0.149443	-0.072192	-0.099159	-0.15432	-0.0663013	-0.115002	-0.0624851	-0.0970451	-0.0946936	-0.0672752	-0.0590647	-0.0644645	-0.0658263	-0.0686212	-0.0493658	-0.0517885	-0.141811	-0.0638627	-0.0877737	-0.0626197	-0.0545517	-0.0581225	-0.0613291	-0.0590172	-0.0776076	-0.0524457	-0.0559927	-0.0540688	-0.079967	-0.0639419	-0.0806637	-0.134115	-0.14193	-0.13136	-0.122737	-0.149206	-0.156735	-0.0476872	-0.0963879	-0.0925638	-0.110877
144	-0.214375	-0.147986	-0.194193	-0.105834	-0.146055	-0.0839891	-0.113514	-0.166996	-0.175737	-0.0985177	-0.125366	-0.180393	-0.0929042	-0.141755	-0.0890484	-0.122603	-0.120758	-0.0927538	-0.0837674	-0.0892463	-0.0943452	-0.0957941	-0.0755807	-0.0781301	-0.16744	-0.107077	-0.102793	-0.086396	-0.0803787	-0.0836803	-0.0870136	-0.0849708	-0.10307	-0.0783122	-0.0819701	-0.0796819	-0.105691	-0.0895947	-0.106792	-0.159958	-0.168105	-0.156031	-0.147836	-0.174946	-0.182934	-0.0738784	-0.122405	-0.118882	-0.136569
145	-0.205951	-0.139839	-0.186125	-0.097916	-0.13782	-0.0758895	-0.105525	-0.159118	-0.167052	-0.0902281	-0.117211	-0.171541	-0.0842741	-0.132785	-0.0806796	-0.115295	-0.112587	-0.0850659	-0.0758103	-0.0811704	-0.0864356	-0.0884941	-0.0680036	-0.0705689	-0.160536	-0.0942423	-0.0964908	-0.0794207	-0.0728016	-0.0759053	-0.079579	-0.0769583	-0.0948836	-0.0701888	-0.0741397	-0.0716457	-0.0974172	-0.0804658	-0.0960237	-0.152777	-0.161415	-0.151177	-0.143268	-0.167487	-0.175357	-0.0657788	-0.114234	-0.11098	-0.130338
146	-0.1636	-0.0973539	-0.14341	-0.0552485	-0.0950578	-0.0333169	-0.0629205	-0.116285	-0.124186	-0.0477822	-0.0746622	-0.128961	-0.0422558	-0.0908615	-0.0383525	-0.0730629	-0.0703868	-0.0429921	-0.0335703	-0.0392947	-0.0440373	-0.045312	-0.0252252	-0.0276638	-0.11828	-0.0523348	-0.0583442	-0.0391838	-0.0295324	-0.0332298	-0.037149	-0.0347421	-0.0524298	-0.027743	-0.0319234	-0.0301341	-0.0555731	-0.0399281	-0.0564757	-0.110323	-0.11828	-0.109539	-0.0999666	-0.124978	-0.132555	-0.0233963	-0.0719782	-0.0688904	-0.0871561
147	-0.160987	-0.0944323	-0.140481	-0.0524219	-0.0919145	-0.0304666	-0.0601336	-0.113719	-0.121748	-0.0443065	-0.071804	-0.126459	-0.0397064	-0.0886525	-0.0357001	-0.0707193	-0.0682015	-0.0396905	-0.0308308	-0.0359693	-0.041084	-0.0424142	-0.0223432	-0.0248056	-0.115279	-0.0496825	-0.0544092	-0.0332219	-0.0268087	-0.0311159	-0.0342908	-0.0317651	-0.0496983	-0.0248214	-0.0287723	-0.0265079	-0.0526753	-0.0360168	-0.0514639	-0.106902	-0.114828	-0.104923	-0.0964196	-0.121985	-0.129626	-0.0204905	-0.0690329	-0.0657946	-0.0836249
148	-0.162483	-0.096	-0.14193	-0.0539421	-0.093688	-0.0320105	-0.0617488	-0.11573	-0.124258	-0.0466105	-0.0730787	-0.129064	-0.0419312	-0.0896659	-0.0368165	-0.0716061	-0.0688349	-0.040704	-0.0323035	-0.0375211	-0.0427467	-0.0439898	-0.0238238	-0.0264049	-0.116973	-0.0510363	-0.0555097	-0.0355338	-0.0286852	-0.0270146	-0.0351855	-0.0330161	-0.051646	-0.0265633	-0.03053	-0.0280122	-0.0572595	-0.0377349	-0.0537283	-0.108811	-0.116593	-0.106594	-0.0979397	-0.123703	-0.13128	-0.0220107	-0.0706085	-0.0672752	-0.085248
149	-0.161771	-0.0954061	-0.141502	-0.0532057	-0.0926746	-0.0313376	-0.0609966	-0.115707	-0.123355	-0.0459533	-0.072667	-0.128026	-0.0400231	-0.088795	-0.0362068	-0.0706639	-0.0680274	-0.0403556	-0.031678	-0.0369115	-0.042042	-0.043388	-0.0232617	-0.0257003	-0.116158	-0.0502288	-0.0547576	-0.0343937	-0.0278855	-0.0307358	-0.0349954	-0.0325173	-0.0506167	-0.0257715	-0.0296353	-0.0272046	-0.0531978	-0.0372203	-0.052604	-0.108415	-0.116047	-0.105841	-0.0973855	-0.122927	-0.13052	-0.0213931	-0.0699038	-0.0667368	-0.0846225
150	-0.161985	-0.0956358	-0.141763	-0.0534274	-0.093118	-0.0318443	-0.0619546	-0.127915	-0.126189	-0.0464521	-0.0729125	-0.132365	-0.0418916	-0.0890563	-0.036666	-0.0723107	-0.0690962	-0.0416858	-0.0321531	-0.0373628	-0.0424696	-0.043681	-0.0235863	-0.0261199	-0.117092	-0.050783	-0.0552722	-0.0349479	-0.0284002	-0.0316384	-0.0360643	-0.032929	-0.0520894	-0.026207	-0.0300707	-0.0277826	-0.0537521	-0.037537	-0.0532849	-0.108795	-0.116435	-0.106609	-0.0975993	-0.123545	-0.131003	-0.0217336	-0.0702126	-0.0669427	-0.0850104
151	-0.198057	-0.13193	-0.17892	-0.0908773	-0.130235	-0.0686053	-0.101376	-0.13668	-0.164399	-0.0848679	-0.111202	-0.179538	-0.0832607	-0.126364	-0.0749948	-0.11501	-0.109769	-0.0837516	-0.0695238	-0.0743772	-0.0789535	-0.0802758	-0.0601257	-0.0625168	-0.153426	-0.0875757	-0.0921125	-0.0725324	-0.0661034	-0.068352	-0.0761982	-0.0710677	-0.097631	-0.0645674	-0.068352	-0.0652087	-0.0916849	-0.0742505	-0.0904339	-0.14516	-0.152396	-0.142959	-0.133941	-0.159918	-0.167519	-0.0583838	-0.106982	-0.103585	-0.121827
152	-0.223124	-0.155611	-0.200654	-0.11292	-0.153719	-0.0920966	-0.120956	-0.145128	-0.184621	-0.106372	-0.13463	-0.194565	-0.104725	-0.150077	-0.0977656	-0.132262	-0.129356	-0.101772	-0.0924212	-0.0975914	-0.102936	-0.104084	-0.0838861	-0.0869502	-0.178778	-0.111225	-0.115145	-0.0948361	-0.0885971	-0.0918195	-0.0962375	-0.0933159	-0.113838	-0.0863722	-0.090331	-0.0881458	-0.114693	-0.0976151	-0.113909	-0.169387	-0.177843	-0.166949	-0.157598	-0.184391	-0.191715	-0.0823977	-0.130592	-0.127361	-0.1471
153	-0.193948	-0.126102	-0.17219	-0.0838466	-0.124329	-0.0627622	-0.0922075	-0.153711	-0.159245	-0.0775442	-0.103878	-0.166403	-0.0709489	-0.119412	-0.0678452	-0.103118	-0.0991432	-0.0722316	-0.0629522	-0.0682253	-0.0734271	-0.0744643	-0.0544646	-0.057402	-0.149578	-0.0818751	-0.086016	-0.0657313	-0.0593577	-0.0625088	-0.0679482	-0.0634352	-0.0823343	-0.0570062	-0.0607828	-0.0587876	-0.0852242	-0.0683678	-0.0845908	-0.141296	-0.148699	-0.138367	-0.129143	-0.155381	-0.162119	-0.0525961	-0.101028	-0.0979318	-0.1171
154	-0.246639	-0.179102	-0.223694	-0.136253	-0.177685	-0.115936	-0.144978	-0.206529	-0.207479	-0.129634	-0.156379	-0.202926	-0.122215	-0.171533	-0.119594	-0.151874	-0.14995	-0.122444	-0.115382	-0.120362	-0.125897	-0.127274	-0.107148	-0.110236	-0.20048	-0.13425	-0.1382	-0.117575	-0.111479	-0.114337	-0.118129	-0.115532	-0.133244	-0.108961	-0.112912	-0.110924	-0.135881	-0.120687	-0.136316	-0.190385	-0.200258	-0.188801	-0.180132	-0.206386	-0.214636	-0.105588	-0.153529	-0.150219	-0.168572
155	-0.172499	-0.107504	-0.153711	-0.0671327	-0.106166	-0.0448924	-0.0750264	-0.139016	-0.141462	-0.061052	-0.0878132	-0.144352	-0.0639973	-0.103292	-0.0523982	-0.0903389	-0.0873619	-0.0597456	-0.0463413	-0.0512026	-0.0556048	-0.0569428	-0.0367373	-0.0391521	-0.129293	-0.0641082	-0.0687003	-0.049627	-0.0430159	-0.044924	-0.0526436	-0.0484236	-0.0706876	-0.0416224	-0.0453674	-0.0418283	-0.0678532	-0.0509651	-0.0666814	-0.121328	-0.128074	-0.118541	-0.108747	-0.135627	-0.143648	-0.0348688	-0.0830944	-0.0794207	-0.0974726
156	-0.178651	-0.111605	-0.157875	-0.06969	-0.109262	-0.0484632	-0.0788189	-0.154408	-0.144819	-0.0632056	-0.0899589	-0.147527	-0.0593102	-0.105604	-0.0537521	-0.0885496	-0.0852955	-0.0576158	-0.0485344	-0.0537916	-0.0589697	-0.0599277	-0.0400072	-0.0428338	-0.13478	-0.0673939	-0.0715823	-0.0513293	-0.0448369	-0.0481623	-0.0529286	-0.0493816	-0.0676948	-0.0426596	-0.0465313	-0.0442669	-0.0707431	-0.0539025	-0.0701968	-0.125968	-0.134091	-0.123529	-0.114472	-0.140781	-0.14767	-0.0382812	-0.086776	-0.083617	-0.102572
157	-0.197875	-0.132048	-0.178722	-0.0907269	-0.130473	-0.0681857	-0.0998954	-0.165365	-0.170939	-0.0865781	-0.105905	-0.164946	-0.0733083	-0.129839	-0.0776392	-0.118193	-0.108874	-0.0862693	-0.0693337	-0.0744405	-0.079001	-0.080442	-0.0602128	-0.0626355	-0.1536	-0.0874015	-0.0920808	-0.0731262	-0.0663251	-0.0692704	-0.0783122	-0.073055	-0.100497	-0.0651929	-0.0686053	-0.0656521	-0.0921679	-0.0743535	-0.0900856	-0.145342	-0.152713	-0.143204	-0.133988	-0.160108	-0.167614	-0.0582888	-0.106863	-0.103363	-0.121756
158	-0.198666	-0.130758	-0.176917	-0.0887317	-0.129103	-0.0677977	-0.0987869	-0.189506	-0.167709	-0.0825243	-0.108597	-0.168968	-0.0753748	-0.124551	-0.0726829	-0.107845	-0.103474	-0.076705	-0.0676948	-0.0729441	-0.0782093	-0.079096	-0.0591597	-0.0622317	-0.154724	-0.0867523	-0.0907981	-0.0704659	-0.0640844	-0.0675761	-0.0728095	-0.0683282	-0.0874332	-0.0617408	-0.0655492	-0.063641	-0.0906715	-0.0731579	-0.0895947	-0.145548	-0.153552	-0.143038	-0.133759	-0.160266	-0.167028	-0.0573624	-0.105857	-0.102849	-0.122049
159	-0.172768	-0.106269	-0.152523	-0.064219	-0.1044	-0.0426992	-0.0727541	-0.138913	-0.137702	-0.0571962	-0.0833478	-0.144226	-0.0515352	-0.100426	-0.0474101	-0.0826985	-0.0788823	-0.0514639	-0.0428575	-0.047901	-0.0529603	-0.0539817	-0.0341958	-0.0366027	-0.127749	-0.0616854	-0.0660638	-0.0453912	-0.039073	-0.0429288	-0.0466817	-0.0437839	-0.0636885	-0.0368165	-0.0409336	-0.0387563	-0.0665151	-0.0483286	-0.0644011	-0.119626	-0.127187	-0.117195	-0.108145	-0.134028	-0.141431	-0.0324539	-0.08102	-0.0778609	-0.095707
160	-0.173283	-0.106989	-0.153394	-0.0649395	-0.104361	-0.0431584	-0.0720019	-0.130813	-0.136767	-0.0579246	-0.0848046	-0.143846	-0.05357	-0.100418	-0.0482494	-0.0844245	-0.0809883	-0.0538946	-0.0436731	-0.0488432	-0.0538708	-0.0551772	-0.0349638	-0.0375607	-0.128557	-0.0623188	-0.0667685	-0.0465867	-0.0400231	-0.0435068	-0.0479564	-0.0445598	-0.0650108	-0.0378537	-0.0417728	-0.0393976	-0.0653433	-0.0489065	-0.0651058	-0.119903	-0.127995	-0.118082	-0.109159	-0.135128	-0.14261	-0.0331823	-0.0818513	-0.0786843	-0.0965067
161	-0.159799	-0.0936485	-0.139808	-0.0515431	-0.0914315	-0.0296353	-0.0592547	-0.114978	-0.120497	-0.043871	-0.0707351	-0.124582	-0.0380754	-0.0866573	-0.0343383	-0.0686132	-0.0660084	-0.0385267	-0.0299282	-0.0350192	-0.0403239	-0.0415512	-0.0213773	-0.0239901	-0.114377	-0.0485027	-0.0529761	-0.0324381	-0.0260724	-0.0292711	-0.033119	-0.0306566	-0.0483919	-0.0239109	-0.0278855	-0.0254707	-0.0515827	-0.0352409	-0.051931	-0.106277	-0.114582	-0.104226	-0.0956674	-0.121289	-0.12881	-0.0195721	-0.0682174	-0.0650345	-0.0829044
162	-0.156316	-0.0900301	-0.136213	-0.0479406	-0.0878132	-0.026017	-0.0552643	-0.109618	-0.116712	-0.0402844	-0.0672277	-0.121439	-0.0346787	-0.0830865	-0.0307912	-0.0654858	-0.0626118	-0.0351776	-0.0263099	-0.0315276	-0.0367215	-0.0381387	-0.017949	-0.0203718	-0.110457	-0.0449319	-0.0497695	-0.0289148	-0.022557	-0.0261674	-0.0297145	-0.0272363	-0.0453753	-0.0203639	-0.0243226	-0.0219236	-0.0483127	-0.0328656	-0.0453674	-0.10425	-0.111265	-0.100529	-0.0923975	-0.117156	-0.124915	-0.0160251	-0.0644882	-0.0614637	-0.0794761
163	-0.164779	-0.0985256	-0.144716	-0.0564519	-0.0963087	-0.0345046	-0.0641003	-0.117203	-0.125192	-0.0487799	-0.0755727	-0.129396	-0.0430238	-0.0914395	-0.0392076	-0.0736013	-0.0709568	-0.0434276	-0.0344887	-0.0396589	-0.0450824	-0.0465471	-0.0264208	-0.0289465	-0.119198	-0.052992	-0.0576316	-0.0371886	-0.0307675	-0.034362	-0.0379408	-0.0355893	-0.0533087	-0.0287723	-0.0326835	-0.0303637	-0.0559056	-0.0403794	-0.0587401	-0.111035	-0.11984	-0.108945	-0.100363	-0.125904	-0.133957	-0.0243939	-0.0730154	-0.0696504	-0.0880745
164	-0.181668	-0.11539	-0.161715	-0.0734667	-0.113379	-0.0513689	-0.0812179	-0.13444	-0.142476	-0.0655096	-0.0927142	-0.146245	-0.0596664	-0.108557	-0.0562223	-0.0907744	-0.0878212	-0.0601098	-0.051646	-0.0570141	-0.0618754	-0.0634985	-0.0432138	-0.0455653	-0.135928	-0.0703393	-0.0747572	-0.0541004	-0.0478535	-0.0514797	-0.0550743	-0.0525169	-0.0695792	-0.0456762	-0.0497775	-0.0472043	-0.0725641	-0.0574179	-0.0636885	-0.129459	-0.136878	-0.126182	-0.118106	-0.142048	-0.15048	-0.0407832	-0.0895551	-0.0848442	-0.105739
165	-0.169665	-0.103458	-0.149665	-0.0614954	-0.101384	-0.0395084	-0.06912	-0.122579	-0.13033	-0.0536729	-0.0806083	-0.134756	-0.0479564	-0.09638	-0.0442035	-0.0789377	-0.0760003	-0.0484552	-0.0395164	-0.0447578	-0.0500862	-0.051551	-0.0312584	-0.0339662	-0.124558	-0.0581384	-0.0624217	-0.0420025	-0.0359456	-0.0393422	-0.043293	-0.0405377	-0.0580513	-0.0337761	-0.0377666	-0.0352726	-0.0608462	-0.0451853	-0.0624217	-0.115382	-0.125144	-0.113981	-0.105493	-0.130417	-0.139158	-0.0294611	-0.0777026	-0.0748839	-0.0928171
166	-0.202324	-0.136356	-0.182238	-0.094171	-0.134242	-0.0722949	-0.101906	-0.155271	-0.162927	-0.0864514	-0.113632	-0.166957	-0.0804579	-0.129166	-0.0768158	-0.111194	-0.108605	-0.0809012	-0.0724849	-0.0777738	-0.0830073	-0.0843533	-0.0641003	-0.0667289	-0.157345	-0.0912099	-0.0961187	-0.0753194	-0.0687399	-0.0721524	-0.0758419	-0.0732292	-0.0901885	-0.0664518	-0.0704739	-0.0680749	-0.0939018	-0.0782251	-0.0967996	-0.148723	-0.157891	-0.147345	-0.138644	-0.164281	-0.171161	-0.0619309	-0.109927	-0.106269	-0.124772
167	-0.195357	-0.129372	-0.175357	-0.0873065	-0.127179	-0.0654146	-0.0950499	-0.1482	-0.15588	-0.0795394	-0.106625	-0.159934	-0.0737121	-0.122247	-0.0699196	-0.104242	-0.10178	-0.0741951	-0.0655888	-0.0709727	-0.076222	-0.077758	-0.0573149	-0.0601177	-0.150758	-0.0841237	-0.0891275	-0.0680986	-0.0617963	-0.0652958	-0.0689062	-0.0663726	-0.083229	-0.0595635	-0.063546	-0.0611154	-0.0869977	-0.0712498	-0.090719	-0.141462	-0.152151	-0.141059	-0.132357	-0.15702	-0.16417	-0.0549793	-0.102294	-0.0989849	-0.118264
168	-0.183504	-0.117274	-0.163338	-0.0752877	-0.114947	-0.0531266	-0.0826985	-0.136126	-0.143339	-0.0674019	-0.0943452	-0.147883	-0.0618279	-0.109982	-0.0578375	-0.0924212	-0.0899747	-0.0624534	-0.0535383	-0.0588509	-0.0641003	-0.0657788	-0.0451061	-0.0481148	-0.139934	-0.0722316	-0.0767445	-0.0561432	-0.0496429	-0.0529366	-0.0568795	-0.0542429	-0.071804	-0.0475606	-0.0515589	-0.0489778	-0.0743851	-0.0585897	-0.0752402	-0.13052	-0.137131	-0.130132	-0.119555	-0.145271	-0.152499	-0.0429051	-0.0899114	-0.0866335	-0.103395
169	-0.154289	-0.0879953	-0.13421	-0.045985	-0.0859526	-0.0240614	-0.0536016	-0.10672	-0.114915	-0.0382891	-0.065185	-0.119428	-0.0325331	-0.0808537	-0.0286298	-0.0628255	-0.0606007	-0.0328498	-0.0244018	-0.0296907	-0.0347817	-0.0360643	-0.015938	-0.0183924	-0.108937	-0.0431188	-0.047901	-0.0268483	-0.0205856	-0.0240376	-0.0275134	-0.0251065	-0.0426121	-0.0182736	-0.0222007	-0.0199522	-0.0461354	-0.0298491	-0.045597	-0.100996	-0.109737	-0.0991353	-0.0907111	-0.115659	-0.123102	-0.0141882	-0.0626434	-0.0598486	-0.0778767
170	-0.187463	-0.121067	-0.167068	-0.0788348	-0.118818	-0.0570378	-0.0867206	-0.139626	-0.147828	-0.0711389	-0.0981377	-0.152357	-0.0653591	-0.113814	-0.0615033	-0.0956991	-0.0934347	-0.0656758	-0.0572516	-0.0625484	-0.0677502	-0.0688429	-0.0488036	-0.0514481	-0.142096	-0.076032	-0.0810042	-0.0598961	-0.0535145	-0.0569745	-0.0603711	-0.0579563	-0.0751056	-0.0511076	-0.0550584	-0.0528257	-0.0792623	-0.0625959	-0.0775917	-0.133964	-0.142286	-0.132104	-0.123181	-0.149071	-0.155864	-0.0467926	-0.0949073	-0.0917007	-0.109911
171	-0.169237	-0.102904	-0.149174	-0.0609728	-0.10083	-0.0388671	-0.0683916	-0.121455	-0.12938	-0.0531424	-0.0801095	-0.134242	-0.0473547	-0.0957545	-0.0435305	-0.078043	-0.0754857	-0.0479089	-0.0391759	-0.0444094	-0.0494212	-0.0509255	-0.0307754	-0.0331586	-0.123759	-0.0577187	-0.0624217	-0.0418679	-0.0353834	-0.0387246	-0.0425171	-0.0398964	-0.0575604	-0.0331427	-0.0372044	-0.0346708	-0.0604265	-0.0444727	-0.0606482	-0.115208	-0.123315	-0.113426	-0.104464	-0.129729	-0.137749	-0.0289781	-0.077085	-0.0740684	-0.09216
172	-0.168548	-0.102366	-0.148382	-0.0603157	-0.099935	-0.038305	-0.0680274	-0.121051	-0.129174	-0.0524615	-0.079484	-0.133489	-0.0465154	-0.0954695	-0.0430476	-0.0775363	-0.0745118	-0.0471726	-0.0384792	-0.0437522	-0.0489065	-0.0503317	-0.030142	-0.0326044	-0.122943	-0.0571566	-0.061915	-0.0412107	-0.0347658	-0.0384237	-0.0420341	-0.0395084	-0.0571803	-0.0325885	-0.0366027	-0.0341087	-0.0598169	-0.0441006	-0.0600623	-0.115255	-0.12326	-0.11227	-0.10402	-0.129166	-0.137512	-0.0282893	-0.0766179	-0.0736646	-0.0919541
173	-0.181248	-0.115121	-0.16166	-0.0732212	-0.113284	-0.0512026	-0.0809171	-0.134487	-0.142017	-0.0653591	-0.0923658	-0.146086	-0.0595239	-0.108209	-0.0558977	-0.0904814	-0.0876866	-0.0601415	-0.0511709	-0.0566182	-0.0615983	-0.0631343	-0.0430159	-0.045502	-0.135279	-0.0697138	-0.0742109	-0.0538471	-0.0474814	-0.0511314	-0.0550347	-0.0521923	-0.0692625	-0.0454387	-0.0494924	-0.0468717	-0.0723345	-0.0566895	-0.0726749	-0.126886	-0.137131	-0.125176	-0.117631	-0.142737	-0.150077	-0.0410444	-0.0896026	-0.0864277	-0.105224
174	-0.1574	-0.0910832	-0.137274	-0.049057	-0.0889771	-0.0270938	-0.0567132	-0.110022	-0.117813	-0.0413532	-0.0682411	-0.121771	-0.035613	-0.0839495	-0.0316938	-0.0660955	-0.0635856	-0.0360326	-0.0272917	-0.0325964	-0.0377587	-0.0391442	-0.0189704	-0.0215119	-0.111795	-0.0458108	-0.0504188	-0.0299045	-0.0234517	-0.0269354	-0.0306487	-0.0281151	-0.0456445	-0.0213377	-0.025344	-0.0229133	-0.0485819	-0.032636	-0.0484948	-0.103569	-0.112136	-0.101613	-0.0933951	-0.118779	-0.126284	-0.0171177	-0.0656204	-0.0626038	-0.0808458
175	-0.156363	-0.0900935	-0.136245	-0.0480198	-0.0879558	-0.0260882	-0.055581	-0.110077	-0.11695	-0.0402685	-0.0671723	-0.121463	-0.0345679	-0.082936	-0.03072	-0.0651612	-0.0624851	-0.0349717	-0.0262228	-0.0316622	-0.036666	-0.0381783	-0.0179094	-0.0203559	-0.110584	-0.0449003	-0.0494053	-0.0290652	-0.0224303	-0.0257874	-0.0296353	-0.0269908	-0.0450269	-0.0203084	-0.0242989	-0.021789	-0.0471963	-0.0318284	-0.0488194	-0.10345	-0.110829	-0.100616	-0.0920887	-0.117734	-0.125121	-0.0160092	-0.0645911	-0.0613687	-0.0797215
176	-0.187273	-0.12113	-0.167867	-0.0791673	-0.119515	-0.0573229	-0.0868077	-0.140853	-0.148074	-0.0716615	-0.0985019	-0.152175	-0.0668001	-0.114313	-0.0620575	-0.0970213	-0.094266	-0.0666814	-0.0575446	-0.0626038	-0.0679086	-0.0691279	-0.0489303	-0.0518043	-0.142325	-0.0761428	-0.0806716	-0.0603394	-0.0535304	-0.0579008	-0.0610362	-0.0584471	-0.0760478	-0.0515827	-0.0555256	-0.052794	-0.0774334	-0.0626118	-0.0799036	-0.132975	-0.145888	-0.132476	-0.12307	-0.149166	-0.156696	-0.0471647	-0.0957862	-0.0927379	-0.110521
177	-0.195903	-0.129436	-0.175429	-0.0872669	-0.127258	-0.0656204	-0.0951686	-0.153711	-0.160219	-0.0804341	-0.107069	-0.163077	-0.0741872	-0.123458	-0.0705847	-0.104978	-0.101613	-0.0738467	-0.0656046	-0.0707193	-0.0759845	-0.0770454	-0.057212	-0.0601177	-0.151383	-0.0849233	-0.08908	-0.0695396	-0.0608541	-0.0685578	-0.0692466	-0.066618	-0.0855488	-0.0598248	-0.0630868	-0.0591201	-0.0677423	-0.0707272	-0.0892463	-0.141462	-0.15086	-0.138897	-0.130631	-0.157337	-0.164874	-0.0556206	-0.10406	-0.100655	-0.119563
178	-0.175144	-0.108961	-0.155041	-0.0668635	-0.106752	-0.0449715	-0.0747968	-0.132223	-0.136815	-0.0592389	-0.0862456	-0.141074	-0.0533879	-0.102484	-0.0499516	-0.0849708	-0.0811229	-0.053372	-0.0450903	-0.0505059	-0.0553514	-0.0570062	-0.0369194	-0.0389859	-0.129206	-0.0642349	-0.0687874	-0.0479248	-0.0412978	-0.0452091	-0.0490728	-0.0465471	-0.0647891	-0.0395322	-0.0437206	-0.041179	-0.0688349	-0.050395	-0.0683757	-0.125311	-0.129222	-0.118557	-0.109737	-0.136617	-0.143553	-0.0349796	-0.083902	-0.0799828	-0.0985494
179	-0.161019	-0.0946936	-0.140884	-0.0526753	-0.0926508	-0.0307121	-0.0602128	-0.113719	-0.121637	-0.0449082	-0.0718594	-0.126633	-0.039168	-0.0876707	-0.0352805	-0.0699276	-0.0671564	-0.0396747	-0.0310288	-0.0364048	-0.0414878	-0.0429446	-0.0227233	-0.0250906	-0.115588	-0.0498646	-0.054433	-0.0337603	-0.0272125	-0.0309654	-0.0343541	-0.0318839	-0.0500308	-0.025059	-0.0290098	-0.026595	-0.0547417	-0.0363652	-0.0524853	-0.108549	-0.116688	-0.105826	-0.0965383	-0.122468	-0.129847	-0.0207677	-0.0697217	-0.0662855	-0.084092
180	-0.161312	-0.0949944	-0.141185	-0.0529761	-0.0930151	-0.0310209	-0.060672	-0.114472	-0.122017	-0.0452249	-0.0721286	-0.126617	-0.0392709	-0.0879241	-0.0354784	-0.0700384	-0.0674731	-0.039841	-0.0312821	-0.0366819	-0.041852	-0.0432138	-0.0229846	-0.0253836	-0.11577	-0.0500783	-0.054623	-0.0340216	-0.0275688	-0.0311713	-0.0347183	-0.031971	-0.050015	-0.0252569	-0.0293344	-0.0270225	-0.0535779	-0.0369273	-0.0532057	-0.108383	-0.116554	-0.105604	-0.0972668	-0.12269	-0.130275	-0.0210131	-0.0698405	-0.0665151	-0.0844641
181	-0.205982	-0.139839	-0.186212	-0.0978052	-0.138082	-0.0761032	-0.105905	-0.160069	-0.167289	-0.0900935	-0.117504	-0.171771	-0.0834269	-0.133386	-0.080632	-0.114408	-0.111732	-0.0835219	-0.0766891	-0.0819384	-0.0879953	-0.0885892	-0.0684232	-0.0728808	-0.166157	-0.0953349	-0.100165	-0.0790406	-0.0727066	-0.077275	-0.0798086	-0.0771325	-0.0938306	-0.0701334	-0.0747177	-0.0721365	-0.101352	-0.0820493	-0.0988186	-0.155753	-0.169657	-0.154035	-0.148723	-0.176387	-0.178382	-0.0667605	-0.118177	-0.117369	-0.13592
182	-0.17706	-0.110814	-0.157084	-0.0686687	-0.108969	-0.0469272	-0.0768	-0.129879	-0.138034	-0.0609966	-0.0880428	-0.142104	-0.0549555	-0.10391	-0.051353	-0.0856359	-0.0833003	-0.0552406	-0.0472439	-0.0524219	-0.0578533	-0.0591756	-0.0388038	-0.0412978	-0.132714	-0.0659925	-0.0706876	-0.0498962	-0.0434197	-0.047521	-0.0506642	-0.0477822	-0.0639815	-0.0410286	-0.0453041	-0.0429209	-0.070941	-0.052509	-0.0690962	-0.126308	-0.148517	-0.124511	-0.114242	-0.139673	-0.146664	-0.0370144	-0.0859447	-0.0827302	-0.100719
183	-0.192103	-0.125516	-0.172222	-0.0836486	-0.123403	-0.0617804	-0.0917482	-0.145049	-0.152729	-0.0759528	-0.102912	-0.157844	-0.0701651	-0.118882	-0.066428	-0.100948	-0.0981852	-0.0705689	-0.0621763	-0.0674256	-0.0724928	-0.0739101	-0.0536491	-0.0559373	-0.146838	-0.0809567	-0.0855409	-0.0647495	-0.0582175	-0.0619071	-0.0653987	-0.0628018	-0.0805133	-0.0560165	-0.0601098	-0.0576396	-0.0842899	-0.0674731	-0.0845037	-0.139119	-0.152784	-0.139166	-0.128208	-0.151985	-0.161027	-0.0517727	-0.10022	-0.0972509	-0.114218
184	-0.170931	-0.104575	-0.15094	-0.0626038	-0.102587	-0.0407277	-0.0704184	-0.123806	-0.131526	-0.0548684	-0.0817563	-0.136379	-0.0491361	-0.0975122	-0.0451853	-0.0796186	-0.0772275	-0.0496508	-0.0409969	-0.0462462	-0.0514639	-0.0527386	-0.0324777	-0.0350746	-0.125952	-0.0596585	-0.0643061	-0.043586	-0.0371094	-0.0405931	-0.044251	-0.0416382	-0.0594368	-0.0348688	-0.0388354	-0.0364364	-0.0624059	-0.0462462	-0.0623901	-0.117156	-0.127583	-0.116174	-0.107219	-0.132476	-0.140021	-0.0307675	-0.0796186	-0.0766258	-0.0941077
185	-0.184447	-0.119563	-0.165445	-0.077758	-0.117599	-0.0559769	-0.0855805	-0.139317	-0.146593	-0.0696504	-0.0969421	-0.149934	-0.0628018	-0.112651	-0.0602998	-0.093308	-0.0907981	-0.0629443	-0.0561907	-0.0617171	-0.0669189	-0.0682728	-0.047996	-0.0513293	-0.142634	-0.0751056	-0.0796186	-0.0586688	-0.0521765	-0.0559531	-0.0590806	-0.0566182	-0.0723107	-0.0496825	-0.0538787	-0.051551	-0.0774888	-0.0614241	-0.0784072	-0.131755	-0.155793	-0.132215	-0.126451	-0.15421	-0.156617	-0.0460008	-0.0976389	-0.0947252	-0.114741
186	-0.186323	-0.121114	-0.167194	-0.0791673	-0.119602	-0.0576079	-0.0872432	-0.142848	-0.148699	-0.071519	-0.0990086	-0.152151	-0.0640607	-0.114527	-0.0619704	-0.0946619	-0.0923658	-0.0640369	-0.0580117	-0.0638469	-0.0708064	-0.0711627	-0.050688	-0.0581621	-0.154344	-0.0767208	-0.0812892	-0.060284	-0.0540529	-0.0582096	-0.0607195	-0.0580909	-0.0756757	-0.0511234	-0.0558344	-0.0532612	-0.0798165	-0.0642428	-0.0817326	-0.1352	-0.149293	-0.13573	-0.135595	-0.172167	-0.164091	-0.0486848	-0.105382	-0.10558	-0.132864
187	-0.313201	-0.248278	-0.294271	-0.206291	-0.246164	-0.18436	-0.213924	-0.267232	-0.275078	-0.198342	-0.225744	-0.278934	-0.191873	-0.240724	-0.188603	-0.222562	-0.220796	-0.192301	-0.185056	-0.190899	-0.19626	-0.196647	-0.176545	-0.181485	-0.280146	-0.203441	-0.209284	-0.187384	-0.181002	-0.184819	-0.188382	-0.184771	-0.19717	-0.17812	-0.18257	-0.180171	-0.205673	-0.191359	-0.204953	-0.272996	-0.277549	-0.263788	-0.261793	-0.303423	-0.301578	-0.174059	-0.232086	-0.235032	-0.258998
188	-0.274952	-0.209933	-0.255973	-0.168049	-0.208247	-0.1463	-0.175864	-0.230669	-0.237241	-0.16014	-0.187645	-0.239917	-0.152951	-0.202736	-0.150425	-0.183354	-0.181873	-0.153093	-0.146823	-0.153212	-0.15919	-0.160354	-0.139364	-0.146403	-0.247676	-0.16508	-0.170243	-0.148992	-0.142935	-0.146791	-0.149823	-0.14649	-0.158311	-0.139546	-0.144408	-0.142064	-0.168192	-0.153877	-0.169736	-0.23519	-0.245807	-0.226014	-0.228215	-0.268071	-0.264049	-0.136712	-0.190994	-0.200749	-0.221604
189	-0.351681	-0.286108	-0.332021	-0.244137	-0.283819	-0.221912	-0.251318	-0.30503	-0.312227	-0.236116	-0.263171	-0.316828	-0.230234	-0.278333	-0.226417	-0.260645	-0.258966	-0.231057	-0.222538	-0.22831	-0.234145	-0.235887	-0.214185	-0.218563	-0.319092	-0.241302	-0.246227	-0.225174	-0.218595	-0.221984	-0.225919	-0.222664	-0.236045	-0.21595	-0.220226	-0.217898	-0.24325	-0.228642	-0.244161	-0.303621	-0.312283	-0.308253	-0.294429	-0.344088	-0.338094	-0.211762	-0.26306	-0.267834	-0.267359
190	-0.337001	-0.271476	-0.3172	-0.229426	-0.269196	-0.20732	-0.236869	-0.290557	-0.297564	-0.221604	-0.248674	-0.302544	-0.216156	-0.264414	-0.212134	-0.246821	-0.245055	-0.217051	-0.208413	-0.214034	-0.219379	-0.220946	-0.19987	-0.202926	-0.297873	-0.227534	-0.233678	-0.210471	-0.203947	-0.207415	-0.211247	-0.208801	-0.224224	-0.202229	-0.205982	-0.203346	-0.229355	-0.213346	-0.230131	-0.290312	-0.298681	-0.291167	-0.277588	-0.298831	-0.305078	-0.19702	-0.235111	-0.233187	-0.250289
191	-0.299868	-0.234105	-0.279964	-0.192071	-0.231611	-0.169855	-0.199229	-0.253464	-0.259988	-0.184114	-0.211121	-0.265134	-0.178698	-0.226805	-0.174724	-0.209434	-0.207138	-0.179514	-0.170615	-0.176204	-0.18181	-0.183979	-0.162238	-0.166418	-0.262458	-0.189736	-0.194138	-0.172998	-0.166553	-0.169728	-0.173805	-0.171264	-0.187408	-0.164645	-0.168461	-0.165928	-0.191422	-0.175373	-0.193758	-0.249774	-0.256623	-0.254089	-0.237573	-0.271721	-0.27203	-0.159269	-0.207241	-0.201208	-0.228072
192	-0.231508	-0.165508	-0.211422	-0.1233	-0.163354	-0.101495	-0.131051	-0.18455	-0.192245	-0.115778	-0.142721	-0.195864	-0.109895	-0.158501	-0.105992	-0.140378	-0.138398	-0.110489	-0.102136	-0.107472	-0.113118	-0.114677	-0.0939335	-0.0970847	-0.189253	-0.120703	-0.126364	-0.104448	-0.0977893	-0.101423	-0.105058	-0.102413	-0.119428	-0.0957783	-0.0997054	-0.0972588	-0.123228	-0.107306	-0.124812	-0.179451	-0.19196	-0.179411	-0.173354	-0.195286	-0.200456	-0.0913207	-0.135461	-0.133054	-0.15531
193	-0.173402	-0.107259	-0.153315	-0.0651454	-0.105153	-0.0431901	-0.0726987	-0.125992	-0.133925	-0.0574179	-0.0843058	-0.138145	-0.0516302	-0.100157	-0.0478377	-0.082168	-0.0798165	-0.0522081	-0.0436097	-0.0489303	-0.054338	-0.0554781	-0.0351934	-0.0382575	-0.129356	-0.0623267	-0.0669427	-0.0461196	-0.0397539	-0.0431426	-0.0467055	-0.0442669	-0.0618121	-0.0375607	-0.0414561	-0.0391601	-0.0649949	-0.0489461	-0.0664834	-0.120133	-0.129349	-0.118414	-0.111471	-0.138145	-0.143458	-0.0331903	-0.084282	-0.0799986	-0.101526
194	-0.241112	-0.175389	-0.221524	-0.133529	-0.173489	-0.111716	-0.141257	-0.194233	-0.201889	-0.125928	-0.15299	-0.206988	-0.120631	-0.168604	-0.116277	-0.150924	-0.148976	-0.121067	-0.112136	-0.117322	-0.122722	-0.124337	-0.103886	-0.106744	-0.197637	-0.130433	-0.135698	-0.114662	-0.108074	-0.111439	-0.115509	-0.112627	-0.127939	-0.105849	-0.110014	-0.10729	-0.132943	-0.117354	-0.134044	-0.185381	-0.198817	-0.186505	-0.179166	-0.201351	-0.210693	-0.101447	-0.14516	-0.142357	-0.163085
195	-0.150053	-0.0838386	-0.129958	-0.0417887	-0.0818197	-0.0198096	-0.0493182	-0.102579	-0.110291	-0.0339741	-0.0608857	-0.114725	-0.0283447	-0.0766495	-0.0243781	-0.0588589	-0.0564361	-0.028899	-0.0201026	-0.025344	-0.0306171	-0.0318918	-0.0116308	-0.0142515	-0.104828	-0.0387879	-0.0433088	-0.0227866	-0.016223	-0.0196592	-0.0234042	-0.0208231	-0.0385108	-0.0140615	-0.0180361	-0.0155421	-0.0410761	-0.0254232	-0.0414641	-0.0960316	-0.104939	-0.0945669	-0.0862772	-0.111613	-0.11908	-0.00983356	-0.0584313	-0.0553356	-0.0733321
196	-0.194288	-0.129927	-0.174542	-0.0881695	-0.127805	-0.0664755	-0.0956674	-0.148398	-0.157519	-0.0808617	-0.107845	-0.162159	-0.075644	-0.12326	-0.071321	-0.105881	-0.103727	-0.0760478	-0.0669268	-0.0717169	-0.0770058	-0.0785893	-0.0582967	-0.0608145	-0.149356	-0.0851767	-0.0897689	-0.0697613	-0.0631027	-0.0657867	-0.0708381	-0.0672752	-0.0792623	-0.0606641	-0.0649237	-0.0622476	-0.0865385	-0.0720019	-0.087932	-0.139348	-0.148604	-0.136918	-0.127456	-0.15094	-0.164692	-0.0565944	-0.103276	-0.100117	-0.115556
197	-0.265665	-0.201303	-0.246021	-0.159475	-0.199743	-0.13786	-0.167218	-0.220305	-0.229521	-0.15227	-0.179324	-0.23386	-0.146735	-0.194636	-0.142444	-0.176648	-0.175151	-0.146997	-0.138256	-0.143046	-0.1482	-0.149997	-0.129776	-0.132278	-0.22101	-0.156442	-0.16109	-0.141162	-0.134535	-0.137226	-0.142096	-0.138153	-0.147377	-0.131597	-0.136063	-0.133505	-0.157907	-0.143339	-0.160892	-0.210369	-0.220099	-0.207352	-0.198674	-0.223227	-0.235887	-0.1279	-0.173972	-0.170369	-0.191509
198	-0.297137	-0.230495	-0.277865	-0.188429	-0.230107	-0.166339	-0.195745	-0.247866	-0.256979	-0.180615	-0.20774	-0.26154	-0.175151	-0.223638	-0.171082	-0.205452	-0.203338	-0.175326	-0.166656	-0.171842	-0.176814	-0.178382	-0.15824	-0.160544	-0.250479	-0.185254	-0.189767	-0.169269	-0.162927	-0.166442	-0.1701	-0.167369	-0.183877	-0.160599	-0.164621	-0.162167	-0.18774	-0.171897	-0.186814	-0.241136	-0.250447	-0.239925	-0.231659	-0.25576	-0.265269	-0.156395	-0.203718	-0.200994	-0.217866
199	-0.177345	-0.110996	-0.157321	-0.0687874	-0.109159	-0.0469113	-0.0765229	-0.129808	-0.137464	-0.0610599	-0.0880349	-0.141431	-0.0553276	-0.103783	-0.0514322	-0.0858339	-0.0835457	-0.0557394	-0.0471884	-0.0524457	-0.0575921	-0.058938	-0.0387167	-0.0412186	-0.131684	-0.0658342	-0.0703076	-0.0498883	-0.0433088	-0.0467213	-0.0504505	-0.0478614	-0.0650029	-0.0411394	-0.0450665	-0.0426675	-0.068249	-0.052509	-0.0683124	-0.122175	-0.131953	-0.121486	-0.112856	-0.138343	-0.14611	-0.036864	-0.0853192	-0.0822551	-0.10003
200	-0.250305	-0.184146	-0.229949	-0.141858	-0.183045	-0.119705	-0.149214	-0.20177	-0.209822	-0.133751	-0.161225	-0.213868	-0.128185	-0.17683	-0.124543	-0.159023	-0.156545	-0.128691	-0.119848	-0.125041	-0.130101	-0.131668	-0.111463	-0.113783	-0.203274	-0.138359	-0.142998	-0.122587	-0.116071	-0.119673	-0.123395	-0.120806	-0.138129	-0.113965	-0.117939	-0.115366	-0.14056	-0.125176	-0.14033	-0.193552	-0.204636	-0.19333	-0.185341	-0.210171	-0.218547	-0.109531	-0.157852	-0.154677	-0.172317
201	-0.191264	-0.125231	-0.17124	-0.0830073	-0.123038	-0.0610045	-0.0905527	-0.143093	-0.151423	-0.0751769	-0.102144	-0.155603	-0.0695634	-0.117892	-0.0656125	-0.100101	-0.0977339	-0.0700701	-0.061242	-0.066523	-0.071709	-0.073055	-0.0528653	-0.0553752	-0.145674	-0.0799591	-0.0844562	-0.0640211	-0.0574812	-0.0608462	-0.0646624	-0.0619467	-0.0795236	-0.0552881	-0.0592468	-0.056832	-0.0822314	-0.0665864	-0.0824452	-0.136506	-0.145991	-0.1355	-0.126989	-0.152491	-0.160227	-0.0509968	-0.0996341	-0.0965067	-0.114147
202	-0.197154	-0.131304	-0.176537	-0.0892067	-0.126942	-0.0670139	-0.0962137	-0.149277	-0.157606	-0.0811309	-0.108145	-0.161929	-0.0755332	-0.123885	-0.0716773	-0.106174	-0.103585	-0.0760636	-0.067291	-0.0725403	-0.0776867	-0.0790406	-0.0588668	-0.0613291	-0.151692	-0.0860001	-0.0905131	-0.0700384	-0.0634194	-0.0669031	-0.0706876	-0.0680669	-0.0858972	-0.0613608	-0.0652721	-0.0628493	-0.0883675	-0.0726116	-0.0884862	-0.142975	-0.151549	-0.141478	-0.132935	-0.157883	-0.166054	-0.0570695	-0.105335	-0.102397	-0.11984
203	-0.186141	-0.119887	-0.16565	-0.0776155	-0.117156	-0.0554939	-0.0849313	-0.137749	-0.14615	-0.0696584	-0.0966888	-0.150322	-0.0638469	-0.112247	-0.0599911	-0.094266	-0.091962	-0.0643457	-0.0556919	-0.0609412	-0.0661034	-0.0674415	-0.047228	-0.0497775	-0.140101	-0.0744722	-0.0788664	-0.0584392	-0.0518756	-0.0552881	-0.0590172	-0.056444	-0.0739417	-0.0496825	-0.0536175	-0.0512185	-0.0765624	-0.0610283	-0.0767129	-0.131542	-0.140196	-0.129879	-0.121431	-0.14691	-0.154542	-0.0454307	-0.0939256	-0.0907744	-0.108502
204	-0.229315	-0.163236	-0.211224	-0.120457	-0.161755	-0.098494	-0.127987	-0.180234	-0.188912	-0.112571	-0.139578	-0.192705	-0.106831	-0.155294	-0.102959	-0.13725	-0.135002	-0.107243	-0.0986919	-0.103862	-0.109024	-0.110465	-0.0902439	-0.0926508	-0.1828	-0.117314	-0.121843	-0.101392	-0.0948123	-0.0981694	-0.101899	-0.0993412	-0.116491	-0.092635	-0.0965938	-0.0942264	-0.119578	-0.103917	-0.1198	-0.173512	-0.183275	-0.172649	-0.164384	-0.189625	-0.197518	-0.0883516	-0.136918	-0.133822	-0.151415
205	-0.293297	-0.22633	-0.271999	-0.18333	-0.222783	-0.161652	-0.191216	-0.240368	-0.253361	-0.176133	-0.202966	-0.254034	-0.169562	-0.218919	-0.166244	-0.199688	-0.198136	-0.16987	-0.162111	-0.167321	-0.172618	-0.174035	-0.153735	-0.156324	-0.247153	-0.180797	-0.185223	-0.164779	-0.158271	-0.161818	-0.16516	-0.162507	-0.177503	-0.155967	-0.159879	-0.157788	-0.183441	-0.16744	-0.183148	-0.238286	-0.246441	-0.236156	-0.227328	-0.253614	-0.261191	-0.151937	-0.200179	-0.19675	-0.215159
206	-0.179031	-0.112548	-0.156973	-0.0709885	-0.111352	-0.0484948	-0.0780668	-0.130853	-0.139483	-0.0627384	-0.0896501	-0.143291	-0.0569745	-0.105382	-0.0531266	-0.087544	-0.0850896	-0.0574654	-0.0488749	-0.0541163	-0.059231	-0.0606086	-0.0403794	-0.0428496	-0.133482	-0.0675127	-0.0720099	-0.0515827	-0.0449794	-0.0483681	-0.0520577	-0.0494766	-0.0668951	-0.0428021	-0.0467292	-0.0443619	-0.069983	-0.05414	-0.0700146	-0.124843	-0.133268	-0.12311	-0.114487	-0.140021	-0.147686	-0.0385267	-0.0869265	-0.0838545	-0.10174
207	-0.177812	-0.110647	-0.157495	-0.0688508	-0.110299	-0.0471093	-0.0765229	-0.129586	-0.137979	-0.0612104	-0.0880587	-0.141415	-0.0550901	-0.103933	-0.0515114	-0.0855567	-0.0832923	-0.0556206	-0.0472597	-0.052509	-0.0576712	-0.058946	-0.0388513	-0.0412899	-0.131613	-0.0659371	-0.0704343	-0.0498962	-0.0433801	-0.0468084	-0.050395	-0.0479248	-0.0651612	-0.0411078	-0.0451061	-0.0428021	-0.0682886	-0.0525486	-0.0682728	-0.122722	-0.131692	-0.121352	-0.112833	-0.138414	-0.14607	-0.0369748	-0.0855013	-0.0822631	-0.0999904
208	-0.189767	-0.123996	-0.166561	-0.082073	-0.122381	-0.0606086	-0.0900935	-0.14193	-0.15094	-0.0748839	-0.101756	-0.154598	-0.0691833	-0.117551	-0.065185	-0.0996816	-0.097338	-0.0696821	-0.0609491	-0.0661747	-0.071321	-0.0726987	-0.0525169	-0.0549872	-0.145247	-0.0795869	-0.0840445	-0.0636806	-0.0571249	-0.060474	-0.0642744	-0.06163	-0.0790248	-0.0549159	-0.0588589	-0.0564044	-0.0817563	-0.0662142	-0.0820572	-0.136229	-0.145437	-0.135025	-0.126577	-0.152024	-0.159784	-0.0506801	-0.0991749	-0.0961346	-0.113759
209	-0.178303	-0.111574	-0.151826	-0.0699038	-0.110489	-0.0476239	-0.0771167	-0.129855	-0.137844	-0.0617171	-0.0886129	-0.142143	-0.0558264	-0.104361	-0.0521052	-0.086396	-0.083902	-0.0562698	-0.047806	-0.0530236	-0.0581384	-0.0595398	-0.0393818	-0.041757	-0.132017	-0.0664518	-0.0709964	-0.0505217	-0.0439581	-0.0472993	-0.0510759	-0.0484394	-0.066048	-0.0418204	-0.0457158	-0.0433009	-0.0685657	-0.0531503	-0.0689299	-0.123561	-0.132254	-0.122088	-0.11364	-0.138889	-0.146569	-0.0375607	-0.0860951	-0.0830469	-0.1006
210	-0.185793	-0.118137	-0.146775	-0.0785102	-0.119943	-0.0542746	-0.0837199	-0.136276	-0.14421	-0.0680353	-0.0949707	-0.148731	-0.0620813	-0.110711	-0.0584155	-0.0925796	-0.0902518	-0.0626593	-0.0541717	-0.0593973	-0.0646228	-0.0659767	-0.0457158	-0.0482731	-0.138683	-0.0728412	-0.07737	-0.0568478	-0.0502763	-0.0537362	-0.0573624	-0.0548684	-0.0725166	-0.0481227	-0.0521052	-0.0496904	-0.0750898	-0.0594923	-0.0753906	-0.130022	-0.138723	-0.128478	-0.119879	-0.145492	-0.153085	-0.0439818	-0.092445	-0.0893413	-0.107124
211	-0.193449	-0.127282	-0.172151	-0.0858101	-0.126118	-0.0643378	-0.0937672	-0.146458	-0.1547	-0.0782726	-0.105168	-0.158129	-0.0719069	-0.120908	-0.068542	-0.101978	-0.100157	-0.0721365	-0.064409	-0.0696109	-0.0747572	-0.0761349	-0.0559373	-0.0584709	-0.148366	-0.0830944	-0.0876153	-0.0670931	-0.0605215	-0.0638311	-0.0673464	-0.0649554	-0.0802599	-0.0583205	-0.0622159	-0.059904	-0.0850817	-0.0697771	-0.0853271	-0.138778	-0.148952	-0.138359	-0.130101	-0.155421	-0.163259	-0.0541875	-0.102738	-0.0995233	-0.116973
212	-0.201477	-0.133656	-0.182839	-0.0941868	-0.134566	-0.0722157	-0.101788	-0.153869	-0.16318	-0.0863643	-0.113118	-0.167764	-0.0798165	-0.128731	-0.0765545	-0.110172	-0.10832	-0.0805687	-0.0723978	-0.0776709	-0.082849	-0.0842662	-0.0640211	-0.0664676	-0.156807	-0.0911861	-0.0956674	-0.0750581	-0.0685182	-0.0719624	-0.0752798	-0.0730787	-0.0902202	-0.0663172	-0.0702522	-0.0679165	-0.0933159	-0.0777897	-0.0933555	-0.148216	-0.156854	-0.146688	-0.138153	-0.163536	-0.17124	-0.0622238	-0.110679	-0.107639	-0.125208
213	-0.198635	-0.125817	-0.177558	-0.0893651	-0.129349	-0.0677344	-0.0973459	-0.150552	-0.158746	-0.0818118	-0.108644	-0.163378	-0.0756519	-0.124384	-0.0720653	-0.105802	-0.103933	-0.0761032	-0.0679878	-0.0731658	-0.0783756	-0.0797294	-0.0595794	-0.0620021	-0.152317	-0.0866731	-0.0912178	-0.0706718	-0.0640686	-0.067489	-0.0708856	-0.0686053	-0.0857072	-0.0618279	-0.0656996	-0.0634431	-0.0889138	-0.0733163	-0.0888663	-0.14383	-0.152602	-0.14231	-0.133877	-0.159213	-0.16683	-0.0577583	-0.106316	-0.103205	-0.120758
214	-0.31503	-0.25534	-0.330066	-0.238697	-0.280003	-0.219458	-0.248745	-0.300145	-0.310446	-0.232775	-0.2596	-0.312655	-0.225459	-0.275561	-0.222886	-0.255055	-0.254445	-0.225729	-0.218674	-0.223908	-0.229173	-0.23063	-0.210384	-0.212847	-0.303091	-0.237494	-0.241999	-0.22139	-0.214889	-0.218278	-0.221192	-0.219212	-0.232205	-0.212475	-0.216346	-0.214201	-0.239608	-0.224082	-0.239592	-0.292244	-0.303107	-0.292964	-0.283922	-0.309686	-0.317572	-0.208571	-0.256979	-0.253852	-0.271365
215	-0.183995	-0.118106	-0.169641	-0.0772988	-0.116958	-0.0552881	-0.0848442	-0.137456	-0.145817	-0.0694921	-0.0964196	-0.149364	-0.0636173	-0.112104	-0.0598723	-0.0940602	-0.0917482	-0.0640686	-0.0556048	-0.0608541	-0.0660005	-0.0673464	-0.0472122	-0.0496745	-0.140013	-0.074298	-0.0788427	-0.0583284	-0.0517727	-0.0551297	-0.0588668	-0.0563173	-0.0734192	-0.0495637	-0.053562	-0.0510918	-0.0765229	-0.060957	-0.0767525	-0.13117	-0.14018	-0.129966	-0.12151	-0.146815	-0.154439	-0.0453436	-0.093886	-0.0908536	-0.108462
216	-0.24994	-0.182103	-0.241247	-0.141177	-0.181683	-0.120212	-0.149728	-0.201889	-0.21116	-0.134281	-0.161011	-0.214992	-0.127282	-0.176703	-0.124463	-0.157218	-0.155975	-0.127844	-0.120433	-0.125611	-0.130861	-0.132143	-0.112025	-0.114472	-0.2047	-0.139119	-0.143616	-0.12303	-0.116443	-0.11995	-0.122999	-0.120996	-0.136831	-0.114234	-0.118153	-0.115881	-0.141296	-0.125722	-0.141225	-0.195832	-0.2047	-0.19451	-0.185943	-0.211509	-0.219268	-0.110236	-0.158651	-0.155453	-0.173156
217	-0.229561	-0.162293	-0.214169	-0.122627	-0.163378	-0.101661	-0.130995	-0.18147	-0.191715	-0.115802	-0.142634	-0.197083	-0.109373	-0.158216	-0.106103	-0.139934	-0.137812	-0.110141	-0.101914	-0.107164	-0.112476	-0.113759	-0.0935614	-0.0961187	-0.186402	-0.120711	-0.12516	-0.10467	-0.0980268	-0.101526	-0.104963	-0.102659	-0.119721	-0.0958258	-0.0998083	-0.0974409	-0.122635	-0.107243	-0.122943	-0.177733	-0.18645	-0.17641	-0.167899	-0.193148	-0.200765	-0.0917641	-0.140203	-0.137171	-0.154827
218	-0.207859	-0.141217	-0.187748	-0.0997212	-0.139578	-0.0777897	-0.107377	-0.160417	-0.16892	-0.0918433	-0.118541	-0.172776	-0.084765	-0.134273	-0.0819147	-0.114654	-0.113466	-0.0852638	-0.0779243	-0.0831973	-0.0883991	-0.0898164	-0.0695871	-0.0720574	-0.162618	-0.0966096	-0.10117	-0.0805133	-0.074013	-0.077473	-0.0804658	-0.0784547	-0.0944798	-0.0717644	-0.0756994	-0.0734033	-0.0989294	-0.0833003	-0.0990165	-0.154463	-0.162159	-0.152278	-0.143553	-0.16938	-0.176885	-0.0677819	-0.116221	-0.113023	-0.130956
219	-0.23561	-0.172198	-0.225246	-0.130053	-0.169918	-0.10885	-0.138169	-0.191588	-0.200844	-0.122793	-0.149578	-0.20394	-0.115002	-0.165326	-0.112682	-0.144424	-0.143956	-0.115097	-0.108826	-0.114036	-0.119167	-0.120821	-0.100521	-0.102952	-0.193433	-0.127464	-0.131938	-0.111336	-0.104812	-0.108256	-0.111099	-0.109056	-0.122326	-0.102484	-0.106427	-0.104345	-0.129602	-0.11425	-0.129824	-0.18493	-0.192562	-0.182633	-0.173544	-0.199862	-0.207867	-0.0987473	-0.146957	-0.143568	-0.161929
220	-0.199252	-0.132927	-0.177321	-0.0913682	-0.131724	-0.0708935	-0.100125	-0.150678	-0.160639	-0.0849233	-0.111875	-0.164368	-0.079001	-0.127345	-0.0752323	-0.109301	-0.107227	-0.079294	-0.0711073	-0.0763407	-0.0815901	-0.0829044	-0.0626909	-0.0652166	-0.155508	-0.0898005	-0.094266	-0.07372	-0.0672118	-0.0705451	-0.0742743	-0.0716536	-0.0879241	-0.0651375	-0.0690725	-0.0665864	-0.0914791	-0.0764041	-0.0922946	-0.147266	-0.155152	-0.145255	-0.136846	-0.162349	-0.169902	-0.0608857	-0.109293	-0.105913	-0.123933
221	-0.204858	-0.138667	-0.182736	-0.0961583	-0.135754	-0.0745751	-0.104005	-0.156965	-0.164922	-0.0887396	-0.115548	-0.168532	-0.0823977	-0.131265	-0.0790406	-0.112714	-0.110758	-0.0827698	-0.0748602	-0.0800699	-0.0852796	-0.0866177	-0.0664043	-0.0689299	-0.159419	-0.0935139	-0.0980031	-0.0774888	-0.0709568	-0.074298	-0.0778767	-0.0754382	-0.0918433	-0.0687558	-0.0727779	-0.0703789	-0.0956437	-0.0801728	-0.0961187	-0.151312	-0.158952	-0.149214	-0.140702	-0.166133	-0.173742	-0.0645595	-0.11307	-0.109856	-0.127694
222	-0.160575	-0.0945273	-0.139808	-0.052121	-0.0922946	-0.0305537	-0.0599752	-0.112468	-0.120718	-0.0446627	-0.0715665	-0.125342	-0.0388988	-0.0871482	-0.0350509	-0.0695079	-0.0670377	-0.0394055	-0.0308467	-0.0360722	-0.0411157	-0.0425488	-0.0223432	-0.0248373	-0.115065	-0.0494291	-0.0539262	-0.0335386	-0.0269275	-0.0303004	-0.0341008	-0.0314722	-0.0490966	-0.0247977	-0.0287644	-0.0262624	-0.0515747	-0.0360643	-0.0520181	-0.106697	-0.115271	-0.105129	-0.0968075	-0.121843	-0.129483	-0.0205301	-0.0690091	-0.0659846	-0.0836724
223	-0.18489	-0.11881	-0.163077	-0.076222	-0.115992	-0.0545676	-0.083997	-0.137005	-0.145089	-0.0687558	-0.0956358	-0.148683	-0.0625484	-0.111312	-0.059041	-0.0929755	-0.0908377	-0.0629918	-0.0548763	-0.0600782	-0.0652562	-0.066618	-0.0463888	-0.0489303	-0.139396	-0.0735221	-0.0780509	-0.0575446	-0.050973	-0.0543142	-0.0579404	-0.0555018	-0.0723503	-0.0487878	-0.0527703	-0.0503396	-0.0756678	-0.0601177	-0.0760874	-0.131138	-0.139087	-0.12919	-0.120758	-0.146094	-0.153663	-0.0445994	-0.093023	-0.089951	-0.107742
224	-0.160195	-0.0937593	-0.139317	-0.0516143	-0.0915345	-0.0296828	-0.0592547	-0.112247	-0.120204	-0.0438472	-0.0707035	-0.12444	-0.0379328	-0.0864673	-0.0341879	-0.0684391	-0.0661588	-0.0384871	-0.0299599	-0.0352409	-0.040411	-0.0417333	-0.0214802	-0.0240376	-0.114567	-0.0486373	-0.0531345	-0.0326756	-0.0260882	-0.0295403	-0.0331348	-0.0306725	-0.0482019	-0.0239347	-0.0278934	-0.025439	-0.0508938	-0.0352567	-0.0511076	-0.106111	-0.114448	-0.104298	-0.0957308	-0.12132	-0.128881	-0.0196671	-0.0681778	-0.0651454	-0.0829044
225	-0.172982	-0.106522	-0.152167	-0.0642744	-0.104424	-0.0423587	-0.0719149	-0.124685	-0.132809	-0.0564678	-0.0832686	-0.13687	-0.05049	-0.0990086	-0.0467371	-0.0809171	-0.0787793	-0.0510443	-0.0425646	-0.047806	-0.0529999	-0.05433	-0.0341008	-0.0366106	-0.127132	-0.0612104	-0.0657629	-0.0451932	-0.0386613	-0.0421054	-0.0456999	-0.0431663	-0.0607591	-0.0365235	-0.0404744	-0.0380674	-0.063546	-0.0478614	-0.0637123	-0.11866	-0.126902	-0.116926	-0.108272	-0.133893	-0.141439	-0.0322639	-0.0808221	-0.077663	-0.0954299
226	-0.156561	-0.0903548	-0.136181	-0.0483681	-0.088122	-0.0263812	-0.0559056	-0.109262	-0.116981	-0.0405615	-0.0673939	-0.121281	-0.0347025	-0.0830865	-0.0309258	-0.0652404	-0.0628176	-0.0352488	-0.0266504	-0.0318997	-0.0371332	-0.0384237	-0.0182024	-0.0206885	-0.111249	-0.0453278	-0.0498566	-0.0293265	-0.0227787	-0.0261595	-0.0298966	-0.0273155	-0.0450824	-0.0205856	-0.0245602	-0.0221849	-0.0476793	-0.031963	-0.0478535	-0.102793	-0.111186	-0.101067	-0.0924846	-0.117995	-0.125588	-0.0163655	-0.0649395	-0.0618992	-0.0795315
227	-0.164629	-0.0984781	-0.144519	-0.0565074	-0.0964671	-0.0345679	-0.0641557	-0.117623	-0.125382	-0.0487799	-0.0756282	-0.129546	-0.0427625	-0.0913524	-0.0390571	-0.0730946	-0.0709172	-0.0431901	-0.0348609	-0.0400706	-0.0452961	-0.0466975	-0.0264604	-0.0289148	-0.119531	-0.0535145	-0.0580592	-0.0375686	-0.0309733	-0.0343937	-0.0379962	-0.0354943	-0.0528495	-0.0288039	-0.0326994	-0.0303716	-0.0559769	-0.0401893	-0.0559927	-0.111027	-0.119325	-0.10927	-0.100584	-0.126047	-0.133759	-0.024671	-0.0730946	-0.0700067	-0.0876945
228	-0.150599	-0.0843533	-0.130314	-0.0423033	-0.0820889	-0.0203005	-0.049817	-0.103102	-0.110814	-0.0345441	-0.0613687	-0.115303	-0.0287485	-0.0770929	-0.0248531	-0.0592547	-0.0569191	-0.0293107	-0.0205697	-0.0258428	-0.0310288	-0.032351	-0.0121296	-0.0146791	-0.105153	-0.0393026	-0.0437997	-0.0232854	-0.0167614	-0.0201263	-0.0238317	-0.0212506	-0.0390651	-0.0145207	-0.0185191	-0.0160963	-0.0415512	-0.0258903	-0.0418045	-0.0966334	-0.105145	-0.0950261	-0.0864277	-0.112001	-0.119499	-0.0103403	-0.0589064	-0.0558106	-0.07353
229	-0.1582	-0.0917799	-0.137686	-0.0497141	-0.0895709	-0.0276876	-0.0572516	-0.110489	-0.118201	-0.0418916	-0.0687478	-0.122342	-0.0361435	-0.0843929	-0.0322322	-0.0665943	-0.0642982	-0.036674	-0.0279884	-0.0332378	-0.0384158	-0.0397222	-0.0195088	-0.0220107	-0.11254	-0.04665	-0.0511709	-0.0306646	-0.0241326	-0.027458	-0.0312188	-0.0286298	-0.0463254	-0.0219474	-0.025922	-0.0234992	-0.0489224	-0.0332694	-0.0491757	-0.103957	-0.112484	-0.102326	-0.0937435	-0.119372	-0.12691	-0.0177828	-0.0662063	-0.0631581	-0.0809329
230	-0.204446	-0.137963	-0.185444	-0.0954695	-0.135881	-0.0740922	-0.103411	-0.151597	-0.162943	-0.0881933	-0.115184	-0.167566	-0.0824927	-0.130592	-0.0784706	-0.112753	-0.110544	-0.0828252	-0.0744247	-0.079484	-0.0845987	-0.0860872	-0.0659213	-0.0684153	-0.158525	-0.0929121	-0.0974409	-0.0769187	-0.0704184	-0.0734271	-0.0775838	-0.0747256	-0.092152	-0.0682411	-0.0722236	-0.0697375	-0.0940047	-0.0796503	-0.0955882	-0.149918	-0.159	-0.148438	-0.140196	-0.165658	-0.173196	-0.0641478	-0.112563	-0.109341	-0.12725
231	-0.167464	-0.101107	-0.147092	-0.0590726	-0.0987077	-0.0371411	-0.0665705	-0.119372	-0.127678	-0.0513293	-0.0782014	-0.131779	-0.045502	-0.0939097	-0.0415907	-0.0759132	-0.0736646	-0.0460641	-0.0373945	-0.0426675	-0.0477427	-0.0491678	-0.0289227	-0.0314246	-0.121795	-0.0560798	-0.0606086	-0.0401181	-0.0335149	-0.0369194	-0.0406327	-0.038115	-0.0556998	-0.0313613	-0.0352884	-0.0329369	-0.0584313	-0.0427071	-0.0585342	-0.113403	-0.121748	-0.111653	-0.103094	-0.128232	-0.136181	-0.0271333	-0.0754936	-0.0725324	-0.0900539
232	-0.156403	-0.0901172	-0.135944	-0.0480119	-0.0878212	-0.0260724	-0.0555968	-0.10885	-0.116633	-0.0402685	-0.0671643	-0.120956	-0.0345204	-0.0827935	-0.0306171	-0.0650345	-0.0626434	-0.0350667	-0.0263416	-0.0315988	-0.0367452	-0.0381308	-0.0178936	-0.0203797	-0.110885	-0.0450032	-0.0495637	-0.0290494	-0.0224858	-0.0258111	-0.0296353	-0.0269908	-0.0447894	-0.0202689	-0.0242672	-0.0218286	-0.0473072	-0.0316463	-0.0474972	-0.102366	-0.110901	-0.100735	-0.0922154	-0.117789	-0.125287	-0.0161042	-0.0645674	-0.0615191	-0.0793019
233	-0.16953	-0.103411	-0.149443	-0.0612579	-0.101186	-0.0392788	-0.0688429	-0.12151	-0.12999	-0.0535145	-0.0804024	-0.134265	-0.0478298	-0.0961583	-0.0438472	-0.0783756	-0.0759607	-0.0483523	-0.039643	-0.0449319	-0.0500862	-0.0514322	-0.0311792	-0.033697	-0.12421	-0.0583046	-0.0628176	-0.0423192	-0.0357555	-0.0391759	-0.0429446	-0.0402764	-0.0580196	-0.0336178	-0.037537	-0.0351934	-0.0606324	-0.0449082	-0.0608066	-0.115794	-0.124297	-0.114091	-0.105533	-0.131162	-0.138588	-0.0293819	-0.0779797	-0.0748443	-0.0925558
234	-0.213203	-0.146791	-0.192879	-0.104519	-0.144075	-0.0826273	-0.112088	-0.16379	-0.173528	-0.0969184	-0.123893	-0.177139	-0.091289	-0.139602	-0.0872669	-0.121771	-0.119428	-0.0916928	-0.0830706	-0.0882962	-0.0934347	-0.0947807	-0.0746226	-0.077085	-0.167519	-0.101661	-0.106198	-0.0857547	-0.0791515	-0.0825481	-0.0863722	-0.0836803	-0.101123	-0.0770217	-0.0809408	-0.0786368	-0.10406	-0.0883437	-0.104044	-0.158556	-0.167749	-0.157305	-0.148786	-0.174344	-0.181937	-0.0727779	-0.121336	-0.118217	-0.135881
235	-0.166213	-0.0998716	-0.145952	-0.0578454	-0.0973459	-0.035803	-0.0652641	-0.11805	-0.126435	-0.0499912	-0.0768791	-0.131059	-0.0442194	-0.0926113	-0.0403794	-0.0747256	-0.0723662	-0.0447736	-0.0361752	-0.0414166	-0.0465788	-0.047901	-0.0276401	-0.030142	-0.120845	-0.0548526	-0.0593497	-0.0388434	-0.0322797	-0.0357239	-0.0393818	-0.0367611	-0.0544884	-0.0301024	-0.0340137	-0.0316622	-0.0572754	-0.0414166	-0.0572754	-0.112389	-0.120798	-0.110632	-0.102017	-0.127567	-0.135089	-0.0258507	-0.0744405	-0.0714319	-0.0890246
236	-0.151779	-0.0855884	-0.1317	-0.0435226	-0.0833715	-0.0215515	-0.0510205	-0.104187	-0.112065	-0.0357318	-0.0625801	-0.116609	-0.0300153	-0.078336	-0.0260249	-0.0605532	-0.058178	-0.0305696	-0.0218365	-0.0270542	-0.0322797	-0.0335782	-0.0134281	-0.0158588	-0.106411	-0.040506	-0.0450032	-0.0245206	-0.0179332	-0.021314	-0.0251698	-0.0225016	-0.040316	-0.0157875	-0.0197463	-0.0173156	-0.0428021	-0.0271571	-0.043008	-0.0978447	-0.106467	-0.0962375	-0.0876391	-0.113228	-0.120782	-0.0115279	-0.0601177	-0.0570695	-0.0747335
237	-0.165801	-0.0996974	-0.146332	-0.0573387	-0.0975043	-0.035613	-0.0650662	-0.116395	-0.125366	-0.0498329	-0.076792	-0.13018	-0.0442431	-0.0924767	-0.0402606	-0.0746939	-0.0722474	-0.0447102	-0.0359297	-0.0410919	-0.0463017	-0.0476239	-0.02745	-0.0299837	-0.11984	-0.0544884	-0.059041	-0.0386217	-0.0320501	-0.0353359	-0.0392788	-0.036579	-0.05395	-0.0299203	-0.0338712	-0.0313692	-0.0564044	-0.0411632	-0.0569824	-0.110568	-0.120568	-0.109642	-0.101463	-0.12691	-0.134851	-0.0256924	-0.0743218	-0.0711864	-0.0886129
238	-0.204383	-0.13805	-0.184518	-0.0957783	-0.135944	-0.0738705	-0.103474	-0.155841	-0.164265	-0.0880824	-0.115042	-0.168461	-0.0823897	-0.130861	-0.0784785	-0.11288	-0.110513	-0.0827935	-0.0741476	-0.0793811	-0.0845591	-0.0859368	-0.0657471	-0.0682253	-0.158382	-0.0928646	-0.0973855	-0.0768475	-0.0703076	-0.0737359	-0.077473	-0.0748127	-0.0923341	-0.0681619	-0.0721207	-0.0696663	-0.0950261	-0.0794286	-0.0951211	-0.149649	-0.15881	-0.148303	-0.13995	-0.165223	-0.173045	-0.0639023	-0.112532	-0.109468	-0.126926
239	-0.191097	-0.124891	-0.170757	-0.0826985	-0.122191	-0.0607274	-0.0901964	-0.143299	-0.151114	-0.0749393	-0.101922	-0.155207	-0.0691991	-0.117583	-0.0653591	-0.0997212	-0.0973063	-0.06969	-0.0610283	-0.0662855	-0.0715031	-0.0727937	-0.0525882	-0.0550505	-0.145445	-0.0796899	-0.0842187	-0.0637361	-0.0571962	-0.0606086	-0.0643536	-0.0617963	-0.0792702	-0.0550268	-0.0590014	-0.0565232	-0.0819147	-0.0663726	-0.0820097	-0.136593	-0.14573	-0.135271	-0.126799	-0.152294	-0.159934	-0.0507355	-0.0993174	-0.0962375	-0.113846
240	-0.196616	-0.130251	-0.176743	-0.0882487	-0.128414	-0.0661747	-0.0955566	-0.148794	-0.156419	-0.0804737	-0.107338	-0.161478	-0.0748364	-0.123015	-0.0707826	-0.105374	-0.102944	-0.0753748	-0.0664834	-0.0716694	-0.0768237	-0.0781776	-0.0579642	-0.0604899	-0.150916	-0.0850342	-0.089563	-0.0691833	-0.0626355	-0.0659925	-0.069888	-0.0672356	-0.0849154	-0.060474	-0.0644882	-0.0619863	-0.0875361	-0.0717803	-0.0875678	-0.14166	-0.150607	-0.140306	-0.131478	-0.157179	-0.165437	-0.0562461	-0.104432	-0.101273	-0.118992
241	-0.175041	-0.10851	-0.154297	-0.0663092	-0.105073	-0.0444173	-0.0736567	-0.126126	-0.135366	-0.0585976	-0.0855647	-0.138778	-0.0527703	-0.101257	-0.0489145	-0.0830706	-0.0809883	-0.0532612	-0.0447261	-0.0500071	-0.0551693	-0.0565074	-0.036286	-0.0388275	-0.129277	-0.0634114	-0.0679561	-0.047418	-0.040894	-0.0443381	-0.0479485	-0.0453832	-0.0623584	-0.0387167	-0.0426675	-0.0402923	-0.0658975	-0.0500387	-0.0658263	-0.120362	-0.129341	-0.118977	-0.11041	-0.135888	-0.143608	-0.0344729	-0.0829915	-0.0799432	-0.097536
242	-0.182325	-0.116221	-0.161517	-0.0739338	-0.1117	-0.0519706	-0.0812654	-0.133917	-0.1428	-0.0661509	-0.0931259	-0.145999	-0.0604424	-0.108818	-0.0566024	-0.0907902	-0.0885654	-0.0608937	-0.0522952	-0.0575604	-0.0626989	-0.0640765	-0.0438947	-0.0463017	-0.136609	-0.0710123	-0.0754619	-0.0550109	-0.0484156	-0.0519073	-0.0555573	-0.0530553	-0.0702284	-0.0462779	-0.0502208	-0.0478693	-0.073435	-0.0576237	-0.0733479	-0.127464	-0.136561	-0.12634	-0.117773	-0.142919	-0.151058	-0.0420895	-0.0903231	-0.0873778	-0.104844
243	-0.160694	-0.0942027	-0.140227	-0.052034	-0.0915661	-0.0300945	-0.0595873	-0.112825	-0.121352	-0.044346	-0.0711389	-0.124733	-0.0383604	-0.0869423	-0.0346233	-0.0685499	-0.0665943	-0.0387721	-0.0304508	-0.0356526	-0.0408544	-0.0422162	-0.0220028	-0.024481	-0.114891	-0.049057	-0.0536095	-0.033119	-0.0265791	-0.0299916	-0.0334911	-0.0310604	-0.0477902	-0.0243068	-0.0282972	-0.0259378	-0.0515035	-0.0357555	-0.0515193	-0.105881	-0.114757	-0.104503	-0.0957308	-0.121391	-0.12919	-0.0201818	-0.0684707	-0.0653433	-0.0832448
244	-0.150908	-0.0846383	-0.130742	-0.0425646	-0.0823106	-0.0205935	-0.0501179	-0.103458	-0.111336	-0.0348054	-0.0616537	-0.115342	-0.0289781	-0.0773384	-0.025154	-0.0595002	-0.0571249	-0.0295165	-0.0208548	-0.026112	-0.03129	-0.0325964	-0.0124147	-0.0149324	-0.105446	-0.0395164	-0.0440214	-0.0235467	-0.0170068	-0.0203718	-0.0241168	-0.0215515	-0.0391917	-0.0148849	-0.0187724	-0.0163972	-0.0419074	-0.0261832	-0.04205	-0.0967759	-0.105453	-0.0952399	-0.0865702	-0.112175	-0.119784	-0.010562	-0.059136	-0.0559927	-0.0737438
245	-0.152879	-0.0867919	-0.132753	-0.0446786	-0.0844483	-0.0226679	-0.0521606	-0.105469	-0.113205	-0.0368561	-0.0637361	-0.117654	-0.0310525	-0.0794523	-0.0272204	-0.0615746	-0.0591914	-0.0316543	-0.0229212	-0.028123	-0.0333486	-0.0347183	-0.0145207	-0.016991	-0.107504	-0.0416303	-0.0461116	-0.0256369	-0.0190496	-0.0224462	-0.0261753	-0.0236021	-0.0413532	-0.0168802	-0.0208627	-0.0184241	-0.0439027	-0.0282497	-0.0441164	-0.099072	-0.107425	-0.0973222	-0.0887554	-0.114187	-0.121827	-0.012676	-0.0611787	-0.058075	-0.0758657
246	-0.161177	-0.0950103	-0.140774	-0.0529286	-0.09235	-0.0308704	-0.0604265	-0.113268	-0.121431	-0.045114	-0.0720178	-0.125564	-0.0393422	-0.0876945	-0.0355418	-0.0698721	-0.0675048	-0.0399281	-0.0312267	-0.0364523	-0.0416066	-0.0429921	-0.0227945	-0.0252648	-0.11562	-0.0498566	-0.054338	-0.0339662	-0.0273313	-0.0307833	-0.0344571	-0.0319551	-0.0495954	-0.0251856	-0.0291523	-0.0267058	-0.0521923	-0.0364998	-0.0523111	-0.107069	-0.115675	-0.105477	-0.0969976	-0.122381	-0.130061	-0.0209973	-0.0693496	-0.0663647	-0.0840603
247	-0.163156	-0.0965542	-0.142365	-0.0544488	-0.0936405	-0.0326281	-0.0620417	-0.115477	-0.123656	-0.0468084	-0.0736963	-0.127045	-0.0410365	-0.0894284	-0.0371569	-0.0713765	-0.0692466	-0.0414641	-0.0329131	-0.0381387	-0.0432851	-0.0446627	-0.0244018	-0.026975	-0.117409	-0.0515272	-0.0561036	-0.0356051	-0.0290098	-0.0324223	-0.0361277	-0.0336099	-0.0508067	-0.02688	-0.0307596	-0.0284714	-0.0539342	-0.0382179	-0.0540688	-0.108248	-0.11729	-0.107092	-0.0983356	-0.123973	-0.131763	-0.0226204	-0.071036	-0.0680036	-0.0856913
248	-0.152697	-0.086491	-0.132555	-0.0444331	-0.0844166	-0.0224145	-0.0520419	-0.105303	-0.113038	-0.0366502	-0.0634748	-0.117298	-0.0308071	-0.0791911	-0.0269671	-0.0612658	-0.0589539	-0.0313296	-0.0226837	-0.0279251	-0.0331032	-0.0344966	-0.0142832	-0.0167376	-0.107282	-0.0413691	-0.0458979	-0.0254628	-0.0188358	-0.022177	-0.0259536	-0.0233567	-0.0409969	-0.0166585	-0.0206014	-0.0182182	-0.0437047	-0.0279884	-0.0438868	-0.098779	-0.107259	-0.097053	-0.0884387	-0.114028	-0.12155	-0.012478	-0.0609412	-0.0578454	-0.0756044
249	-0.161818	-0.0960316	-0.142064	-0.0537441	-0.093403	-0.0317968	-0.0612975	-0.114669	-0.122413	-0.0459295	-0.0728254	-0.126055	-0.0398885	-0.0885258	-0.0363018	-0.070363	-0.0680511	-0.0403635	-0.032058	-0.0373074	-0.0424458	-0.0438077	-0.0236417	-0.0261357	-0.116704	-0.0507513	-0.0552326	-0.0347183	-0.0281864	-0.0315592	-0.0351934	-0.032636	-0.0498883	-0.0259378	-0.0299599	-0.0275451	-0.0530236	-0.0374103	-0.0531978	-0.10824	-0.116538	-0.106507	-0.0977972	-0.123403	-0.1309	-0.0218207	-0.0702838	-0.0671406	-0.0849629
250	-0.178406	-0.112318	-0.157867	-0.0701968	-0.108755	-0.0481148	-0.0774809	-0.130655	-0.138755	-0.0622792	-0.0892701	-0.142943	-0.0563886	-0.104883	-0.052699	-0.0870452	-0.0844562	-0.0569349	-0.0483761	-0.0536412	-0.0587955	-0.0601653	-0.0399914	-0.0424854	-0.132983	-0.0670772	-0.0715665	-0.0510918	-0.0445361	-0.0479723	-0.0516539	-0.0491361	-0.0667368	-0.0423192	-0.0463571	-0.0438947	-0.0693812	-0.0537758	-0.0695	-0.124384	-0.132809	-0.12269	-0.114163	-0.139499	-0.147306	-0.0381308	-0.0865306	-0.0834824	-0.10121
251	-0.163069	-0.0965304	-0.14242	-0.0546151	-0.0937276	-0.0327706	-0.0622001	-0.11558	-0.123767	-0.0470301	-0.0739338	-0.127306	-0.0412582	-0.0895868	-0.0373865	-0.0716377	-0.0693812	-0.0417649	-0.0330715	-0.0383208	-0.043483	-0.0448528	-0.0246077	-0.0271571	-0.117512	-0.0518281	-0.0562461	-0.0358189	-0.0292394	-0.0326756	-0.036286	-0.0337841	-0.0512422	-0.0270067	-0.0309654	-0.0286139	-0.0541638	-0.0383921	-0.0541875	-0.108613	-0.117559	-0.10729	-0.0986523	-0.124131	-0.131938	-0.0227945	-0.0712577	-0.0682411	-0.0858101
252	-0.150805	-0.0846937	-0.130774	-0.0426042	-0.0825164	-0.0206727	-0.0501892	-0.103355	-0.11117	-0.0348529	-0.0617171	-0.115414	-0.0290731	-0.0774334	-0.0252094	-0.0596348	-0.0571724	-0.0296353	-0.0209023	-0.026112	-0.0313217	-0.032731	-0.0124463	-0.0149879	-0.105446	-0.0396272	-0.0440927	-0.0236259	-0.0170148	-0.020443	-0.0242118	-0.0216544	-0.0393026	-0.0148849	-0.0188516	-0.0164605	-0.0418995	-0.026207	-0.0421766	-0.0968788	-0.105469	-0.0952795	-0.0867919	-0.112255	-0.119792	-0.0106887	-0.0591676	-0.0561907	-0.0738626
253	-0.187447	-0.121645	-0.167448	-0.0794444	-0.119396	-0.0574179	-0.0869344	-0.140021	-0.147725	-0.0716219	-0.0985811	-0.152262	-0.0658184	-0.11425	-0.06201	-0.0965067	-0.093791	-0.0661826	-0.0577267	-0.0629047	-0.0680432	-0.0693971	-0.0492945	-0.0517093	-0.141906	-0.0764041	-0.0809329	-0.0604107	-0.0538312	-0.0572199	-0.0611233	-0.0584155	-0.075929	-0.0517252	-0.0557156	-0.0532216	-0.0784389	-0.0630076	-0.0788348	-0.133434	-0.142238	-0.132033	-0.123743	-0.148691	-0.156434	-0.0474735	-0.0959366	-0.093023	-0.110639
254	-0.164399	-0.0981456	-0.144226	-0.0563728	-0.0961266	-0.0342354	-0.0637677	-0.116871	-0.124756	-0.0484156	-0.0752956	-0.128961	-0.0427388	-0.0910119	-0.0388275	-0.0733163	-0.0707985	-0.0433088	-0.0344729	-0.0396826	-0.0448924	-0.0462621	-0.0260328	-0.0285506	-0.119032	-0.0531978	-0.0577187	-0.0372124	-0.0306725	-0.0340533	-0.0377903	-0.035233	-0.0529524	-0.0285268	-0.0324302	-0.0299995	-0.0554939	-0.0398093	-0.0557156	-0.110497	-0.11904	-0.108795	-0.10026	-0.125794	-0.133386	-0.0242514	-0.0727462	-0.06969	-0.0874411
255	-0.160164	-0.0943056	-0.14071	-0.0522161	-0.0922471	-0.0303083	-0.0598327	-0.113078	-0.120758	-0.044449	-0.0713052	-0.124851	-0.0385979	-0.0870927	-0.0348529	-0.0690804	-0.0667368	-0.0391521	-0.0305854	-0.035803	-0.0409811	-0.0423271	-0.0221057	-0.0246077	-0.115081	-0.0492074	-0.0537441	-0.0332536	-0.0266345	-0.0300628	-0.0337841	-0.031203	-0.0487323	-0.0244968	-0.0284477	-0.0260566	-0.0514956	-0.0358822	-0.0517014	-0.106522	-0.1152	-0.104978	-0.0964196	-0.121851	-0.129436	-0.0203084	-0.0688191	-0.0657629	-0.0834824
256	-0.190543	-0.127052	-0.17371	-0.0839653	-0.12482	-0.0622001	-0.0917799	-0.145041	-0.15246	-0.0762537	-0.103157	-0.156371	-0.0703709	-0.118897	-0.0666339	-0.100822	-0.0983831	-0.0707906	-0.0623663	-0.0675444	-0.0727066	-0.0741397	-0.05395	-0.0564282	-0.146791	-0.0809963	-0.0855963	-0.065082	-0.0584867	-0.0618913	-0.0655888	-0.0629997	-0.0803866	-0.0563094	-0.0602523	-0.0578533	-0.0832052	-0.0677027	-0.0835378	-0.138113	-0.146981	-0.136728	-0.12828	-0.153687	-0.161288	-0.0521052	-0.100632	-0.0976151	-0.115327
257	-0.195555	-0.127282	-0.174383	-0.086974	-0.126957	-0.0652087	-0.0947569	-0.14691	-0.155437	-0.0794127	-0.106277	-0.160567	-0.073728	-0.121969	-0.0697455	-0.104258	-0.101748	-0.0742347	-0.0654858	-0.0707193	-0.0758103	-0.0771958	-0.0570853	-0.0595239	-0.149602	-0.0841949	-0.0887238	-0.0682332	-0.0616933	-0.064987	-0.0688349	-0.066238	-0.0838386	-0.0594923	-0.0634352	-0.0609887	-0.0862535	-0.0708143	-0.0865623	-0.141106	-0.149942	-0.139594	-0.131399	-0.156609	-0.164241	-0.0552881	-0.103822	-0.100758	-0.118209
258	-0.158691	-0.0927934	-0.139008	-0.0507196	-0.0907823	-0.0286693	-0.0582413	-0.111582	-0.119143	-0.042818	-0.0697534	-0.123545	-0.0370857	-0.0854221	-0.0332219	-0.0676156	-0.0652087	-0.037632	-0.0290019	-0.034172	-0.0393738	-0.0406961	-0.0204985	-0.0230004	-0.113521	-0.0476397	-0.052129	-0.0316622	-0.0250669	-0.0284952	-0.0322085	-0.0296353	-0.047426	-0.0229054	-0.0268642	-0.0244572	-0.0499121	-0.034275	-0.0501179	-0.105026	-0.113561	-0.103387	-0.0948519	-0.120315	-0.12786	-0.0186695	-0.0672514	-0.0641874	-0.0819226
259	-0.168635	-0.102263	-0.148596	-0.0606007	-0.100838	-0.0387088	-0.0682649	-0.121241	-0.129222	-0.0528811	-0.079769	-0.133862	-0.0471013	-0.0955012	-0.043293	-0.0776155	-0.0752323	-0.0477031	-0.0389859	-0.0442352	-0.0493974	-0.0507276	-0.0305379	-0.0330557	-0.123529	-0.0576871	-0.0621921	-0.0417095	-0.0350984	-0.0385108	-0.0422083	-0.0396668	-0.0574258	-0.0330002	-0.036864	-0.0345046	-0.0599515	-0.0442906	-0.0601494	-0.11505	-0.123482	-0.113316	-0.104804	-0.130259	-0.137892	-0.0287406	-0.0772433	-0.0741159	-0.0918908
260	-0.162436	-0.0961741	-0.142785	-0.0544805	-0.094456	-0.0325331	-0.062113	-0.115319	-0.12322	-0.0467609	-0.0736567	-0.127662	-0.0409969	-0.0893572	-0.0371173	-0.0715031	-0.0690962	-0.0415353	-0.0329052	-0.0380912	-0.0432376	-0.0445915	-0.0244097	-0.0269196	-0.117385	-0.0515272	-0.0560561	-0.0355259	-0.0289781	-0.0323906	-0.0360722	-0.0335149	-0.051361	-0.0268562	-0.0307912	-0.0283606	-0.0538708	-0.0381466	-0.0540371	-0.108898	-0.117369	-0.107322	-0.0986998	-0.124178	-0.131779	-0.0226124	-0.0711469	-0.0681224	-0.0858259
261	-0.181042	-0.114456	-0.160005	-0.0723503	-0.111186	-0.0505296	-0.0800461	-0.132951	-0.141272	-0.0647732	-0.0915503	-0.145049	-0.0590964	-0.107362	-0.0550901	-0.0896184	-0.0873382	-0.0597298	-0.0508226	-0.0560561	-0.0611708	-0.0625405	-0.0422796	-0.0447815	-0.135208	-0.0694921	-0.0739734	-0.0535462	-0.0469826	-0.0503079	-0.0541163	-0.0515272	-0.0692625	-0.0448211	-0.0487719	-0.0463175	-0.0718198	-0.0560877	-0.0719861	-0.126292	-0.134907	-0.124923	-0.116142	-0.141637	-0.149554	-0.040514	-0.0889534	-0.0858734	-0.103522
262	-0.180789	-0.114582	-0.160916	-0.0729204	-0.112738	-0.0511393	-0.0807112	-0.134289	-0.142127	-0.0653116	-0.0920887	-0.146268	-0.0594289	-0.107876	-0.055581	-0.0896501	-0.0874886	-0.0597615	-0.051361	-0.0566103	-0.0617567	-0.0631739	-0.0429921	-0.0453991	-0.135968	-0.0701255	-0.0746226	-0.0540292	-0.0474814	-0.0509572	-0.0544646	-0.052034	-0.0695871	-0.0452961	-0.0492232	-0.0469826	-0.0725245	-0.056737	-0.0726353	-0.127528	-0.135611	-0.125778	-0.117013	-0.142317	-0.150235	-0.0412107	-0.0895709	-0.0865781	-0.104068
263	-0.219751	-0.155666	-0.200519	-0.112698	-0.153109	-0.0924925	-0.121819	-0.177835	-0.18451	-0.106396	-0.133727	-0.189268	-0.100513	-0.149229	-0.0966571	-0.130615	-0.127971	-0.0999983	-0.092928	-0.0976389	-0.103229	-0.104598	-0.0844562	-0.0874728	-0.177155	-0.111233	-0.11581	-0.0950974	-0.0886921	-0.0914395	-0.0958733	-0.0923737	-0.10862	-0.0861822	-0.0902439	-0.0881774	-0.112516	-0.0981456	-0.113498	-0.165342	-0.17839	-0.165381	-0.157765	-0.182911	-0.192135	-0.0826273	-0.131304	-0.128375	-0.144661
264	-0.265277	-0.197463	-0.242395	-0.155318	-0.195159	-0.134123	-0.163663	-0.215317	-0.224937	-0.148398	-0.175167	-0.22827	-0.141652	-0.190899	-0.13858	-0.17181	-0.170258	-0.142167	-0.134455	-0.139705	-0.144899	-0.146292	-0.126071	-0.128612	-0.219173	-0.153188	-0.157677	-0.137155	-0.130631	-0.134012	-0.137329	-0.13501	-0.150837	-0.128391	-0.13231	-0.130037	-0.1555	-0.139823	-0.155706	-0.210788	-0.218666	-0.208753	-0.199997	-0.225911	-0.233432	-0.124281	-0.172697	-0.169427	-0.187503
265	-0.184684	-0.118628	-0.162974	-0.0760161	-0.115232	-0.0545042	-0.0838861	-0.136585	-0.144954	-0.0686449	-0.0954616	-0.148366	-0.0623505	-0.111241	-0.0589064	-0.0926904	-0.090719	-0.0627939	-0.0547576	-0.0599277	-0.0650741	-0.0665151	-0.0463017	-0.0488115	-0.139269	-0.0734271	-0.0779163	-0.0573862	-0.0508701	-0.0541875	-0.0578771	-0.0553039	-0.0718594	-0.0486769	-0.0526674	-0.0501892	-0.0756044	-0.0600386	-0.0760003	-0.13075	-0.139024	-0.129024	-0.120481	-0.146039	-0.153647	-0.0444886	-0.0929834	-0.0898164	-0.10775
266	-0.222356	-0.156387	-0.201255	-0.113474	-0.152555	-0.0916691	-0.121035	-0.172032	-0.182103	-0.106008	-0.132848	-0.184874	-0.0997845	-0.148699	-0.0963167	-0.13041	-0.128082	-0.100347	-0.092057	-0.0972668	-0.102397	-0.103807	-0.0835615	-0.0861347	-0.176474	-0.110727	-0.11524	-0.0947411	-0.088217	-0.0915741	-0.0952715	-0.0927221	-0.109856	-0.0860318	-0.089951	-0.0875599	-0.112975	-0.0973539	-0.113323	-0.167939	-0.176394	-0.1663	-0.157891	-0.183354	-0.190923	-0.0817959	-0.130314	-0.127227	-0.144914
267	-0.249616	-0.184051	-0.226845	-0.140568	-0.179839	-0.119808	-0.148937	-0.198128	-0.209696	-0.133925	-0.160892	-0.211105	-0.127369	-0.176648	-0.124266	-0.157725	-0.155825	-0.127638	-0.120148	-0.125342	-0.130497	-0.131858	-0.111724	-0.114234	-0.204351	-0.138818	-0.143307	-0.122714	-0.116237	-0.119555	-0.123157	-0.120584	-0.13573	-0.114084	-0.118058	-0.115588	-0.140552	-0.125493	-0.141502	-0.196038	-0.204225	-0.194193	-0.185911	-0.211366	-0.219086	-0.109911	-0.158438	-0.155199	-0.173085
268	-0.2926	-0.226172	-0.27131	-0.18352	-0.222815	-0.161644	-0.190986	-0.239798	-0.252276	-0.175967	-0.202791	-0.253282	-0.169427	-0.218761	-0.166213	-0.199783	-0.198017	-0.16995	-0.16208	-0.167321	-0.172507	-0.173861	-0.153632	-0.156141	-0.246694	-0.180797	-0.18527	-0.164716	-0.158184	-0.161676	-0.165088	-0.162634	-0.178691	-0.156015	-0.159894	-0.157701	-0.183314	-0.167392	-0.18318	-0.23804	-0.246393	-0.236227	-0.227605	-0.253424	-0.261064	-0.151803	-0.200337	-0.19713	-0.215
269	-0.308063	-0.244271	-0.292727	-0.200654	-0.239703	-0.180203	-0.20907	-0.25614	-0.269932	-0.194201	-0.221421	-0.271729	-0.187297	-0.237098	-0.184534	-0.21736	-0.21542	-0.187091	-0.18067	-0.185603	-0.190796	-0.192404	-0.172293	-0.174787	-0.264493	-0.199126	-0.20375	-0.182958	-0.176513	-0.179569	-0.183386	-0.180472	-0.194074	-0.174296	-0.178295	-0.176054	-0.199957	-0.185991	-0.201889	-0.255301	-0.264999	-0.254065	-0.246029	-0.27184	-0.279821	-0.170472	-0.21907	-0.21538	-0.233393
270	-0.250724	-0.185959	-0.231049	-0.142927	-0.181375	-0.121225	-0.150346	-0.200408	-0.211778	-0.135611	-0.162452	-0.213037	-0.128858	-0.178382	-0.125881	-0.159324	-0.157385	-0.129404	-0.121676	-0.126973	-0.132088	-0.133489	-0.113292	-0.11581	-0.206077	-0.140354	-0.144819	-0.124305	-0.117789	-0.121201	-0.124733	-0.122286	-0.13828	-0.115627	-0.119602	-0.117274	-0.142721	-0.126989	-0.142927	-0.197344	-0.205966	-0.195729	-0.187329	-0.213084	-0.220748	-0.111502	-0.160076	-0.156822	-0.174668
271	-0.217795	-0.154122	-0.209062	-0.110861	-0.151502	-0.090236	-0.119222	-0.167851	-0.180084	-0.104131	-0.131082	-0.181034	-0.0970451	-0.146735	-0.0942027	-0.126577	-0.125429	-0.0968709	-0.0902677	-0.0953824	-0.100545	-0.102128	-0.0819859	-0.0844087	-0.173956	-0.108834	-0.113339	-0.0927696	-0.0862931	-0.0894601	-0.0927696	-0.0903706	-0.103173	-0.0839891	-0.0880191	-0.0857468	-0.110022	-0.0956833	-0.111344	-0.165381	-0.174043	-0.163283	-0.155041	-0.180828	-0.189197	-0.0801807	-0.12843	-0.124859	-0.142927
272	-0.269386	-0.204438	-0.253669	-0.161296	-0.201295	-0.140449	-0.169498	-0.216267	-0.230305	-0.154669	-0.181565	-0.231849	-0.148335	-0.197352	-0.144811	-0.17839	-0.176624	-0.148382	-0.140845	-0.145865	-0.150995	-0.15246	-0.132333	-0.134835	-0.224113	-0.159277	-0.163734	-0.143283	-0.136815	-0.139895	-0.143758	-0.141035	-0.155223	-0.134685	-0.138588	-0.136245	-0.160409	-0.14607	-0.161937	-0.214407	-0.224905	-0.213567	-0.205673	-0.231302	-0.239766	-0.130552	-0.17911	-0.175603	-0.193298
273	-0.184067	-0.118652	-0.164011	-0.075929	-0.115477	-0.0545834	-0.0838624	-0.13455	-0.145152	-0.068827	-0.0957149	-0.14767	-0.0626355	-0.111471	-0.0590964	-0.092928	-0.0908219	-0.0629047	-0.0549555	-0.0601653	-0.0653037	-0.0667051	-0.0465154	-0.0490966	-0.139174	-0.0735379	-0.0781143	-0.0575287	-0.0510839	-0.0543617	-0.0580909	-0.0553831	-0.0715269	-0.0488986	-0.0528336	-0.0504742	-0.0755648	-0.0602444	-0.0762062	-0.130473	-0.139348	-0.128937	-0.120679	-0.146237	-0.153885	-0.0447261	-0.0932447	-0.0900143	-0.107908
274	-0.190741	-0.125635	-0.172935	-0.0820334	-0.122635	-0.0616696	-0.0909169	-0.141478	-0.151842	-0.0756915	-0.102825	-0.155247	-0.0697217	-0.118319	-0.0659213	-0.0996103	-0.0977101	-0.0695238	-0.0619704	-0.067006	-0.0722316	-0.0736884	-0.05357	-0.0561194	-0.145777	-0.0804974	-0.0849867	-0.0644407	-0.0580117	-0.0610283	-0.0649949	-0.0621763	-0.0764358	-0.0557552	-0.0597931	-0.0573624	-0.0815663	-0.0672356	-0.0831973	-0.136403	-0.146142	-0.135231	-0.12706	-0.1528	-0.160947	-0.051741	-0.100196	-0.0966729	-0.114733
275	-0.236837	-0.171327	-0.224731	-0.128319	-0.169427	-0.10748	-0.136458	-0.185452	-0.197225	-0.121589	-0.148596	-0.200456	-0.115746	-0.16413	-0.111748	-0.145564	-0.143743	-0.115509	-0.107781	-0.112746	-0.118066	-0.11946	-0.0993807	-0.101875	-0.190979	-0.126221	-0.130695	-0.110244	-0.103775	-0.106839	-0.110695	-0.107995	-0.122793	-0.101637	-0.105588	-0.103126	-0.126957	-0.113038	-0.128897	-0.181438	-0.192063	-0.180448	-0.17261	-0.198001	-0.206687	-0.0975755	-0.145991	-0.142515	-0.160211
276	-0.383438	-0.320185	-0.363866	-0.276021	-0.316725	-0.255134	-0.284009	-0.335165	-0.34404	-0.268966	-0.296195	-0.347001	-0.262276	-0.311349	-0.25918	-0.291967	-0.290407	-0.261904	-0.255396	-0.260051	-0.265435	-0.267003	-0.246987	-0.249592	-0.338054	-0.27374	-0.278253	-0.257597	-0.251239	-0.253749	-0.258016	-0.255174	-0.26705	-0.249006	-0.25306	-0.250613	-0.273717	-0.260677	-0.276314	-0.327002	-0.33887	-0.326511	-0.318577	-0.344262	-0.354317	-0.245277	-0.293423	-0.289465	-0.306614
277	-0.297129	-0.233987	-0.281595	-0.190749	-0.231287	-0.170116	-0.199205	-0.25127	-0.260067	-0.184082	-0.21116	-0.263226	-0.17755	-0.22652	-0.174098	-0.207146	-0.205436	-0.176988	-0.170369	-0.174993	-0.180401	-0.181913	-0.161929	-0.164479	-0.253194	-0.188698	-0.193219	-0.17257	-0.166165	-0.168794	-0.172998	-0.170021	-0.181905	-0.163924	-0.167899	-0.165603	-0.188841	-0.175634	-0.191145	-0.241888	-0.254105	-0.24173	-0.233527	-0.259552	-0.269362	-0.160164	-0.208524	-0.204549	-0.221786
278	-0.179292	-0.114044	-0.159768	-0.0708539	-0.111827	-0.0505455	-0.0794761	-0.131328	-0.139982	-0.0645436	-0.0916849	-0.144835	-0.0591835	-0.106784	-0.0548288	-0.0889929	-0.0868631	-0.0588193	-0.0508305	-0.0556285	-0.0610203	-0.0624138	-0.0423429	-0.0449636	-0.133798	-0.069215	-0.0736884	-0.0531266	-0.0468163	-0.0493816	-0.0539183	-0.0509968	-0.0662855	-0.0447498	-0.0486848	-0.0460246	-0.0691279	-0.0560006	-0.0720574	-0.123529	-0.135287	-0.123038	-0.115588	-0.141082	-0.149918	-0.0406169	-0.0892938	-0.085628	-0.103118
279	-0.246488	-0.183061	-0.233836	-0.140077	-0.180773	-0.11923	-0.148454	-0.201042	-0.209118	-0.133165	-0.16029	-0.212641	-0.126839	-0.175642	-0.123197	-0.156331	-0.154661	-0.126269	-0.119539	-0.124123	-0.129483	-0.131035	-0.111004	-0.11368	-0.202364	-0.137733	-0.142365	-0.121645	-0.115295	-0.117971	-0.122183	-0.11904	-0.131573	-0.112983	-0.117076	-0.114757	-0.138121	-0.124756	-0.140267	-0.190939	-0.202974	-0.190765	-0.182293	-0.208223	-0.218357	-0.109325	-0.157424	-0.153521	-0.170797
280	-0.219703	-0.153141	-0.191723	-0.111368	-0.151486	-0.0891909	-0.118359	-0.169102	-0.178904	-0.103355	-0.130362	-0.183805	-0.0970372	-0.146039	-0.0938226	-0.127757	-0.125406	-0.0978527	-0.0895472	-0.094749	-0.0999746	-0.101241	-0.0810833	-0.0836328	-0.174059	-0.108256	-0.11269	-0.0921837	-0.0855963	-0.0890009	-0.0926588	-0.0902677	-0.107742	-0.0834903	-0.0874728	-0.0850421	-0.110339	-0.0948123	-0.110608	-0.165278	-0.174138	-0.163814	-0.155318	-0.180852	-0.188516	-0.0793257	-0.127852	-0.124772	-0.142412
281	-0.2734	-0.207732	-0.253448	-0.163877	-0.204375	-0.143291	-0.172539	-0.222815	-0.233139	-0.157432	-0.184423	-0.235633	-0.15128	-0.199997	-0.147749	-0.181375	-0.179379	-0.151256	-0.143616	-0.148636	-0.153861	-0.155207	-0.135144	-0.137638	-0.227011	-0.162111	-0.166672	-0.146165	-0.139626	-0.142737	-0.146625	-0.144004	-0.158319	-0.137472	-0.141423	-0.138984	-0.163521	-0.148865	-0.16455	-0.216742	-0.227938	-0.216798	-0.208856	-0.234129	-0.242458	-0.133307	-0.181889	-0.178572	-0.195864
282	-0.285268	-0.212585	-0.23036	-0.171731	-0.211493	-0.151272	-0.180797	-0.232023	-0.241619	-0.165555	-0.192625	-0.245364	-0.158833	-0.208175	-0.155983	-0.189118	-0.187139	-0.159372	-0.151787	-0.156941	-0.16223	-0.163529	-0.143418	-0.145896	-0.236108	-0.170575	-0.175017	-0.154447	-0.147852	-0.15128	-0.154669	-0.152357	-0.167764	-0.145619	-0.149602	-0.147321	-0.172657	-0.157084	-0.172349	-0.225673	-0.236362	-0.226093	-0.217439	-0.242846	-0.250621	-0.141573	-0.190021	-0.186996	-0.204232
283	-0.159142	-0.0928567	-0.138066	-0.0508938	-0.0909723	-0.0289148	-0.0583442	-0.110964	-0.119143	-0.0430238	-0.0699117	-0.123878	-0.0371807	-0.085628	-0.0334119	-0.0677977	-0.06528	-0.0378141	-0.0291206	-0.0343541	-0.0395718	-0.0409019	-0.020641	-0.0231746	-0.113632	-0.0477981	-0.0523586	-0.0318205	-0.0252569	-0.0286773	-0.0323431	-0.0297857	-0.047616	-0.0230954	-0.0270542	-0.024671	-0.0500625	-0.0344412	-0.0502683	-0.105066	-0.113743	-0.103553	-0.0949469	-0.120489	-0.128034	-0.0188595	-0.0674098	-0.0643457	-0.0820493
284	-0.268824	-0.20116	-0.258182	-0.159886	-0.200868	-0.138438	-0.167226	-0.217122	-0.226908	-0.152032	-0.179213	-0.228444	-0.144194	-0.194771	-0.14246	-0.174296	-0.17284	-0.144582	-0.138343	-0.14341	-0.148739	-0.150124	-0.130053	-0.132452	-0.221651	-0.157131	-0.161636	-0.140884	-0.134289	-0.137694	-0.140686	-0.138826	-0.151296	-0.132033	-0.136023	-0.133767	-0.158556	-0.143711	-0.158612	-0.209941	-0.223108	-0.211976	-0.203821	-0.228872	-0.237098	-0.128153	-0.176838	-0.17375	-0.190416
285	-0.294112	-0.229291	-0.277723	-0.184668	-0.225926	-0.163758	-0.192689	-0.242656	-0.25306	-0.177543	-0.204913	-0.256449	-0.17147	-0.22006	-0.167804	-0.201232	-0.199458	-0.171113	-0.163861	-0.168802	-0.174067	-0.175476	-0.155445	-0.157962	-0.246979	-0.182356	-0.186822	-0.166228	-0.159799	-0.162753	-0.166703	-0.164051	-0.177804	-0.157709	-0.1617	-0.159055	-0.182562	-0.169102	-0.184898	-0.237043	-0.248111	-0.236726	-0.22922	-0.254406	-0.262711	-0.153608	-0.20219	-0.198556	-0.21637
286	-0.251872	-0.185341	-0.232356	-0.143054	-0.183972	-0.12079	-0.150148	-0.202665	-0.210867	-0.134859	-0.161858	-0.215737	-0.128351	-0.177527	-0.125295	-0.158944	-0.156799	-0.129079	-0.121011	-0.126229	-0.131542	-0.132848	-0.112635	-0.115097	-0.205571	-0.139713	-0.144257	-0.123703	-0.117116	-0.120544	-0.123988	-0.121724	-0.13881	-0.114883	-0.118921	-0.116483	-0.141993	-0.1263	-0.142167	-0.196901	-0.205626	-0.19542	-0.186877	-0.212348	-0.21998	-0.110782	-0.159356	-0.156308	-0.173893
287	-0.222886	-0.156704	-0.205658	-0.114107	-0.155999	-0.0922075	-0.121589	-0.173782	-0.182412	-0.106285	-0.133268	-0.186814	-0.100592	-0.148929	-0.0966492	-0.131043	-0.12866	-0.101115	-0.0924054	-0.0975439	-0.102801	-0.104155	-0.0839178	-0.0864593	-0.176569	-0.111051	-0.115532	-0.0950974	-0.0885258	-0.0919066	-0.0956912	-0.0931021	-0.1106	-0.0863327	-0.0902993	-0.0878766	-0.113221	-0.0976706	-0.113553	-0.167764	-0.176933	-0.166379	-0.158057	-0.183473	-0.191295	-0.0820651	-0.130726	-0.127591	-0.145136
288	-0.207225	-0.141011	-0.188643	-0.0986444	-0.139301	-0.0765941	-0.105929	-0.159023	-0.166996	-0.0906398	-0.117504	-0.169958	-0.0844483	-0.133236	-0.0809012	-0.114757	-0.112571	-0.0848442	-0.0766179	-0.0818513	-0.0870136	-0.0883041	-0.068257	-0.0706005	-0.160504	-0.0953586	-0.0999508	-0.079389	-0.0727145	-0.0761032	-0.0797294	-0.0772275	-0.0938226	-0.0705293	-0.0745118	-0.0721682	-0.0974093	-0.081978	-0.0976389	-0.151256	-0.161201	-0.15071	-0.142365	-0.167503	-0.175302	-0.0663884	-0.114962	-0.111898	-0.129024
289	-0.180306	-0.113996	-0.160203	-0.0716219	-0.111138	-0.0498566	-0.0793257	-0.131296	-0.140354	-0.0639973	-0.0909802	-0.143853	-0.0581542	-0.106681	-0.0543459	-0.0884308	-0.0863089	-0.058463	-0.0501496	-0.0552881	-0.0605057	-0.0618438	-0.0416382	-0.0441719	-0.134202	-0.0687399	-0.0732925	-0.0527703	-0.04627	-0.0496191	-0.0532612	-0.0507355	-0.0674019	-0.0440689	-0.0479881	-0.0456445	-0.0710043	-0.0553989	-0.0711785	-0.124543	-0.134701	-0.124052	-0.115699	-0.141011	-0.149	-0.039841	-0.0883675	-0.0853113	-0.102643
290	-0.25439	-0.187962	-0.237035	-0.144986	-0.194716	-0.123268	-0.1517	-0.199759	-0.212942	-0.137108	-0.164487	-0.216576	-0.131344	-0.179609	-0.127638	-0.161969	-0.159696	-0.131795	-0.12322	-0.128367	-0.133577	-0.135033	-0.114883	-0.117361	-0.207289	-0.141803	-0.146482	-0.126023	-0.119396	-0.122619	-0.126562	-0.123688	-0.140686	-0.117211	-0.121035	-0.118739	-0.143758	-0.128612	-0.144471	-0.197906	-0.208183	-0.197233	-0.189197	-0.214129	-0.222086	-0.112991	-0.161525	-0.158667	-0.176204
291	-0.202071	-0.135168	-0.185848	-0.0949311	-0.108913	-0.0702363	-0.0994124	-0.151803	-0.161945	-0.0844483	-0.111582	-0.165167	-0.0783835	-0.127242	-0.0749869	-0.108913	-0.106427	-0.0788744	-0.0706876	-0.0758182	-0.08102	-0.0823818	-0.0623505	-0.0648128	-0.155302	-0.089373	-0.0939018	-0.0732688	-0.0667605	-0.0700938	-0.0737121	-0.071321	-0.0891038	-0.064607	-0.0685657	-0.0662142	-0.0917878	-0.0760478	-0.0919145	-0.146419	-0.155263	-0.145097	-0.136427	-0.161953	-0.169538	-0.0605215	-0.108929	-0.105857	-0.123569
292	-0.25937	-0.191897	-0.239101	-0.148802	-0.195159	-0.126926	-0.155389	-0.206996	-0.217304	-0.140948	-0.167859	-0.221231	-0.135018	-0.183615	-0.131288	-0.165627	-0.16318	-0.135595	-0.126783	-0.132048	-0.137211	-0.138533	-0.118414	-0.120908	-0.211643	-0.145469	-0.149902	-0.129523	-0.122991	-0.126356	-0.130101	-0.127678	-0.14512	-0.120901	-0.124796	-0.122421	-0.148121	-0.132128	-0.147955	-0.201833	-0.210867	-0.200448	-0.191406	-0.217526	-0.225665	-0.11672	-0.164669	-0.161288	-0.179942
293	-0.221675	-0.1563	-0.203528	-0.113783	-0.151003	-0.0914078	-0.120821	-0.17375	-0.18181	-0.105477	-0.132468	-0.185674	-0.0994282	-0.14824	-0.0959366	-0.129942	-0.12752	-0.099737	-0.091677	-0.0968155	-0.101946	-0.103435	-0.0832923	-0.0857864	-0.176236	-0.110275	-0.11478	-0.0943214	-0.0877261	-0.0910753	-0.0948202	-0.0921441	-0.109056	-0.0855251	-0.0895393	-0.0871798	-0.112342	-0.0969342	-0.112761	-0.167456	-0.176022	-0.165967	-0.157519	-0.182728	-0.190472	-0.081408	-0.129689	-0.126649	-0.144574
294	-0.152183	-0.0860239	-0.132381	-0.0439898	-0.0838307	-0.0219474	-0.051456	-0.104488	-0.112445	-0.0361435	-0.0630156	-0.116491	-0.0304429	-0.0787556	-0.0264999	-0.060862	-0.0585263	-0.0309654	-0.0222086	-0.0275055	-0.0326994	-0.033982	-0.0138319	-0.0163576	-0.106792	-0.040894	-0.0453753	-0.024956	-0.0183528	-0.0217653	-0.0254944	-0.0228975	-0.0404585	-0.0161993	-0.0201422	-0.0177748	-0.0431901	-0.0274976	-0.0434197	-0.098106	-0.106839	-0.0965779	-0.0879874	-0.113609	-0.12113	-0.0120109	-0.0604582	-0.057402	-0.0751927
295	-0.154914	-0.0885496	-0.134883	-0.0466105	-0.0865623	-0.0242435	-0.0536808	-0.106863	-0.114701	-0.0383446	-0.0653196	-0.119317	-0.0326835	-0.0810517	-0.0287723	-0.0632214	-0.0608066	-0.0332853	-0.0244889	-0.0297303	-0.0349242	-0.0362623	-0.0160567	-0.0185745	-0.10908	-0.0431347	-0.0476714	-0.0272125	-0.0206172	-0.0240218	-0.0277984	-0.0252094	-0.0431426	-0.0185032	-0.022462	-0.0199759	-0.0454703	-0.0298174	-0.0456999	-0.100537	-0.109127	-0.0988978	-0.0902835	-0.115881	-0.123418	-0.0142357	-0.0627939	-0.0596902	-0.0774571
296	-0.179348	-0.113909	-0.164399	-0.0739101	-0.115168	-0.0512976	-0.0805291	-0.13307	-0.14109	-0.0652166	-0.0921204	-0.145516	-0.0593339	-0.107789	-0.0556681	-0.0898322	-0.0874094	-0.0598644	-0.0512897	-0.0564678	-0.0616537	-0.0629443	-0.0428021	-0.0453278	-0.135706	-0.0699276	-0.0744089	-0.0539262	-0.0473943	-0.0507276	-0.0545121	-0.0520023	-0.0692862	-0.0452803	-0.0492391	-0.046753	-0.0719624	-0.0565865	-0.0724374	-0.126791	-0.135548	-0.125366	-0.116673	-0.1425	-0.150132	-0.0410207	-0.0894601	-0.0862456	-0.104195
297	-0.167353	-0.100323	-0.149514	-0.0587638	-0.099357	-0.036666	-0.0661034	-0.119135	-0.126878	-0.050688	-0.0776709	-0.130782	-0.0448132	-0.0933238	-0.0410444	-0.0752402	-0.0729283	-0.0451932	-0.0367927	-0.0420341	-0.047228	-0.048574	-0.0283764	-0.0308546	-0.121344	-0.0554464	-0.0599911	-0.0394688	-0.0328815	-0.0362702	-0.0400231	-0.0374024	-0.0545438	-0.0307279	-0.0346471	-0.0322956	-0.0576237	-0.042145	-0.0579879	-0.112516	-0.121423	-0.111146	-0.102627	-0.128208	-0.135714	-0.0265475	-0.0750819	-0.0719703	-0.0897451
298	-0.155152	-0.0889929	-0.135041	-0.046658	-0.0868948	-0.0246868	-0.0542192	-0.107425	-0.115208	-0.0388513	-0.0657471	-0.119262	-0.0330873	-0.0814713	-0.0292157	-0.0635144	-0.0612104	-0.033602	-0.0249323	-0.0301974	-0.0353676	-0.0367136	-0.016516	-0.0190496	-0.109476	-0.0436018	-0.0480989	-0.0276638	-0.0210369	-0.024481	-0.0282101	-0.0256449	-0.0431188	-0.0188833	-0.0228579	-0.0204272	-0.0458187	-0.0302766	-0.0460958	-0.100869	-0.109531	-0.0993649	-0.0906952	-0.1163	-0.123862	-0.0146633	-0.0631977	-0.0601336	-0.0778609
299	-0.189799	-0.125144	-0.16246	-0.077465	-0.119547	-0.0544092	-0.0837674	-0.137013	-0.144614	-0.068257	-0.0951449	-0.14843	-0.0623742	-0.110885	-0.0585422	-0.0927934	-0.0904498	-0.0628018	-0.0543538	-0.0595239	-0.0646941	-0.066143	-0.0458979	-0.0483602	-0.138897	-0.0729362	-0.0774888	-0.0570141	-0.0503871	-0.0537441	-0.0575208	-0.0549397	-0.0723582	-0.0482494	-0.0521369	-0.0498566	-0.0752006	-0.0596427	-0.0754777	-0.130275	-0.138921	-0.12866	-0.120085	-0.145706	-0.153267	-0.0439977	-0.0925638	-0.0894126	-0.107251
300	-0.207392	-0.139063	-0.19565	-0.107314	-0.148319	-0.0848679	-0.114622	-0.167788	-0.17474	-0.0988582	-0.125714	-0.179664	-0.0931417	-0.141328	-0.0891513	-0.123806	-0.121106	-0.0936168	-0.0847333	-0.0899668	-0.0951765	-0.0965225	-0.0763249	-0.0788031	-0.169213	-0.103371	-0.107924	-0.0875045	-0.080925	-0.0841949	-0.0882329	-0.0854934	-0.102872	-0.0787793	-0.0827539	-0.0802599	-0.105382	-0.090046	-0.106008	-0.1601	-0.169126	-0.158913	-0.150275	-0.176054	-0.183639	-0.0744801	-0.123054	-0.119737	-0.137702
301	-0.22466	-0.156624	-0.209434	-0.114883	-0.155508	-0.0922233	-0.121954	-0.175864	-0.182309	-0.106134	-0.132999	-0.186711	-0.100339	-0.148881	-0.0965463	-0.130837	-0.128343	-0.10083	-0.0922312	-0.0973776	-0.102603	-0.104036	-0.0837595	-0.0862456	-0.176838	-0.110901	-0.115398	-0.0948994	-0.0883358	-0.0917245	-0.0954774	-0.0928646	-0.1106	-0.0860951	-0.0901093	-0.0877341	-0.113086	-0.0974805	-0.113347	-0.168152	-0.176782	-0.166664	-0.158121	-0.183647	-0.191169	-0.0819543	-0.130497	-0.127409	-0.145176
302	-0.199308	-0.131082	-0.179561	-0.0898005	-0.129642	-0.067584	-0.0976151	-0.152357	-0.157978	-0.0814555	-0.108351	-0.16204	-0.0752877	-0.124178	-0.0718119	-0.105802	-0.103498	-0.0758736	-0.0675048	-0.0727066	-0.0779084	-0.0792306	-0.0589776	-0.0615904	-0.152151	-0.0862139	-0.0906319	-0.0701888	-0.0635935	-0.0669822	-0.070656	-0.0680907	-0.0855092	-0.0614004	-0.0653275	-0.0629681	-0.0884783	-0.0728095	-0.0886367	-0.143442	-0.152096	-0.141977	-0.133315	-0.158952	-0.166418	-0.0572516	-0.105778	-0.102667	-0.120473
303	-0.226663	-0.180163	-0.238531	-0.13805	-0.176157	-0.113696	-0.143553	-0.197542	-0.205935	-0.127781	-0.15474	-0.20983	-0.121281	-0.170718	-0.118019	-0.15132	-0.14976	-0.121708	-0.113862	-0.119064	-0.124329	-0.125627	-0.105422	-0.107932	-0.198595	-0.132587	-0.137147	-0.116522	-0.109911	-0.113395	-0.116688	-0.114361	-0.130433	-0.107623	-0.11159	-0.109381	-0.135049	-0.119222	-0.134867	-0.189458	-0.198437	-0.188421	-0.179625	-0.205262	-0.212712	-0.103617	-0.152119	-0.149039	-0.166743
304	-0.196505	-0.131185	-0.17968	-0.0890088	-0.127741	-0.0654067	-0.095129	-0.14805	-0.155896	-0.0796899	-0.106538	-0.159712	-0.0739022	-0.12227	-0.0699513	-0.104353	-0.101946	-0.0744168	-0.0656996	-0.0709489	-0.0761349	-0.0774888	-0.0572833	-0.0597773	-0.150172	-0.0844245	-0.0889296	-0.0683995	-0.0618517	-0.065185	-0.0689775	-0.0663409	-0.0836961	-0.059706	-0.063554	-0.0612341	-0.0865702	-0.0710123	-0.0869265	-0.141502	-0.15029	-0.140069	-0.131534	-0.157028	-0.164684	-0.0554702	-0.1041	-0.100901	-0.118652
305	-0.157535	-0.0902598	-0.135659	-0.0485502	-0.0884229	-0.026595	-0.0561036	-0.109278	-0.116973	-0.0406881	-0.0675285	-0.121051	-0.0348529	-0.0833319	-0.0310288	-0.065375	-0.0629839	-0.035423	-0.026785	-0.0320264	-0.0371728	-0.0385267	-0.0182895	-0.0207914	-0.11121	-0.0454545	-0.0499675	-0.0295086	-0.0229133	-0.0262387	-0.0300787	-0.0274817	-0.0450665	-0.0207597	-0.0246631	-0.0222957	-0.0476635	-0.0320818	-0.0478773	-0.102587	-0.111352	-0.101138	-0.0925796	-0.118074	-0.125596	-0.0164684	-0.0650979	-0.0619546	-0.0796028
306	-0.152658	-0.0864435	-0.132365	-0.0444965	-0.0843295	-0.0222799	-0.0518043	-0.105176	-0.113046	-0.0364444	-0.0633006	-0.117401	-0.0306487	-0.0790169	-0.0268087	-0.0611074	-0.0587955	-0.0311871	-0.0225966	-0.0278143	-0.033024	-0.0342908	-0.0141249	-0.0166505	-0.107211	-0.0412424	-0.0457712	-0.0252727	-0.0186458	-0.0220661	-0.0257795	-0.0232379	-0.0408861	-0.0165397	-0.020443	-0.0180361	-0.0436335	-0.0278459	-0.0436889	-0.0987157	-0.107235	-0.0970609	-0.0884783	-0.114004	-0.121447	-0.0122722	-0.0608937	-0.0577662	-0.0755173
1	-0.293954	-0.227668	-0.274041	-0.185302	-0.226037	-0.163338	-0.193021	-0.245435	-0.254889	-0.177495	-0.204779	-0.258507	-0.171375	-0.22059	-0.167772	-0.201754	-0.199474	-0.171668	-0.162768	-0.168026	-0.172713	-0.174645	-0.154851	-0.157218	-0.246631	-0.18025	-0.185025	-0.164779	-0.159403	-0.16322	-0.16641	-0.164178	-0.180504	-0.157115	-0.161122	-0.158707	-0.185658	-0.168809	-0.18626	-0.236599	-0.247961	-0.236908	-0.228959	-0.253567	-0.261682	-0.152784	-0.201311	-0.198168	-0.214889
2	-0.227668	-0.161098	-0.20736	-0.119087	-0.159016	-0.0970292	-0.126942	-0.179379	-0.187424	-0.111004	-0.138169	-0.192079	-0.104955	-0.154043	-0.101526	-0.135817	-0.133165	-0.105564	-0.0968313	-0.102184	-0.107045	-0.108708	-0.0885733	-0.0910278	-0.180955	-0.115319	-0.1198	-0.0996579	-0.0931813	-0.0967521	-0.100331	-0.0978368	-0.11562	-0.0909407	-0.0950103	-0.0924292	-0.118114	-0.102255	-0.118723	-0.172499	-0.181232	-0.171042	-0.162586	-0.187756	-0.195674	-0.0866256	-0.135018	-0.131827	-0.14896
3	-0.274041	-0.20736	-0.254477	-0.165579	-0.206576	-0.142998	-0.171034	-0.225824	-0.233876	-0.157084	-0.184486	-0.23732	-0.15113	-0.200115	-0.147693	-0.181636	-0.179371	-0.15166	-0.142951	-0.148137	-0.153307	-0.15478	-0.134748	-0.137266	-0.227122	-0.161153	-0.165714	-0.145595	-0.139293	-0.142761	-0.146363	-0.14398	-0.160607	-0.137116	-0.141098	-0.138549	-0.164312	-0.14839	-0.16436	-0.216006	-0.227835	-0.21698	-0.208643	-0.234058	-0.241983	-0.132824	-0.181367	-0.178445	-0.195428
4	-0.185302	-0.119087	-0.165579	-0.0772038	-0.117575	-0.0546072	-0.0821285	-0.137638	-0.146403	-0.0687083	-0.0966175	-0.15067	-0.0638152	-0.11212	-0.059809	-0.0945431	-0.0922312	-0.0643061	-0.0550743	-0.0602523	-0.0653196	-0.0667051	-0.0465867	-0.0490966	-0.139293	-0.0734271	-0.0781934	-0.0579721	-0.0513372	-0.0546151	-0.058653	-0.055961	-0.0739813	-0.0492153	-0.0531424	-0.0506246	-0.0760399	-0.0603553	-0.0767287	-0.129356	-0.139499	-0.129103	-0.120726	-0.146308	-0.153948	-0.0447419	-0.0933634	-0.0900856	-0.10786
5	-0.226037	-0.159016	-0.206576	-0.117575	-0.158065	-0.0953982	-0.125802	-0.179292	-0.188936	-0.108921	-0.136585	-0.190068	-0.103213	-0.152254	-0.0995074	-0.134028	-0.131304	-0.103767	-0.0949311	-0.100165	-0.105477	-0.106697	-0.0866098	-0.0891275	-0.179728	-0.113783	-0.118201	-0.0976943	-0.0912494	-0.0945669	-0.0984623	-0.0957941	-0.113957	-0.0890484	-0.0929675	-0.0905369	-0.116483	-0.100331	-0.11619	-0.170781	-0.179379	-0.169269	-0.160639	-0.186181	-0.193813	-0.0847333	-0.133125	-0.130029	-0.147646
6	-0.163338	-0.0970292	-0.142998	-0.0546072	-0.0953982	-0.0328894	-0.0631185	-0.115968	-0.124448	-0.0467292	-0.0741951	-0.128121	-0.0413136	-0.0913286	-0.0374103	-0.0720336	-0.0693258	-0.041852	-0.0329765	-0.0382416	-0.0434989	-0.0447736	-0.0245681	-0.0270621	-0.11748	-0.0517806	-0.0561907	-0.0356764	-0.0291998	-0.0325489	-0.0363493	-0.0337999	-0.0519627	-0.0270146	-0.0310129	-0.0285664	-0.0541163	-0.0383604	-0.0543142	-0.108906	-0.117488	-0.107227	-0.0986207	-0.124234	-0.131874	-0.0227787	-0.0712815	-0.068154	-0.0858576
7	-0.193021	-0.126942	-0.171034	-0.0821285	-0.125802	-0.0631185	-0.0968709	-0.145231	-0.156054	-0.0764516	-0.104369	-0.157361	-0.0706005	-0.11976	-0.0668556	-0.100331	-0.0984465	-0.0709727	-0.062398	-0.0676552	-0.0729204	-0.0741951	-0.0540608	-0.0565628	-0.146743	-0.0811625	-0.0855567	-0.0648683	-0.0585342	-0.0620338	-0.0652721	-0.0632293	-0.0812417	-0.0563648	-0.0603474	-0.0579246	-0.0833319	-0.0677186	-0.0835932	-0.138295	-0.14672	-0.136324	-0.127931	-0.153576	-0.161288	-0.0522794	-0.100758	-0.097623	-0.115335
8	-0.245435	-0.179379	-0.225824	-0.137638	-0.179292	-0.115968	-0.145231	-0.200416	-0.208263	-0.129721	-0.15976	-0.21565	-0.123038	-0.172887	-0.120235	-0.153085	-0.151779	-0.123458	-0.115659	-0.12098	-0.126126	-0.127464	-0.107306	-0.109523	-0.198841	-0.134376	-0.138644	-0.118129	-0.1117	-0.115461	-0.118256	-0.116332	-0.132745	-0.109539	-0.113387	-0.11098	-0.136427	-0.120695	-0.136102	-0.190084	-0.198849	-0.18869	-0.179221	-0.204898	-0.21276	-0.105453	-0.153117	-0.150607	-0.167812
9	-0.254889	-0.187424	-0.233876	-0.146403	-0.188936	-0.124448	-0.156054	-0.208263	-0.228808	-0.145785	-0.169158	-0.237256	-0.132112	-0.179474	-0.126744	-0.161929	-0.166118	-0.130956	-0.122943	-0.128145	-0.133679	-0.134447	-0.114859	-0.117061	-0.205824	-0.142032	-0.145825	-0.126102	-0.119658	-0.123197	-0.125097	-0.124535	-0.145445	-0.117488	-0.120956	-0.118945	-0.146118	-0.128969	-0.144439	-0.199886	-0.20466	-0.193979	-0.18569	-0.211825	-0.22025	-0.113189	-0.160536	-0.157551	-0.175286
10	-0.177495	-0.111004	-0.157084	-0.0687083	-0.108921	-0.0467292	-0.0764516	-0.129721	-0.145785	-0.0606245	-0.0888504	-0.142507	-0.0553276	-0.106799	-0.0511314	-0.0855092	-0.0835774	-0.0561748	-0.0470934	-0.0523348	-0.0576158	-0.0588747	-0.0387167	-0.041274	-0.131257	-0.0656996	-0.0699909	-0.0499121	-0.0433168	-0.0465709	-0.0502921	-0.0479723	-0.0664201	-0.0412978	-0.0451061	-0.0426675	-0.0680749	-0.0524773	-0.0684074	-0.122975	-0.131415	-0.120647	-0.112373	-0.138137	-0.145904	-0.0369511	-0.085343	-0.0821364	-0.100125
11	-0.204779	-0.138169	-0.184486	-0.0966175	-0.136585	-0.0741951	-0.104369	-0.15976	-0.169158	-0.0888504	-0.150884	-0.162246	-0.0852005	-0.108842	-0.0771167	-0.109412	-0.103989	-0.0823818	-0.0738942	-0.0790723	-0.0843216	-0.0857388	-0.0656283	-0.0680669	-0.158192	-0.0927934	-0.0971718	-0.0766495	-0.0697217	-0.0726037	-0.0764753	-0.0744564	-0.0930309	-0.0680274	-0.0717882	-0.0692625	-0.0945748	-0.0791752	-0.0954378	-0.149871	-0.158406	-0.147812	-0.13957	-0.165294	-0.172729	-0.0638311	-0.112326	-0.109198	-0.127076
12	-0.258507	-0.192079	-0.23732	-0.15067	-0.190068	-0.128121	-0.157361	-0.21565	-0.237256	-0.142507	-0.162246	-0.224216	-0.138762	-0.183924	-0.132682	-0.169498	-0.165429	-0.139333	-0.128731	-0.133125	-0.138018	-0.139372	-0.119721	-0.122041	-0.211453	-0.146846	-0.151201	-0.130821	-0.124685	-0.127076	-0.13379	-0.128604	-0.149214	-0.122785	-0.126482	-0.124392	-0.150346	-0.133521	-0.149887	-0.202309	-0.210543	-0.200147	-0.191517	-0.217233	-0.226631	-0.118011	-0.166141	-0.162293	-0.180274
13	-0.171375	-0.104955	-0.15113	-0.0638152	-0.103213	-0.0413136	-0.0706005	-0.123038	-0.132112	-0.0553276	-0.0852005	-0.138762	-0.0501654	-0.0957703	-0.0455891	-0.0803866	-0.0772592	-0.0506801	-0.0414799	-0.0463967	-0.0516698	-0.053182	-0.0329686	-0.0355576	-0.125049	-0.0597773	-0.0643378	-0.044061	-0.0375211	-0.0402923	-0.0449478	-0.0422479	-0.0602365	-0.0356764	-0.0396272	-0.0366423	-0.0607432	-0.04665	-0.0627384	-0.116229	-0.125841	-0.114796	-0.106609	-0.132262	-0.140394	-0.0312821	-0.0797374	-0.0761903	-0.0945986
14	-0.22059	-0.154043	-0.200115	-0.11212	-0.152254	-0.0913286	-0.11976	-0.172887	-0.179474	-0.106799	-0.108842	-0.183924	-0.0957703	-0.14299	-0.0900301	-0.125999	-0.121019	-0.0979081	-0.0894522	-0.0948123	-0.100212	-0.101423	-0.0813446	-0.0838466	-0.173861	-0.10832	-0.112746	-0.092255	-0.0854063	-0.0888504	-0.0921045	-0.0902202	-0.108462	-0.083712	-0.0876153	-0.0850342	-0.110521	-0.0948678	-0.110956	-0.16554	-0.174114	-0.163315	-0.155136	-0.180662	-0.188469	-0.0795157	-0.127915	-0.124693	-0.142571
15	-0.167772	-0.101526	-0.147693	-0.059809	-0.0995074	-0.0374103	-0.0668556	-0.120235	-0.126744	-0.0511314	-0.0771167	-0.132682	-0.0455891	-0.0900301	-0.0412265	-0.0760082	-0.0721761	-0.0464521	-0.0375291	-0.0427705	-0.0480119	-0.0493816	-0.0291602	-0.0316384	-0.122001	-0.0562065	-0.0607195	-0.0402289	-0.0335386	-0.0368086	-0.0408544	-0.038305	-0.0561511	-0.0316701	-0.0356051	-0.0329527	-0.0582017	-0.0428021	-0.0588668	-0.113197	-0.122072	-0.11174	-0.103165	-0.128874	-0.136514	-0.0273709	-0.0758419	-0.0726908	-0.0906873
16	-0.201754	-0.135817	-0.181636	-0.0945431	-0.134028	-0.0720336	-0.100331	-0.153085	-0.161929	-0.0855092	-0.109412	-0.169498	-0.0803866	-0.125999	-0.0760082	-0.111685	-0.107306	-0.0813605	-0.0720019	-0.0769266	-0.0822156	-0.0836724	-0.0635619	-0.0661271	-0.155468	-0.0902756	-0.0948202	-0.074591	-0.0680353	-0.0707114	-0.076024	-0.0728808	-0.0904498	-0.0663647	-0.0704184	-0.0673148	-0.0909882	-0.0771563	-0.0934584	-0.146292	-0.156213	-0.145168	-0.13691	-0.162713	-0.170955	-0.0618279	-0.110259	-0.106665	-0.125208
17	-0.199474	-0.133165	-0.179371	-0.0922312	-0.131304	-0.0693258	-0.0984465	-0.151779	-0.166118	-0.0835774	-0.103989	-0.165429	-0.0772592	-0.121019	-0.0721761	-0.107306	-0.10307	-0.0781697	-0.0693892	-0.0744326	-0.0798007	-0.0812734	-0.0611391	-0.0636648	-0.153101	-0.0878212	-0.0923104	-0.0720811	-0.065375	-0.0683361	-0.0725087	-0.0701888	-0.0878212	-0.0636252	-0.0675206	-0.0647178	-0.0890721	-0.0746543	-0.0906952	-0.1444	-0.153901	-0.142587	-0.134693	-0.160354	-0.168477	-0.0593735	-0.107765	-0.104171	-0.122642
18	-0.171668	-0.105564	-0.15166	-0.0643061	-0.103767	-0.041852	-0.0709727	-0.123458	-0.130956	-0.0561748	-0.0823818	-0.139333	-0.0506801	-0.0979081	-0.0464521	-0.0813605	-0.0781697	-0.0510918	-0.0420658	-0.0470142	-0.0522081	-0.0537837	-0.033594	-0.0361514	-0.125619	-0.0603949	-0.0649158	-0.0446548	-0.0380991	-0.0409415	-0.0457079	-0.0428575	-0.0600227	-0.0362702	-0.0401893	-0.0372994	-0.061345	-0.047228	-0.0633243	-0.11638	-0.126372	-0.115382	-0.107084	-0.13288	-0.141082	-0.0319314	-0.0803866	-0.0768079	-0.0951369
19	-0.162768	-0.0968313	-0.142951	-0.0550743	-0.0949311	-0.0329765	-0.062398	-0.115659	-0.122943	-0.0470934	-0.0738942	-0.128731	-0.0414799	-0.0894522	-0.0375291	-0.0720019	-0.0693892	-0.0420658	-0.0332694	-0.0385346	-0.0437206	-0.0450903	-0.0248689	-0.0273867	-0.117781	-0.052026	-0.0564599	-0.0360247	-0.0294294	-0.0327469	-0.0365948	-0.0340216	-0.0518677	-0.0272838	-0.0312267	-0.028796	-0.0540925	-0.0385742	-0.0545042	-0.109333	-0.117876	-0.107655	-0.0991274	-0.124638	-0.132199	-0.0230637	-0.0715902	-0.0684707	-0.0862852
20	-0.168026	-0.102184	-0.148137	-0.0602523	-0.100165	-0.0382416	-0.0676552	-0.12098	-0.128145	-0.0523348	-0.0790723	-0.133125	-0.0463967	-0.0948123	-0.0427705	-0.0769266	-0.0744326	-0.0470142	-0.0385346	-0.0437443	-0.0489699	-0.0502842	-0.0300787	-0.0326598	-0.123046	-0.057212	-0.0617171	-0.041179	-0.0346946	-0.0379724	-0.0417253	-0.0392155	-0.0566736	-0.0324698	-0.036381	-0.0340058	-0.0592785	-0.0438789	-0.0596664	-0.114519	-0.123133	-0.112872	-0.104385	-0.129855	-0.137417	-0.0283051	-0.076792	-0.0736646	-0.0914791
21	-0.172713	-0.107045	-0.153307	-0.0653196	-0.105477	-0.0434989	-0.0729204	-0.126126	-0.133679	-0.0576158	-0.0843216	-0.138018	-0.0516698	-0.100212	-0.0480119	-0.0822156	-0.0798007	-0.0522081	-0.0437206	-0.0489699	-0.0541875	-0.0555256	-0.0352805	-0.0378141	-0.128256	-0.0624217	-0.066911	-0.0464125	-0.0398568	-0.0431742	-0.0469588	-0.0443698	-0.0618913	-0.0377032	-0.041567	-0.0392076	-0.0645436	-0.0490411	-0.0648999	-0.119705	-0.128375	-0.118137	-0.109618	-0.13516	-0.142618	-0.033507	-0.0820255	-0.0789535	-0.096768
22	-0.174645	-0.108708	-0.15478	-0.0667051	-0.106697	-0.0447736	-0.0741951	-0.127464	-0.134447	-0.0588747	-0.0857388	-0.139372	-0.053182	-0.101423	-0.0493816	-0.0836724	-0.0812734	-0.0537837	-0.0450903	-0.0502842	-0.0555256	-0.0569111	-0.036579	-0.0391363	-0.129626	-0.0637361	-0.0682253	-0.0477902	-0.0412028	-0.0445915	-0.0483127	-0.0457633	-0.0634985	-0.0390651	-0.0429763	-0.0404981	-0.065945	-0.0503317	-0.0661588	-0.121035	-0.129673	-0.119483	-0.11098	-0.136498	-0.144051	-0.0347817	-0.0833794	-0.0803312	-0.0980348
23	-0.154851	-0.0885733	-0.134748	-0.0465867	-0.0866098	-0.0245681	-0.0540608	-0.107306	-0.114859	-0.0387167	-0.0656283	-0.119721	-0.0329686	-0.0813446	-0.0291602	-0.0635619	-0.0611391	-0.033594	-0.0248689	-0.0300787	-0.0352805	-0.036579	-0.0163734	-0.0189229	-0.109452	-0.043483	-0.0480277	-0.0276163	-0.0209656	-0.0244018	-0.0281151	-0.0255578	-0.0433722	-0.0188516	-0.0227708	-0.0203164	-0.0457633	-0.0301499	-0.0459929	-0.100861	-0.10946	-0.0993332	-0.0907427	-0.116269	-0.123783	-0.014592	-0.0631818	-0.0600861	-0.0778134
24	-0.157218	-0.0910278	-0.137266	-0.0490966	-0.0891275	-0.0270621	-0.0565628	-0.109523	-0.117061	-0.041274	-0.0680669	-0.122041	-0.0355576	-0.0838466	-0.0316384	-0.0661271	-0.0636648	-0.0361514	-0.0273867	-0.0326598	-0.0378141	-0.0391363	-0.0189229	-0.0214407	-0.111954	-0.0460483	-0.050593	-0.0300787	-0.0235388	-0.0269196	-0.0306646	-0.0280993	-0.0459533	-0.0213931	-0.0252648	-0.0228737	-0.0483523	-0.0326994	-0.0485502	-0.10345	-0.111978	-0.101811	-0.0932447	-0.118763	-0.126364	-0.0171098	-0.0656917	-0.0625959	-0.0803787
25	-0.246631	-0.180955	-0.227122	-0.139285	-0.179728	-0.11748	-0.146743	-0.198841	-0.205824	-0.131257	-0.158192	-0.211453	-0.125049	-0.173861	-0.122001	-0.155468	-0.153101	-0.125619	-0.117781	-0.123046	-0.128256	-0.129626	-0.109452	-0.111954	-0.202491	-0.136577	-0.141066	-0.120418	-0.113894	-0.117393	-0.120758	-0.118446	-0.135105	-0.111708	-0.115675	-0.113316	-0.138755	-0.123165	-0.138929	-0.19329	-0.202578	-0.192475	-0.183813	-0.209292	-0.216766	-0.107623	-0.156221	-0.153228	-0.170789
26	-0.18025	-0.115319	-0.161153	-0.0734271	-0.113783	-0.0517806	-0.0811625	-0.134376	-0.142032	-0.0656996	-0.0927934	-0.146846	-0.0597773	-0.10832	-0.0562065	-0.0902756	-0.0878212	-0.0603949	-0.052026	-0.057212	-0.0624217	-0.0637361	-0.043483	-0.0460483	-0.136577	-0.0706639	-0.0751056	-0.0546151	-0.0480277	-0.0514718	-0.055106	-0.052604	-0.0700938	-0.0458979	-0.0498487	-0.0474418	-0.072857	-0.057307	-0.0731421	-0.127987	-0.136538	-0.126395	-0.117908	-0.143394	-0.150908	-0.0417174	-0.0902281	-0.0872194	-0.104963
27	-0.185025	-0.1198	-0.165714	-0.0781934	-0.118201	-0.0561907	-0.0855567	-0.138644	-0.145825	-0.0699909	-0.0971718	-0.151201	-0.0643378	-0.112746	-0.0607195	-0.0948202	-0.0923104	-0.0649158	-0.0564599	-0.0617171	-0.066911	-0.0682253	-0.0480277	-0.050593	-0.141066	-0.0751056	-0.079674	-0.0591835	-0.0525644	-0.0559452	-0.0596031	-0.0570933	-0.0747256	-0.0503634	-0.0543459	-0.0519469	-0.0773779	-0.0617725	-0.0776155	-0.132492	-0.14113	-0.130845	-0.122429	-0.147891	-0.155453	-0.0462542	-0.0947727	-0.0917007	-0.109428
28	-0.164779	-0.0996579	-0.145595	-0.0579721	-0.0976943	-0.0356764	-0.0648683	-0.118129	-0.126094	-0.0499121	-0.0766495	-0.130821	-0.044061	-0.092255	-0.0402289	-0.074591	-0.0720811	-0.0446548	-0.0360247	-0.041179	-0.0464125	-0.0477902	-0.0276163	-0.0300787	-0.120418	-0.0546151	-0.0591835	-0.0387325	-0.0321214	-0.0353755	-0.0392234	-0.0367452	-0.0543696	-0.0300074	-0.0339345	-0.0314801	-0.0566815	-0.041274	-0.0571962	-0.111906	-0.120536	-0.110267	-0.101835	-0.127409	-0.134899	-0.0257399	-0.0742584	-0.0711548	-0.0890563
29	-0.159403	-0.0931813	-0.139293	-0.0513372	-0.0912494	-0.0291998	-0.0585342	-0.1117	-0.119658	-0.0433168	-0.0697217	-0.124685	-0.0375211	-0.0854063	-0.0335386	-0.0680353	-0.065375	-0.0380991	-0.0294294	-0.0346946	-0.0398568	-0.0412028	-0.0209656	-0.0235388	-0.113894	-0.0480277	-0.0525644	-0.0321214	-0.0255578	-0.0288673	-0.0326044	-0.0301103	-0.0479485	-0.0233567	-0.027355	-0.0248452	-0.0501258	-0.0346867	-0.050585	-0.105343	-0.114052	-0.103712	-0.0952161	-0.120806	-0.128311	-0.0192158	-0.0677265	-0.0645753	-0.082461
30	-0.16322	-0.0967521	-0.142761	-0.0546151	-0.0945669	-0.0325489	-0.0620338	-0.115461	-0.123197	-0.0465709	-0.0726037	-0.127076	-0.0402923	-0.0888504	-0.0368086	-0.0707114	-0.0683361	-0.0409415	-0.0327469	-0.0379724	-0.0431742	-0.0445915	-0.0244018	-0.0269196	-0.117393	-0.0514718	-0.0559452	-0.0353755	-0.0288673	-0.0321926	-0.0356843	-0.0333961	-0.0505771	-0.0266741	-0.0305854	-0.0282814	-0.0536729	-0.0380358	-0.0539342	-0.108684	-0.117369	-0.107156	-0.0985969	-0.124163	-0.131676	-0.0225491	-0.0710439	-0.067964	-0.0857626
31	-0.16641	-0.100331	-0.146363	-0.058653	-0.0984623	-0.0363493	-0.0652721	-0.118256	-0.125097	-0.0502921	-0.0764753	-0.13379	-0.0449478	-0.0921045	-0.0408544	-0.076024	-0.0725087	-0.0457079	-0.0365948	-0.0417253	-0.0469588	-0.0483127	-0.0281151	-0.0306646	-0.120758	-0.055106	-0.0596031	-0.0392234	-0.0326044	-0.0356843	-0.0401735	-0.0373865	-0.0555177	-0.0306962	-0.0347025	-0.0319076	-0.0566103	-0.0417728	-0.0578929	-0.112231	-0.12113	-0.110679	-0.102184	-0.127908	-0.135524	-0.0263337	-0.0749077	-0.0716457	-0.0898243
32	-0.164178	-0.0978368	-0.14398	-0.055961	-0.0957941	-0.0337999	-0.0632293	-0.116332	-0.124535	-0.0479723	-0.0744564	-0.128604	-0.0422479	-0.0902202	-0.038305	-0.0728808	-0.0701888	-0.0428575	-0.0340216	-0.0392155	-0.0443698	-0.0457633	-0.0255578	-0.0280993	-0.118446	-0.052604	-0.0570933	-0.0367452	-0.0301103	-0.0333961	-0.0373865	-0.0347975	-0.0521527	-0.0280359	-0.0320501	-0.0294928	-0.054718	-0.0393105	-0.055201	-0.109388	-0.118422	-0.108193	-0.0995233	-0.125295	-0.132943	-0.0237842	-0.0722711	-0.0690566	-0.0869977
33	-0.180504	-0.11562	-0.160607	-0.0739813	-0.113957	-0.0519627	-0.0812417	-0.132745	-0.145445	-0.0664201	-0.0930309	-0.149214	-0.0602365	-0.108462	-0.0561511	-0.0904498	-0.0878212	-0.0600227	-0.0518677	-0.0566736	-0.0618913	-0.0634985	-0.0433722	-0.0459533	-0.135105	-0.0700938	-0.0747256	-0.0543696	-0.0479485	-0.0505771	-0.0555177	-0.0521527	-0.0659055	-0.0457712	-0.0498329	-0.0472755	-0.0712102	-0.0570933	-0.0728016	-0.123212	-0.135231	-0.123775	-0.114749	-0.140964	-0.150765	-0.0416937	-0.0898164	-0.0860001	-0.103886
34	-0.157115	-0.0909407	-0.137116	-0.0492153	-0.0890484	-0.0270146	-0.0563648	-0.109539	-0.117488	-0.0412978	-0.0680274	-0.122785	-0.0356764	-0.083712	-0.0316701	-0.0663647	-0.0636252	-0.0362702	-0.0272838	-0.0324698	-0.0377032	-0.0390651	-0.0188516	-0.0213931	-0.111708	-0.0458979	-0.0503634	-0.0300074	-0.0233567	-0.0266741	-0.0306962	-0.0280359	-0.0457712	-0.021314	-0.0252886	-0.0227312	-0.0478693	-0.0325569	-0.0485423	-0.102872	-0.11178	-0.101455	-0.0928884	-0.118589	-0.126229	-0.0170068	-0.065565	-0.0623663	-0.0803391
35	-0.161122	-0.0950103	-0.141098	-0.0531424	-0.0929675	-0.0310129	-0.0603474	-0.113387	-0.120956	-0.0451061	-0.0717882	-0.126482	-0.0396272	-0.0876153	-0.0356051	-0.0704184	-0.0675206	-0.0401893	-0.0312267	-0.036381	-0.041567	-0.0429763	-0.0227708	-0.0252648	-0.115675	-0.0498487	-0.0543459	-0.0339345	-0.027355	-0.0305854	-0.0347025	-0.0320501	-0.0498329	-0.0252886	-0.0292077	-0.0267058	-0.0517885	-0.036476	-0.0524853	-0.106997	-0.11573	-0.105493	-0.0969342	-0.122619	-0.13014	-0.0209498	-0.0695079	-0.0662934	-0.0842424
36	-0.158707	-0.0924292	-0.138549	-0.0506246	-0.0905369	-0.0285664	-0.0579246	-0.11098	-0.118945	-0.0426675	-0.0692625	-0.124392	-0.0366423	-0.0850342	-0.0329527	-0.0673148	-0.0647178	-0.0372994	-0.028796	-0.0340058	-0.0392076	-0.0404981	-0.0203164	-0.0228737	-0.113316	-0.0474418	-0.0519469	-0.0314801	-0.0248452	-0.0282814	-0.0319076	-0.0294928	-0.0472755	-0.0227312	-0.0267058	-0.0242039	-0.0496191	-0.0341087	-0.0499279	-0.104804	-0.113308	-0.103197	-0.0945986	-0.120125	-0.127694	-0.0185508	-0.0671168	-0.0639736	-0.0817643
37	-0.185658	-0.118114	-0.164312	-0.0760399	-0.116483	-0.0541163	-0.0833319	-0.136427	-0.146118	-0.0680749	-0.0945748	-0.150346	-0.0607432	-0.110521	-0.0582017	-0.0909882	-0.0890721	-0.061345	-0.0540925	-0.0592785	-0.0645436	-0.065945	-0.0457633	-0.0483523	-0.138755	-0.072857	-0.0773779	-0.0566815	-0.0501258	-0.0536729	-0.0566103	-0.054718	-0.0712102	-0.0478693	-0.0517885	-0.0496191	-0.0752402	-0.0594606	-0.0750344	-0.129697	-0.138731	-0.128644	-0.119903	-0.145461	-0.153022	-0.0440056	-0.0925242	-0.0894601	-0.107005
38	-0.168809	-0.102255	-0.14839	-0.0603553	-0.100331	-0.0383604	-0.0677186	-0.120695	-0.128969	-0.0524773	-0.0791752	-0.133521	-0.04665	-0.0948678	-0.0428021	-0.0771563	-0.0746543	-0.047228	-0.0385742	-0.0438789	-0.0490411	-0.0503317	-0.0301499	-0.0326994	-0.123165	-0.057307	-0.0617725	-0.041274	-0.0346867	-0.0380358	-0.0417728	-0.0393105	-0.0570933	-0.0325569	-0.036476	-0.0341087	-0.0594606	-0.0438947	-0.0597456	-0.114638	-0.123141	-0.112983	-0.104432	-0.129966	-0.137488	-0.0283051	-0.0768791	-0.0737676	-0.0915503
39	-0.18626	-0.118723	-0.16436	-0.0767287	-0.11619	-0.0543142	-0.0835932	-0.136102	-0.144439	-0.0684074	-0.0954378	-0.149887	-0.0627384	-0.110956	-0.0588668	-0.0934584	-0.0906952	-0.0633243	-0.0545042	-0.0596664	-0.0648999	-0.0661588	-0.0459929	-0.0485502	-0.138929	-0.0731421	-0.0776155	-0.0571962	-0.050585	-0.0539342	-0.0578929	-0.055201	-0.0728016	-0.0485423	-0.0524853	-0.0499279	-0.0750344	-0.0597456	-0.0756519	-0.130235	-0.13885	-0.128747	-0.120251	-0.145777	-0.153378	-0.044251	-0.0927775	-0.0895868	-0.107465
40	-0.236599	-0.172499	-0.216006	-0.129356	-0.170781	-0.108906	-0.138295	-0.190084	-0.199886	-0.122975	-0.149871	-0.202309	-0.116229	-0.16554	-0.113197	-0.146292	-0.1444	-0.11638	-0.109333	-0.114519	-0.119705	-0.121035	-0.100861	-0.10345	-0.19329	-0.127987	-0.132492	-0.111906	-0.105343	-0.108684	-0.112231	-0.109388	-0.123212	-0.102872	-0.106997	-0.104804	-0.129697	-0.114638	-0.130235	-0.182546	-0.19295	-0.182633	-0.173497	-0.199498	-0.207914	-0.0990878	-0.147432	-0.144218	-0.161454
41	-0.247961	-0.181232	-0.227835	-0.139499	-0.179379	-0.117488	-0.14672	-0.198849	-0.20466	-0.131415	-0.158406	-0.210543	-0.125841	-0.174114	-0.122072	-0.156213	-0.153901	-0.126372	-0.117876	-0.123133	-0.128375	-0.129673	-0.10946	-0.111978	-0.202578	-0.136538	-0.14113	-0.120536	-0.114052	-0.117369	-0.12113	-0.118422	-0.135231	-0.11178	-0.11573	-0.113308	-0.138731	-0.123141	-0.13885	-0.19295	-0.202396	-0.192594	-0.183663	-0.209284	-0.216774	-0.107615	-0.156126	-0.153046	-0.170551
42	-0.236908	-0.171042	-0.21698	-0.129103	-0.169269	-0.107227	-0.136324	-0.18869	-0.193979	-0.120647	-0.147812	-0.200147	-0.114796	-0.163315	-0.11174	-0.145168	-0.142587	-0.115382	-0.107655	-0.112872	-0.118137	-0.119483	-0.0993332	-0.101811	-0.192475	-0.126395	-0.130845	-0.110267	-0.103712	-0.107156	-0.110679	-0.108193	-0.123775	-0.101455	-0.105493	-0.103197	-0.128644	-0.112983	-0.128747	-0.182633	-0.192594	-0.182467	-0.173861	-0.199268	-0.206608	-0.0975122	-0.146007	-0.143165	-0.160567
43	-0.228959	-0.162586	-0.208643	-0.120726	-0.160639	-0.0986207	-0.127931	-0.179221	-0.18569	-0.112373	-0.13957	-0.191517	-0.106609	-0.155136	-0.103165	-0.13691	-0.134693	-0.107084	-0.0991274	-0.104385	-0.109618	-0.11098	-0.0907427	-0.0932447	-0.183813	-0.117908	-0.122429	-0.101835	-0.0952161	-0.0985969	-0.102184	-0.0995233	-0.114749	-0.0928884	-0.0969342	-0.0945986	-0.119903	-0.104432	-0.120251	-0.173497	-0.183663	-0.173861	-0.16451	-0.190345	-0.198033	-0.0888742	-0.137377	-0.134392	-0.151834
44	-0.253567	-0.187756	-0.234058	-0.146308	-0.186181	-0.124234	-0.153576	-0.204898	-0.211825	-0.138137	-0.165294	-0.217233	-0.132262	-0.180662	-0.128874	-0.162713	-0.160354	-0.13288	-0.124638	-0.129855	-0.13516	-0.136498	-0.116269	-0.118763	-0.209292	-0.143394	-0.147891	-0.127409	-0.120806	-0.124163	-0.127908	-0.125295	-0.140964	-0.118589	-0.122619	-0.120125	-0.145461	-0.129966	-0.145777	-0.199498	-0.209284	-0.199268	-0.190345	-0.216022	-0.223599	-0.114472	-0.163006	-0.159966	-0.177566
45	-0.261682	-0.195674	-0.241983	-0.153948	-0.193813	-0.131874	-0.161288	-0.21276	-0.22025	-0.145904	-0.172729	-0.226631	-0.140394	-0.188469	-0.136514	-0.170955	-0.168477	-0.141082	-0.132199	-0.137417	-0.142618	-0.144051	-0.123783	-0.126364	-0.216766	-0.150908	-0.155453	-0.134899	-0.128311	-0.131676	-0.135524	-0.132943	-0.150765	-0.126229	-0.13014	-0.127694	-0.153022	-0.137488	-0.153378	-0.207914	-0.216774	-0.206608	-0.198033	-0.223599	-0.231128	-0.121962	-0.170528	-0.167408	-0.185159
46	-0.152784	-0.0866256	-0.132824	-0.0447419	-0.0847333	-0.0227787	-0.0522794	-0.105453	-0.113189	-0.0369511	-0.0638311	-0.118011	-0.0312821	-0.0795157	-0.0273709	-0.0618279	-0.0593735	-0.0319314	-0.0230637	-0.0283051	-0.033507	-0.0347817	-0.014592	-0.0171098	-0.107623	-0.0417174	-0.0462542	-0.0257399	-0.0192158	-0.0225491	-0.0263337	-0.0237842	-0.0416937	-0.0170068	-0.0209498	-0.0185508	-0.0440056	-0.0283051	-0.044251	-0.0990878	-0.107615	-0.0975122	-0.0888742	-0.114472	-0.121962	-0.0128106	-0.0613925	-0.0582492	-0.076032
47	-0.201311	-0.135018	-0.181367	-0.0933634	-0.133125	-0.0712815	-0.100758	-0.153117	-0.160536	-0.085343	-0.112326	-0.166141	-0.0797374	-0.127915	-0.0758419	-0.110259	-0.107765	-0.0803866	-0.0715902	-0.076792	-0.0820255	-0.0833794	-0.0631818	-0.0656917	-0.156221	-0.0902281	-0.0947727	-0.0742584	-0.0677265	-0.0710439	-0.0749077	-0.0722711	-0.0898164	-0.065565	-0.0695079	-0.0671168	-0.0925242	-0.0768791	-0.0927775	-0.147432	-0.156126	-0.146007	-0.137377	-0.163006	-0.170528	-0.0613925	-0.109879	-0.10672	-0.124566
48	-0.198168	-0.131827	-0.178445	-0.0900856	-0.130029	-0.068154	-0.097623	-0.150607	-0.157551	-0.0821364	-0.109198	-0.162293	-0.0761903	-0.124693	-0.0726908	-0.106665	-0.104171	-0.0768079	-0.0684707	-0.0736646	-0.0789535	-0.0803312	-0.0600861	-0.0625959	-0.153228	-0.0872194	-0.0917007	-0.0711548	-0.0645753	-0.067964	-0.0716457	-0.0690566	-0.0860001	-0.0623663	-0.0662934	-0.0639736	-0.0894601	-0.0737676	-0.0895868	-0.144218	-0.153046	-0.143165	-0.134392	-0.159966	-0.167408	-0.0582492	-0.10672	-0.103727	-0.121376
49	-0.214889	-0.14896	-0.195428	-0.10786	-0.147646	-0.0858576	-0.115335	-0.167812	-0.175286	-0.100125	-0.127076	-0.180274	-0.0945986	-0.142571	-0.0906873	-0.125208	-0.122642	-0.0951369	-0.0862852	-0.0914791	-0.096768	-0.0980348	-0.0778134	-0.0803787	-0.170789	-0.104963	-0.109428	-0.0890563	-0.082461	-0.0857626	-0.0898243	-0.0869977	-0.103886	-0.0803391	-0.0842424	-0.0817643	-0.107005	-0.0915503	-0.107465	-0.161454	-0.170551	-0.160567	-0.151834	-0.177566	-0.185159	-0.076032	-0.124566	-0.121376	-0.139158
50	-0.236655	-0.170559	-0.216608	-0.128581	-0.168303	-0.106538	-0.135952	-0.189284	-0.195705	-0.120426	-0.147503	-0.200646	-0.114305	-0.163061	-0.111027	-0.144661	-0.142191	-0.114677	-0.106776	-0.11197	-0.117211	-0.11862	-0.0983594	-0.100925	-0.191549	-0.125437	-0.12999	-0.10942	-0.102864	-0.106245	-0.109911	-0.107377	-0.122286	-0.100663	-0.104709	-0.102342	-0.127654	-0.112088	-0.127923	-0.181897	-0.191319	-0.181327	-0.172444	-0.198279	-0.205856	-0.0965621	-0.145033	-0.141874	-0.159784
51	-0.16645	-0.100283	-0.146347	-0.0584471	-0.0982881	-0.0364364	-0.0660005	-0.119143	-0.126459	-0.0506167	-0.0774809	-0.130655	-0.0448132	-0.0931338	-0.0410048	-0.0753352	-0.0728808	-0.0453595	-0.0366898	-0.0420025	-0.0471884	-0.0485423	-0.0282656	-0.0307992	-0.12132	-0.0554147	-0.059904	-0.0394768	-0.0328498	-0.0362543	-0.0400468	-0.037442	-0.0545359	-0.0307517	-0.0347104	-0.0322322	-0.0576871	-0.0420025	-0.0579167	-0.112389	-0.121336	-0.11113	-0.102516	-0.128153	-0.135722	-0.0264683	-0.0750344	-0.0719228	-0.0897055
52	-0.192974	-0.126292	-0.172657	-0.0846858	-0.124432	-0.0627464	-0.0921758	-0.145651	-0.152404	-0.0768	-0.103625	-0.156799	-0.0706085	-0.119238	-0.067196	-0.101067	-0.0984702	-0.0709964	-0.062976	-0.0682174	-0.0734113	-0.0748047	-0.0545834	-0.0571328	-0.147717	-0.0816692	-0.0861664	-0.06566	-0.0590964	-0.0624297	-0.0661113	-0.0636015	-0.079674	-0.0569032	-0.0608699	-0.0585342	-0.0838624	-0.068352	-0.0840287	-0.138604	-0.147583	-0.137575	-0.128889	-0.154487	-0.162	-0.0527782	-0.101218	-0.0980427	-0.11592
53	-0.166213	-0.100236	-0.146078	-0.058178	-0.0980189	-0.0361118	-0.0656125	-0.118818	-0.125841	-0.0502604	-0.0771246	-0.130885	-0.0445361	-0.0927854	-0.0407119	-0.0751531	-0.0725008	-0.0451378	-0.0364206	-0.0416541	-0.0468401	-0.048194	-0.0279568	-0.0304983	-0.120924	-0.0550268	-0.0595714	-0.0391284	-0.0325331	-0.0358901	-0.0397697	-0.0371411	-0.0544409	-0.0303875	-0.0343858	-0.0318997	-0.0572199	-0.0417016	-0.0576158	-0.112183	-0.121027	-0.110798	-0.102294	-0.127844	-0.135342	-0.0261595	-0.0747177	-0.0716061	-0.0894601
54	-0.214826	-0.150702	-0.193338	-0.107457	-0.148842	-0.0872669	-0.116657	-0.168548	-0.180266	-0.10136	-0.128288	-0.181604	-0.0945352	-0.143956	-0.0913524	-0.1244	-0.122682	-0.0945511	-0.0876391	-0.0926588	-0.0978289	-0.0990878	-0.079096	-0.0815663	-0.171074	-0.106214	-0.110679	-0.0900856	-0.0835615	-0.0867127	-0.0904973	-0.087457	-0.0993332	-0.0810042	-0.0851767	-0.0830152	-0.107504	-0.0928171	-0.108343	-0.159039	-0.17048	-0.159768	-0.150061	-0.176489	-0.185951	-0.07737	-0.125374	-0.12193	-0.138873
55	-0.156656	-0.0907269	-0.136625	-0.0486611	-0.0886525	-0.0266345	-0.0561036	-0.109317	-0.116609	-0.0407752	-0.0676156	-0.121075	-0.0350192	-0.0833794	-0.0312505	-0.0655096	-0.0630947	-0.0355813	-0.0269512	-0.0321926	-0.0374182	-0.0387167	-0.0184716	-0.0210606	-0.111479	-0.0456445	-0.0501654	-0.029667	-0.0231112	-0.0265079	-0.030237	-0.0275688	-0.0450428	-0.0208706	-0.0248452	-0.0223908	-0.0478931	-0.0322956	-0.0481148	-0.102762	-0.11155	-0.101384	-0.0926984	-0.118296	-0.125857	-0.0166981	-0.0652562	-0.0621525	-0.079872
56	-0.175476	-0.109602	-0.155453	-0.0675444	-0.107275	-0.0453674	-0.0748364	-0.126752	-0.133656	-0.0593181	-0.0864831	-0.139238	-0.0536491	-0.102033	-0.0500546	-0.0841316	-0.0816772	-0.0541717	-0.0457712	-0.0510363	-0.0562461	-0.0576316	-0.0374182	-0.0398806	-0.130449	-0.0644803	-0.069025	-0.0485107	-0.0418916	-0.0452803	-0.0490807	-0.0464125	-0.0624376	-0.0396985	-0.0436968	-0.041282	-0.0665864	-0.0511789	-0.0670614	-0.120806	-0.130489	-0.120378	-0.111455	-0.137219	-0.14478	-0.0355418	-0.0841395	-0.0810675	-0.0987948
57	-0.292386	-0.225919	-0.271405	-0.184146	-0.224018	-0.162143	-0.191438	-0.242371	-0.250883	-0.175896	-0.203164	-0.25538	-0.16968	-0.218769	-0.166743	-0.199878	-0.197827	-0.169918	-0.162665	-0.167923	-0.173093	-0.174597	-0.15432	-0.156696	-0.247383	-0.181406	-0.186078	-0.165373	-0.15877	-0.162088	-0.16573	-0.162879	-0.175088	-0.156268	-0.160385	-0.158145	-0.183299	-0.168026	-0.183869	-0.235942	-0.246987	-0.237272	-0.227352	-0.253662	-0.2615	-0.152412	-0.200796	-0.197693	-0.215175
58	-0.258087	-0.192372	-0.237035	-0.150465	-0.191644	-0.129436	-0.158113	-0.210757	-0.21675	-0.142816	-0.170195	-0.224771	-0.135255	-0.186014	-0.133584	-0.16489	-0.164138	-0.135659	-0.129737	-0.135176	-0.140362	-0.141787	-0.121589	-0.123941	-0.214019	-0.148826	-0.153402	-0.132389	-0.125833	-0.129428	-0.131922	-0.129879	-0.143671	-0.123133	-0.127242	-0.125358	-0.151193	-0.135247	-0.150267	-0.20272	-0.21371	-0.203797	-0.193536	-0.219181	-0.227692	-0.11961	-0.167408	-0.165065	-0.181501
59	-0.164494	-0.098494	-0.144495	-0.0564282	-0.0963404	-0.0344175	-0.063839	-0.116776	-0.123719	-0.0484156	-0.0753827	-0.128248	-0.0426913	-0.0911386	-0.03897	-0.0731658	-0.0707589	-0.0432534	-0.03475	-0.0399835	-0.0452486	-0.0465392	-0.0263258	-0.0287881	-0.119349	-0.0534116	-0.0579404	-0.0374182	-0.0308783	-0.034267	-0.0380199	-0.0353517	-0.0523427	-0.0286456	-0.0325964	-0.0302529	-0.0556681	-0.0400547	-0.0558977	-0.110347	-0.119341	-0.109198	-0.100521	-0.126087	-0.133672	-0.0244651	-0.0729916	-0.0700067	-0.0876549
60	-0.174344	-0.108019	-0.154146	-0.0660796	-0.105881	-0.0439422	-0.0732925	-0.125414	-0.131874	-0.0578137	-0.0849233	-0.137377	-0.0519706	-0.100497	-0.0484948	-0.0824768	-0.0800937	-0.0525169	-0.0442827	-0.0495479	-0.0547655	-0.0561194	-0.035898	-0.0383762	-0.128976	-0.0629918	-0.0675523	-0.046943	-0.040411	-0.0438077	-0.0474655	-0.0448369	-0.0610678	-0.0381941	-0.0422083	-0.0397618	-0.0651058	-0.0495795	-0.0654858	-0.119515	-0.129032	-0.118913	-0.110022	-0.135722	-0.143244	-0.0341166	-0.0826193	-0.0795553	-0.0972509
61	-0.166537	-0.100386	-0.146545	-0.0584867	-0.0982406	-0.0363177	-0.0657234	-0.118224	-0.125247	-0.0504109	-0.0773146	-0.13128	-0.0447578	-0.0929438	-0.0409336	-0.0753986	-0.0729125	-0.0454466	-0.036666	-0.0418916	-0.0471251	-0.0484869	-0.0282022	-0.0307596	-0.121154	-0.0553039	-0.0598802	-0.039358	-0.0327706	-0.0361277	-0.0399835	-0.037339	-0.0549001	-0.0305933	-0.0345521	-0.0321135	-0.0573545	-0.0419233	-0.0578296	-0.11235	-0.121241	-0.111146	-0.102389	-0.12809	-0.13558	-0.0263733	-0.0749314	-0.0718119	-0.0896264
62	-0.204011	-0.137931	-0.184035	-0.0961741	-0.135627	-0.0738071	-0.103062	-0.155556	-0.162594	-0.0877578	-0.114519	-0.169039	-0.0822076	-0.130322	-0.0785022	-0.11307	-0.110046	-0.0827302	-0.0740684	-0.0791752	-0.0844087	-0.085818	-0.0656125	-0.0681619	-0.158382	-0.0926429	-0.0972113	-0.0767366	-0.0701572	-0.0733163	-0.0776234	-0.0747731	-0.0916136	-0.0680828	-0.072089	-0.0695158	-0.0941868	-0.0792544	-0.0952953	-0.149245	-0.158604	-0.148374	-0.139792	-0.165468	-0.172942	-0.0638152	-0.112342	-0.109024	-0.12714
63	-0.187051	-0.120932	-0.167155	-0.0795394	-0.118747	-0.0568241	-0.0862852	-0.137464	-0.146292	-0.0709885	-0.0979397	-0.153069	-0.0656283	-0.113292	-0.0615271	-0.0964433	-0.0934188	-0.066143	-0.0571803	-0.0622238	-0.0674652	-0.0687637	-0.0486136	-0.0511709	-0.141336	-0.0757232	-0.0801649	-0.0598565	-0.0532533	-0.0562698	-0.0608224	-0.0579008	-0.0745672	-0.0511709	-0.0552247	-0.0525169	-0.0771008	-0.062398	-0.0784151	-0.131724	-0.14132	-0.13098	-0.122175	-0.148271	-0.156046	-0.0468955	-0.0953507	-0.0918591	-0.110188
64	-0.163766	-0.0974805	-0.143545	-0.0555493	-0.0953032	-0.0333724	-0.0628651	-0.11577	-0.122817	-0.0474339	-0.0743614	-0.128074	-0.0416462	-0.0900301	-0.0379249	-0.0722078	-0.0697138	-0.0422004	-0.0336811	-0.038883	-0.0440689	-0.0453991	-0.0252173	-0.0276797	-0.118224	-0.0523586	-0.0568557	-0.0363573	-0.0297699	-0.0330715	-0.0369273	-0.0342908	-0.0514085	-0.0276005	-0.0315672	-0.0291602	-0.0544092	-0.0389542	-0.0548763	-0.109309	-0.118351	-0.10813	-0.0995074	-0.125089	-0.132563	-0.0233884	-0.0719465	-0.0688745	-0.0866652
65	-0.160536	-0.0942423	-0.140362	-0.0522002	-0.0922075	-0.0302053	-0.0596348	-0.112674	-0.119768	-0.0442748	-0.0712023	-0.124598	-0.0386058	-0.086974	-0.0347738	-0.0690725	-0.0667368	-0.0392392	-0.0305379	-0.0358189	-0.0410524	-0.042335	-0.0221136	-0.0245443	-0.115176	-0.0492074	-0.0536887	-0.0332457	-0.0266662	-0.0300153	-0.0338157	-0.0311871	-0.0486294	-0.0244731	-0.0284002	-0.0260407	-0.0514718	-0.0358585	-0.0517331	-0.106285	-0.115216	-0.105026	-0.0963879	-0.121954	-0.129459	-0.0202847	-0.0688033	-0.0657867	-0.0834982
66	-0.165943	-0.0996499	-0.145857	-0.0577583	-0.0976706	-0.0357555	-0.0650741	-0.118074	-0.124709	-0.0495954	-0.076697	-0.130109	-0.0438789	-0.0922787	-0.0402052	-0.0743851	-0.0717961	-0.0444094	-0.0359456	-0.041187	-0.04646	-0.0477664	-0.0275371	-0.0300707	-0.120671	-0.0546626	-0.0591993	-0.0386771	-0.0320976	-0.0354547	-0.0392234	-0.0365473	-0.0537283	-0.0298886	-0.0338949	-0.031488	-0.0568241	-0.041274	-0.0571645	-0.111748	-0.120687	-0.110584	-0.102033	-0.127567	-0.134986	-0.0257557	-0.0743059	-0.0712577	-0.088985
67	-0.180527	-0.114337	-0.160496	-0.0722949	-0.11212	-0.0502208	-0.0796899	-0.132856	-0.138953	-0.0642982	-0.0910911	-0.143909	-0.0584392	-0.106839	-0.0547972	-0.0888821	-0.086491	-0.0588984	-0.0506405	-0.0558027	-0.0610124	-0.0624297	-0.0421846	-0.0447815	-0.135215	-0.0692466	-0.0737913	-0.0533403	-0.0466975	-0.0500704	-0.0537521	-0.0511789	-0.0680353	-0.0445281	-0.0484948	-0.0461433	-0.0713527	-0.0559135	-0.0717486	-0.126197	-0.135303	-0.125144	-0.11657	-0.14204	-0.149578	-0.0403952	-0.0889217	-0.0858101	-0.103593
68	-0.159871	-0.0937276	-0.139903	-0.0518994	-0.0917403	-0.0298174	-0.059231	-0.112579	-0.12003	-0.0439898	-0.0707589	-0.124717	-0.0381466	-0.0864989	-0.0343858	-0.0687003	-0.0661905	-0.0387088	-0.0301024	-0.0352726	-0.0404665	-0.0418995	-0.0216465	-0.0241643	-0.114598	-0.0487403	-0.0532453	-0.0327627	-0.0261357	-0.0295165	-0.0333882	-0.0307675	-0.048384	-0.0240455	-0.0279884	-0.0255657	-0.0508305	-0.0353597	-0.0513135	-0.106039	-0.114622	-0.104408	-0.0958891	-0.121463	-0.128984	-0.0198255	-0.0683361	-0.0652166	-0.0831102
69	-0.16953	-0.10349	-0.149522	-0.0618358	-0.101495	-0.039651	-0.0688349	-0.122254	-0.12828	-0.0538154	-0.08064	-0.136189	-0.0483919	-0.0963483	-0.0443619	-0.0791436	-0.0763249	-0.0488828	-0.039936	-0.0450428	-0.0502921	-0.0517489	-0.0315197	-0.0340295	-0.124012	-0.0584867	-0.0629601	-0.0426675	-0.0360168	-0.0391838	-0.043388	-0.0407119	-0.0586926	-0.0340295	-0.037917	-0.0353121	-0.0599831	-0.0451695	-0.0611787	-0.115643	-0.124543	-0.114012	-0.105675	-0.131106	-0.13881	-0.0297145	-0.0782014	-0.0749869	-0.0930151
70	-0.164004	-0.0978131	-0.143933	-0.0561432	-0.0957466	-0.0339503	-0.0634273	-0.116871	-0.123806	-0.0481702	-0.0747572	-0.129079	-0.0423825	-0.0905131	-0.0384871	-0.0728333	-0.0703868	-0.042818	-0.0342591	-0.0392867	-0.0445202	-0.0459691	-0.0257795	-0.0282656	-0.118312	-0.0526199	-0.0572199	-0.0368798	-0.0303083	-0.0334278	-0.0374103	-0.0349004	-0.052224	-0.0282497	-0.0321531	-0.0295878	-0.054338	-0.0394372	-0.0553356	-0.109555	-0.118692	-0.108114	-0.0997449	-0.125374	-0.133181	-0.0240376	-0.072477	-0.0691833	-0.0872907
71	-0.151621	-0.0854459	-0.131526	-0.0435622	-0.0834665	-0.0214327	-0.0508859	-0.10429	-0.11136	-0.0356368	-0.0625247	-0.117148	-0.0300628	-0.0782093	-0.0260566	-0.0607116	-0.0580909	-0.0306725	-0.0217494	-0.0270225	-0.0321531	-0.0334911	-0.0133014	-0.0158113	-0.106229	-0.0403714	-0.0449003	-0.0244176	-0.0178461	-0.0211715	-0.025051	-0.0224858	-0.040419	-0.01574	-0.0197305	-0.0172048	-0.04243	-0.026975	-0.0430317	-0.0977022	-0.106372	-0.0961187	-0.0876232	-0.11311	-0.120623	-0.0115042	-0.0600544	-0.0568874	-0.0747968
72	-0.156173	-0.090141	-0.136237	-0.0484077	-0.0881062	-0.026302	-0.0555731	-0.108882	-0.115374	-0.0404665	-0.0672198	-0.122769	-0.0350192	-0.082944	-0.0308942	-0.0656917	-0.0629364	-0.0355259	-0.0265158	-0.0316622	-0.0368957	-0.0383287	-0.0180599	-0.0206093	-0.110537	-0.0450428	-0.049627	-0.0292473	-0.022652	-0.0258111	-0.0299995	-0.0273392	-0.045407	-0.0206331	-0.0245126	-0.0218919	-0.0466421	-0.0318047	-0.0477664	-0.102263	-0.11117	-0.100648	-0.0922471	-0.11767	-0.125398	-0.0163497	-0.0648762	-0.0615983	-0.0796028
73	-0.154693	-0.0885337	-0.134661	-0.0466817	-0.0865385	-0.0246314	-0.0539421	-0.107306	-0.114099	-0.0387642	-0.0655808	-0.120813	-0.0331823	-0.0813367	-0.0292157	-0.0638548	-0.0611945	-0.0337445	-0.0248689	-0.0300153	-0.0352251	-0.0366344	-0.0163814	-0.0189387	-0.10904	-0.0434197	-0.0479723	-0.0275688	-0.0209418	-0.0241959	-0.0281943	-0.0256132	-0.0436097	-0.0189704	-0.0228183	-0.0202055	-0.0452011	-0.030142	-0.04608	-0.10064	-0.109499	-0.0990799	-0.090624	-0.116118	-0.123759	-0.0146157	-0.0631422	-0.059999	-0.0779084
74	-0.152491	-0.086301	-0.132397	-0.0442985	-0.0841712	-0.0222482	-0.0517093	-0.105153	-0.112516	-0.0363968	-0.0631818	-0.117148	-0.0306566	-0.0789852	-0.0268404	-0.0611233	-0.0587243	-0.0311396	-0.0224778	-0.0277192	-0.0328894	-0.034275	-0.0140853	-0.0166189	-0.107045	-0.041187	-0.0456524	-0.0252173	-0.0186141	-0.0219632	-0.0257874	-0.0232379	-0.0408702	-0.0165001	-0.0204035	-0.0179886	-0.0432851	-0.0277826	-0.0437285	-0.0984465	-0.107116	-0.0968788	-0.0883358	-0.113894	-0.121376	-0.012288	-0.0607907	-0.0576791	-0.0755332
75	-0.162507	-0.0959604	-0.142072	-0.0541004	-0.0939176	-0.0320343	-0.0612658	-0.114867	-0.122389	-0.0462383	-0.07296	-0.128296	-0.0401973	-0.0887079	-0.0365314	-0.0707985	-0.0682965	-0.0407277	-0.0322797	-0.0374578	-0.0426596	-0.0441006	-0.0238792	-0.0264129	-0.116633	-0.0508859	-0.0554781	-0.0349163	-0.0283922	-0.0317255	-0.0354072	-0.0329686	-0.0503871	-0.0262545	-0.0302053	-0.0277272	-0.0529049	-0.0376082	-0.0534195	-0.108011	-0.116855	-0.106507	-0.0979002	-0.123498	-0.131162	-0.0220978	-0.0705214	-0.0674256	-0.0852796
76	-0.161517	-0.0951607	-0.141328	-0.0533483	-0.0931655	-0.0312346	-0.0606403	-0.113925	-0.121447	-0.0453991	-0.0721841	-0.126332	-0.0395876	-0.0879399	-0.035803	-0.0701968	-0.0675761	-0.0401577	-0.0314484	-0.0366265	-0.0418204	-0.0432376	-0.0230717	-0.0255657	-0.115952	-0.0500625	-0.0545517	-0.0341166	-0.0275451	-0.0308783	-0.0347896	-0.0322402	-0.0496825	-0.0254944	-0.0294453	-0.0269117	-0.0520656	-0.0367215	-0.0527069	-0.107195	-0.116023	-0.10577	-0.0971955	-0.122817	-0.130394	-0.0212031	-0.0697455	-0.0665547	-0.0845037
77	-0.173718	-0.107472	-0.153687	-0.0657471	-0.105453	-0.0434909	-0.0728491	-0.125635	-0.133204	-0.0576	-0.084282	-0.138414	-0.0516777	-0.100149	-0.0480989	-0.0822947	-0.079674	-0.0521131	-0.0437601	-0.0488828	-0.0541083	-0.0554939	-0.0353438	-0.0378299	-0.12809	-0.0623742	-0.0668397	-0.0464046	-0.0398014	-0.0430397	-0.0470934	-0.0444015	-0.0614083	-0.0376874	-0.0417174	-0.0391442	-0.0641161	-0.0490174	-0.0649395	-0.119135	-0.12828	-0.118011	-0.109444	-0.13512	-0.14265	-0.0334674	-0.0820018	-0.0787952	-0.0967996
78	-0.161296	-0.0950261	-0.141225	-0.0533245	-0.0929992	-0.0310525	-0.060482	-0.11326	-0.121027	-0.0452882	-0.072097	-0.126474	-0.0396668	-0.0876866	-0.0356447	-0.0703155	-0.0676473	-0.0401814	-0.0313217	-0.0365235	-0.0416937	-0.0430397	-0.0228183	-0.0253677	-0.115715	-0.0498329	-0.0544488	-0.033982	-0.0274738	-0.0305854	-0.0347579	-0.0320739	-0.0494053	-0.0253598	-0.0293503	-0.0267454	-0.0518043	-0.036571	-0.0525169	-0.106633	-0.115683	-0.105406	-0.0967284	-0.122579	-0.130251	-0.0210369	-0.069595	-0.0662855	-0.0843691
79	-0.15299	-0.086689	-0.132824	-0.044734	-0.0846541	-0.0226679	-0.0522002	-0.105493	-0.11307	-0.0368719	-0.0636648	-0.117876	-0.0311238	-0.0794048	-0.0272679	-0.061725	-0.0592072	-0.0317176	-0.0229291	-0.0281547	-0.033404	-0.0347421	-0.0144891	-0.016991	-0.107457	-0.0415432	-0.0461196	-0.0256528	-0.0190971	-0.0223828	-0.0262466	-0.0236338	-0.0414641	-0.0169356	-0.0208706	-0.018432	-0.043776	-0.0282339	-0.0441244	-0.0989374	-0.107599	-0.0973222	-0.0887475	-0.114305	-0.121851	-0.0126601	-0.0612341	-0.0581304	-0.0759211
80	-0.204288	-0.138224	-0.184257	-0.0965304	-0.136173	-0.0742347	-0.103522	-0.15611	-0.163901	-0.0883991	-0.11505	-0.170844	-0.082841	-0.130726	-0.0788506	-0.113814	-0.11079	-0.0835457	-0.0744643	-0.0796186	-0.0848679	-0.0861743	-0.0659925	-0.0685262	-0.158754	-0.0930309	-0.097536	-0.0771167	-0.070561	-0.073823	-0.0779876	-0.075264	-0.0932922	-0.0685024	-0.0724691	-0.0698721	-0.094654	-0.0796978	-0.0956437	-0.150116	-0.158921	-0.148651	-0.140188	-0.165706	-0.173378	-0.0641953	-0.112658	-0.109428	-0.12752
81	-0.17356	-0.107195	-0.153402	-0.0653354	-0.105287	-0.0432455	-0.0726591	-0.125746	-0.133909	-0.0573466	-0.084187	-0.138858	-0.0514956	-0.0998954	-0.0477743	-0.0821205	-0.0795632	-0.0521131	-0.043483	-0.0487165	-0.0539579	-0.0553039	-0.035035	-0.0375845	-0.128026	-0.062113	-0.0666735	-0.0461116	-0.039548	-0.0429605	-0.0467055	-0.0441323	-0.061915	-0.0374182	-0.0414007	-0.038978	-0.0642982	-0.048764	-0.0646387	-0.119491	-0.128026	-0.117908	-0.109317	-0.134867	-0.142389	-0.0331982	-0.0817801	-0.0786289	-0.0964671
82	-0.215285	-0.148826	-0.194415	-0.107069	-0.148374	-0.0858655	-0.11459	-0.169007	-0.176149	-0.0994757	-0.126744	-0.184455	-0.0924925	-0.142547	-0.0901727	-0.123545	-0.121083	-0.0934584	-0.0861585	-0.0915266	-0.0968155	-0.0981852	-0.0779322	-0.0803945	-0.170702	-0.105073	-0.109642	-0.0887633	-0.0821839	-0.0858893	-0.08851	-0.0865227	-0.10406	-0.0797136	-0.0837278	-0.0817326	-0.107694	-0.0916374	-0.106807	-0.161185	-0.170923	-0.160765	-0.151597	-0.176893	-0.184502	-0.0760003	-0.124178	-0.121629	-0.138675
83	-0.206671	-0.139736	-0.186022	-0.0980664	-0.138533	-0.076317	-0.105477	-0.158881	-0.167566	-0.0902043	-0.117211	-0.172863	-0.0837595	-0.13284	-0.0805608	-0.114218	-0.111985	-0.084385	-0.0763883	-0.0816376	-0.0869581	-0.088217	-0.0680669	-0.070553	-0.160987	-0.0952082	-0.099642	-0.0790406	-0.072477	-0.0759845	-0.079199	-0.0770375	-0.0943848	-0.0702363	-0.0742347	-0.0719465	-0.097338	-0.0817801	-0.0973934	-0.152127	-0.161058	-0.150932	-0.142286	-0.167677	-0.175183	-0.0662063	-0.114638	-0.111708	-0.129214
84	-0.159443	-0.0927696	-0.138945	-0.0509018	-0.0908773	-0.0289544	-0.0583521	-0.111692	-0.11957	-0.0430317	-0.0699038	-0.12406	-0.0371332	-0.085723	-0.0334278	-0.0676236	-0.0652166	-0.0377507	-0.0291761	-0.0343858	-0.0395559	-0.0408465	-0.0207439	-0.0232538	-0.113727	-0.0478773	-0.0523348	-0.0318126	-0.0252886	-0.0286377	-0.032351	-0.0297936	-0.0475922	-0.0230875	-0.0270146	-0.0246789	-0.0500862	-0.0344729	-0.0502683	-0.105208	-0.113719	-0.103577	-0.0950261	-0.1206	-0.128082	-0.0188991	-0.0675206	-0.0643853	-0.0820414
85	-0.19314	-0.125675	-0.172079	-0.0840128	-0.123917	-0.0618754	-0.0912019	-0.144511	-0.152396	-0.0758895	-0.102872	-0.156751	-0.0700384	-0.118454	-0.0662697	-0.100513	-0.097916	-0.0705214	-0.062113	-0.067196	-0.0724057	-0.07372	-0.0535858	-0.0561194	-0.146427	-0.0807587	-0.085248	-0.0647099	-0.05817	-0.0614716	-0.0651929	-0.0626989	-0.0801332	-0.0559373	-0.059904	-0.0575287	-0.0827856	-0.0673623	-0.083134	-0.137899	-0.146347	-0.136379	-0.127749	-0.153513	-0.16086	-0.0518123	-0.100283	-0.0970926	-0.114891
86	-0.18607	-0.119578	-0.16565	-0.0776788	-0.117916	-0.055874	-0.0852005	-0.138287	-0.1471	-0.0699988	-0.0968234	-0.151161	-0.063744	-0.112532	-0.060284	-0.0942106	-0.0918908	-0.0643457	-0.056064	-0.0612658	-0.0664122	-0.0677107	-0.047521	-0.0500704	-0.140473	-0.0747414	-0.0792148	-0.0586688	-0.052129	-0.0555573	-0.0591043	-0.0567132	-0.0741001	-0.0499279	-0.0539342	-0.0515114	-0.0769583	-0.0612975	-0.0770454	-0.131732	-0.140394	-0.130378	-0.121629	-0.147282	-0.154764	-0.0458345	-0.0942819	-0.0912336	-0.108858
87	-0.171945	-0.105604	-0.151803	-0.0638073	-0.10364	-0.0417016	-0.0711152	-0.123909	-0.13208	-0.0558581	-0.0827381	-0.137092	-0.0501258	-0.0983435	-0.0462462	-0.0807587	-0.0782093	-0.0507988	-0.0419391	-0.0471647	-0.0523982	-0.0536887	-0.0334674	-0.0359931	-0.126459	-0.0606245	-0.0651375	-0.0446548	-0.0380516	-0.0414324	-0.0452645	-0.0427309	-0.0604899	-0.0359456	-0.0398964	-0.0374182	-0.0627543	-0.047228	-0.0631343	-0.117813	-0.126482	-0.116229	-0.10767	-0.133276	-0.140892	-0.0316622	-0.0802124	-0.0770533	-0.0948915
88	-0.178025	-0.111803	-0.157955	-0.0700146	-0.109895	-0.047901	-0.0772592	-0.130378	-0.138422	-0.0620971	-0.0886604	-0.14284	-0.0562777	-0.104575	-0.0524219	-0.0869423	-0.084282	-0.0568795	-0.0481227	-0.0532691	-0.0584551	-0.0598486	-0.0396668	-0.042145	-0.132508	-0.0666497	-0.0712102	-0.050783	-0.0442035	-0.0475131	-0.0514322	-0.0488511	-0.0665864	-0.0420975	-0.04608	-0.043586	-0.0687795	-0.0533324	-0.06931	-0.124012	-0.132571	-0.122397	-0.113759	-0.139388	-0.146941	-0.037822	-0.0863564	-0.0832052	-0.101115
89	-0.160021	-0.0935693	-0.139728	-0.0516381	-0.0916532	-0.0296036	-0.0590172	-0.112152	-0.120267	-0.0437206	-0.0705451	-0.125089	-0.0377349	-0.0862852	-0.0340453	-0.0681382	-0.0658579	-0.038305	-0.0298728	-0.035043	-0.0403319	-0.041567	-0.0214011	-0.0239347	-0.114392	-0.0485265	-0.0530553	-0.0325648	-0.0259378	-0.0293661	-0.0329448	-0.0305458	-0.0481702	-0.0237922	-0.0277113	-0.0253202	-0.0507909	-0.0351617	-0.050973	-0.105881	-0.114416	-0.104329	-0.0956595	-0.121249	-0.128763	-0.0196117	-0.0681778	-0.0650345	-0.0827935
90	-0.174613	-0.108525	-0.154566	-0.066721	-0.106459	-0.0445202	-0.073823	-0.127084	-0.134202	-0.0587084	-0.0853034	-0.140267	-0.053087	-0.101281	-0.0492628	-0.0839337	-0.0810675	-0.0537283	-0.0448369	-0.0499912	-0.0551693	-0.0565707	-0.0363256	-0.0388592	-0.129111	-0.0634035	-0.0679403	-0.0474735	-0.0409336	-0.0441798	-0.0482811	-0.045502	-0.0635302	-0.038883	-0.0428338	-0.0401973	-0.0650583	-0.0500942	-0.0660876	-0.120631	-0.129356	-0.119103	-0.110584	-0.136158	-0.143616	-0.0345679	-0.0830548	-0.0798561	-0.0978922
91	-0.15835	-0.0922154	-0.138406	-0.0509018	-0.0904577	-0.0285427	-0.0577821	-0.110038	-0.118319	-0.0428417	-0.0695079	-0.125857	-0.0374499	-0.0850579	-0.0331507	-0.0682253	-0.0652008	-0.0379328	-0.0287169	-0.0337366	-0.0389938	-0.0404269	-0.0202451	-0.0228025	-0.11273	-0.0471647	-0.051646	-0.0313851	-0.0248452	-0.0278063	-0.0324143	-0.0295403	-0.0471251	-0.0228658	-0.0268562	-0.0240297	-0.0485819	-0.0338791	-0.0499912	-0.103514	-0.113023	-0.102381	-0.093886	-0.119729	-0.127678	-0.0184953	-0.0669902	-0.0635856	-0.0818118
92	-0.157788	-0.091487	-0.137757	-0.0498962	-0.089468	-0.0275371	-0.0570537	-0.109824	-0.117947	-0.041955	-0.0685578	-0.123212	-0.0362464	-0.0842187	-0.0322243	-0.0668556	-0.0641794	-0.0367136	-0.0278618	-0.0329527	-0.0381308	-0.0395243	-0.0193583	-0.0218524	-0.112088	-0.0463492	-0.0508384	-0.0305458	-0.0239347	-0.0271729	-0.0312821	-0.0286377	-0.0455812	-0.0218999	-0.0258428	-0.0231904	-0.0481781	-0.0329923	-0.0490332	-0.102674	-0.11212	-0.101701	-0.0930071	-0.118874	-0.126807	-0.0175927	-0.0660163	-0.0626514	-0.0808458
93	-0.156719	-0.0900618	-0.136253	-0.0481227	-0.0880983	-0.0261199	-0.0553752	-0.10889	-0.117092	-0.0403239	-0.0670535	-0.12193	-0.0342354	-0.0827223	-0.0306408	-0.0648366	-0.0624217	-0.0347896	-0.0263574	-0.0315355	-0.0367531	-0.0381308	-0.0179332	-0.0203955	-0.110774	-0.0449874	-0.0494766	-0.0290177	-0.0224066	-0.0257953	-0.0294373	-0.0270938	-0.0441639	-0.0203164	-0.0242355	-0.0217732	-0.0470618	-0.0316701	-0.0474497	-0.10178	-0.11079	-0.100568	-0.0917403	-0.117441	-0.1252	-0.0160805	-0.0645753	-0.0614479	-0.0793098
94	-0.154756	-0.0884704	-0.134669	-0.0468163	-0.086491	-0.0245443	-0.0539421	-0.106879	-0.115034	-0.0389146	-0.0655333	-0.120307	-0.033214	-0.0812179	-0.0292077	-0.0639182	-0.0611312	-0.0337761	-0.0247977	-0.0299362	-0.0351063	-0.0365156	-0.0162943	-0.0188358	-0.10908	-0.0432851	-0.0478377	-0.0275055	-0.0208864	-0.0240614	-0.0282893	-0.025534	-0.042913	-0.0188595	-0.0228579	-0.020158	-0.0452091	-0.0299837	-0.0459533	-0.0998558	-0.109096	-0.0987077	-0.0900777	-0.115857	-0.123735	-0.0145287	-0.0629997	-0.0596823	-0.0778292
95	-0.186489	-0.120861	-0.165959	-0.0794048	-0.119182	-0.0572279	-0.0861426	-0.137322	-0.14915	-0.0717723	-0.0983515	-0.155856	-0.0662063	-0.113783	-0.0617804	-0.0969026	-0.0936564	-0.0662063	-0.0574654	-0.0620575	-0.0673702	-0.0689062	-0.0487878	-0.051353	-0.140259	-0.0755569	-0.0800541	-0.0598248	-0.0534512	-0.0558106	-0.0615112	-0.0578137	-0.0732846	-0.0514481	-0.0555335	-0.0527228	-0.0762457	-0.0625088	-0.0786289	-0.129372	-0.140861	-0.129293	-0.120782	-0.146815	-0.156308	-0.0471568	-0.0954695	-0.0917324	-0.109697
96	-0.160005	-0.0944323	-0.140101	-0.0529841	-0.0925954	-0.0306408	-0.0599594	-0.111439	-0.121415	-0.045019	-0.0717248	-0.127884	-0.0395401	-0.0871323	-0.0351538	-0.0700622	-0.0671327	-0.0397776	-0.0307912	-0.0356526	-0.0408227	-0.042335	-0.0221691	-0.0247502	-0.114353	-0.0490015	-0.0535225	-0.033309	-0.0268483	-0.0295482	-0.0345521	-0.0313534	-0.0474814	-0.0247818	-0.028899	-0.0260882	-0.0502921	-0.0358822	-0.051931	-0.103791	-0.114519	-0.103498	-0.094844	-0.120964	-0.129713	-0.0204985	-0.068827	-0.0651691	-0.0834111
97	-0.179197	-0.113838	-0.15877	-0.0724612	-0.112255	-0.0503159	-0.0796028	-0.132634	-0.145762	-0.0653433	-0.0918195	-0.151763	-0.0607828	-0.107655	-0.055296	-0.0918512	-0.087837	-0.0607907	-0.0508226	-0.055391	-0.0604661	-0.0619546	-0.041947	-0.0444331	-0.133386	-0.0687478	-0.0732608	-0.0532849	-0.0468876	-0.0490015	-0.0557948	-0.0511155	-0.0685737	-0.0449478	-0.049057	-0.0462383	-0.0702601	-0.0556602	-0.0719465	-0.122991	-0.133838	-0.122096	-0.113862	-0.139847	-0.149459	-0.0402923	-0.088605	-0.084765	-0.102706
98	-0.288697	-0.223235	-0.267486	-0.180828	-0.221809	-0.15938	-0.187962	-0.238072	-0.253733	-0.173433	-0.199886	-0.253321	-0.166664	-0.215079	-0.163164	-0.196822	-0.194581	-0.16668	-0.159174	-0.163798	-0.169285	-0.17071	-0.150623	-0.153228	-0.241722	-0.177432	-0.181937	-0.161438	-0.155112	-0.157654	-0.162341	-0.159213	-0.171494	-0.152927	-0.156973	-0.154439	-0.177582	-0.164257	-0.179942	-0.229727	-0.242347	-0.230321	-0.221714	-0.247438	-0.257866	-0.149032	-0.197043	-0.193393	-0.210471
99	-0.249101	-0.185405	-0.229244	-0.143275	-0.183687	-0.121597	-0.150948	-0.204169	-0.214676	-0.135683	-0.162325	-0.217732	-0.1306	-0.178152	-0.125825	-0.160971	-0.157962	-0.130338	-0.121811	-0.126316	-0.131502	-0.133046	-0.113054	-0.11558	-0.204145	-0.139863	-0.144384	-0.124099	-0.117734	-0.120038	-0.125746	-0.121518	-0.13615	-0.115532	-0.119531	-0.117132	-0.140544	-0.126728	-0.142634	-0.192063	-0.204454	-0.192443	-0.183552	-0.20964	-0.220115	-0.111407	-0.15934	-0.155666	-0.172729
100	-0.158398	-0.0920333	-0.13805	-0.0499516	-0.0900301	-0.027933	-0.0574179	-0.110576	-0.118818	-0.0420816	-0.0686212	-0.122381	-0.035906	-0.0845275	-0.0324302	-0.0663647	-0.0642349	-0.0366423	-0.028218	-0.0334753	-0.0386692	-0.0399835	-0.0197621	-0.0222166	-0.112682	-0.0468559	-0.0513847	-0.0308467	-0.0242672	-0.0277668	-0.0312267	-0.028899	-0.0457316	-0.022082	-0.0260724	-0.0236655	-0.0492153	-0.0334357	-0.0492312	-0.103561	-0.112658	-0.102556	-0.093696	-0.119285	-0.127005	-0.0179094	-0.0663884	-0.0634114	-0.0810042
101	-0.157717	-0.0914078	-0.137488	-0.0494924	-0.0894047	-0.0273471	-0.0567528	-0.109753	-0.118509	-0.0414561	-0.0681382	-0.122809	-0.0355338	-0.0839257	-0.0317493	-0.0659925	-0.063641	-0.0361514	-0.0274976	-0.0327152	-0.0379645	-0.0392076	-0.0190337	-0.0215752	-0.111962	-0.0461908	-0.050688	-0.0302212	-0.023618	-0.0270463	-0.0306487	-0.0283051	-0.0458583	-0.0214961	-0.0253282	-0.0229925	-0.0485344	-0.0327706	-0.0485819	-0.103118	-0.111851	-0.10174	-0.0929675	-0.118652	-0.126277	-0.0172681	-0.0657709	-0.0626514	-0.080347
102	-0.166743	-0.100473	-0.14664	-0.0590014	-0.098969	-0.0370065	-0.0661984	-0.120172	-0.127979	-0.0511947	-0.0779005	-0.132848	-0.0451615	-0.0934426	-0.0414403	-0.0756044	-0.0733875	-0.0459137	-0.0372203	-0.04243	-0.0475685	-0.0488907	-0.0287089	-0.0311	-0.12094	-0.0558502	-0.0604186	-0.0398964	-0.0332536	-0.0366819	-0.0401498	-0.0379408	-0.0553435	-0.0312505	-0.0349875	-0.0325093	-0.0576554	-0.0423587	-0.0581542	-0.11235	-0.120948	-0.111083	-0.101922	-0.12752	-0.135105	-0.02688	-0.0750106	-0.0721841	-0.0898005
103	-0.177962	-0.111685	-0.157606	-0.0696821	-0.10984	-0.0478139	-0.0771721	-0.131217	-0.139135	-0.0619704	-0.0886525	-0.142642	-0.0556839	-0.104329	-0.0521686	-0.0860635	-0.0838941	-0.0561907	-0.0479406	-0.0531266	-0.0583442	-0.0596427	-0.0395084	-0.0419154	-0.131961	-0.0665626	-0.0711469	-0.0505771	-0.043966	-0.047228	-0.0508147	-0.0485502	-0.0655333	-0.0419074	-0.0457158	-0.0432772	-0.0682332	-0.0531187	-0.0689458	-0.123442	-0.132238	-0.122254	-0.113292	-0.138778	-0.146237	-0.0376637	-0.085913	-0.0830231	-0.100735
104	-0.169459	-0.103078	-0.149071	-0.0612895	-0.100806	-0.0388196	-0.0681778	-0.120893	-0.129103	-0.0529999	-0.0799195	-0.134883	-0.0471488	-0.0953428	-0.0433405	-0.0778213	-0.0751215	-0.0477902	-0.0389542	-0.0441798	-0.0493974	-0.0507434	-0.0305616	-0.0331032	-0.123284	-0.0576158	-0.0621209	-0.0416462	-0.0351063	-0.0383683	-0.0422004	-0.0397935	-0.0575525	-0.033024	-0.0369352	-0.0344096	-0.0594843	-0.0442669	-0.0601415	-0.114282	-0.12341	-0.113094	-0.104464	-0.130156	-0.137812	-0.0287802	-0.0772592	-0.0740843	-0.0920254
105	-0.178033	-0.112191	-0.157852	-0.0697771	-0.109666	-0.0477743	-0.0773304	-0.130433	-0.138002	-0.0618754	-0.0888425	-0.142104	-0.055866	-0.104456	-0.0522636	-0.0864039	-0.0840049	-0.0563411	-0.0479802	-0.053182	-0.0583996	-0.0596585	-0.0395164	-0.0420579	-0.132492	-0.0666418	-0.0711706	-0.0506405	-0.0440689	-0.0473864	-0.0512422	-0.0485502	-0.06528	-0.0419154	-0.045882	-0.0434276	-0.0687241	-0.0532533	-0.0691279	-0.123347	-0.132444	-0.122318	-0.113624	-0.139372	-0.146886	-0.0377032	-0.0862931	-0.0831102	-0.100948
106	-0.178944	-0.112912	-0.158762	-0.070846	-0.110339	-0.0484711	-0.0779084	-0.130956	-0.138501	-0.0626909	-0.0896976	-0.144234	-0.0570695	-0.105161	-0.0530632	-0.0877657	-0.0850342	-0.0576	-0.048764	-0.0538787	-0.0590726	-0.0604107	-0.0402289	-0.0427546	-0.13307	-0.0672673	-0.0718436	-0.0514085	-0.044829	-0.0480831	-0.0521686	-0.0494608	-0.0668397	-0.0427309	-0.0466896	-0.0441006	-0.0691121	-0.0539579	-0.0699117	-0.12402	-0.133141	-0.122864	-0.114234	-0.139958	-0.147591	-0.0384	-0.0869502	-0.0836882	-0.101653
107	-0.155453	-0.089278	-0.135358	-0.0472122	-0.0871798	-0.0252094	-0.0547259	-0.107987	-0.115699	-0.0393897	-0.0663884	-0.120323	-0.0336653	-0.0819305	-0.0297224	-0.0642586	-0.0617408	-0.0342037	-0.0254152	-0.0306646	-0.0358822	-0.0372044	-0.0169673	-0.019485	-0.11003	-0.0441085	-0.0486532	-0.0281943	-0.0215832	-0.024956	-0.0287248	-0.0261674	-0.0439581	-0.0194296	-0.0233646	-0.0209656	-0.0464046	-0.0307833	-0.0466263	-0.101368	-0.109982	-0.099832	-0.0912257	-0.116823	-0.124345	-0.0151858	-0.063744	-0.0606245	-0.0783676
108	-0.17204	-0.105374	-0.151296	-0.063166	-0.103118	-0.0409573	-0.0703393	-0.123458	-0.131225	-0.0551535	-0.0820968	-0.135041	-0.0491361	-0.0976626	-0.0453991	-0.0795473	-0.0772117	-0.0495795	-0.041187	-0.0463808	-0.0515827	-0.0529049	-0.0327073	-0.0351855	-0.125699	-0.0598327	-0.0642982	-0.0438314	-0.0372599	-0.0406011	-0.0443619	-0.0418045	-0.0586055	-0.0351776	-0.0390888	-0.0366502	-0.0618913	-0.0464759	-0.0622951	-0.116886	-0.125461	-0.115422	-0.106609	-0.132492	-0.140061	-0.0309258	-0.0793811	-0.0761032	-0.0940998
109	-0.242759	-0.176157	-0.222506	-0.134289	-0.174376	-0.112065	-0.141534	-0.194399	-0.201192	-0.126007	-0.153434	-0.206988	-0.119824	-0.168532	-0.116395	-0.150029	-0.148034	-0.120354	-0.112215	-0.117449	-0.122674	-0.123965	-0.103783	-0.106285	-0.196647	-0.1309	-0.135445	-0.114907	-0.108328	-0.111708	-0.11501	-0.112825	-0.129934	-0.106119	-0.110054	-0.107599	-0.13303	-0.117607	-0.133299	-0.188144	-0.196608	-0.186513	-0.177788	-0.203552	-0.211113	-0.102025	-0.150512	-0.147361	-0.165112
110	-0.18109	-0.11463	-0.161058	-0.072865	-0.112936	-0.0507988	-0.0803787	-0.133442	-0.141043	-0.0649316	-0.0919145	-0.144764	-0.0587559	-0.107536	-0.0552089	-0.089183	-0.0869661	-0.0591914	-0.0510363	-0.0562223	-0.0615033	-0.0627622	-0.0425725	-0.045114	-0.13558	-0.0697296	-0.0741555	-0.0536412	-0.0471093	-0.0504821	-0.0541004	-0.0516856	-0.0683757	-0.0449161	-0.0488986	-0.0465154	-0.0718832	-0.0563173	-0.0722316	-0.126688	-0.135485	-0.125421	-0.116609	-0.142397	-0.149966	-0.0407832	-0.0893809	-0.0861981	-0.103997
111	-0.223599	-0.156854	-0.203195	-0.115026	-0.156474	-0.0933951	-0.123102	-0.176276	-0.184811	-0.107227	-0.134471	-0.190646	-0.0993966	-0.150164	-0.0974409	-0.129261	-0.128303	-0.099927	-0.0933713	-0.0987236	-0.103989	-0.105382	-0.0851054	-0.0876707	-0.17816	-0.112294	-0.11676	-0.0958812	-0.0894442	-0.0930705	-0.0954378	-0.0938306	-0.11041	-0.0869977	-0.0910357	-0.0888663	-0.114638	-0.0988978	-0.114353	-0.170124	-0.177859	-0.168026	-0.159206	-0.184874	-0.19242	-0.0833003	-0.131779	-0.128691	-0.146276
112	-0.206972	-0.140124	-0.186038	-0.0990403	-0.138565	-0.075644	-0.104749	-0.155492	-0.168825	-0.0896026	-0.117005	-0.176917	-0.084765	-0.13166	-0.0802916	-0.116213	-0.112437	-0.0855884	-0.0756994	-0.0808221	-0.0861822	-0.0875599	-0.0672989	-0.0698959	-0.159815	-0.0943531	-0.0987473	-0.0783439	-0.0718436	-0.0750502	-0.0795869	-0.076705	-0.0953032	-0.0698405	-0.0738942	-0.0709252	-0.0957228	-0.0809329	-0.0968075	-0.150821	-0.160171	-0.149673	-0.141304	-0.166838	-0.174645	-0.0655492	-0.114091	-0.110806	-0.128778
113	-0.19272	-0.127163	-0.172119	-0.0837516	-0.122389	-0.06201	-0.0916057	-0.144289	-0.153481	-0.0765941	-0.104012	-0.157305	-0.070656	-0.119111	-0.0666893	-0.100956	-0.0987632	-0.0709648	-0.0621209	-0.0673069	-0.0725483	-0.0738784	-0.0536887	-0.0562777	-0.146482	-0.0806479	-0.0850896	-0.0647337	-0.058273	-0.0616617	-0.0654067	-0.0628493	-0.0807904	-0.0561432	-0.0600544	-0.0575762	-0.0829123	-0.0673464	-0.0832132	-0.138169	-0.146664	-0.135999	-0.127757	-0.153537	-0.161129	-0.0519865	-0.100521	-0.0973063	-0.115168
114	-0.192863	-0.126435	-0.172459	-0.0848204	-0.123695	-0.0619625	-0.0920808	-0.143561	-0.151225	-0.075937	-0.102564	-0.153901	-0.0695554	-0.117995	-0.0658659	-0.0996579	-0.0975993	-0.0700146	-0.0616854	-0.066911	-0.0721128	-0.0734746	-0.0532849	-0.0557552	-0.146181	-0.0802916	-0.0848204	-0.0643457	-0.0578058	-0.0611549	-0.0647337	-0.0623663	-0.0787239	-0.0556523	-0.0595714	-0.0571962	-0.082651	-0.0670377	-0.0828014	-0.136617	-0.14611	-0.135888	-0.127092	-0.152895	-0.160607	-0.0514481	-0.0998795	-0.0967996	-0.114495
115	-0.195143	-0.129317	-0.175919	-0.0877895	-0.128343	-0.0658342	-0.0951924	-0.14843	-0.15683	-0.0796899	-0.106419	-0.157282	-0.0727066	-0.121122	-0.0687162	-0.102453	-0.100339	-0.0735538	-0.0651454	-0.0705055	-0.0757232	-0.07699	-0.0568003	-0.059326	-0.149705	-0.0839257	-0.0883437	-0.0679007	-0.0612579	-0.0647574	-0.0679482	-0.0658263	-0.0834665	-0.059136	-0.0629997	-0.0607195	-0.0862139	-0.0704501	-0.0863564	-0.140861	-0.149625	-0.139451	-0.130932	-0.156426	-0.163901	-0.0549634	-0.103403	-0.100283	-0.117908
116	-0.193845	-0.129697	-0.178706	-0.090331	-0.133125	-0.0655888	-0.0942581	-0.147028	-0.155025	-0.0791911	-0.105715	-0.157765	-0.0732133	-0.12117	-0.06912	-0.10307	-0.101115	-0.073823	-0.0652721	-0.0705055	-0.0757232	-0.0770137	-0.0568716	-0.0593418	-0.14972	-0.0840049	-0.0884071	-0.0680036	-0.0614083	-0.0647812	-0.0681699	-0.065953	-0.0833715	-0.0592389	-0.0631739	-0.0607591	-0.086206	-0.0706243	-0.0863881	-0.141193	-0.149435	-0.139412	-0.130813	-0.156521	-0.164154	-0.0550189	-0.103514	-0.100236	-0.118106
117	-0.168889	-0.102421	-0.148271	-0.0609808	-0.100497	-0.0377507	-0.0663409	-0.119848	-0.129277	-0.0523111	-0.0795394	-0.133125	-0.0464759	-0.0950103	-0.0427705	-0.0769742	-0.0745672	-0.0470934	-0.038495	-0.0437126	-0.0489461	-0.0502525	-0.030047	-0.0325806	-0.122967	-0.0571883	-0.06163	-0.0411157	-0.0345917	-0.0379487	-0.0416778	-0.0392155	-0.0567449	-0.0324777	-0.0364127	-0.0340058	-0.0593497	-0.0438314	-0.0596348	-0.114464	-0.122825	-0.112738	-0.104163	-0.129729	-0.137274	-0.0282576	-0.0767445	-0.0735934	-0.0914474
118	-0.165532	-0.0991828	-0.145294	-0.0572754	-0.0971876	-0.0351142	-0.064512	-0.116047	-0.126451	-0.0485265	-0.0764437	-0.130148	-0.043103	-0.0916691	-0.0396272	-0.0737834	-0.0712023	-0.0438472	-0.0353597	-0.0405931	-0.0458345	-0.0471251	-0.0269433	-0.0294136	-0.119895	-0.0540608	-0.0585105	-0.0380279	-0.0314722	-0.0349163	-0.0385108	-0.0360564	-0.0536095	-0.0292948	-0.0332457	-0.0308863	-0.0564123	-0.0406644	-0.0564757	-0.11151	-0.119879	-0.109753	-0.101241	-0.12672	-0.134218	-0.0251381	-0.0736805	-0.070561	-0.0883358
119	-0.161913	-0.096	-0.14204	-0.0541083	-0.0940522	-0.0321056	-0.0614241	-0.114622	-0.122049	-0.0460166	-0.0731896	-0.12714	-0.0404823	-0.0888108	-0.0366581	-0.0709568	-0.0684866	-0.0410524	-0.0323747	-0.0376003	-0.04281	-0.0441402	-0.0239188	-0.0264762	-0.116989	-0.051068	-0.055581	-0.0350588	-0.0284952	-0.0319234	-0.0356447	-0.0330715	-0.0508067	-0.0262941	-0.0302608	-0.0279251	-0.0533324	-0.0376874	-0.0535383	-0.108478	-0.116989	-0.106728	-0.0982644	-0.123727	-0.131288	-0.0220978	-0.0707272	-0.0675602	-0.0853667
120	-0.169443	-0.10326	-0.149063	-0.0615112	-0.100814	-0.0390967	-0.0683282	-0.121684	-0.127425	-0.0532849	-0.0803233	-0.135865	-0.0477031	-0.0959683	-0.0438868	-0.0785022	-0.0756994	-0.0483681	-0.0395639	-0.0447182	-0.0499358	-0.0513135	-0.0310842	-0.0336811	-0.123743	-0.058178	-0.0627305	-0.0422004	-0.0356288	-0.0389542	-0.0428813	-0.0402844	-0.0582888	-0.033602	-0.0375449	-0.0349559	-0.0599911	-0.0448132	-0.0607591	-0.115485	-0.124075	-0.113743	-0.105327	-0.130687	-0.138224	-0.0293186	-0.0777184	-0.0746068	-0.09254
121	-0.158097	-0.0919462	-0.137907	-0.0499279	-0.0894759	-0.027648	-0.057212	-0.109959	-0.116625	-0.0418837	-0.068827	-0.12284	-0.0362068	-0.0844483	-0.0322877	-0.0666972	-0.0642665	-0.0367452	-0.0279964	-0.0332694	-0.0384633	-0.0398172	-0.0195642	-0.0220899	-0.112587	-0.0466738	-0.0512343	-0.0307833	-0.0241564	-0.027553	-0.031298	-0.028701	-0.0465392	-0.0220107	-0.0259457	-0.023515	-0.048962	-0.0333011	-0.0491995	-0.104092	-0.112563	-0.10235	-0.0937751	-0.119317	-0.126894	-0.0177352	-0.0663092	-0.0632293	-0.0809963
122	-0.188675	-0.122714	-0.168509	-0.0813763	-0.120402	-0.0577742	-0.0875678	-0.141035	-0.138335	-0.0700859	-0.0994757	-0.153647	-0.0660559	-0.114202	-0.0625959	-0.0968709	-0.093593	-0.0670614	-0.0585817	-0.0638231	-0.0691437	-0.0703868	-0.0501892	-0.0527069	-0.142895	-0.0773304	-0.0817563	-0.0613608	-0.0546863	-0.0582175	-0.0616221	-0.0593893	-0.0772038	-0.0526199	-0.0565628	-0.0541004	-0.0795078	-0.0639498	-0.0797532	-0.134661	-0.142927	-0.13269	-0.124186	-0.149538	-0.157234	-0.0483998	-0.0967521	-0.0936326	-0.111376
123	-0.178477	-0.11189	-0.158089	-0.0700146	-0.109531	-0.0477743	-0.0799511	-0.117931	-0.136514	-0.062208	-0.0896343	-0.14223	-0.0555573	-0.104107	-0.0520735	-0.086301	-0.0835219	-0.0562936	-0.0476714	-0.0529524	-0.0581067	-0.0593735	-0.0392076	-0.0417174	-0.132151	-0.0663488	-0.0707985	-0.0503871	-0.0437918	-0.0472676	-0.0509493	-0.0483919	-0.0661271	-0.0416303	-0.0455337	-0.0432455	-0.0686291	-0.052992	-0.0688191	-0.123783	-0.132025	-0.121882	-0.113411	-0.138778	-0.146458	-0.0374024	-0.0858734	-0.0827619	-0.100505
124	-0.181739	-0.115018	-0.160298	-0.0754936	-0.111566	-0.0462067	-0.0718198	-0.137258	-0.146379	-0.0654383	-0.0919858	-0.145397	-0.0594289	-0.107734	-0.0551614	-0.0897055	-0.0873461	-0.0597298	-0.0509176	-0.0561273	-0.0612341	-0.0625643	-0.0424458	-0.0448528	-0.135445	-0.0695871	-0.0741159	-0.0536095	-0.0470063	-0.0504821	-0.0541796	-0.0515668	-0.0696346	-0.0448686	-0.0487957	-0.0463808	-0.0719149	-0.0561352	-0.0720653	-0.127037	-0.135073	-0.125105	-0.116491	-0.141937	-0.14953	-0.0405773	-0.0890088	-0.0858655	-0.10364
125	-0.185959	-0.119238	-0.165112	-0.0768237	-0.117393	-0.0555018	-0.0913286	-0.127623	-0.150425	-0.071614	-0.0977101	-0.149839	-0.0647653	-0.112888	-0.0598486	-0.0944085	-0.0920174	-0.0643536	-0.055581	-0.0607828	-0.0659609	-0.0671802	-0.0470538	-0.049532	-0.140354	-0.0743059	-0.078716	-0.0582888	-0.0516698	-0.0551535	-0.0588747	-0.0562461	-0.0740447	-0.0494291	-0.053372	-0.0511393	-0.0770137	-0.0608937	-0.0768	-0.132001	-0.139792	-0.12995	-0.121217	-0.146878	-0.154336	-0.0451774	-0.0936801	-0.0904577	-0.108415
126	-0.223306	-0.159657	-0.198247	-0.099737	-0.135413	-0.0926588	-0.120299	-0.174874	-0.183101	-0.106079	-0.133038	-0.18607	-0.100299	-0.148359	-0.0961979	-0.130869	-0.128193	-0.100948	-0.0918749	-0.0969896	-0.102223	-0.103458	-0.0834348	-0.0859368	-0.176189	-0.110497	-0.114994	-0.0945511	-0.0879874	-0.0912415	-0.0953191	-0.0927063	-0.110837	-0.0859764	-0.0898797	-0.0873778	-0.112841	-0.0971242	-0.112999	-0.166854	-0.175848	-0.165793	-0.157036	-0.182871	-0.190646	-0.0815742	-0.130085	-0.126831	-0.144384
127	-0.221255	-0.155872	-0.201453	-0.113553	-0.15512	-0.0907269	-0.120798	-0.172507	-0.182261	-0.104464	-0.132753	-0.183797	-0.0986998	-0.146205	-0.0947332	-0.128493	-0.1263	-0.0989215	-0.0902439	-0.0954932	-0.100766	-0.102041	-0.0819226	-0.08448	-0.174732	-0.108961	-0.113506	-0.0928725	-0.0864752	-0.0898401	-0.0933159	-0.0910119	-0.108636	-0.0843058	-0.0882012	-0.0857705	-0.111566	-0.0955724	-0.111328	-0.165057	-0.174692	-0.164479	-0.155896	-0.181533	-0.189221	-0.0800857	-0.128581	-0.125572	-0.142998
128	-0.249473	-0.191509	-0.230162	-0.143687	-0.184375	-0.119127	-0.147717	-0.199419	-0.206845	-0.132468	-0.159689	-0.209799	-0.126189	-0.174668	-0.122666	-0.156236	-0.154328	-0.126657	-0.118327	-0.123458	-0.128755	-0.130069	-0.109974	-0.112468	-0.202491	-0.136957	-0.141518	-0.120956	-0.114456	-0.117797	-0.121241	-0.119111	-0.13535	-0.11235	-0.116277	-0.113775	-0.139166	-0.123632	-0.139182	-0.192087	-0.202443	-0.192174	-0.183354	-0.209316	-0.217233	-0.108145	-0.15668	-0.15341	-0.170939
129	-0.203734	-0.135326	-0.183979	-0.0967363	-0.136332	-0.0741713	-0.103213	-0.155888	-0.163481	-0.0880428	-0.115263	-0.170385	-0.0819384	-0.130354	-0.0784389	-0.112342	-0.110046	-0.0826193	-0.0741951	-0.0794523	-0.0847412	-0.0860714	-0.0658975	-0.0683757	-0.158422	-0.0929992	-0.0975043	-0.0768554	-0.0703551	-0.0737042	-0.0770375	-0.0750344	-0.0928013	-0.0682411	-0.0721761	-0.0696346	-0.0949786	-0.0796265	-0.0953824	-0.150362	-0.158398	-0.14839	-0.139871	-0.165405	-0.173172	-0.0640765	-0.112682	-0.109388	-0.126878
130	-0.180591	-0.113727	-0.160464	-0.0727858	-0.112658	-0.0503079	-0.0795553	-0.133046	-0.140671	-0.0644724	-0.0914711	-0.145207	-0.0583759	-0.106982	-0.0547338	-0.0887871	-0.086586	-0.0588905	-0.0505217	-0.0557552	-0.060957	-0.062303	-0.0420579	-0.0445598	-0.134962	-0.0692071	-0.0737042	-0.0531899	-0.04665	-0.0499992	-0.0535462	-0.0511789	-0.0684945	-0.0443856	-0.0483523	-0.0460008	-0.0714398	-0.0558106	-0.0716377	-0.126364	-0.134899	-0.124843	-0.116174	-0.141827	-0.149356	-0.040316	-0.0887633	-0.085628	-0.10334
131	-0.223654	-0.157448	-0.202791	-0.115089	-0.155453	-0.0931972	-0.122437	-0.175088	-0.183639	-0.107069	-0.134242	-0.188112	-0.0998954	-0.149673	-0.0972826	-0.129301	-0.128335	-0.0998954	-0.093403	-0.0986682	-0.10387	-0.105248	-0.0850025	-0.0874174	-0.177859	-0.112191	-0.11672	-0.095897	-0.0894284	-0.092928	-0.0956358	-0.093696	-0.10748	-0.0871086	-0.0910357	-0.0889138	-0.114329	-0.0988661	-0.114139	-0.169577	-0.176624	-0.167242	-0.157994	-0.184391	-0.192198	-0.0832923	-0.131573	-0.127971	-0.145857
132	-0.21462	-0.147614	-0.193678	-0.105762	-0.145334	-0.0833794	-0.112825	-0.16641	-0.174027	-0.0975201	-0.124646	-0.177535	-0.0907981	-0.140227	-0.0876945	-0.120869	-0.119032	-0.0908615	-0.0835219	-0.0887396	-0.0939256	-0.0953507	-0.0750739	-0.077663	-0.168073	-0.102223	-0.106728	-0.0860635	-0.0795473	-0.0829756	-0.0863564	-0.0840287	-0.0984069	-0.0773463	-0.0812734	-0.0790327	-0.104329	-0.08889	-0.104511	-0.158738	-0.167812	-0.157852	-0.148857	-0.174748	-0.182372	-0.0733163	-0.121692	-0.118454	-0.136316
133	-0.209545	-0.142088	-0.187075	-0.0994124	-0.13919	-0.0772909	-0.106467	-0.158327	-0.16763	-0.0915503	-0.118668	-0.171802	-0.085248	-0.13402	-0.0818276	-0.115532	-0.113316	-0.0854538	-0.0778213	-0.0829202	-0.0880191	-0.089183	-0.0692704	-0.0717248	-0.161985	-0.0965146	-0.100845	-0.0803629	-0.0738467	-0.0771721	-0.0808775	-0.0781776	-0.0922312	-0.0716298	-0.0756678	-0.0733083	-0.0981614	-0.0829836	-0.0983435	-0.152428	-0.16029	-0.151058	-0.141977	-0.168627	-0.176466	-0.0675444	-0.115881	-0.111875	-0.129998
134	-0.197946	-0.130489	-0.176561	-0.0884704	-0.128145	-0.0660163	-0.0954774	-0.148644	-0.156561	-0.0800382	-0.107108	-0.160385	-0.0737042	-0.122595	-0.070458	-0.104187	-0.101764	-0.0741555	-0.0661905	-0.0713606	-0.0765624	-0.0779797	-0.0577346	-0.0602998	-0.150686	-0.0848917	-0.0894047	-0.0688587	-0.0622871	-0.0656204	-0.0692387	-0.0668239	-0.0833794	-0.0600623	-0.0640052	-0.0616854	-0.0868394	-0.0714794	-0.0871244	-0.141352	-0.150607	-0.140655	-0.132064	-0.157448	-0.165033	-0.0559215	-0.104472	-0.101265	-0.119024
135	-0.184082	-0.114384	-0.162285	-0.0745039	-0.114749	-0.0523823	-0.0818593	-0.135239	-0.143347	-0.0665547	-0.0934901	-0.147068	-0.0601573	-0.109103	-0.0568478	-0.0904656	-0.0883595	-0.060577	-0.0526436	-0.0578296	-0.063071	-0.064417	-0.0441719	-0.04665	-0.13725	-0.0713369	-0.0758261	-0.0552722	-0.0486611	-0.0521369	-0.0555731	-0.0532295	-0.0697059	-0.0464917	-0.0504029	-0.0481781	-0.073625	-0.0579563	-0.0736646	-0.128224	-0.137084	-0.127084	-0.118327	-0.143901	-0.151446	-0.0423587	-0.0908377	-0.087742	-0.10543
136	-0.190923	-0.126079	-0.169221	-0.0837832	-0.122658	-0.0599911	-0.0893334	-0.142341	-0.150029	-0.0738863	-0.100909	-0.154598	-0.0679561	-0.116427	-0.0642032	-0.0983356	-0.096087	-0.0684628	-0.0599831	-0.065177	-0.0703868	-0.0717248	-0.0515352	-0.0540371	-0.1444	-0.0786131	-0.0831498	-0.0626355	-0.0560877	-0.0594527	-0.063071	-0.0606245	-0.0782014	-0.0539025	-0.0578296	-0.0554147	-0.0808141	-0.0653037	-0.0811071	-0.135833	-0.144408	-0.134265	-0.125667	-0.151264	-0.158857	-0.0496904	-0.0982802	-0.0951449	-0.112761
137	-0.187986	-0.109246	-0.165833	-0.0801649	-0.118256	-0.055296	-0.0847492	-0.137409	-0.145097	-0.0691991	-0.0961821	-0.148477	-0.0633006	-0.111819	-0.0596348	-0.0937514	-0.091384	-0.0637756	-0.0553831	-0.0605532	-0.0657075	-0.0670852	-0.0468876	-0.0493974	-0.139816	-0.074013	-0.0785181	-0.0580117	-0.051456	-0.0547813	-0.058558	-0.0560244	-0.0727145	-0.0492945	-0.0532612	-0.0507672	-0.076032	-0.0606166	-0.0764674	-0.130655	-0.139697	-0.129586	-0.120916	-0.146601	-0.154194	-0.0450745	-0.0936485	-0.0904656	-0.108225
138	-0.213251	-0.160084	-0.191493	-0.101503	-0.144724	-0.0811467	-0.111447	-0.164637	-0.172539	-0.0959366	-0.122848	-0.176054	-0.0901727	-0.138572	-0.0862693	-0.120766	-0.118351	-0.090719	-0.0819939	-0.087069	-0.0923183	-0.0936405	-0.0735459	-0.0759686	-0.166363	-0.100505	-0.105066	-0.0847096	-0.0780668	-0.0813446	-0.0853113	-0.0826431	-0.100378	-0.0759765	-0.0798957	-0.0774096	-0.102667	-0.0872273	-0.103094	-0.157939	-0.1663	-0.156134	-0.147575	-0.173307	-0.18082	-0.0717407	-0.120243	-0.116989	-0.13478
139	-0.238967	-0.17147	-0.188975	-0.109175	-0.164803	-0.095992	-0.124986	-0.177297	-0.183679	-0.109008	-0.135342	-0.188754	-0.102857	-0.151391	-0.0989215	-0.132801	-0.130837	-0.103395	-0.0949073	-0.100165	-0.105311	-0.106697	-0.0864831	-0.0889771	-0.17934	-0.113632	-0.118169	-0.0976547	-0.091004	-0.094456	-0.0978843	-0.0955487	-0.113197	-0.0888267	-0.0927617	-0.0904181	-0.115865	-0.10026	-0.116103	-0.170733	-0.179459	-0.169316	-0.160749	-0.186228	-0.193837	-0.0846858	-0.133204	-0.130259	-0.147781
140	-0.198469	-0.136324	-0.188358	-0.0956912	-0.140916	-0.0752798	-0.104527	-0.156862	-0.164004	-0.0885496	-0.115303	-0.168239	-0.0829677	-0.131098	-0.0789219	-0.113434	-0.110893	-0.0835457	-0.0747731	-0.0799749	-0.0852005	-0.0864673	-0.0662538	-0.0687716	-0.159229	-0.0934426	-0.0979397	-0.0775363	-0.0708618	-0.0742189	-0.0780747	-0.0754698	-0.0926033	-0.0687558	-0.0727304	-0.0702522	-0.0955487	-0.0799986	-0.0959762	-0.15052	-0.158976	-0.148976	-0.140267	-0.166118	-0.173631	-0.0644407	-0.113062	-0.109729	-0.127662
141	-0.250621	-0.195183	-0.241659	-0.152761	-0.191849	-0.129064	-0.158572	-0.212245	-0.220994	-0.142848	-0.169839	-0.224628	-0.136427	-0.185824	-0.133038	-0.16664	-0.164898	-0.136751	-0.128874	-0.134083	-0.139285	-0.140655	-0.12041	-0.122967	-0.213504	-0.147606	-0.152024	-0.131534	-0.12497	-0.128391	-0.131827	-0.129356	-0.145374	-0.122674	-0.126585	-0.124329	-0.149871	-0.134162	-0.149871	-0.204486	-0.213282	-0.203369	-0.194629	-0.220234	-0.227692	-0.118612	-0.16706	-0.16394	-0.181683
142	-0.22211	-0.139808	-0.188326	-0.0973222	-0.137361	-0.0751294	-0.105311	-0.159506	-0.165642	-0.0891513	-0.116	-0.170219	-0.0831261	-0.13185	-0.0794523	-0.113783	-0.111265	-0.0837832	-0.0752006	-0.0803708	-0.0856359	-0.0869106	-0.0666735	-0.0692704	-0.159784	-0.093886	-0.0983594	-0.0778767	-0.0713369	-0.0747018	-0.0784072	-0.0758657	-0.0934109	-0.0691358	-0.073055	-0.0706876	-0.0960791	-0.0804658	-0.0963483	-0.151019	-0.159665	-0.149633	-0.140884	-0.166529	-0.174083	-0.0649395	-0.11345	-0.110307	-0.128018
143	-0.183029	-0.121756	-0.166854	-0.0792227	-0.120235	-0.0580909	-0.0875836	-0.141201	-0.148739	-0.0719544	-0.0988265	-0.15303	-0.066048	-0.114725	-0.0622871	-0.0964513	-0.0941156	-0.0665389	-0.0580592	-0.0632293	-0.0684391	-0.0698167	-0.0496429	-0.0520815	-0.142602	-0.0767129	-0.0811784	-0.0607274	-0.0541638	-0.0575287	-0.0611945	-0.0586847	-0.0762695	-0.0519469	-0.0558819	-0.0534749	-0.0789852	-0.0633243	-0.0791673	-0.13402	-0.14261	-0.132508	-0.123885	-0.149388	-0.156949	-0.0478139	-0.0962929	-0.0932209	-0.110948
144	-0.205278	-0.146435	-0.192293	-0.105936	-0.147108	-0.0843533	-0.113521	-0.167242	-0.176561	-0.0982406	-0.124891	-0.179569	-0.0916295	-0.140861	-0.0882329	-0.121716	-0.119879	-0.0920333	-0.084092	-0.0893492	-0.094559	-0.0959287	-0.0756994	-0.0782726	-0.168873	-0.102888	-0.107354	-0.0867523	-0.0802203	-0.0836961	-0.0869898	-0.0846621	-0.101194	-0.0779163	-0.0818909	-0.0796582	-0.105271	-0.089468	-0.105058	-0.159918	-0.168643	-0.158596	-0.149966	-0.175508	-0.183045	-0.0739576	-0.122381	-0.119301	-0.137044
145	-0.219094	-0.140354	-0.186996	-0.0983594	-0.137907	-0.076032	-0.105889	-0.159673	-0.166205	-0.089951	-0.11691	-0.171319	-0.0841078	-0.132626	-0.0803391	-0.114685	-0.11216	-0.0847333	-0.0761032	-0.0812892	-0.0865068	-0.0878607	-0.0676236	-0.0702126	-0.160639	-0.0947569	-0.0992461	-0.0787793	-0.0721841	-0.0754936	-0.0792702	-0.0767445	-0.0945986	-0.0700226	-0.0739813	-0.0715665	-0.0968471	-0.0813684	-0.0972113	-0.151993	-0.160607	-0.150457	-0.141914	-0.167471	-0.174977	-0.0658817	-0.114353	-0.111154	-0.129008
146	-0.163164	-0.0974568	-0.143394	-0.0553672	-0.095327	-0.0333486	-0.0626197	-0.115723	-0.124115	-0.047521	-0.0746147	-0.128319	-0.0416224	-0.0901964	-0.0379249	-0.0720415	-0.0698088	-0.0421687	-0.0336099	-0.0388434	-0.044061	-0.0452882	-0.025154	-0.0276717	-0.118153	-0.0523348	-0.0567528	-0.0362702	-0.0297065	-0.0331269	-0.0367927	-0.034275	-0.0518756	-0.0275609	-0.0314563	-0.0291523	-0.0545517	-0.0388988	-0.0547338	-0.109618	-0.118019	-0.107916	-0.0993887	-0.124954	-0.132531	-0.0233329	-0.071899	-0.068732	-0.0865385
147	-0.161106	-0.0948202	-0.140742	-0.0531582	-0.0927696	-0.0307042	-0.0599515	-0.112991	-0.120505	-0.0447102	-0.0719149	-0.125073	-0.0388196	-0.0871086	-0.0349796	-0.0692308	-0.0669347	-0.0394688	-0.0307833	-0.0359614	-0.0412503	-0.042525	-0.0223274	-0.0247977	-0.115287	-0.0494608	-0.0539421	-0.0334674	-0.0268721	-0.0302924	-0.0339978	-0.031488	-0.0491599	-0.0247423	-0.0286139	-0.0262545	-0.0517252	-0.0361118	-0.0518914	-0.106673	-0.115176	-0.105058	-0.0964275	-0.122072	-0.129657	-0.0204905	-0.0690012	-0.0658817	-0.0836565
148	-0.162697	-0.0962612	-0.142341	-0.0543063	-0.0942819	-0.0321689	-0.0616933	-0.114962	-0.122484	-0.0461987	-0.07296	-0.126665	-0.0398964	-0.0887	-0.0364602	-0.0702522	-0.068154	-0.0404744	-0.0322639	-0.0374816	-0.0426913	-0.0440373	-0.0238634	-0.0263653	-0.116839	-0.0509493	-0.055486	-0.0349638	-0.0283526	-0.0317651	-0.0351855	-0.0329052	-0.0499516	-0.0261753	-0.0301341	-0.0277668	-0.0532849	-0.0375686	-0.0533324	-0.107971	-0.116736	-0.106649	-0.0978764	-0.123498	-0.131082	-0.0220345	-0.0704976	-0.0674731	-0.0851688
149	-0.161969	-0.0956991	-0.141795	-0.0538392	-0.093688	-0.0314484	-0.0608857	-0.114171	-0.122049	-0.0456287	-0.0726116	-0.126688	-0.0396351	-0.088217	-0.0359218	-0.0701809	-0.0678532	-0.0403002	-0.0316859	-0.0368957	-0.042042	-0.0434434	-0.0232696	-0.0257399	-0.11615	-0.0502921	-0.0547734	-0.0342908	-0.0276876	-0.0311475	-0.0348054	-0.0323668	-0.0500308	-0.0256211	-0.0295165	-0.0271175	-0.0524298	-0.036959	-0.0527624	-0.10752	-0.116221	-0.105913	-0.0974251	-0.122951	-0.130505	-0.021409	-0.069888	-0.0667922	-0.0845987
150	-0.161993	-0.0955962	-0.141708	-0.0538233	-0.0935139	-0.0317889	-0.0611233	-0.114456	-0.122595	-0.0458504	-0.0725641	-0.128145	-0.0396193	-0.0881774	-0.0360722	-0.0701097	-0.0679086	-0.0403714	-0.0318997	-0.0371965	-0.04243	-0.0437126	-0.0235388	-0.0259774	-0.116293	-0.0506563	-0.0551535	-0.0345996	-0.0280043	-0.0314642	-0.0348529	-0.0326677	-0.0501654	-0.0258428	-0.0297461	-0.0272996	-0.0526911	-0.0372124	-0.0529366	-0.107488	-0.116435	-0.106285	-0.0975597	-0.122967	-0.130505	-0.0216465	-0.0700622	-0.0671802	-0.084765
151	-0.199577	-0.132167	-0.178429	-0.091289	-0.130481	-0.0684232	-0.0970372	-0.15037	-0.164257	-0.0825323	-0.110307	-0.172079	-0.0787714	-0.124337	-0.0730075	-0.11018	-0.105794	-0.0792148	-0.0683045	-0.0733479	-0.0787714	-0.0801412	-0.0599594	-0.0624693	-0.152333	-0.0868473	-0.0912732	-0.0708856	-0.0644724	-0.0676394	-0.0732212	-0.0693733	-0.0886683	-0.0625801	-0.0666418	-0.0634748	-0.0884229	-0.0734113	-0.0894759	-0.143719	-0.152792	-0.14223	-0.133925	-0.159364	-0.167194	-0.0581938	-0.10672	-0.103458	-0.121447
152	-0.219687	-0.154637	-0.200076	-0.113656	-0.153592	-0.0920412	-0.120576	-0.17493	-0.183029	-0.105802	-0.133877	-0.191802	-0.0984069	-0.148644	-0.0963562	-0.129301	-0.127654	-0.0997925	-0.0922629	-0.0978606	-0.103007	-0.1041	-0.0838149	-0.0860318	-0.175824	-0.111463	-0.115881	-0.0950499	-0.0883833	-0.0922471	-0.0947173	-0.0929359	-0.10813	-0.0858893	-0.0899431	-0.0877737	-0.114139	-0.0975439	-0.112524	-0.16611	-0.174803	-0.165397	-0.154978	-0.180638	-0.189371	-0.0819859	-0.129507	-0.127132	-0.143774
153	-0.191287	-0.125105	-0.171327	-0.0841316	-0.124242	-0.0622951	-0.0906873	-0.145255	-0.155548	-0.0762457	-0.10364	-0.163315	-0.0693258	-0.118874	-0.0666259	-0.100291	-0.0978447	-0.0702918	-0.0625405	-0.0680828	-0.07334	-0.0745276	-0.0542113	-0.0564678	-0.146308	-0.0817405	-0.0862693	-0.0652958	-0.0586926	-0.0625405	-0.0647099	-0.0632214	-0.0807033	-0.0563015	-0.0601969	-0.05817	-0.0847412	-0.0679244	-0.0830073	-0.137852	-0.146094	-0.136348	-0.127045	-0.152238	-0.160069	-0.0524377	-0.10018	-0.0977972	-0.11497
154	-0.242094	-0.178231	-0.222419	-0.136197	-0.176323	-0.115105	-0.144265	-0.19759	-0.20755	-0.129412	-0.156419	-0.214858	-0.122492	-0.172285	-0.119254	-0.152816	-0.150433	-0.122302	-0.11558	-0.12098	-0.126174	-0.127393	-0.107187	-0.109586	-0.19949	-0.13478	-0.139158	-0.118304	-0.111795	-0.115715	-0.118359	-0.115818	-0.131787	-0.108906	-0.113015	-0.111526	-0.138351	-0.121043	-0.135508	-0.189355	-0.197962	-0.18812	-0.178318	-0.203726	-0.213789	-0.10543	-0.152951	-0.150243	-0.166529
155	-0.17451	-0.108518	-0.154313	-0.0675285	-0.10695	-0.0449557	-0.0740051	-0.125342	-0.1371	-0.0592943	-0.0863485	-0.145611	-0.0545913	-0.101408	-0.049627	-0.0852242	-0.0818276	-0.054623	-0.0452328	-0.0498408	-0.0551297	-0.0565944	-0.0365394	-0.039073	-0.127852	-0.0634035	-0.067964	-0.0476081	-0.0412503	-0.0434276	-0.0494924	-0.0456841	-0.0634273	-0.039358	-0.0434355	-0.040411	-0.0639736	-0.0501971	-0.0665864	-0.119016	-0.129008	-0.117734	-0.10961	-0.135318	-0.144091	-0.0349717	-0.0834903	-0.0797849	-0.0980189
156	-0.177558	-0.11079	-0.157202	-0.0699038	-0.109887	-0.0480039	-0.0766258	-0.131265	-0.13919	-0.0620259	-0.0892621	-0.147179	-0.0555889	-0.104305	-0.0524457	-0.0861901	-0.0841237	-0.0564994	-0.0482098	-0.0535383	-0.0587243	-0.0601098	-0.039841	-0.0420579	-0.131502	-0.0670614	-0.0716298	-0.0509334	-0.0442985	-0.0477189	-0.050783	-0.0489461	-0.0663805	-0.0421846	-0.0459612	-0.0434989	-0.0689775	-0.0534433	-0.0691121	-0.123814	-0.131922	-0.122033	-0.112999	-0.138303	-0.145722	-0.0380516	-0.085921	-0.0833715	-0.100948
157	-0.198817	-0.13208	-0.178128	-0.090814	-0.130196	-0.0683124	-0.0969738	-0.150781	-0.161636	-0.0810833	-0.105889	-0.162	-0.0766337	-0.12292	-0.072477	-0.106792	-0.104416	-0.0775838	-0.0682886	-0.0733875	-0.0786527	-0.0799353	-0.0598486	-0.0622634	-0.151621	-0.0870848	-0.0914157	-0.0707906	-0.0643536	-0.0672989	-0.0712894	-0.0690804	-0.0882883	-0.0623742	-0.0660955	-0.0634114	-0.0882645	-0.0734825	-0.0894997	-0.143323	-0.151811	-0.141755	-0.133062	-0.158723	-0.166442	-0.0581859	-0.106348	-0.103347	-0.121344
158	-0.196165	-0.129713	-0.176165	-0.0889375	-0.129056	-0.0670852	-0.0955962	-0.149617	-0.161264	-0.0811784	-0.10805	-0.167551	-0.0741238	-0.123695	-0.0712419	-0.104971	-0.102532	-0.0750344	-0.0672356	-0.0726987	-0.0779797	-0.0792386	-0.0589539	-0.0612104	-0.150995	-0.0864039	-0.0909011	-0.0699355	-0.0633798	-0.0672673	-0.0693258	-0.0679798	-0.0855251	-0.0610045	-0.0649158	-0.0628414	-0.0893255	-0.0726512	-0.0878449	-0.142785	-0.150837	-0.141074	-0.131835	-0.157163	-0.164851	-0.0571408	-0.104947	-0.102619	-0.119768
159	-0.173093	-0.106427	-0.152389	-0.064409	-0.104622	-0.0424775	-0.0717248	-0.125627	-0.134622	-0.0564915	-0.0829202	-0.139214	-0.0497141	-0.098874	-0.0466659	-0.0799432	-0.0781618	-0.0503871	-0.0425963	-0.0478456	-0.0530553	-0.0544013	-0.0342354	-0.036666	-0.12691	-0.0614083	-0.06585	-0.0451932	-0.0386138	-0.042042	-0.0450982	-0.0431742	-0.0604028	-0.0363968	-0.0402923	-0.0380437	-0.0635223	-0.0479168	-0.0634431	-0.118304	-0.12691	-0.116926	-0.107995	-0.133529	-0.141074	-0.0323827	-0.0806637	-0.0778372	-0.0953349
160	-0.173552	-0.107393	-0.153386	-0.0654779	-0.105327	-0.0431426	-0.0725483	-0.125018	-0.132975	-0.0572279	-0.0842899	-0.139903	-0.0512739	-0.0996262	-0.0476556	-0.0819384	-0.0793652	-0.0519548	-0.043293	-0.0484948	-0.05376	-0.0551139	-0.0349321	-0.0373865	-0.127733	-0.0619229	-0.0664518	-0.0459612	-0.0394293	-0.0426913	-0.0463729	-0.0440135	-0.0618675	-0.0372836	-0.0412424	-0.0386613	-0.0637677	-0.0485898	-0.0644328	-0.119103	-0.127805	-0.117615	-0.109175	-0.134645	-0.142199	-0.0331586	-0.0816217	-0.0785181	-0.0963483
161	-0.160195	-0.0938622	-0.139895	-0.0517252	-0.0917878	-0.0296115	-0.0590964	-0.112722	-0.120362	-0.0437047	-0.0706639	-0.124131	-0.0376874	-0.0862852	-0.0340929	-0.0681144	-0.0657867	-0.038202	-0.0298886	-0.0350825	-0.0403002	-0.0415907	-0.021409	-0.0239426	-0.114361	-0.0485186	-0.0530791	-0.0324698	-0.0259061	-0.0293344	-0.0329131	-0.030427	-0.0475843	-0.023713	-0.0277113	-0.0253123	-0.0506484	-0.0351459	-0.0509097	-0.105556	-0.114377	-0.104305	-0.0955882	-0.121154	-0.128715	-0.0196355	-0.0680828	-0.0650187	-0.0827381
162	-0.156561	-0.0901172	-0.136229	-0.0480989	-0.0880508	-0.0260882	-0.0555335	-0.108715	-0.116641	-0.0402368	-0.067196	-0.121035	-0.0344966	-0.0827935	-0.0305854	-0.0650424	-0.0626118	-0.0350271	-0.0263178	-0.0315434	-0.0367769	-0.0380279	-0.0178698	-0.0204035	-0.110885	-0.045019	-0.0494449	-0.0289385	-0.0224066	-0.0257715	-0.0296274	-0.0270304	-0.0447498	-0.020253	-0.024188	-0.0218049	-0.0472043	-0.0315592	-0.0474735	-0.102334	-0.110814	-0.100679	-0.0921125	-0.117686	-0.125192	-0.0160171	-0.0645832	-0.0614479	-0.0792306
163	-0.16626	-0.0985732	-0.144582	-0.056539	-0.0964117	-0.0344887	-0.0640844	-0.117456	-0.125216	-0.0486769	-0.0755015	-0.128992	-0.0428655	-0.0912494	-0.03897	-0.0733479	-0.0709806	-0.0433959	-0.0347421	-0.0399835	-0.0451774	-0.0464838	-0.0263099	-0.0288277	-0.119262	-0.053372	-0.0578454	-0.037434	-0.0308071	-0.0342195	-0.0379962	-0.0353834	-0.0529445	-0.0286614	-0.0326439	-0.0301895	-0.0555573	-0.0400072	-0.055874	-0.110584	-0.119317	-0.109127	-0.100529	-0.126126	-0.133632	-0.0244889	-0.0729996	-0.0699434	-0.0877024
164	-0.183987	-0.116411	-0.161478	-0.0740526	-0.113506	-0.0514718	-0.0809171	-0.133814	-0.141565	-0.0655175	-0.0924846	-0.146482	-0.0598644	-0.108074	-0.0559373	-0.0904577	-0.0878053	-0.0604028	-0.0516143	-0.0568082	-0.06201	-0.0633956	-0.0431822	-0.0456604	-0.136063	-0.070268	-0.0747968	-0.0543696	-0.0477268	-0.0510047	-0.0549872	-0.0523427	-0.0698484	-0.0456128	-0.0495716	-0.0471172	-0.0723503	-0.0568874	-0.0728412	-0.127155	-0.136253	-0.126031	-0.117567	-0.142951	-0.150496	-0.0413532	-0.0898955	-0.0869027	-0.104583
165	-0.166965	-0.104757	-0.149245	-0.0615508	-0.101518	-0.0395084	-0.0691437	-0.12231	-0.130346	-0.0538233	-0.0805054	-0.134582	-0.047996	-0.0963483	-0.0440214	-0.0785735	-0.0760557	-0.0485661	-0.0396826	-0.0449319	-0.0500862	-0.0514006	-0.0312346	-0.0337445	-0.124178	-0.0583442	-0.0628493	-0.0423825	-0.0358426	-0.0391997	-0.0431109	-0.0404427	-0.0582175	-0.0336811	-0.0376161	-0.0351696	-0.060482	-0.0449953	-0.0608857	-0.115588	-0.124321	-0.114084	-0.105501	-0.131114	-0.13862	-0.0294215	-0.0779955	-0.0748918	-0.0926508
166	-0.165943	-0.146735	-0.181042	-0.0957941	-0.13497	-0.072477	-0.102255	-0.155951	-0.163267	-0.0865068	-0.113308	-0.166949	-0.0800224	-0.129317	-0.0766337	-0.110378	-0.108153	-0.0803866	-0.0724295	-0.0776234	-0.0828648	-0.0842424	-0.0640765	-0.0665468	-0.157163	-0.0911782	-0.0956753	-0.0750819	-0.0685182	-0.0719386	-0.0754777	-0.0730233	-0.0897609	-0.0662301	-0.0702522	-0.0679403	-0.0934268	-0.0777976	-0.0935614	-0.148493	-0.156941	-0.147068	-0.138153	-0.163782	-0.171343	-0.0622634	-0.110647	-0.107591	-0.125358
167	-0.179284	-0.1352	-0.174098	-0.0880824	-0.12767	-0.0654621	-0.0950815	-0.148525	-0.156181	-0.0795869	-0.106411	-0.159791	-0.0732925	-0.122262	-0.0698088	-0.10364	-0.101416	-0.0737596	-0.0655333	-0.0707668	-0.0760003	-0.0774017	-0.0571328	-0.0596902	-0.150267	-0.0842979	-0.0887871	-0.0681699	-0.0616696	-0.0650583	-0.0686132	-0.0661667	-0.083039	-0.0594448	-0.0634431	-0.0610916	-0.0865385	-0.0708618	-0.086681	-0.141676	-0.149997	-0.140069	-0.131304	-0.157004	-0.164534	-0.0553672	-0.103807	-0.10064	-0.118509
168	-0.182269	-0.116514	-0.162285	-0.0751452	-0.11478	-0.0531899	-0.0827144	-0.135627	-0.143196	-0.0674494	-0.0942739	-0.147955	-0.0617883	-0.109959	-0.0578533	-0.0924054	-0.0897451	-0.0623426	-0.0535145	-0.058748	-0.063934	-0.0652325	-0.0450586	-0.0475606	-0.137971	-0.0721524	-0.0766733	-0.056254	-0.0496429	-0.0529841	-0.056927	-0.0543221	-0.0715665	-0.047521	-0.0514797	-0.0490332	-0.0742505	-0.0588114	-0.0747414	-0.128858	-0.138034	-0.12782	-0.119238	-0.144819	-0.152436	-0.0432613	-0.0918116	-0.0886921	-0.106443
169	-0.155801	-0.088415	-0.134527	-0.0460879	-0.0860001	-0.0241564	-0.0534908	-0.106879	-0.114931	-0.0381625	-0.0650504	-0.119792	-0.0321768	-0.0807904	-0.0285743	-0.0626434	-0.0602365	-0.0327231	-0.0243147	-0.0295957	-0.0347579	-0.0361277	-0.0159301	-0.018432	-0.108969	-0.0430713	-0.0475606	-0.026975	-0.0204114	-0.0238713	-0.0274263	-0.0250115	-0.0425725	-0.0182103	-0.0221057	-0.0198809	-0.045407	-0.0296907	-0.0453753	-0.100212	-0.108866	-0.0988503	-0.0902439	-0.115667	-0.123244	-0.0140694	-0.0626276	-0.059516	-0.0771563
170	-0.181818	-0.117354	-0.166181	-0.0792306	-0.118145	-0.0569507	-0.0862852	-0.139594	-0.147733	-0.0709727	-0.0978606	-0.152618	-0.0647257	-0.113521	-0.0613687	-0.0950578	-0.0929359	-0.0653354	-0.0571645	-0.062398	-0.0676711	-0.0689458	-0.0487878	-0.0512818	-0.141787	-0.075929	-0.0804024	-0.0597852	-0.0532533	-0.0567132	-0.060094	-0.0577742	-0.0750106	-0.0510601	-0.0549555	-0.0527307	-0.0782251	-0.0625247	-0.078138	-0.133117	-0.141613	-0.131645	-0.122983	-0.148485	-0.156054	-0.0469588	-0.0954774	-0.0924133	-0.109935
171	-0.168778	-0.0981694	-0.14748	-0.0608778	-0.101273	-0.0388592	-0.0684945	-0.12132	-0.129222	-0.053087	-0.0800145	-0.134202	-0.047228	-0.0956278	-0.0433959	-0.0778292	-0.0752798	-0.0477981	-0.039168	-0.044354	-0.0495558	-0.0509176	-0.0307675	-0.0332853	-0.123688	-0.0578217	-0.0623109	-0.041852	-0.0352409	-0.0386217	-0.0423746	-0.0397855	-0.0574812	-0.0330636	-0.0370223	-0.0346312	-0.0599673	-0.0444331	-0.0602682	-0.115042	-0.123608	-0.113545	-0.104955	-0.130489	-0.138066	-0.0289544	-0.0774175	-0.0742743	-0.0920491
172	-0.171216	-0.1041	-0.148319	-0.0598248	-0.0993491	-0.0381862	-0.0680274	-0.12151	-0.129562	-0.0526436	-0.079389	-0.133252	-0.0467609	-0.0951607	-0.0429288	-0.0772671	-0.0748918	-0.0472755	-0.0385821	-0.0437918	-0.048962	-0.0503634	-0.030142	-0.0326598	-0.123133	-0.057212	-0.061725	-0.0412661	-0.0346312	-0.0380279	-0.0418679	-0.039263	-0.0570537	-0.0325489	-0.0365077	-0.0340691	-0.0593735	-0.0438789	-0.0596981	-0.114495	-0.123133	-0.112975	-0.104377	-0.129974	-0.13744	-0.0282972	-0.0768633	-0.0737596	-0.0915345
173	-0.177558	-0.116	-0.160932	-0.0732054	-0.112872	-0.0510601	-0.0807825	-0.134131	-0.14166	-0.0653512	-0.0922391	-0.145944	-0.059421	-0.107876	-0.055676	-0.0899747	-0.0874253	-0.0599356	-0.0513214	-0.0565549	-0.0617329	-0.0631422	-0.0429051	-0.0454466	-0.135857	-0.0699751	-0.0745356	-0.0540133	-0.0474497	-0.0507592	-0.0546388	-0.0520181	-0.0692704	-0.045312	-0.0492391	-0.0467688	-0.0718753	-0.0566103	-0.0725166	-0.126894	-0.135873	-0.125746	-0.117171	-0.142674	-0.150243	-0.0410761	-0.0896184	-0.086396	-0.104266
174	-0.157606	-0.0913365	-0.137322	-0.0492232	-0.0892146	-0.0271017	-0.0566261	-0.110093	-0.117884	-0.0413295	-0.0681144	-0.121819	-0.0352884	-0.0838703	-0.0315751	-0.0656363	-0.063356	-0.035811	-0.0273471	-0.0326044	-0.0377745	-0.0390888	-0.0188754	-0.0214248	-0.11197	-0.0460721	-0.0505455	-0.0299916	-0.0234438	-0.0268721	-0.0304745	-0.0280359	-0.0452961	-0.0212744	-0.0251619	-0.0228579	-0.0483286	-0.0326281	-0.0484236	-0.103157	-0.111985	-0.101875	-0.093213	-0.118715	-0.126205	-0.0170939	-0.06566	-0.0625088	-0.0803153
175	-0.156355	-0.0899431	-0.136134	-0.0481227	-0.0882091	-0.0260724	-0.0555652	-0.108898	-0.116807	-0.0402527	-0.0671089	-0.121328	-0.03437	-0.0828331	-0.0306171	-0.064892	-0.0624534	-0.0349163	-0.0262862	-0.0315117	-0.0367927	-0.0380912	-0.017854	-0.0203797	-0.110885	-0.0449715	-0.049532	-0.028994	-0.0224383	-0.025827	-0.0295244	-0.0269988	-0.0447419	-0.0202134	-0.0241564	-0.0218286	-0.0472439	-0.0315988	-0.0474339	-0.102334	-0.110909	-0.10075	-0.092152	-0.117654	-0.125216	-0.0160092	-0.0645911	-0.0615429	-0.0792306
176	-0.188144	-0.122072	-0.167709	-0.0794682	-0.119341	-0.057212	-0.0868077	-0.140449	-0.148058	-0.0714002	-0.0982089	-0.151383	-0.0651137	-0.113981	-0.0616062	-0.0954616	-0.093213	-0.0654146	-0.0573862	-0.0625801	-0.0677265	-0.0691596	-0.0489778	-0.0514718	-0.141937	-0.076024	-0.080545	-0.0600307	-0.0534749	-0.0567211	-0.0603869	-0.0579325	-0.0743851	-0.051266	-0.055201	-0.0528732	-0.0780747	-0.0626672	-0.0784785	-0.132674	-0.141858	-0.13174	-0.122983	-0.148691	-0.156205	-0.0472043	-0.0955962	-0.0924133	-0.110354
177	-0.196861	-0.129713	-0.175547	-0.0875124	-0.128137	-0.0657788	-0.0949628	-0.148271	-0.158208	-0.0797374	-0.106459	-0.162254	-0.0721286	-0.122342	-0.0698167	-0.102152	-0.1006	-0.0726195	-0.0657154	-0.0709252	-0.0761982	-0.0774967	-0.0573783	-0.0598881	-0.150282	-0.0845195	-0.0890167	-0.068249	-0.0617171	-0.0653275	-0.0680986	-0.0662301	-0.0822631	-0.0594527	-0.0633718	-0.0612658	-0.0867998	-0.0710914	-0.086491	-0.141027	-0.150219	-0.140203	-0.131273	-0.156909	-0.164479	-0.0556285	-0.103957	-0.101067	-0.118438
178	-0.175286	-0.108834	-0.154922	-0.0669427	-0.107108	-0.0449715	-0.0743297	-0.12782	-0.136047	-0.059136	-0.0859843	-0.140346	-0.0531741	-0.101685	-0.0494449	-0.0836961	-0.0812892	-0.0537916	-0.0452011	-0.0503871	-0.0556127	-0.0570457	-0.0368086	-0.0392551	-0.129634	-0.063839	-0.0684945	-0.047901	-0.0413057	-0.0446627	-0.048289	-0.045882	-0.0636173	-0.0391205	-0.0430713	-0.0406881	-0.0660084	-0.0505138	-0.0663409	-0.121122	-0.129744	-0.11957	-0.110924	-0.136506	-0.143909	-0.03494	-0.0834111	-0.0804262	-0.098106
179	-0.161739	-0.0946698	-0.140884	-0.052794	-0.0928092	-0.0307596	-0.0601494	-0.113371	-0.121479	-0.0448132	-0.0717407	-0.126094	-0.0388196	-0.0874253	-0.0352251	-0.0693654	-0.0669268	-0.0394293	-0.0309813	-0.0362227	-0.0414007	-0.0427071	-0.0224778	-0.0250352	-0.115532	-0.0497379	-0.0541717	-0.0336574	-0.0270621	-0.0305458	-0.0340929	-0.0315988	-0.0492628	-0.0248689	-0.0288277	-0.0264604	-0.0519627	-0.0362543	-0.0520656	-0.106831	-0.115485	-0.105438	-0.0967996	-0.122342	-0.129855	-0.0207202	-0.0693021	-0.0661351	-0.0838624
180	-0.162198	-0.0949628	-0.141185	-0.0530157	-0.0931734	-0.0310684	-0.0604424	-0.113799	-0.121898	-0.0450982	-0.0720336	-0.126506	-0.0390175	-0.0876786	-0.0354547	-0.0694129	-0.067101	-0.0396114	-0.0312584	-0.0364681	-0.0416858	-0.0430001	-0.0228104	-0.0253677	-0.115818	-0.0499596	-0.0544646	-0.0338632	-0.0273471	-0.0307912	-0.0343383	-0.0319234	-0.0493974	-0.0251223	-0.0290573	-0.0268008	-0.0522952	-0.036571	-0.0523032	-0.107077	-0.115833	-0.105715	-0.0971005	-0.122603	-0.130117	-0.0210052	-0.0695158	-0.0664755	-0.0840841
181	-0.208935	-0.139831	-0.186481	-0.0979714	-0.138422	-0.076222	-0.105461	-0.159696	-0.167258	-0.090141	-0.117243	-0.171216	-0.0838545	-0.132959	-0.080545	-0.114187	-0.111724	-0.0841949	-0.0763962	-0.081503	-0.0867919	-0.0879637	-0.0680194	-0.0704422	-0.160884	-0.0951369	-0.0996579	-0.0789852	-0.072382	-0.075739	-0.0793494	-0.0768791	-0.0938464	-0.0701888	-0.0740288	-0.0719228	-0.0972984	-0.0817247	-0.0972351	-0.152024	-0.160765	-0.151082	-0.142357	-0.167733	-0.175231	-0.0661826	-0.114614	-0.111582	-0.128961
182	-0.179276	-0.110624	-0.15702	-0.0688666	-0.109143	-0.0469588	-0.0761666	-0.129966	-0.137931	-0.0608066	-0.087742	-0.141922	-0.054045	-0.103514	-0.0512185	-0.0842662	-0.0821047	-0.0543934	-0.0470301	-0.0521923	-0.0574575	-0.0587718	-0.0387246	-0.041187	-0.131613	-0.0657867	-0.0703076	-0.0496349	-0.0430713	-0.0464996	-0.0497775	-0.0475526	-0.0637044	-0.0407832	-0.0447419	-0.0425963	-0.0680353	-0.0523902	-0.0678928	-0.122302	-0.131708	-0.121661	-0.113046	-0.138422	-0.14596	-0.0369194	-0.0852955	-0.0822947	-0.0997845
183	-0.193211	-0.125889	-0.172024	-0.0838624	-0.123751	-0.0616854	-0.091004	-0.14379	-0.152349	-0.0757944	-0.10288	-0.157717	-0.0700226	-0.11843	-0.0663013	-0.100727	-0.0980348	-0.0706164	-0.0618834	-0.0671248	-0.0723186	-0.0735775	-0.0535066	-0.0559769	-0.146276	-0.0806875	-0.0851213	-0.0646466	-0.0579879	-0.0613845	-0.0652325	-0.0626751	-0.0804262	-0.0559056	-0.0598881	-0.0573862	-0.0825798	-0.0671564	-0.0828727	-0.137393	-0.14611	-0.13615	-0.127702	-0.153062	-0.160686	-0.0516539	-0.100165	-0.0969026	-0.114582
184	-0.172412	-0.10478	-0.150955	-0.062683	-0.10269	-0.0406723	-0.0700463	-0.123236	-0.131217	-0.0546784	-0.0817484	-0.136419	-0.0488749	-0.0974014	-0.045217	-0.0794603	-0.0770612	-0.0495716	-0.0408465	-0.0461196	-0.0513293	-0.0525961	-0.0324381	-0.0349321	-0.125485	-0.0595873	-0.0640765	-0.0436018	-0.0369669	-0.0404427	-0.0440689	-0.041567	-0.0594764	-0.0348054	-0.0387404	-0.0364048	-0.0618358	-0.0461512	-0.0619704	-0.116902	-0.125421	-0.115303	-0.106736	-0.132175	-0.1398	-0.030625	-0.0791119	-0.0761032	-0.0937197
185	-0.187946	-0.119697	-0.165761	-0.0777738	-0.117607	-0.0558106	-0.0853192	-0.138889	-0.14573	-0.0698721	-0.0968155	-0.15018	-0.0635777	-0.112421	-0.060189	-0.0938622	-0.0915345	-0.063744	-0.056064	-0.0611391	-0.0662776	-0.067869	-0.0476793	-0.0501733	-0.140576	-0.0745989	-0.0791436	-0.0585738	-0.0520419	-0.0550664	-0.0589618	-0.0563173	-0.0729125	-0.0498091	-0.0537125	-0.0514401	-0.0758657	-0.0613212	-0.0770692	-0.131985	-0.140457	-0.130402	-0.121621	-0.147369	-0.155049	-0.0458108	-0.0941473	-0.0906635	-0.108953
186	-0.189055	-0.121019	-0.168073	-0.0796582	-0.119555	-0.0575921	-0.0872273	-0.141447	-0.147923	-0.071804	-0.0989374	-0.152167	-0.0659371	-0.114432	-0.0621367	-0.0962533	-0.0939018	-0.0661351	-0.0580671	-0.0630472	-0.0683124	-0.0696821	-0.0495479	-0.0521131	-0.142674	-0.0765862	-0.0811625	-0.0605611	-0.0540292	-0.0570537	-0.0610916	-0.0582809	-0.0756598	-0.0517252	-0.0557077	-0.0534274	-0.078431	-0.0633718	-0.0789931	-0.133988	-0.142484	-0.132706	-0.12368	-0.149332	-0.157004	-0.0477585	-0.0960633	-0.0928805	-0.110655
187	-0.313328	-0.24789	-0.294025	-0.206901	-0.245815	-0.184407	-0.213765	-0.265688	-0.272893	-0.198247	-0.225491	-0.279013	-0.192562	-0.240851	-0.188983	-0.223021	-0.220281	-0.192839	-0.184787	-0.189799	-0.19508	-0.196489	-0.176347	-0.178881	-0.269362	-0.203354	-0.207859	-0.187447	-0.180868	-0.183892	-0.18812	-0.185238	-0.200131	-0.178659	-0.182649	-0.180187	-0.204826	-0.190021	-0.205856	-0.259243	-0.269006	-0.259172	-0.250281	-0.27629	-0.283788	-0.174573	-0.222934	-0.21949	-0.237621
188	-0.27568	-0.209585	-0.256148	-0.168556	-0.207677	-0.146276	-0.17565	-0.227724	-0.234842	-0.160132	-0.187432	-0.240574	-0.154408	-0.20276	-0.150868	-0.184724	-0.182158	-0.15474	-0.146656	-0.151708	-0.157028	-0.15843	-0.138335	-0.140813	-0.23139	-0.165334	-0.16991	-0.149293	-0.142808	-0.145809	-0.149895	-0.147044	-0.162072	-0.140401	-0.144447	-0.142143	-0.166988	-0.151961	-0.16782	-0.221208	-0.231287	-0.221532	-0.212332	-0.238143	-0.245752	-0.13649	-0.184906	-0.181691	-0.199458
189	-0.349962	-0.283883	-0.331079	-0.243876	-0.283044	-0.221841	-0.251389	-0.303099	-0.310731	-0.235982	-0.26306	-0.316289	-0.230257	-0.278531	-0.226726	-0.260914	-0.258064	-0.230622	-0.222324	-0.227502	-0.232799	-0.234161	-0.213876	-0.216425	-0.306891	-0.241017	-0.245546	-0.225111	-0.218547	-0.221714	-0.225919	-0.223013	-0.237644	-0.216315	-0.220416	-0.217803	-0.242807	-0.227724	-0.24367	-0.29663	-0.306764	-0.296733	-0.287683	-0.31374	-0.321364	-0.212134	-0.260684	-0.257399	-0.275284
190	-0.335133	-0.269584	-0.316178	-0.229157	-0.268436	-0.207368	-0.236853	-0.289615	-0.297026	-0.221366	-0.248428	-0.302022	-0.215103	-0.263939	-0.212023	-0.245609	-0.242799	-0.215333	-0.207653	-0.212791	-0.218049	-0.219482	-0.199268	-0.201802	-0.292307	-0.226346	-0.230867	-0.210392	-0.203781	-0.207075	-0.210986	-0.208239	-0.221611	-0.201501	-0.205658	-0.203195	-0.228405	-0.213013	-0.228801	-0.281856	-0.291943	-0.282014	-0.272846	-0.298981	-0.306646	-0.197455	-0.245879	-0.242735	-0.260621
191	-0.296757	-0.231603	-0.278507	-0.191517	-0.23078	-0.169815	-0.199379	-0.251706	-0.260043	-0.18409	-0.211049	-0.264881	-0.178231	-0.22656	-0.174668	-0.209007	-0.206022	-0.178596	-0.170187	-0.175397	-0.180591	-0.181976	-0.161802	-0.164249	-0.254651	-0.188857	-0.193393	-0.172974	-0.166379	-0.169609	-0.173908	-0.170979	-0.185603	-0.164249	-0.168303	-0.165722	-0.190686	-0.175476	-0.191469	-0.24439	-0.25443	-0.244366	-0.235404	-0.261413	-0.269132	-0.159974	-0.208587	-0.20527	-0.223116
192	-0.231983	-0.16626	-0.211422	-0.123379	-0.163631	-0.101503	-0.130948	-0.184716	-0.192285	-0.115596	-0.142626	-0.196418	-0.10942	-0.158303	-0.105984	-0.139926	-0.137456	-0.109966	-0.101653	-0.106926	-0.11216	-0.113537	-0.093308	-0.0958416	-0.186473	-0.120441	-0.124899	-0.104408	-0.0978131	-0.101233	-0.104852	-0.10231	-0.119333	-0.0955645	-0.0995391	-0.0972826	-0.12273	-0.107053	-0.12284	-0.177582	-0.186252	-0.176331	-0.167551	-0.193029	-0.200646	-0.091487	-0.139958	-0.136886	-0.154653
193	-0.173156	-0.107797	-0.153362	-0.0652087	-0.105129	-0.0432218	-0.0726591	-0.126189	-0.134099	-0.0573783	-0.0842899	-0.13839	-0.0513926	-0.0999746	-0.0477506	-0.081883	-0.0794998	-0.0519627	-0.0435068	-0.0486532	-0.0538946	-0.0552485	-0.0350746	-0.0375449	-0.128098	-0.0622317	-0.0667051	-0.0461987	-0.0395955	-0.0430713	-0.0466184	-0.044156	-0.0616696	-0.0373549	-0.0413374	-0.0390413	-0.0644961	-0.0487799	-0.0645357	-0.119491	-0.128042	-0.117971	-0.109286	-0.134772	-0.142325	-0.0332378	-0.0817563	-0.0787318	-0.0963721
194	-0.241556	-0.176149	-0.220392	-0.133624	-0.173536	-0.111526	-0.140908	-0.19348	-0.201841	-0.125651	-0.152879	-0.205927	-0.119349	-0.168445	-0.116015	-0.149586	-0.147503	-0.119539	-0.111898	-0.117076	-0.122262	-0.123569	-0.103466	-0.105905	-0.196362	-0.130592	-0.135033	-0.114479	-0.107947	-0.111328	-0.114923	-0.112239	-0.126981	-0.105651	-0.109721	-0.107441	-0.132516	-0.117171	-0.132816	-0.187368	-0.195412	-0.185911	-0.176767	-0.202934	-0.210709	-0.101637	-0.149966	-0.146474	-0.164526
195	-0.150132	-0.0838861	-0.129998	-0.041852	-0.081788	-0.0198176	-0.0493895	-0.102635	-0.110323	-0.0340137	-0.0608541	-0.114654	-0.0282497	-0.076602	-0.0243701	-0.0587163	-0.0563332	-0.0288039	-0.0201026	-0.025344	-0.030522	-0.031773	-0.011615	-0.0141407	-0.104709	-0.0387721	-0.0432455	-0.0227866	-0.0162309	-0.0196355	-0.0233567	-0.0207756	-0.0384475	-0.0140457	-0.0179807	-0.0155896	-0.0410207	-0.0254073	-0.0412265	-0.0960633	-0.104622	-0.0944877	-0.0858734	-0.111479	-0.119032	-0.00978606	-0.0584155	-0.0552722	-0.0730075
196	-0.19219	-0.129768	-0.17257	-0.0870848	-0.127575	-0.0662776	-0.0956912	-0.148271	-0.156331	-0.0803391	-0.107536	-0.159894	-0.07372	-0.122975	-0.0703709	-0.103347	-0.101922	-0.07334	-0.0667368	-0.0717803	-0.0768396	-0.0783676	-0.0582096	-0.0607116	-0.150805	-0.08524	-0.0896659	-0.0690408	-0.0626751	-0.0657234	-0.0694525	-0.0663568	-0.0766495	-0.0602919	-0.0644407	-0.0620734	-0.0862772	-0.0719386	-0.0875836	-0.141114	-0.149578	-0.139008	-0.129277	-0.156751	-0.165445	-0.0566024	-0.10459	-0.100529	-0.119246
197	-0.264564	-0.200899	-0.243511	-0.158176	-0.199039	-0.137567	-0.166973	-0.219133	-0.227605	-0.151652	-0.178984	-0.231105	-0.144827	-0.194431	-0.141724	-0.174376	-0.173006	-0.144431	-0.138097	-0.143117	-0.148232	-0.14976	-0.129642	-0.132088	-0.2223	-0.156593	-0.161027	-0.140409	-0.134036	-0.137068	-0.140702	-0.137694	-0.147298	-0.131558	-0.135706	-0.133466	-0.15767	-0.143339	-0.158992	-0.212316	-0.220883	-0.210535	-0.200535	-0.228048	-0.236766	-0.127979	-0.175943	-0.171992	-0.190654
198	-0.298419	-0.23101	-0.276963	-0.188698	-0.228658	-0.16645	-0.195713	-0.248713	-0.256932	-0.180282	-0.207399	-0.261896	-0.173077	-0.22295	-0.170559	-0.202839	-0.201643	-0.173402	-0.166513	-0.171739	-0.176965	-0.178382	-0.158184	-0.16067	-0.251223	-0.18531	-0.189815	-0.169031	-0.16257	-0.166094	-0.168857	-0.166917	-0.182024	-0.160171	-0.164194	-0.162048	-0.187495	-0.171913	-0.187344	-0.242371	-0.250582	-0.240811	-0.231849	-0.257787	-0.265419	-0.156387	-0.204803	-0.201517	-0.219189
199	-0.177305	-0.111384	-0.157266	-0.0692466	-0.109001	-0.0468717	-0.0763645	-0.129531	-0.137369	-0.0610203	-0.0879399	-0.14109	-0.0547734	-0.103656	-0.0513135	-0.0850738	-0.0830469	-0.0552089	-0.0471251	-0.0523507	-0.0575762	-0.0589143	-0.0386613	-0.041187	-0.131716	-0.06585	-0.0703789	-0.0497695	-0.043198	-0.0466659	-0.0501654	-0.0476714	-0.0639182	-0.0410207	-0.0449557	-0.0426359	-0.068059	-0.0524457	-0.0681857	-0.122706	-0.13147	-0.121463	-0.112746	-0.138446	-0.145999	-0.0368086	-0.0853826	-0.0821918	-0.0999825
200	-0.250265	-0.183576	-0.230036	-0.142167	-0.181897	-0.119602	-0.149079	-0.202293	-0.209941	-0.133751	-0.16105	-0.213575	-0.126934	-0.176608	-0.124012	-0.157099	-0.155263	-0.127108	-0.119768	-0.12501	-0.130243	-0.131629	-0.111352	-0.113949	-0.204343	-0.138572	-0.143101	-0.122468	-0.115913	-0.119254	-0.122627	-0.120291	-0.135184	-0.113593	-0.117575	-0.115279	-0.14056	-0.125168	-0.140861	-0.19542	-0.204011	-0.194122	-0.18527	-0.211049	-0.218658	-0.109594	-0.158042	-0.154693	-0.172523
201	-0.191422	-0.125224	-0.171224	-0.0831577	-0.123094	-0.0610283	-0.0904181	-0.143537	-0.151375	-0.0749869	-0.102081	-0.155484	-0.0685103	-0.117749	-0.0653433	-0.0988582	-0.0968392	-0.0689695	-0.0611549	-0.0664597	-0.0716694	-0.0730471	-0.0528257	-0.055296	-0.145817	-0.0799432	-0.0844166	-0.0638469	-0.0572912	-0.0607432	-0.0641003	-0.0617408	-0.0782805	-0.0550426	-0.0590568	-0.0567211	-0.0821839	-0.0665468	-0.0822789	-0.137084	-0.145659	-0.135603	-0.126862	-0.152586	-0.16014	-0.0509968	-0.0994916	-0.0963246	-0.114076
202	-0.197431	-0.131067	-0.177115	-0.0889534	-0.128953	-0.0669902	-0.0963721	-0.149269	-0.157654	-0.0811229	-0.108074	-0.161802	-0.074876	-0.123893	-0.0715586	-0.105493	-0.103078	-0.0754698	-0.0672039	-0.0724691	-0.0777422	-0.0791119	-0.0588114	-0.0614162	-0.151866	-0.0860001	-0.0904814	-0.0699196	-0.0633481	-0.0667922	-0.0703789	-0.0679561	-0.0851767	-0.0611945	-0.065185	-0.0628097	-0.0883279	-0.0725878	-0.0883991	-0.143125	-0.151842	-0.141747	-0.133062	-0.158691	-0.166252	-0.0570695	-0.10558	-0.102484	-0.120212
203	-0.185808	-0.119547	-0.165714	-0.0774571	-0.117623	-0.0554543	-0.0850025	-0.13847	-0.146094	-0.0695634	-0.0965779	-0.150512	-0.0633798	-0.112286	-0.0598802	-0.0936485	-0.091582	-0.0638311	-0.0557394	-0.0609649	-0.0662142	-0.067489	-0.0472914	-0.0497695	-0.140346	-0.0744168	-0.0789219	-0.0583759	-0.0518202	-0.0552722	-0.0587005	-0.0563253	-0.0733479	-0.0495795	-0.053562	-0.0512739	-0.0767445	-0.061052	-0.0768554	-0.131771	-0.140314	-0.130117	-0.121486	-0.147139	-0.154629	-0.0454624	-0.0940364	-0.0909327	-0.108613
204	-0.229466	-0.163671	-0.208579	-0.120449	-0.160686	-0.0983356	-0.127852	-0.18128	-0.189126	-0.112397	-0.139451	-0.193259	-0.10558	-0.155128	-0.102643	-0.135619	-0.133972	-0.105826	-0.0985732	-0.10383	-0.10904	-0.110386	-0.090236	-0.0926667	-0.183204	-0.117346	-0.121827	-0.101115	-0.0945906	-0.0981139	-0.101233	-0.0990482	-0.114891	-0.0923183	-0.0963404	-0.0940681	-0.119689	-0.104005	-0.119689	-0.174566	-0.18299	-0.173085	-0.164281	-0.189894	-0.197503	-0.0883675	-0.136815	-0.133711	-0.151399
205	-0.290336	-0.225071	-0.270977	-0.183283	-0.224066	-0.161771	-0.190884	-0.243749	-0.252537	-0.175571	-0.20257	-0.25648	-0.166775	-0.218389	-0.165825	-0.196172	-0.19603	-0.167194	-0.161802	-0.167186	-0.172452	-0.173821	-0.153663	-0.156039	-0.245657	-0.180805	-0.185294	-0.164225	-0.157923	-0.161731	-0.163631	-0.162222	-0.175626	-0.155389	-0.159364	-0.15744	-0.18333	-0.167392	-0.182246	-0.235855	-0.246053	-0.235831	-0.227249	-0.252149	-0.260534	-0.151795	-0.200084	-0.197059	-0.213385
206	-0.178619	-0.112381	-0.158525	-0.0703789	-0.110568	-0.0485661	-0.0779876	-0.131368	-0.139135	-0.0625484	-0.0894838	-0.143925	-0.0558819	-0.105168	-0.0528336	-0.0861822	-0.084282	-0.0563965	-0.0487007	-0.0540292	-0.0592389	-0.0605611	-0.0403635	-0.0428575	-0.133379	-0.0674969	-0.0719782	-0.0513214	-0.0448211	-0.0483365	-0.0514876	-0.0493578	-0.0660084	-0.042525	-0.0465313	-0.0442748	-0.069785	-0.0540529	-0.069785	-0.124756	-0.133371	-0.123276	-0.114567	-0.140196	-0.147614	-0.0385346	-0.0870294	-0.0839812	-0.101645
207	-0.177186	-0.110996	-0.157115	-0.0690091	-0.109262	-0.0470063	-0.0763803	-0.129903	-0.137804	-0.0610758	-0.0880508	-0.142056	-0.0546863	-0.103712	-0.0513768	-0.08486	-0.0829994	-0.0551139	-0.0472439	-0.0525248	-0.0577187	-0.0590568	-0.0388592	-0.0413057	-0.131843	-0.0659688	-0.0705293	-0.0498487	-0.0433722	-0.0468163	-0.0500862	-0.047806	-0.0642665	-0.0410603	-0.0450428	-0.0427546	-0.0683995	-0.0525644	-0.0683282	-0.123442	-0.131653	-0.121581	-0.112896	-0.138517	-0.146078	-0.0370303	-0.0855409	-0.082461	-0.100046
208	-0.190646	-0.12459	-0.170536	-0.0825639	-0.122539	-0.0606324	-0.0899431	-0.143149	-0.150765	-0.0746464	-0.101645	-0.1547	-0.0680353	-0.11733	-0.064987	-0.0983356	-0.0963642	-0.0684628	-0.0608224	-0.0661113	-0.0713052	-0.0726908	-0.0524853	-0.0549476	-0.145287	-0.0795632	-0.0839574	-0.0633164	-0.0568953	-0.0603394	-0.0635698	-0.0614162	-0.0779084	-0.0546626	-0.058653	-0.056349	-0.0818197	-0.0661509	-0.0819147	-0.136332	-0.145294	-0.135247	-0.126538	-0.152032	-0.159744	-0.0506167	-0.0991907	-0.095992	-0.113616
209	-0.178002	-0.111605	-0.15763	-0.0696029	-0.109452	-0.0475368	-0.07699	-0.130148	-0.137812	-0.0616062	-0.0885575	-0.142025	-0.0552881	-0.104313	-0.051931	-0.0857943	-0.0835299	-0.0558502	-0.0476952	-0.0529682	-0.0580829	-0.0595477	-0.0393501	-0.0418204	-0.13208	-0.0664438	-0.0708539	-0.0502604	-0.0438156	-0.0472755	-0.0507513	-0.0483761	-0.0656442	-0.0415749	-0.0456128	-0.0432297	-0.068732	-0.0530632	-0.0687954	-0.123585	-0.132017	-0.122001	-0.113292	-0.138953	-0.146633	-0.0375291	-0.0859764	-0.0826589	-0.10037
210	-0.184011	-0.1179	-0.16398	-0.0759607	-0.116031	-0.0539737	-0.0834032	-0.136751	-0.144352	-0.0680432	-0.0950736	-0.148343	-0.0620338	-0.110758	-0.0584471	-0.0925321	-0.0902122	-0.0625088	-0.054235	-0.0594131	-0.0645674	-0.0659609	-0.0457474	-0.0483127	-0.138778	-0.0727145	-0.0771958	-0.0565786	-0.0502604	-0.0537679	-0.0573545	-0.0548843	-0.0721207	-0.0481069	-0.0521131	-0.0497537	-0.075264	-0.0594448	-0.0752481	-0.129808	-0.138707	-0.128604	-0.119919	-0.145603	-0.153054	-0.0439502	-0.092445	-0.0894284	-0.10714
211	-0.194106	-0.128193	-0.17409	-0.0862218	-0.126348	-0.0642111	-0.0935534	-0.146672	-0.154883	-0.0782805	-0.105224	-0.15835	-0.0719861	-0.120948	-0.0685578	-0.101914	-0.100141	-0.0721761	-0.064409	-0.0696346	-0.0748206	-0.0761428	-0.0559927	-0.0584709	-0.148628	-0.0830786	-0.0875915	-0.0669902	-0.0605215	-0.0639736	-0.0673702	-0.0649554	-0.0802362	-0.0582413	-0.0622238	-0.0599436	-0.0854934	-0.0697613	-0.085248	-0.138485	-0.148849	-0.138699	-0.130132	-0.155342	-0.163236	-0.0541875	-0.102754	-0.0996737	-0.116847
212	-0.202681	-0.136403	-0.182459	-0.0942581	-0.134091	-0.072192	-0.101598	-0.154012	-0.163307	-0.0864356	-0.113244	-0.166363	-0.0801728	-0.129238	-0.0767525	-0.110901	-0.108423	-0.0807271	-0.0723028	-0.0776313	-0.0828014	-0.0841949	-0.0640052	-0.0664914	-0.156466	-0.0909961	-0.0954299	-0.0748602	-0.0684945	-0.0720811	-0.0756519	-0.0731342	-0.0907586	-0.0663726	-0.0703393	-0.067964	-0.0937276	-0.077758	-0.0935059	-0.147796	-0.156704	-0.146316	-0.138105	-0.163331	-0.171351	-0.0621446	-0.110671	-0.107639	-0.124566
213	-0.198358	-0.131906	-0.177907	-0.0897372	-0.129863	-0.067774	-0.0972113	-0.150385	-0.158723	-0.0818672	-0.108842	-0.162373	-0.0757469	-0.124487	-0.0721603	-0.10615	-0.103957	-0.0762537	-0.0679007	-0.0732212	-0.078328	-0.0797136	-0.0595873	-0.0619704	-0.152238	-0.0865781	-0.0910436	-0.070561	-0.0640765	-0.0675523	-0.0710518	-0.0685499	-0.085913	-0.0618517	-0.0658421	-0.0634589	-0.0891117	-0.0732608	-0.0889296	-0.143798	-0.152349	-0.141993	-0.133616	-0.159063	-0.166783	-0.0576712	-0.106182	-0.103015	-0.120536
214	-0.350683	-0.283439	-0.330652	-0.24131	-0.282244	-0.218658	-0.247652	-0.299243	-0.309908	-0.232926	-0.259964	-0.311531	-0.226069	-0.276029	-0.223124	-0.256338	-0.25443	-0.226417	-0.218239	-0.223638	-0.228626	-0.230344	-0.210369	-0.21272	-0.301357	-0.236663	-0.240867	-0.220416	-0.214715	-0.218492	-0.221572	-0.219497	-0.235348	-0.212641	-0.216584	-0.21409	-0.239941	-0.224042	-0.239655	-0.291048	-0.302924	-0.291713	-0.284176	-0.308633	-0.317255	-0.208405	-0.25705	-0.254018	-0.270162
215	-0.185856	-0.119563	-0.165532	-0.0774967	-0.11733	-0.0553276	-0.0848204	-0.137884	-0.146015	-0.0695634	-0.0963958	-0.149586	-0.0635302	-0.112199	-0.0599356	-0.0940918	-0.0916532	-0.064029	-0.0555335	-0.0607907	-0.0660005	-0.0673385	-0.0471805	-0.0496666	-0.140021	-0.0742664	-0.0786527	-0.0581067	-0.0516539	-0.0550664	-0.0588272	-0.0563173	-0.0733954	-0.0495795	-0.0535383	-0.051068	-0.0765783	-0.0608699	-0.0768158	-0.130797	-0.140172	-0.12995	-0.121526	-0.146949	-0.154487	-0.0453436	-0.0939572	-0.0908773	-0.10851
216	-0.250669	-0.184415	-0.230915	-0.142365	-0.18238	-0.120212	-0.149475	-0.201398	-0.211089	-0.134345	-0.161288	-0.213607	-0.128161	-0.177265	-0.124748	-0.158635	-0.156403	-0.128699	-0.120212	-0.125548	-0.130584	-0.13208	-0.111978	-0.114313	-0.203488	-0.138913	-0.143386	-0.12292	-0.11653	-0.120188	-0.123616	-0.121154	-0.1382	-0.114274	-0.118319	-0.115984	-0.141771	-0.125722	-0.141051	-0.194241	-0.204478	-0.193607	-0.185864	-0.210376	-0.218999	-0.110117	-0.158635	-0.155603	-0.171589
217	-0.231675	-0.165555	-0.212023	-0.12387	-0.163497	-0.101645	-0.130774	-0.183227	-0.192491	-0.115778	-0.142777	-0.195191	-0.10927	-0.158825	-0.10638	-0.140203	-0.137496	-0.109919	-0.101788	-0.107132	-0.11227	-0.113775	-0.0935297	-0.0960079	-0.186086	-0.120528	-0.124962	-0.104313	-0.0980427	-0.101463	-0.105192	-0.102674	-0.119737	-0.0957703	-0.0998795	-0.0974964	-0.123189	-0.107243	-0.123046	-0.176735	-0.186299	-0.175975	-0.167709	-0.192982	-0.200875	-0.0917482	-0.140306	-0.137131	-0.154487
218	-0.207772	-0.14193	-0.187827	-0.0997845	-0.139689	-0.0777659	-0.107314	-0.159261	-0.167859	-0.0919541	-0.118802	-0.171715	-0.0860793	-0.134677	-0.0823026	-0.116633	-0.114329	-0.0867206	-0.077758	-0.0831498	-0.0882645	-0.0895709	-0.0695396	-0.0718119	-0.160884	-0.09657	-0.101107	-0.080537	-0.0741476	-0.0776709	-0.0811942	-0.0787793	-0.0965304	-0.0719544	-0.0759449	-0.0734984	-0.0992382	-0.0832765	-0.0986365	-0.151557	-0.161977	-0.151138	-0.143244	-0.16778	-0.176553	-0.0676077	-0.116261	-0.113157	-0.128961
219	-0.237755	-0.172713	-0.217605	-0.130251	-0.170425	-0.108692	-0.13801	-0.189221	-0.198112	-0.122904	-0.149752	-0.201168	-0.116649	-0.165769	-0.113252	-0.147013	-0.144946	-0.117306	-0.108787	-0.114004	-0.119293	-0.120457	-0.100505	-0.102825	-0.190979	-0.127535	-0.132064	-0.111407	-0.105081	-0.10847	-0.111938	-0.109689	-0.126158	-0.102936	-0.106704	-0.104393	-0.129903	-0.114234	-0.129341	-0.180132	-0.193172	-0.181232	-0.173243	-0.197241	-0.207392	-0.0985732	-0.147115	-0.144503	-0.159039
220	-0.199324	-0.134194	-0.180417	-0.0927775	-0.132333	-0.0707272	-0.0998637	-0.153394	-0.161256	-0.0848283	-0.111851	-0.164589	-0.077948	-0.127725	-0.0753827	-0.108533	-0.10615	-0.0783676	-0.071036	-0.0762695	-0.0814951	-0.0828252	-0.0627464	-0.065185	-0.155508	-0.0898401	-0.0942819	-0.0735142	-0.0670772	-0.0705214	-0.0740922	-0.071614	-0.0867127	-0.0648049	-0.0688745	-0.0666339	-0.0921758	-0.0763645	-0.0918433	-0.144004	-0.155627	-0.145524	-0.136664	-0.162159	-0.170005	-0.0609016	-0.109436	-0.10634	-0.123466
221	-0.204011	-0.13839	-0.18451	-0.0966492	-0.136466	-0.0745831	-0.103989	-0.156909	-0.164502	-0.0887238	-0.115643	-0.168802	-0.0828965	-0.13128	-0.0791436	-0.11349	-0.110996	-0.0834744	-0.0748206	-0.0800541	-0.085145	-0.0864831	-0.0664122	-0.0687637	-0.158509	-0.0934901	-0.0980743	-0.0775205	-0.0709806	-0.0743376	-0.0781301	-0.0755569	-0.0927221	-0.0688349	-0.0727937	-0.070363	-0.095802	-0.080157	-0.0956595	-0.147963	-0.159055	-0.148786	-0.140433	-0.16546	-0.173552	-0.064512	-0.113141	-0.109879	-0.126799
222	-0.160765	-0.0946302	-0.140671	-0.0525961	-0.0923421	-0.0304745	-0.0599277	-0.113173	-0.120956	-0.0447023	-0.0715982	-0.125097	-0.0388117	-0.0873461	-0.0351221	-0.0694129	-0.0669189	-0.0393501	-0.0307754	-0.0360485	-0.0411632	-0.0425013	-0.0223591	-0.024861	-0.115137	-0.0494449	-0.05395	-0.0334753	-0.0269196	-0.030237	-0.0341404	-0.0314563	-0.0490095	-0.0247502	-0.0287802	-0.0262783	-0.051741	-0.0360643	-0.051931	-0.106055	-0.115342	-0.105081	-0.0965542	-0.122136	-0.129737	-0.0205539	-0.0691516	-0.0660005	-0.0835853
223	-0.18436	-0.118525	-0.164589	-0.0766258	-0.116451	-0.0545834	-0.0840049	-0.137005	-0.144526	-0.0687795	-0.095612	-0.149174	-0.0629839	-0.111336	-0.0591518	-0.0935772	-0.091099	-0.0635698	-0.0548209	-0.0600465	-0.0652087	-0.0664676	-0.0464125	-0.0487878	-0.138667	-0.0734984	-0.078043	-0.0575287	-0.0510284	-0.0543538	-0.0582175	-0.0555731	-0.0730154	-0.0488511	-0.0528574	-0.0503554	-0.075739	-0.0601098	-0.0756994	-0.128588	-0.139055	-0.128763	-0.120449	-0.145603	-0.153576	-0.0445123	-0.0931496	-0.0899114	-0.106982
224	-0.15991	-0.0937593	-0.139808	-0.0517173	-0.0915978	-0.0296907	-0.0591993	-0.112168	-0.119927	-0.0438631	-0.0707272	-0.124543	-0.0380516	-0.0864435	-0.0342195	-0.0685499	-0.0662142	-0.0386058	-0.0298886	-0.0351934	-0.0403635	-0.0417491	-0.0214565	-0.0239584	-0.114266	-0.048574	-0.0531503	-0.0325964	-0.0261041	-0.0295165	-0.0331903	-0.0306646	-0.0485265	-0.0239505	-0.0278776	-0.0254469	-0.0509176	-0.0352409	-0.0510284	-0.105461	-0.114353	-0.104171	-0.095707	-0.121091	-0.128755	-0.0196275	-0.0682411	-0.0651295	-0.0825718
225	-0.172452	-0.106324	-0.152428	-0.0642903	-0.104179	-0.0423112	-0.0717644	-0.1244	-0.132421	-0.0563411	-0.0832765	-0.137068	-0.0503317	-0.0990482	-0.0467451	-0.08102	-0.0785577	-0.0510205	-0.0424538	-0.047711	-0.052889	-0.0542429	-0.0340691	-0.0365314	-0.126546	-0.061147	-0.0656283	-0.0450824	-0.0386058	-0.0421133	-0.0456366	-0.0431901	-0.0611312	-0.0364602	-0.0404427	-0.0379804	-0.0635619	-0.0477585	-0.0634273	-0.117916	-0.126767	-0.116514	-0.108122	-0.133371	-0.141296	-0.0322481	-0.0807112	-0.07756	-0.0948123
226	-0.156624	-0.0904498	-0.136498	-0.0484077	-0.0883675	-0.0263733	-0.0558819	-0.10904	-0.116776	-0.0405298	-0.0674256	-0.121328	-0.0347342	-0.0831261	-0.0309654	-0.06528	-0.0628018	-0.0352726	-0.0265554	-0.0318443	-0.0371015	-0.0384237	-0.0182103	-0.0206727	-0.111186	-0.0453357	-0.0498012	-0.0293265	-0.022747	-0.0261753	-0.0298728	-0.0273313	-0.0450903	-0.0205618	-0.0245285	-0.0221611	-0.0475843	-0.0319393	-0.0477902	-0.1025	-0.111186	-0.101059	-0.0924608	-0.118011	-0.125564	-0.0163497	-0.0649554	-0.0618517	-0.0795632
227	-0.164867	-0.0986919	-0.144677	-0.0565786	-0.0966096	-0.0345758	-0.0641082	-0.117377	-0.125319	-0.0487719	-0.0756519	-0.129436	-0.0428655	-0.091384	-0.0391046	-0.0732767	-0.0709964	-0.0433959	-0.0349163	-0.0401656	-0.0453912	-0.0466817	-0.0264762	-0.0289781	-0.11961	-0.053657	-0.0580671	-0.0374657	-0.0309575	-0.0344491	-0.0380437	-0.0355813	-0.0529841	-0.028796	-0.0327231	-0.030435	-0.0559531	-0.0401577	-0.0558977	-0.110782	-0.119452	-0.109452	-0.100719	-0.126332	-0.133814	-0.0246077	-0.0731342	-0.0701176	-0.0877341
228	-0.150607	-0.0844008	-0.130441	-0.0423192	-0.0822789	-0.0203322	-0.049817	-0.103094	-0.110774	-0.0345046	-0.0613687	-0.115319	-0.0287723	-0.0771008	-0.0248689	-0.0592468	-0.0568716	-0.0293107	-0.0205776	-0.025827	-0.0309971	-0.0323352	-0.0121296	-0.0146633	-0.105089	-0.0392709	-0.0437918	-0.0232221	-0.0167693	-0.0201105	-0.0238317	-0.0212427	-0.0391205	-0.0145524	-0.018527	-0.0160488	-0.0415828	-0.0258665	-0.041757	-0.0965542	-0.105145	-0.0949707	-0.0863802	-0.111946	-0.119531	-0.0103086	-0.0588826	-0.0557631	-0.0734746
229	-0.157883	-0.0917482	-0.137892	-0.0497379	-0.0896659	-0.0276717	-0.0571883	-0.110069	-0.118106	-0.0418599	-0.0687162	-0.122532	-0.0360485	-0.0844958	-0.032256	-0.0666418	-0.0641794	-0.036674	-0.0279409	-0.0331507	-0.0384237	-0.0397143	-0.0195246	-0.021979	-0.112326	-0.0465946	-0.0510601	-0.0306804	-0.0241247	-0.0274817	-0.031203	-0.0286535	-0.0465629	-0.0218999	-0.0258903	-0.0234121	-0.0489382	-0.0332378	-0.0490411	-0.103545	-0.112413	-0.102184	-0.0937197	-0.119072	-0.126799	-0.0177194	-0.0662301	-0.0630868	-0.0806162
230	-0.203069	-0.13748	-0.183425	-0.0958654	-0.135651	-0.0738942	-0.102888	-0.156482	-0.163869	-0.0875361	-0.114836	-0.16957	-0.0789456	-0.130718	-0.078138	-0.109808	-0.107947	-0.0800778	-0.073918	-0.0793019	-0.0845275	-0.0861426	-0.0658659	-0.0682411	-0.15862	-0.0929121	-0.0973855	-0.0764674	-0.069983	-0.0737121	-0.0761032	-0.0743851	-0.0920174	-0.067489	-0.0716061	-0.0696267	-0.0951686	-0.0795869	-0.0947886	-0.149974	-0.158065	-0.14858	-0.139261	-0.165104	-0.173006	-0.0640686	-0.112286	-0.109088	-0.126799
231	-0.167733	-0.101328	-0.147258	-0.0590647	-0.099064	-0.0371253	-0.0665547	-0.119483	-0.127528	-0.051163	-0.0781143	-0.13208	-0.0450745	-0.0938385	-0.0415987	-0.0755648	-0.0732925	-0.0457395	-0.0372994	-0.0426042	-0.0477902	-0.0491441	-0.028891	-0.0314088	-0.121906	-0.0560481	-0.0606086	-0.0400627	-0.0334594	-0.0368957	-0.0404031	-0.0380358	-0.0556048	-0.0312663	-0.035233	-0.0328181	-0.0583996	-0.0426913	-0.0584709	-0.113181	-0.122001	-0.11174	-0.103205	-0.128652	-0.136261	-0.0271096	-0.0756757	-0.0726116	-0.0901568
232	-0.156331	-0.0900856	-0.136181	-0.0480514	-0.0880666	-0.0260486	-0.0554781	-0.108779	-0.116498	-0.040221	-0.0671089	-0.121011	-0.034465	-0.0828173	-0.0306329	-0.0650266	-0.0625405	-0.0350509	-0.0262941	-0.0315513	-0.0368165	-0.038115	-0.0178778	-0.0203797	-0.110774	-0.0450269	-0.0495558	-0.0290652	-0.0224462	-0.0258349	-0.0295561	-0.0270383	-0.0448053	-0.0202847	-0.0242197	-0.0217811	-0.047323	-0.031583	-0.0474655	-0.102112	-0.110924	-0.100695	-0.0921679	-0.117615	-0.125224	-0.0161042	-0.0646228	-0.0615271	-0.0791515
233	-0.169609	-0.103332	-0.149459	-0.0612895	-0.101305	-0.0393343	-0.0687716	-0.122064	-0.129729	-0.0534274	-0.0803391	-0.134503	-0.0472439	-0.096087	-0.0438156	-0.0777501	-0.0755569	-0.0478456	-0.0395797	-0.0448211	-0.0500783	-0.0514085	-0.0311871	-0.0336653	-0.124202	-0.0583046	-0.0628018	-0.0422717	-0.0357001	-0.0391521	-0.0426913	-0.0402448	-0.0576554	-0.0334911	-0.0374657	-0.0350588	-0.060569	-0.0448924	-0.060672	-0.115556	-0.124234	-0.114131	-0.105414	-0.131003	-0.138517	-0.0293898	-0.0778847	-0.074876	-0.0925875
234	-0.213045	-0.146712	-0.192792	-0.104614	-0.14474	-0.0827381	-0.112112	-0.165167	-0.17303	-0.0966809	-0.123688	-0.177812	-0.0900064	-0.139293	-0.0870611	-0.120212	-0.118446	-0.0905289	-0.0829202	-0.0881774	-0.0933951	-0.094749	-0.0745356	-0.0770771	-0.167495	-0.101685	-0.106198	-0.0855488	-0.0789139	-0.0824768	-0.0855805	-0.0835219	-0.100014	-0.0767445	-0.0806954	-0.0784231	-0.103933	-0.0882962	-0.103862	-0.158556	-0.167527	-0.157392	-0.148683	-0.174265	-0.18185	-0.0727462	-0.121249	-0.118193	-0.135754
235	-0.166236	-0.0999587	-0.146015	-0.0577662	-0.0978843	-0.0358426	-0.0653433	-0.118604	-0.1263	-0.0498883	-0.0768475	-0.131138	-0.0438868	-0.0924846	-0.040316	-0.0743535	-0.0721286	-0.0444727	-0.0360801	-0.0413453	-0.0465075	-0.0478852	-0.0276797	-0.0301737	-0.120623	-0.0548209	-0.0593102	-0.0388038	-0.0322006	-0.0355972	-0.0391838	-0.036769	-0.0542113	-0.030047	-0.0339662	-0.0315672	-0.0571249	-0.0414245	-0.0570933	-0.111938	-0.120655	-0.110505	-0.10193	-0.127409	-0.134978	-0.0258665	-0.0743614	-0.0712973	-0.0888979
236	-0.151811	-0.0855963	-0.131692	-0.0435622	-0.0835061	-0.0215594	-0.0510601	-0.104353	-0.112025	-0.0356843	-0.0626118	-0.116554	-0.0298411	-0.0782489	-0.0260566	-0.0603553	-0.0580117	-0.0304112	-0.0218444	-0.0270542	-0.032256	-0.033602	-0.0134123	-0.0158746	-0.106348	-0.0404902	-0.0450428	-0.0245364	-0.0179094	-0.0213061	-0.0250669	-0.0225016	-0.0401735	-0.0157638	-0.0197146	-0.0172919	-0.0427784	-0.0271096	-0.0430001	-0.0977735	-0.106427	-0.0962137	-0.0876391	-0.113236	-0.120687	-0.0115279	-0.0600623	-0.0570062	-0.0747493
237	-0.165334	-0.0995549	-0.145453	-0.0575921	-0.0974885	-0.0355813	-0.0649474	-0.118668	-0.126126	-0.049532	-0.0765624	-0.130417	-0.0423983	-0.0923341	-0.0398726	-0.0724057	-0.0708381	-0.0426834	-0.035811	-0.0410603	-0.0462938	-0.0477031	-0.02745	-0.0299362	-0.120457	-0.0545676	-0.0590806	-0.0383683	-0.0318047	-0.0353517	-0.0383525	-0.0362306	-0.0514085	-0.0294532	-0.0335307	-0.0313376	-0.0568241	-0.0412345	-0.0568082	-0.111566	-0.120148	-0.110259	-0.101226	-0.12714	-0.134764	-0.0257003	-0.0741238	-0.0708856	-0.0886683
238	-0.204494	-0.137947	-0.184059	-0.0959208	-0.135976	-0.073918	-0.103284	-0.156822	-0.164502	-0.0878845	-0.114852	-0.169031	-0.0810121	-0.130631	-0.0781855	-0.11121	-0.109476	-0.0814634	-0.0740368	-0.0793573	-0.0845354	-0.0859289	-0.0656838	-0.0681778	-0.158738	-0.0928805	-0.0973301	-0.0766575	-0.0701255	-0.0736092	-0.0767287	-0.0745672	-0.0908694	-0.067869	-0.0718119	-0.0695713	-0.0951528	-0.0794603	-0.0951528	-0.150219	-0.158453	-0.148525	-0.139705	-0.165555	-0.173037	-0.0638707	-0.11235	-0.109143	-0.126997
239	-0.191272	-0.124931	-0.17105	-0.0828965	-0.122817	-0.0607511	-0.0902835	-0.143473	-0.151209	-0.074876	-0.101875	-0.155065	-0.0689458	-0.117488	-0.0652483	-0.0993332	-0.0970926	-0.0694604	-0.0610441	-0.0662697	-0.071424	-0.0727937	-0.0525644	-0.0550426	-0.145492	-0.0797294	-0.0841791	-0.0637361	-0.0571249	-0.0605374	-0.0641636	-0.0616379	-0.0787002	-0.0549476	-0.0588826	-0.056539	-0.0820018	-0.0663172	-0.0820334	-0.136696	-0.145397	-0.135231	-0.126672	-0.152278	-0.159879	-0.0507117	-0.0992461	-0.0960237	-0.113735
240	-0.196497	-0.130346	-0.176497	-0.0883833	-0.128248	-0.0661905	-0.0956516	-0.148422	-0.156229	-0.080347	-0.10733	-0.160916	-0.074488	-0.122888	-0.0707351	-0.105066	-0.102627	-0.0750739	-0.0664518	-0.0716615	-0.0768871	-0.0781855	-0.0579721	-0.0604899	-0.150908	-0.0851213	-0.0896422	-0.0691041	-0.0625563	-0.0659609	-0.0696821	-0.0671643	-0.0846541	-0.0604503	-0.064409	-0.0619388	-0.0873857	-0.0717803	-0.0876232	-0.142412	-0.150742	-0.140686	-0.132088	-0.157804	-0.165365	-0.0562302	-0.104717	-0.101542	-0.119309
241	-0.174946	-0.10862	-0.154534	-0.0663488	-0.106625	-0.0444569	-0.0738705	-0.127187	-0.135342	-0.0584076	-0.0854617	-0.139816	-0.0521686	-0.101075	-0.0488274	-0.082176	-0.0804816	-0.0525644	-0.0446944	-0.04992	-0.0552089	-0.0565707	-0.0362543	-0.0388038	-0.129261	-0.0633956	-0.0679957	-0.0473072	-0.0407515	-0.0442827	-0.0475131	-0.0453357	-0.0617329	-0.0385504	-0.0424775	-0.0401973	-0.0659213	-0.0500862	-0.0655888	-0.120331	-0.129309	-0.119048	-0.110497	-0.13592	-0.143592	-0.0344491	-0.0829915	-0.0799749	-0.0973459
242	-0.182602	-0.116205	-0.162167	-0.0740051	-0.11402	-0.0520102	-0.0814951	-0.13421	-0.142832	-0.0660717	-0.093023	-0.146807	-0.0597298	-0.108803	-0.056444	-0.0899906	-0.088027	-0.0601969	-0.0522161	-0.057497	-0.0627305	-0.064124	-0.0438789	-0.0464125	-0.136854	-0.0710281	-0.0754936	-0.0549239	-0.0483523	-0.0518519	-0.0551772	-0.0529207	-0.0696742	-0.0461592	-0.0501496	-0.0477822	-0.0734033	-0.0576554	-0.0732529	-0.127939	-0.136783	-0.126601	-0.117963	-0.143473	-0.151201	-0.0420737	-0.0905131	-0.0875124	-0.104971
243	-0.160061	-0.0941948	-0.140053	-0.0519785	-0.0921758	-0.0301341	-0.0595952	-0.112603	-0.121312	-0.044354	-0.0711548	-0.124931	-0.0382971	-0.0869581	-0.0346312	-0.0685262	-0.0665072	-0.0387484	-0.030435	-0.0356922	-0.0409415	-0.0422004	-0.0220265	-0.0245285	-0.114986	-0.0491441	-0.0536491	-0.0330636	-0.0265395	-0.0300787	-0.0334674	-0.0311	-0.0479485	-0.024291	-0.028226	-0.0259853	-0.0516935	-0.0357397	-0.0513689	-0.106024	-0.115018	-0.104725	-0.0961741	-0.121566	-0.129301	-0.0201738	-0.0686766	-0.0656679	-0.0829994
244	-0.150758	-0.084575	-0.13071	-0.0425408	-0.0825164	-0.0205697	-0.0500546	-0.103332	-0.111257	-0.0347263	-0.0616617	-0.115445	-0.0289623	-0.07737	-0.025154	-0.0594289	-0.0570378	-0.0295007	-0.0208627	-0.0261357	-0.03129	-0.0326598	-0.0124147	-0.0149324	-0.105509	-0.0395955	-0.0440689	-0.0235705	-0.0170148	-0.0204193	-0.0240851	-0.0215357	-0.0391917	-0.0148612	-0.0187645	-0.0163893	-0.0419391	-0.0261832	-0.0420104	-0.0968788	-0.105414	-0.0952557	-0.0867444	-0.112263	-0.119776	-0.0105541	-0.0591439	-0.056064	-0.0737359
245	-0.152887	-0.0867048	-0.132824	-0.0446627	-0.0845829	-0.0226362	-0.0521844	-0.10539	-0.113181	-0.0368244	-0.0637123	-0.117591	-0.0309892	-0.0794761	-0.0272046	-0.0615667	-0.0590885	-0.0315672	-0.0228896	-0.0281785	-0.033404	-0.0347025	-0.0145366	-0.0169989	-0.10756	-0.0416145	-0.0461037	-0.0255894	-0.0190416	-0.022462	-0.0261832	-0.023618	-0.0413691	-0.0168485	-0.0208231	-0.0184478	-0.0439422	-0.0282418	-0.0441006	-0.0990165	-0.107528	-0.0973301	-0.0887633	-0.114392	-0.121827	-0.0126364	-0.061242	-0.0581463	-0.0759211
246	-0.161391	-0.0951053	-0.141146	-0.0529366	-0.09292	-0.0309179	-0.0604661	-0.113704	-0.121391	-0.0450586	-0.0719782	-0.12558	-0.0391284	-0.0876786	-0.0354547	-0.0695079	-0.0673148	-0.0396589	-0.0312267	-0.0364206	-0.041662	-0.0429684	-0.0227708	-0.0253044	-0.115794	-0.0498883	-0.0543696	-0.0339187	-0.0273075	-0.0307358	-0.03437	-0.0318759	-0.0492707	-0.0251936	-0.0290969	-0.0266741	-0.0522556	-0.0364839	-0.0523427	-0.107211	-0.115833	-0.105659	-0.0970213	-0.122658	-0.130156	-0.0209814	-0.0695079	-0.0664518	-0.0841078
247	-0.162792	-0.0967125	-0.142587	-0.0545517	-0.0946065	-0.0325727	-0.0620259	-0.114741	-0.123521	-0.0467371	-0.073625	-0.127147	-0.0406644	-0.0893967	-0.0370382	-0.071036	-0.0688349	-0.0411553	-0.0327944	-0.0380912	-0.0433643	-0.044639	-0.0244335	-0.0269829	-0.11729	-0.0514797	-0.0560402	-0.0355022	-0.0289702	-0.0324302	-0.0358822	-0.0335545	-0.0508147	-0.0267533	-0.0307279	-0.0283922	-0.05395	-0.0381783	-0.0539342	-0.108795	-0.117314	-0.107092	-0.0985256	-0.124036	-0.131692	-0.0226204	-0.0711152	-0.0680432	-0.0854776
248	-0.152618	-0.0864831	-0.132579	-0.0444173	-0.0844404	-0.0224224	-0.0519548	-0.105216	-0.112959	-0.0366344	-0.0635223	-0.117282	-0.0307596	-0.0791911	-0.0269829	-0.0613133	-0.0589618	-0.0313534	-0.0227312	-0.0279647	-0.0331665	-0.0345046	-0.0142515	-0.016801	-0.107282	-0.0414245	-0.0458662	-0.0253994	-0.0187724	-0.022272	-0.0259536	-0.0234042	-0.0410444	-0.0166901	-0.0206172	-0.0182499	-0.0437522	-0.0280359	-0.0439106	-0.0987711	-0.107314	-0.0971559	-0.0885496	-0.114123	-0.121653	-0.0124543	-0.0609887	-0.0579325	-0.0756282
249	-0.161739	-0.095707	-0.141787	-0.05376	-0.0937435	-0.0317651	-0.0612816	-0.114567	-0.122381	-0.0458662	-0.0728254	-0.126316	-0.0397222	-0.0885892	-0.0363098	-0.0702363	-0.0678373	-0.0402685	-0.0320264	-0.0372519	-0.0425092	-0.0439027	-0.0236576	-0.0261278	-0.116791	-0.0508147	-0.0552564	-0.034655	-0.0281626	-0.0315672	-0.03513	-0.0326281	-0.0497933	-0.0258745	-0.0298728	-0.0275767	-0.0531345	-0.0373549	-0.0531662	-0.108138	-0.116665	-0.106586	-0.0978843	-0.123553	-0.131019	-0.0217969	-0.0703155	-0.0672514	-0.0849946
250	-0.1782	-0.112049	-0.158263	-0.070078	-0.110093	-0.0481148	-0.07756	-0.130623	-0.138501	-0.0622871	-0.0891592	-0.142872	-0.0563094	-0.104971	-0.0526832	-0.0868869	-0.08448	-0.0569191	-0.0484236	-0.053665	-0.0588589	-0.0601969	-0.0399993	-0.0425092	-0.133038	-0.0671089	-0.0715348	-0.0511155	-0.0445519	-0.0478852	-0.0516381	-0.0491124	-0.0666814	-0.0423192	-0.0462938	-0.0439343	-0.0694288	-0.0537521	-0.0694288	-0.124368	-0.132999	-0.122856	-0.114305	-0.139831	-0.147369	-0.0381229	-0.0867206	-0.0836565	-0.101368
251	-0.163133	-0.0968471	-0.142943	-0.0547734	-0.094844	-0.0328023	-0.062303	-0.11535	-0.123648	-0.0469984	-0.0738705	-0.127725	-0.0410444	-0.0896105	-0.0372836	-0.0713131	-0.069215	-0.0415432	-0.0331032	-0.0383287	-0.0434989	-0.0448607	-0.0246472	-0.0271888	-0.117686	-0.0517964	-0.0563015	-0.0357634	-0.0291919	-0.0326519	-0.0361831	-0.0337761	-0.0510997	-0.0270225	-0.0309258	-0.0286456	-0.0542113	-0.0383841	-0.0541717	-0.109159	-0.117551	-0.107449	-0.0988107	-0.124416	-0.131938	-0.0228025	-0.0713448	-0.0682965	-0.0858655
252	-0.150916	-0.0846937	-0.13079	-0.0426517	-0.0826431	-0.0206489	-0.0501971	-0.103466	-0.111202	-0.0347975	-0.0617171	-0.115461	-0.028899	-0.0774175	-0.0251698	-0.0593656	-0.0570695	-0.0294611	-0.0209339	-0.0261437	-0.0313376	-0.0326994	-0.0124384	-0.014972	-0.105517	-0.039643	-0.0441085	-0.0235625	-0.0169831	-0.0204272	-0.0241089	-0.0216069	-0.0391126	-0.0148612	-0.0187962	-0.016413	-0.0419391	-0.0262545	-0.04205	-0.0969184	-0.105517	-0.0952953	-0.0867602	-0.112373	-0.11984	-0.010657	-0.0592151	-0.0561115	-0.0738467
253	-0.188017	-0.12155	-0.167654	-0.0794761	-0.119167	-0.05741	-0.0868156	-0.140362	-0.148034	-0.0715506	-0.0985573	-0.151795	-0.0653354	-0.114297	-0.0619546	-0.0959208	-0.0936009	-0.0658738	-0.0576871	-0.0629285	-0.0681699	-0.0695158	-0.0492549	-0.0517489	-0.1425	-0.0764595	-0.0808617	-0.0603474	-0.0537679	-0.0571803	-0.0608541	-0.0582888	-0.0752244	-0.051551	-0.0556206	-0.053182	-0.0786527	-0.0629443	-0.0786368	-0.133743	-0.142238	-0.132318	-0.123363	-0.149229	-0.156688	-0.0474418	-0.0959287	-0.0927459	-0.110814
254	-0.164534	-0.0982565	-0.144424	-0.0562619	-0.0962533	-0.0342195	-0.0637756	-0.116863	-0.124566	-0.0483761	-0.0752798	-0.129127	-0.0425884	-0.0909961	-0.03878	-0.0731104	-0.0706797	-0.0431742	-0.0345362	-0.0397222	-0.0449003	-0.0462383	-0.0260011	-0.0285031	-0.118858	-0.0531662	-0.0576396	-0.0371648	-0.0306408	-0.0340453	-0.037727	-0.0351855	-0.0530157	-0.0284556	-0.0323906	-0.0299837	-0.0554702	-0.0397776	-0.0555256	-0.110339	-0.119016	-0.108715	-0.100275	-0.12558	-0.133339	-0.0242355	-0.0727224	-0.0695554	-0.0872194
255	-0.160654	-0.0943531	-0.140425	-0.0522556	-0.0922629	-0.0302449	-0.0597615	-0.113141	-0.120806	-0.044449	-0.0712973	-0.125049	-0.0385029	-0.0870136	-0.0347579	-0.0689062	-0.0665864	-0.038978	-0.0305379	-0.0357555	-0.0410207	-0.0423192	-0.0220978	-0.0246393	-0.11516	-0.0491916	-0.0536808	-0.0331982	-0.0266345	-0.0300312	-0.0336495	-0.0311396	-0.048574	-0.0244335	-0.0283764	-0.0260249	-0.0515272	-0.0357239	-0.0515193	-0.10672	-0.115057	-0.104986	-0.0963246	-0.121977	-0.129436	-0.0203401	-0.0688429	-0.0656363	-0.0834982
256	-0.192507	-0.126174	-0.172198	-0.0841078	-0.124052	-0.0620575	-0.091582	-0.145041	-0.152808	-0.0761191	-0.103157	-0.157004	-0.0697534	-0.118874	-0.0664676	-0.100212	-0.0980902	-0.0702918	-0.0622159	-0.0676315	-0.0727462	-0.0741634	-0.0538708	-0.0562698	-0.146878	-0.0810042	-0.0852875	-0.0647891	-0.0583126	-0.0617646	-0.0652087	-0.0627939	-0.0798482	-0.0561273	-0.060094	-0.0578454	-0.0833082	-0.0672514	-0.0825718	-0.138675	-0.146577	-0.136514	-0.1279	-0.153465	-0.16105	-0.052026	-0.100473	-0.0971638	-0.114978
257	-0.195808	-0.129436	-0.1755	-0.0873857	-0.127219	-0.0652879	-0.094654	-0.147923	-0.155896	-0.0794127	-0.106324	-0.159823	-0.0731579	-0.122001	-0.0697534	-0.103704	-0.101328	-0.073633	-0.0654304	-0.0706797	-0.0758182	-0.0772513	-0.0570774	-0.0595556	-0.149879	-0.0841553	-0.0885496	-0.0679086	-0.0615191	-0.064892	-0.068637	-0.0661113	-0.0833082	-0.0593735	-0.0633877	-0.0609966	-0.0864435	-0.0707035	-0.0864435	-0.141201	-0.149847	-0.139626	-0.131146	-0.156727	-0.164399	-0.0552247	-0.103751	-0.100497	-0.118145
258	-0.159	-0.09273	-0.138921	-0.0507434	-0.090719	-0.0286773	-0.0581938	-0.111574	-0.119262	-0.0428813	-0.0697534	-0.123608	-0.0370382	-0.0854459	-0.0332061	-0.067584	-0.0652245	-0.0376003	-0.0289385	-0.0342037	-0.0393343	-0.0406644	-0.0204826	-0.0229529	-0.113395	-0.0476318	-0.0520973	-0.0315988	-0.0250985	-0.0284318	-0.0322243	-0.029659	-0.0473943	-0.0229054	-0.0268246	-0.0244731	-0.0499121	-0.0341641	-0.0499121	-0.104971	-0.113474	-0.10326	-0.094749	-0.120212	-0.127852	-0.018717	-0.0672277	-0.0641398	-0.0818276
259	-0.169055	-0.102817	-0.148944	-0.0608224	-0.100727	-0.0387246	-0.0682965	-0.121494	-0.129254	-0.0529128	-0.0798086	-0.133743	-0.0472122	-0.0955328	-0.0432693	-0.0777659	-0.0752956	-0.0477902	-0.038978	-0.0442589	-0.0494291	-0.0507513	-0.030522	-0.0330319	-0.123458	-0.0576791	-0.0621605	-0.0415907	-0.0350984	-0.0384396	-0.0423033	-0.0397222	-0.0575604	-0.0330161	-0.0369352	-0.0345283	-0.0600069	-0.0442352	-0.0600623	-0.114859	-0.12349	-0.113213	-0.104796	-0.130227	-0.137852	-0.0287406	-0.0772275	-0.0740368	-0.0918037
260	-0.163069	-0.0966967	-0.1428	-0.0546072	-0.0945669	-0.0325331	-0.0620734	-0.115255	-0.122943	-0.0467213	-0.0736171	-0.127551	-0.0408465	-0.0892938	-0.0370619	-0.0713765	-0.0690012	-0.0414007	-0.0328973	-0.0380833	-0.0432772	-0.044639	-0.0244176	-0.0269117	-0.117449	-0.0515668	-0.0559769	-0.0355259	-0.0289465	-0.0323747	-0.0360406	-0.0334911	-0.0512897	-0.0268008	-0.0307517	-0.0283131	-0.0538075	-0.0380833	-0.0539658	-0.108929	-0.117417	-0.107306	-0.0986523	-0.124305	-0.131803	-0.0225966	-0.0711231	-0.0680907	-0.0857784
261	-0.180915	-0.114646	-0.160615	-0.0724453	-0.11246	-0.0505296	-0.0797611	-0.131645	-0.140417	-0.0645753	-0.0914711	-0.145302	-0.058653	-0.107243	-0.0550109	-0.0892067	-0.0868077	-0.0593656	-0.0506009	-0.055874	-0.0611312	-0.0624693	-0.0422717	-0.044734	-0.134764	-0.069405	-0.0738546	-0.0533166	-0.0468321	-0.0503079	-0.0538312	-0.0515035	-0.0697455	-0.0447023	-0.0486373	-0.0461829	-0.0717407	-0.0559848	-0.0717328	-0.126435	-0.135025	-0.124598	-0.116316	-0.141605	-0.149546	-0.0404506	-0.088985	-0.0858972	-0.103039
262	-0.181596	-0.115216	-0.161217	-0.0730471	-0.113031	-0.0510918	-0.0804895	-0.133244	-0.141716	-0.0652641	-0.0920808	-0.146142	-0.0590647	-0.107876	-0.0555731	-0.0895551	-0.0872273	-0.059714	-0.0513451	-0.056642	-0.0618517	-0.0631422	-0.043008	-0.0454782	-0.135936	-0.070078	-0.0744722	-0.0539262	-0.0474339	-0.0509018	-0.0543934	-0.052034	-0.0697059	-0.0452328	-0.0491678	-0.0468638	-0.0724295	-0.056634	-0.0722949	-0.127235	-0.135881	-0.125802	-0.117132	-0.14261	-0.150282	-0.0410999	-0.0896105	-0.0865702	-0.104147
263	-0.219838	-0.155936	-0.199284	-0.113252	-0.153766	-0.0924687	-0.121471	-0.174756	-0.18109	-0.105984	-0.133482	-0.185911	-0.0994995	-0.148849	-0.0962296	-0.129048	-0.12771	-0.0997845	-0.0926904	-0.0974093	-0.10292	-0.10425	-0.0842741	-0.0867998	-0.175539	-0.111194	-0.115635	-0.0948915	-0.08851	-0.0915266	-0.0948282	-0.0921758	-0.108478	-0.0859605	-0.0900301	-0.0880349	-0.112152	-0.0980981	-0.112643	-0.165065	-0.175579	-0.164162	-0.155017	-0.1812	-0.191216	-0.0825323	-0.130156	-0.126387	-0.143632
264	-0.263899	-0.198168	-0.244081	-0.156078	-0.196172	-0.134194	-0.163441	-0.215444	-0.223401	-0.148232	-0.175167	-0.227272	-0.141779	-0.190852	-0.138636	-0.17223	-0.170108	-0.142373	-0.134305	-0.139626	-0.144732	-0.146039	-0.126023	-0.128335	-0.217486	-0.153101	-0.157606	-0.136918	-0.130505	-0.134075	-0.137266	-0.135089	-0.152001	-0.128288	-0.13227	-0.129903	-0.155445	-0.139752	-0.155088	-0.207914	-0.218413	-0.207835	-0.199838	-0.224462	-0.233029	-0.124091	-0.172689	-0.169554	-0.185737
265	-0.184312	-0.11843	-0.164399	-0.0764437	-0.116364	-0.0544646	-0.0838386	-0.136181	-0.143964	-0.0685974	-0.0954932	-0.14877	-0.0627939	-0.11121	-0.0590093	-0.0932684	-0.0908773	-0.0633323	-0.0546309	-0.0598881	-0.0650187	-0.066333	-0.0462462	-0.0485978	-0.137994	-0.0733954	-0.0779243	-0.0573466	-0.0508384	-0.0541796	-0.057885	-0.055391	-0.0730312	-0.048669	-0.0526199	-0.0501575	-0.0755332	-0.0599673	-0.075454	-0.128343	-0.138826	-0.128216	-0.120093	-0.144914	-0.153339	-0.0443698	-0.0929438	-0.0897134	-0.10638
266	-0.221999	-0.155864	-0.201802	-0.113767	-0.153695	-0.0917166	-0.121043	-0.173109	-0.180361	-0.105683	-0.132666	-0.186497	-0.0990799	-0.148327	-0.0960633	-0.129665	-0.127496	-0.0998083	-0.0917958	-0.0970847	-0.10231	-0.103648	-0.0835378	-0.0858576	-0.175294	-0.1106	-0.115152	-0.0944798	-0.0879478	-0.0913999	-0.0945431	-0.0925796	-0.110101	-0.0857309	-0.089753	-0.0873224	-0.11269	-0.0972509	-0.112817	-0.166664	-0.175809	-0.165563	-0.157337	-0.182333	-0.19063	-0.0816534	-0.130204	-0.126934	-0.143822
267	-0.248769	-0.183552	-0.229268	-0.141811	-0.181509	-0.11984	-0.148849	-0.201255	-0.208215	-0.133569	-0.160678	-0.210464	-0.12592	-0.176394	-0.124099	-0.156126	-0.154495	-0.126419	-0.119927	-0.125192	-0.130378	-0.131732	-0.111677	-0.113981	-0.203235	-0.138826	-0.143347	-0.122508	-0.116055	-0.119531	-0.122365	-0.120497	-0.134748	-0.113624	-0.117726	-0.115414	-0.140774	-0.125398	-0.140417	-0.191462	-0.204114	-0.193734	-0.18523	-0.210155	-0.218674	-0.109856	-0.15835	-0.15516	-0.171533
268	-0.291563	-0.225689	-0.271476	-0.183607	-0.223836	-0.161755	-0.190971	-0.24306	-0.251112	-0.175436	-0.202499	-0.255736	-0.167464	-0.218239	-0.165825	-0.19759	-0.196426	-0.168295	-0.1617	-0.167028	-0.172317	-0.173734	-0.153592	-0.155849	-0.245285	-0.180591	-0.185151	-0.164257	-0.157796	-0.161533	-0.163798	-0.162349	-0.178057	-0.155445	-0.159506	-0.157289	-0.182903	-0.167289	-0.182451	-0.236053	-0.245776	-0.235594	-0.22713	-0.252118	-0.260494	-0.151621	-0.200123	-0.196996	-0.213417
269	-0.307651	-0.243606	-0.288515	-0.201826	-0.241864	-0.180314	-0.209102	-0.26222	-0.268032	-0.193615	-0.221033	-0.271207	-0.184819	-0.236615	-0.184193	-0.213931	-0.213829	-0.184732	-0.180361	-0.185595	-0.190733	-0.192388	-0.172254	-0.174605	-0.263962	-0.199324	-0.203789	-0.182721	-0.176315	-0.179641	-0.182008	-0.180329	-0.190511	-0.173608	-0.177835	-0.175896	-0.200899	-0.185991	-0.200503	-0.251643	-0.264192	-0.25416	-0.244493	-0.270098	-0.279148	-0.170385	-0.2185	-0.21504	-0.231801
270	-0.251358	-0.185515	-0.23116	-0.143315	-0.183504	-0.121415	-0.150607	-0.202316	-0.209316	-0.135208	-0.162254	-0.214771	-0.128248	-0.17778	-0.125699	-0.15858	-0.156854	-0.128953	-0.121502	-0.126736	-0.132017	-0.133315	-0.113213	-0.115564	-0.204644	-0.140283	-0.144859	-0.12406	-0.117591	-0.121043	-0.123988	-0.122247	-0.13843	-0.115342	-0.119341	-0.116926	-0.142254	-0.12695	-0.142175	-0.194866	-0.205673	-0.195096	-0.186822	-0.211564	-0.220226	-0.111328	-0.159871	-0.156775	-0.17299
271	-0.21732	-0.153481	-0.198437	-0.111558	-0.151684	-0.0900539	-0.119167	-0.172167	-0.179949	-0.10391	-0.130948	-0.182491	-0.0957862	-0.146918	-0.0942739	-0.125382	-0.124456	-0.095802	-0.0902122	-0.0954536	-0.100774	-0.10212	-0.0820572	-0.0844562	-0.173639	-0.109159	-0.113616	-0.0925717	-0.0862614	-0.089848	-0.0924371	-0.0904419	-0.100521	-0.083712	-0.0877578	-0.0858734	-0.111455	-0.0957466	-0.110069	-0.160773	-0.174423	-0.163576	-0.154392	-0.179189	-0.188833	-0.0800937	-0.128343	-0.125421	-0.140726
272	-0.267573	-0.203615	-0.2488	-0.161874	-0.202134	-0.140401	-0.169482	-0.22234	-0.22979	-0.154012	-0.181169	-0.23249	-0.145271	-0.196885	-0.144336	-0.17432	-0.174249	-0.145326	-0.140465	-0.145738	-0.151043	-0.152491	-0.132294	-0.134685	-0.223892	-0.159491	-0.16398	-0.142864	-0.136554	-0.140037	-0.142199	-0.140639	-0.150061	-0.133941	-0.137947	-0.136094	-0.161525	-0.146094	-0.160354	-0.211406	-0.224414	-0.213995	-0.204763	-0.229877	-0.239101	-0.130449	-0.178675	-0.175587	-0.191493
273	-0.1839	-0.118359	-0.164154	-0.0764674	-0.116483	-0.054623	-0.0838307	-0.136783	-0.143861	-0.0684707	-0.0955091	-0.147717	-0.0612262	-0.11117	-0.0588589	-0.0912099	-0.0897214	-0.0617171	-0.0548209	-0.0601019	-0.0653354	-0.0666259	-0.0464679	-0.0490015	-0.138945	-0.073633	-0.0781697	-0.0573308	-0.0508542	-0.0543063	-0.0572279	-0.055296	-0.0702918	-0.0485186	-0.0525011	-0.0502763	-0.0757469	-0.0602048	-0.0754698	-0.128454	-0.139301	-0.129119	-0.120212	-0.145603	-0.153671	-0.0446865	-0.0930626	-0.0900777	-0.107156
274	-0.18854	-0.124772	-0.169863	-0.0830944	-0.123102	-0.0615746	-0.0906952	-0.144693	-0.151921	-0.0753748	-0.102548	-0.155801	-0.0678136	-0.118296	-0.0658025	-0.0973222	-0.0962454	-0.0677027	-0.0618279	-0.0670139	-0.0723582	-0.0737517	-0.0536095	-0.0560323	-0.145872	-0.0806875	-0.0852638	-0.0643457	-0.0578613	-0.061242	-0.0641161	-0.06201	-0.0720653	-0.0553118	-0.0593181	-0.0574416	-0.082841	-0.0673939	-0.081978	-0.133489	-0.146268	-0.135762	-0.126324	-0.1517	-0.160607	-0.051646	-0.10003	-0.0970688	-0.113458
275	-0.233749	-0.170195	-0.215555	-0.128707	-0.169134	-0.10737	-0.136506	-0.190971	-0.199031	-0.121233	-0.148279	-0.204035	-0.113189	-0.164114	-0.111463	-0.142317	-0.141684	-0.112943	-0.107615	-0.112856	-0.118161	-0.119594	-0.0994282	-0.101883	-0.191786	-0.126625	-0.131114	-0.110125	-0.103593	-0.107203	-0.109697	-0.107694	-0.117599	-0.100996	-0.104939	-0.10326	-0.128945	-0.113221	-0.127456	-0.179957	-0.191976	-0.181612	-0.171818	-0.197408	-0.206299	-0.0974805	-0.145674	-0.142864	-0.159206
276	-0.379566	-0.318546	-0.361538	-0.276139	-0.316265	-0.254992	-0.284192	-0.33773	-0.344753	-0.268729	-0.295957	-0.347801	-0.260772	-0.31165	-0.25895	-0.289758	-0.289465	-0.260399	-0.255356	-0.260312	-0.26557	-0.267224	-0.24709	-0.249449	-0.338466	-0.273954	-0.27857	-0.257715	-0.251263	-0.254477	-0.257264	-0.254936	-0.262585	-0.248468	-0.252553	-0.250843	-0.275815	-0.260906	-0.275261	-0.32621	-0.338205	-0.327524	-0.317326	-0.343019	-0.353525	-0.245214	-0.292647	-0.289346	-0.305767
277	-0.294904	-0.233377	-0.275894	-0.190939	-0.231176	-0.169989	-0.199229	-0.252957	-0.260289	-0.183837	-0.211002	-0.26382	-0.17641	-0.22671	-0.173988	-0.205555	-0.204731	-0.175896	-0.17029	-0.175223	-0.180527	-0.182127	-0.162048	-0.164494	-0.253416	-0.188936	-0.193512	-0.172602	-0.166205	-0.169269	-0.172467	-0.169965	-0.178968	-0.163544	-0.167535	-0.165793	-0.190535	-0.175848	-0.190258	-0.241247	-0.253662	-0.242363	-0.232379	-0.258032	-0.268689	-0.160171	-0.207882	-0.204605	-0.220717
278	-0.175429	-0.112943	-0.157646	-0.0718594	-0.111677	-0.0502921	-0.0793019	-0.134186	-0.141185	-0.0641161	-0.0913207	-0.146134	-0.0564123	-0.107077	-0.0544884	-0.085628	-0.0847808	-0.0560402	-0.0506959	-0.055771	-0.0611074	-0.0626118	-0.0424538	-0.0449003	-0.134622	-0.0694842	-0.0740526	-0.0531187	-0.0466025	-0.0499992	-0.0528099	-0.050593	-0.0611312	-0.0439818	-0.0480039	-0.0462304	-0.0715269	-0.0562144	-0.070561	-0.122397	-0.134867	-0.124242	-0.114321	-0.140156	-0.149309	-0.0405377	-0.088605	-0.0855726	-0.102176
279	-0.244311	-0.182578	-0.225079	-0.140013	-0.180337	-0.119151	-0.148461	-0.202221	-0.209759	-0.132911	-0.160084	-0.213543	-0.125722	-0.175848	-0.123094	-0.154993	-0.154004	-0.1252	-0.119412	-0.124321	-0.129539	-0.131178	-0.111091	-0.113529	-0.202451	-0.137987	-0.142602	-0.121724	-0.11535	-0.118399	-0.121653	-0.118929	-0.129412	-0.112651	-0.116673	-0.114923	-0.139633	-0.124931	-0.139396	-0.190369	-0.202467	-0.191216	-0.181256	-0.206845	-0.217692	-0.109254	-0.156735	-0.153426	-0.169696
280	-0.21945	-0.153323	-0.199529	-0.111297	-0.151264	-0.089278	-0.118525	-0.170631	-0.178239	-0.103173	-0.130212	-0.184565	-0.0968234	-0.145912	-0.093688	-0.127409	-0.125208	-0.0976943	-0.0894284	-0.0947411	-0.0999746	-0.10136	-0.0811309	-0.0835219	-0.17356	-0.108185	-0.112722	-0.0921125	-0.0855409	-0.0890484	-0.0922629	-0.0901647	-0.107995	-0.0833636	-0.0873461	-0.0849708	-0.110267	-0.0948519	-0.110529	-0.165112	-0.173869	-0.163608	-0.155168	-0.180377	-0.188231	-0.0793177	-0.127733	-0.12463	-0.142199
281	-0.272727	-0.20732	-0.252719	-0.165286	-0.205016	-0.143347	-0.172499	-0.225451	-0.233139	-0.157107	-0.184193	-0.235633	-0.149419	-0.199949	-0.147393	-0.179023	-0.178025	-0.149427	-0.143442	-0.148683	-0.15394	-0.155334	-0.135176	-0.137614	-0.227447	-0.162301	-0.166775	-0.145896	-0.13942	-0.142911	-0.145674	-0.143711	-0.155168	-0.137005	-0.140995	-0.138976	-0.164336	-0.148889	-0.163885	-0.215776	-0.227684	-0.217494	-0.208405	-0.233852	-0.242237	-0.133299	-0.181675	-0.178437	-0.195349
282	-0.283146	-0.216117	-0.263574	-0.174423	-0.214731	-0.151573	-0.180543	-0.232078	-0.241104	-0.165389	-0.19261	-0.244644	-0.158794	-0.208215	-0.155904	-0.189015	-0.187226	-0.159142	-0.151636	-0.156965	-0.162103	-0.163576	-0.143426	-0.145944	-0.235863	-0.170298	-0.174787	-0.154265	-0.147796	-0.151343	-0.154487	-0.152301	-0.168303	-0.145603	-0.149594	-0.147171	-0.172396	-0.157052	-0.172673	-0.227494	-0.236211	-0.225816	-0.217589	-0.24264	-0.250376	-0.14151	-0.189767	-0.186735	-0.20424
283	-0.159063	-0.0928725	-0.139143	-0.0509255	-0.0908536	-0.0288435	-0.0582334	-0.111336	-0.119024	-0.0429605	-0.0698959	-0.123941	-0.0370303	-0.0855963	-0.0333803	-0.0675919	-0.0652721	-0.0377112	-0.0291365	-0.0344096	-0.0395876	-0.0409098	-0.0206964	-0.0231508	-0.113609	-0.0477822	-0.0523507	-0.0317413	-0.0252331	-0.028701	-0.0322797	-0.0297936	-0.0475843	-0.0230321	-0.0270621	-0.0246077	-0.0500387	-0.0344333	-0.0501892	-0.105121	-0.113704	-0.103506	-0.0949311	-0.120402	-0.127971	-0.0188833	-0.0674019	-0.0643061	-0.0820097
284	-0.270534	-0.203314	-0.251152	-0.161343	-0.202831	-0.138272	-0.167068	-0.215927	-0.22656	-0.151842	-0.179174	-0.227177	-0.144012	-0.194755	-0.142286	-0.173829	-0.172879	-0.144305	-0.138335	-0.143561	-0.148849	-0.150259	-0.130053	-0.132516	-0.222086	-0.157107	-0.16162	-0.140853	-0.134273	-0.137892	-0.140489	-0.138762	-0.151399	-0.131969	-0.136055	-0.133703	-0.158604	-0.143648	-0.159134	-0.212855	-0.222554	-0.212293	-0.204019	-0.229062	-0.236916	-0.128256	-0.176521	-0.173489	-0.191081
285	-0.289813	-0.226386	-0.27401	-0.185135	-0.225491	-0.1636	-0.192602	-0.246338	-0.254271	-0.177273	-0.204581	-0.258396	-0.169506	-0.220281	-0.167693	-0.198967	-0.197914	-0.169419	-0.163829	-0.168968	-0.174233	-0.175619	-0.155532	-0.157978	-0.24751	-0.182626	-0.187234	-0.166244	-0.159736	-0.163228	-0.165991	-0.163853	-0.171707	-0.157179	-0.161209	-0.159364	-0.184732	-0.169229	-0.18333	-0.234359	-0.248167	-0.237581	-0.228048	-0.253424	-0.262371	-0.153592	-0.201873	-0.198904	-0.215159
286	-0.252284	-0.187036	-0.235713	-0.142959	-0.183077	-0.120853	-0.15014	-0.202269	-0.210646	-0.134859	-0.161929	-0.215024	-0.128612	-0.177543	-0.125303	-0.159095	-0.156989	-0.129261	-0.121003	-0.126245	-0.13147	-0.132864	-0.112611	-0.115073	-0.205317	-0.139728	-0.144162	-0.123703	-0.1171	-0.120623	-0.124012	-0.121724	-0.139079	-0.114978	-0.118905	-0.116562	-0.141906	-0.126316	-0.142151	-0.196711	-0.20546	-0.195286	-0.186877	-0.212198	-0.219846	-0.11079	-0.159293	-0.156213	-0.173821
287	-0.223282	-0.157448	-0.202269	-0.114091	-0.154083	-0.0921125	-0.121597	-0.175112	-0.182721	-0.106142	-0.133157	-0.187257	-0.0996579	-0.148778	-0.0964592	-0.129911	-0.127995	-0.100117	-0.0923816	-0.0975755	-0.102793	-0.104155	-0.0839812	-0.0863881	-0.17687	-0.111075	-0.115556	-0.0949628	-0.0883912	-0.091867	-0.0951607	-0.0928646	-0.109396	-0.0861347	-0.0901172	-0.0878687	-0.113387	-0.0977022	-0.113426	-0.168232	-0.17679	-0.166767	-0.157939	-0.183607	-0.191137	-0.0821126	-0.130592	-0.127433	-0.145184
288	-0.2077	-0.140433	-0.190226	-0.0985336	-0.140006	-0.0764278	-0.105794	-0.158881	-0.167297	-0.0903944	-0.117377	-0.171794	-0.0831736	-0.133006	-0.0805845	-0.113102	-0.111748	-0.0834744	-0.0765387	-0.0818751	-0.0871007	-0.0884229	-0.068249	-0.0708222	-0.161367	-0.0954299	-0.0998479	-0.079096	-0.0725799	-0.0761428	-0.0790248	-0.0770612	-0.0929596	-0.0703234	-0.0742664	-0.072089	-0.0978052	-0.0819939	-0.0976864	-0.153267	-0.161082	-0.151264	-0.142579	-0.168089	-0.175531	-0.0663963	-0.114875	-0.111851	-0.129491
289	-0.180234	-0.114099	-0.160179	-0.0718515	-0.112136	-0.0497854	-0.0792148	-0.132809	-0.140639	-0.0637756	-0.0907665	-0.144819	-0.0567686	-0.106491	-0.0539579	-0.0865227	-0.0852875	-0.0569587	-0.050015	-0.0552643	-0.0604899	-0.0618834	-0.0416303	-0.0441164	-0.134756	-0.0688349	-0.0732767	-0.0525644	-0.0460166	-0.0495637	-0.0525407	-0.0504109	-0.0652879	-0.0437681	-0.0476952	-0.0455178	-0.0711864	-0.0554147	-0.0710043	-0.125849	-0.1344	-0.124551	-0.11562	-0.141454	-0.148921	-0.0398568	-0.0883041	-0.0851609	-0.102896
290	-0.253099	-0.185761	-0.233504	-0.144772	-0.185523	-0.123046	-0.153236	-0.206101	-0.213836	-0.136736	-0.164011	-0.219925	-0.128113	-0.179443	-0.126839	-0.156981	-0.15706	-0.128201	-0.122935	-0.128272	-0.1336	-0.135049	-0.11482	-0.117251	-0.207803	-0.141922	-0.146395	-0.125421	-0.118937	-0.122642	-0.124685	-0.123236	-0.138367	-0.116467	-0.120544	-0.118573	-0.144289	-0.128517	-0.143782	-0.199387	-0.207447	-0.197637	-0.188595	-0.214446	-0.221991	-0.112991	-0.161327	-0.158279	-0.175785
291	-0.200749	-0.134313	-0.180955	-0.0926271	-0.133125	-0.0705135	-0.0995233	-0.153719	-0.161304	-0.08448	-0.111471	-0.165714	-0.0781222	-0.127282	-0.0748681	-0.108438	-0.106388	-0.0786843	-0.0707272	-0.0759528	-0.0812021	-0.0825006	-0.0623267	-0.0648366	-0.155484	-0.0895155	-0.0939176	-0.0732925	-0.0668318	-0.0702284	-0.073625	-0.0712894	-0.0886208	-0.0645436	-0.0686132	-0.0662538	-0.0919462	-0.0760874	-0.0917403	-0.147123	-0.155136	-0.145176	-0.136427	-0.162151	-0.169625	-0.0604899	-0.10904	-0.105889	-0.123593
292	-0.255799	-0.189411	-0.236251	-0.148176	-0.188928	-0.126665	-0.156316	-0.209387	-0.217518	-0.140647	-0.167677	-0.222292	-0.132729	-0.183489	-0.130702	-0.162491	-0.161612	-0.133094	-0.126672	-0.131985	-0.137234	-0.13858	-0.11843	-0.120837	-0.211382	-0.14554	-0.150037	-0.129222	-0.122745	-0.126372	-0.128937	-0.127163	-0.14204	-0.120386	-0.124392	-0.122191	-0.147994	-0.132175	-0.147701	-0.203124	-0.210852	-0.201168	-0.192111	-0.218167	-0.225657	-0.116633	-0.165088	-0.16189	-0.179641
293	-0.220938	-0.154795	-0.201145	-0.113205	-0.153339	-0.0913603	-0.120631	-0.174328	-0.181945	-0.10539	-0.132421	-0.186078	-0.0985336	-0.148224	-0.0957387	-0.128818	-0.126839	-0.098874	-0.0915899	-0.0969105	-0.102065	-0.103442	-0.083229	-0.0856993	-0.176632	-0.110418	-0.114844	-0.0941631	-0.087647	-0.0911861	-0.0944402	-0.0920412	-0.107765	-0.0853351	-0.0893967	-0.0871719	-0.11273	-0.0968946	-0.112476	-0.167812	-0.176133	-0.166395	-0.157258	-0.183299	-0.190614	-0.081408	-0.129808	-0.12668	-0.144669
294	-0.15208	-0.0858655	-0.131985	-0.043966	-0.0839574	-0.0219078	-0.0514322	-0.104868	-0.112619	-0.0360722	-0.0629522	-0.116934	-0.0298966	-0.0787477	-0.026397	-0.0603236	-0.0580829	-0.0304429	-0.0222482	-0.0274817	-0.0326519	-0.0340058	-0.0138319	-0.0163259	-0.106855	-0.0409732	-0.0454149	-0.0248373	-0.0183449	-0.0217257	-0.0252252	-0.0228183	-0.0398964	-0.0160726	-0.0200392	-0.0177273	-0.0431901	-0.0275055	-0.043293	-0.0984148	-0.106697	-0.0966967	-0.0880112	-0.113616	-0.121099	-0.011995	-0.0604978	-0.0573545	-0.0751135
295	-0.154471	-0.0882645	-0.13444	-0.0462938	-0.0862535	-0.0242435	-0.0537996	-0.107061	-0.114654	-0.0384158	-0.0653037	-0.119087	-0.032636	-0.08102	-0.0287644	-0.0631502	-0.0607749	-0.0331903	-0.0245047	-0.0297461	-0.0349479	-0.0362543	-0.0160567	-0.0185745	-0.109088	-0.0431663	-0.0476872	-0.0272046	-0.0206727	-0.0239822	-0.0277826	-0.0251936	-0.0429209	-0.0184716	-0.0223987	-0.0200076	-0.0454703	-0.0298095	-0.0456287	-0.100481	-0.109064	-0.0989453	-0.0902439	-0.115897	-0.12345	-0.0142595	-0.0628018	-0.0597298	-0.0774334
296	-0.180654	-0.114709	-0.160995	-0.0730154	-0.113078	-0.0510363	-0.0804499	-0.134052	-0.141336	-0.0650583	-0.0921045	-0.145239	-0.0585105	-0.107852	-0.0554543	-0.0888979	-0.0868711	-0.059041	-0.0511947	-0.056444	-0.0616142	-0.0629285	-0.0427784	-0.045217	-0.135801	-0.0698484	-0.0743218	-0.0538312	-0.0472676	-0.0507355	-0.054235	-0.0517648	-0.0677265	-0.0450665	-0.0490728	-0.0467055	-0.0722078	-0.0564757	-0.0721445	-0.126965	-0.135508	-0.125532	-0.116554	-0.142602	-0.150069	-0.0410048	-0.0893572	-0.0861585	-0.104076
297	-0.166664	-0.100481	-0.146569	-0.0585026	-0.0984702	-0.0365314	-0.0660084	-0.119523	-0.127171	-0.0505534	-0.0775442	-0.131288	-0.0441006	-0.0932763	-0.0408702	-0.0744801	-0.0724057	-0.0445598	-0.0367215	-0.0419866	-0.047228	-0.0485186	-0.028321	-0.0307754	-0.121502	-0.0554385	-0.0599198	-0.039358	-0.032826	-0.0363177	-0.0397301	-0.0372599	-0.0537204	-0.0305141	-0.0345521	-0.032256	-0.0577979	-0.04205	-0.0576554	-0.113007	-0.121217	-0.111194	-0.102397	-0.128201	-0.135588	-0.0265158	-0.0749869	-0.0717803	-0.0896818
298	-0.154803	-0.0886762	-0.134732	-0.0466263	-0.0866177	-0.0246789	-0.0541479	-0.107591	-0.115184	-0.0387484	-0.0656996	-0.119507	-0.032739	-0.0813842	-0.0291127	-0.0631502	-0.0608937	-0.0332378	-0.0248927	-0.0301341	-0.0353755	-0.0366819	-0.0165239	-0.0189941	-0.109523	-0.0436176	-0.0481385	-0.027553	-0.0210289	-0.0244414	-0.0280122	-0.0255973	-0.0428338	-0.0187962	-0.0228183	-0.0204114	-0.0458662	-0.0302053	-0.0459771	-0.101051	-0.109428	-0.0993412	-0.0906635	-0.116277	-0.123814	-0.0146553	-0.0631739	-0.0600861	-0.0777897
299	-0.184272	-0.118098	-0.164106	-0.0760082	-0.116126	-0.0540608	-0.0834665	-0.137029	-0.144748	-0.0680986	-0.0950815	-0.149404	-0.061535	-0.110719	-0.0584076	-0.0918828	-0.0898639	-0.0620734	-0.0541163	-0.0594448	-0.0645516	-0.0660163	-0.0458345	-0.048186	-0.138636	-0.072857	-0.0774571	-0.0568082	-0.0503396	-0.0537679	-0.0571487	-0.0547655	-0.0716536	-0.0480198	-0.0520102	-0.0497458	-0.0753115	-0.0595714	-0.0750106	-0.130813	-0.138367	-0.128216	-0.119578	-0.145302	-0.152967	-0.0439422	-0.0923104	-0.0889692	-0.106697
300	-0.214668	-0.148533	-0.194811	-0.106784	-0.146735	-0.0845354	-0.113727	-0.167234	-0.174534	-0.0985652	-0.125817	-0.179221	-0.09254	-0.141336	-0.0890642	-0.123284	-0.12075	-0.0931892	-0.0846066	-0.089848	-0.0950182	-0.0963721	-0.0762853	-0.0786447	-0.16892	-0.103157	-0.107686	-0.0873224	-0.080925	-0.0842187	-0.0879953	-0.0853984	-0.102286	-0.0786131	-0.0826668	-0.080252	-0.105683	-0.0900143	-0.105802	-0.159308	-0.169071	-0.158683	-0.149942	-0.175912	-0.183496	-0.0743851	-0.122801	-0.119515	-0.137409
301	-0.222419	-0.156046	-0.202396	-0.11402	-0.154067	-0.0920174	-0.121653	-0.174668	-0.18261	-0.105984	-0.133094	-0.187249	-0.10003	-0.148762	-0.0964433	-0.130465	-0.128264	-0.100513	-0.092057	-0.0973459	-0.102334	-0.103799	-0.0836565	-0.086016	-0.176371	-0.110323	-0.114804	-0.094749	-0.0881458	-0.0915503	-0.0952636	-0.09273	-0.110592	-0.086008	-0.0899589	-0.087544	-0.112991	-0.0966967	-0.111938	-0.168857	-0.176228	-0.165848	-0.157677	-0.182974	-0.190828	-0.0818038	-0.130204	-0.126862	-0.144511
302	-0.197455	-0.131296	-0.177448	-0.0893097	-0.129341	-0.0673069	-0.0969659	-0.150322	-0.158279	-0.081503	-0.108549	-0.161993	-0.0756203	-0.124163	-0.0718119	-0.106008	-0.103775	-0.0760636	-0.067481	-0.0726274	-0.0777501	-0.0791277	-0.0590093	-0.0615983	-0.15223	-0.0853826	-0.0902835	-0.0709252	-0.0636173	-0.0669031	-0.0706956	-0.0681144	-0.0855488	-0.0613925	-0.0653433	-0.0628493	-0.088605	-0.0717961	-0.0872748	-0.144051	-0.152206	-0.141668	-0.133561	-0.158913	-0.16649	-0.0572437	-0.105841	-0.102817	-0.120505
303	-0.244873	-0.178065	-0.224272	-0.13573	-0.176125	-0.113743	-0.143458	-0.195587	-0.20489	-0.127876	-0.154803	-0.208508	-0.121621	-0.170765	-0.118042	-0.151668	-0.149855	-0.122017	-0.113434	-0.118692	-0.123458	-0.125303	-0.105343	-0.10767	-0.197447	-0.131138	-0.135659	-0.11554	-0.109721	-0.113292	-0.11657	-0.1144	-0.131613	-0.107631	-0.11155	-0.109143	-0.135113	-0.118755	-0.134345	-0.18926	-0.197978	-0.187447	-0.179546	-0.20443	-0.212451	-0.103522	-0.152096	-0.149103	-0.165888
304	-0.195856	-0.129507	-0.175682	-0.087449	-0.127623	-0.0654225	-0.0950657	-0.14801	-0.155856	-0.0794682	-0.106419	-0.160219	-0.0731104	-0.122057	-0.0698088	-0.10353	-0.101321	-0.0736488	-0.0655571	-0.070846	-0.0759132	-0.0773621	-0.0572041	-0.0595318	-0.149752	-0.0842266	-0.0887079	-0.0681382	-0.0616854	-0.0651454	-0.0685816	-0.066238	-0.0834269	-0.0594606	-0.0634431	-0.0611154	-0.0865227	-0.0708302	-0.0861743	-0.141462	-0.149586	-0.13942	-0.131059	-0.156426	-0.164297	-0.0553356	-0.103791	-0.100363	-0.117987
305	-0.156925	-0.0906002	-0.136688	-0.0485502	-0.0885733	-0.0265079	-0.0560481	-0.109159	-0.116934	-0.0406327	-0.0675365	-0.12113	-0.0346629	-0.0833003	-0.031005	-0.065177	-0.062873	-0.0352646	-0.0266741	-0.0319393	-0.0371569	-0.0385108	-0.0183132	-0.0207756	-0.11117	-0.0453912	-0.0498962	-0.0294453	-0.0228816	-0.0262862	-0.0299124	-0.0274421	-0.045114	-0.0207122	-0.0246393	-0.0223037	-0.0477664	-0.0320185	-0.0478773	-0.102785	-0.111225	-0.10098	-0.0925083	-0.118027	-0.125596	-0.0164764	-0.0650345	-0.0618834	-0.0795157
306	-0.152563	-0.0862614	-0.132484	-0.0442827	-0.0843374	-0.022272	-0.0518439	-0.105026	-0.112943	-0.0364602	-0.0633639	-0.117021	-0.0307437	-0.0790248	-0.0268642	-0.0611787	-0.0588905	-0.0313059	-0.0225016	-0.0277588	-0.0329527	-0.0342591	-0.0140932	-0.016611	-0.106871	-0.0412028	-0.0457316	-0.0252331	-0.0186854	-0.0220899	-0.025827	-0.0232617	-0.0411078	-0.0165318	-0.0204826	-0.0180203	-0.0435622	-0.0278618	-0.0435464	-0.0983673	-0.107084	-0.0967363	-0.0883516	-0.113719	-0.121384	-0.0122484	-0.0607987	-0.057695	-0.075256
[truncated: 563 more columns]
