# Supplementary material for: Computational analysis of dynamic allostery and control in the SARS-CoV-2 main protease
Source: J R Soc Interface. 2021 Jan 6;18(174):20200591. doi: 10.1098/rsif.2020.0591 (PMC7879766; doi:10.1098/rsif.2020.0591)
Supplement: 6lu7-2point-25-Grel-0-4.00.xlsx [file rsif20200591supp9.xlsx]

## Sheet: Sheet1
	1	2	3	4	5	6	7	8	9	10	11	12	13	14	15	16	17	18	19	20	21	22	23	24	25	26	27	28	29	30	31	32	33	34	35	36	37	38	39	40	41	42	43	44	45	46	47	48	49
1	0.110552	0.177962	0.204185	0.14782	0.191161	0.128786	0.167535	0.182253	0.204779	0.146815	0.182966	0.178437	0.135382	0.192522	0.134661	0.153647	0.15839	0.130338	0.132476	0.136601	0.139823	0.141383	0.117417	0.122991	0.195016	0.15132	0.157028	0.137377	0.129602	0.130512	0.131249	0.130512	0.126451	0.12292	0.127227	0.12611	0.149871	0.13805	0.147519	0.180195	0.173433	0.182056	0.156197	0.17417	0.178128	0.11387	0.160385	0.149119	0.145112
2	0.177962	0.0867998	0.187455	0.120885	0.168295	0.105398	0.144431	0.159308	0.180076	0.122769	0.159008	0.153632	0.111241	0.168794	0.110758	0.129285	0.134408	0.106237	0.108581	0.112706	0.116166	0.117773	0.0936643	0.0993412	0.17143	0.127646	0.133268	0.113498	0.105739	0.106823	0.107124	0.106594	0.102374	0.0988819	0.103213	0.102358	0.126166	0.114258	0.123672	0.156458	0.149792	0.158493	0.132611	0.150805	0.154336	0.0902202	0.136522	0.12535	0.121328
3	0.204185	0.187455	0.10429	0.140987	0.172515	0.125247	0.161866	0.176014	0.19713	0.139942	0.176292	0.171058	0.128541	0.18603	0.128018	0.146735	0.1517	0.123616	0.126094	0.130235	0.133695	0.135255	0.111115	0.11676	0.188928	0.145104	0.150765	0.130995	0.123117	0.124376	0.124535	0.123988	0.119586	0.116277	0.120623	0.119855	0.143473	0.13174	0.141122	0.17398	0.167321	0.176022	0.150085	0.168232	0.171771	0.107591	0.15394	0.142808	0.138802
4	0.14782	0.120885	0.140987	0.0396034	0.112904	0.0576475	0.0971876	0.112587	0.133569	0.0756361	0.111962	0.1071	0.0639894	0.121629	0.0635619	0.0821997	0.0873224	0.0588668	0.0614558	0.0655333	0.0689775	0.0705847	0.0464759	0.0521052	0.124361	0.0804183	0.0861664	0.0663013	0.0584788	0.0596664	0.0598723	0.0592389	0.0548209	0.0515431	0.0558977	0.0550901	0.0789694	0.0671168	0.0764833	0.109325	0.102714	0.111463	0.0854617	0.10364	0.10714	0.0429842	0.0892463	0.0780905	0.0740922
5	0.191161	0.168295	0.172515	0.112904	0.0810913	0.0995233	0.13786	0.155508	0.17413	0.116166	0.153236	0.147812	0.105984	0.16265	0.105168	0.124448	0.129261	0.101107	0.103157	0.107282	0.110687	0.112207	0.0879874	0.093688	0.165896	0.12193	0.127733	0.108248	0.100347	0.101384	0.101819	0.100988	0.0969421	0.0934901	0.0977893	0.09676	0.12022	0.108676	0.118177	0.15105	0.144313	0.153022	0.127021	0.14535	0.148699	0.0844562	0.130837	0.11961	0.115738
6	0.128786	0.105398	0.125247	0.0576475	0.0995233	0.0187091	0.0699276	0.0887871	0.11098	0.0549634	0.0908536	0.0860951	0.0432138	0.10102	0.0426121	0.0613054	0.0663092	0.0380595	0.040419	0.0445598	0.047996	0.0496112	0.0254944	0.0311792	0.103379	0.0594368	0.0651454	0.0453357	0.037537	0.0386217	0.0389146	0.0384317	0.0341562	0.0307358	0.0350667	0.0342274	0.057885	0.0461829	0.0554939	0.0883041	0.0817088	0.090426	0.0644961	0.0828727	0.0862852	0.0220741	0.0684074	0.0571883	0.0532453
7	0.167535	0.144431	0.161866	0.0971876	0.13786	0.0699276	0.0578533	0.114939	0.145041	0.0919145	0.129784	0.125041	0.0811704	0.138667	0.081693	0.0998875	0.1052	0.0771008	0.0795711	0.083617	0.0872669	0.0888663	0.0646545	0.070458	0.142658	0.0985732	0.104353	0.0844404	0.0765941	0.0776867	0.0779638	0.0775521	0.0733004	0.0698009	0.0741793	0.0732133	0.0967917	0.0852321	0.0946619	0.127211	0.121201	0.129784	0.103815	0.122278	0.125532	0.06125	0.107694	0.0965067	0.0924292
8	0.182253	0.159308	0.176014	0.112587	0.155508	0.0887871	0.114939	0.0725562	0.15995	0.103783	0.141154	0.135097	0.0959525	0.154685	0.0957624	0.113949	0.119175	0.0916295	0.0940206	0.0982248	0.101883	0.103498	0.0793257	0.0852717	0.157385	0.113181	0.118715	0.0989453	0.0910673	0.0920095	0.0922708	0.0920649	0.088027	0.0843216	0.0887238	0.0877657	0.111233	0.0996974	0.109507	0.141779	0.136031	0.144439	0.118604	0.137131	0.140322	0.0759132	0.122571	0.111407	0.107282
9	0.204779	0.180076	0.19713	0.133569	0.17413	0.11098	0.145041	0.15995	0.0936247	0.119634	0.155381	0.14204	0.120204	0.174273	0.120806	0.136926	0.142698	0.113688	0.115532	0.119309	0.122951	0.12463	0.100394	0.10615	0.178572	0.134178	0.139998	0.119966	0.112294	0.113102	0.113727	0.113236	0.109507	0.105739	0.10999	0.108723	0.132064	0.120813	0.130053	0.162919	0.156917	0.165737	0.1398	0.158422	0.161723	0.0969817	0.143782	0.132539	0.128335
10	0.146815	0.122769	0.139942	0.0756361	0.116166	0.0549634	0.0919145	0.103783	0.119634	0.0361197	0.103941	0.0966175	0.0594448	0.115746	0.0599356	0.0790723	0.0853667	0.0553276	0.0579483	0.0618754	0.0654937	0.0669347	0.0429051	0.0485186	0.120853	0.0769187	0.0824293	0.0624138	0.0546863	0.0558502	0.0552881	0.0555652	0.0515114	0.0476397	0.0522556	0.0512818	0.0750027	0.0634273	0.07296	0.105588	0.0992145	0.1079	0.0819384	0.100695	0.103791	0.0395005	0.0859764	0.0747256	0.0707035
11	0.182966	0.159008	0.176292	0.111962	0.153236	0.0908536	0.129784	0.141154	0.155381	0.103941	0.0723582	0.129127	0.0970055	0.141122	0.09235	0.117718	0.124392	0.0923658	0.0945827	0.0984069	0.101883	0.103498	0.0791911	0.0849629	0.157242	0.113181	0.118707	0.0993016	0.0919779	0.0934505	0.0938464	0.0927696	0.087742	0.0843216	0.0890088	0.0881062	0.111835	0.0998637	0.108834	0.142183	0.135746	0.144336	0.118399	0.137108	0.140314	0.0757073	0.122326	0.111035	0.106926
12	0.178437	0.153632	0.171058	0.1071	0.147812	0.0860951	0.125041	0.135097	0.14204	0.0966175	0.129127	0.0669822	0.0914315	0.138652	0.0855647	0.104598	0.112144	0.0863168	0.0881854	0.0925242	0.09619	0.0979873	0.073633	0.0794761	0.151882	0.10714	0.112864	0.0932763	0.0848996	0.085921	0.0855488	0.086689	0.0852638	0.0790327	0.0833557	0.0818038	0.105596	0.0939493	0.103395	0.136332	0.130552	0.139063	0.11326	0.132056	0.13531	0.0702838	0.117219	0.105889	0.101574
13	0.135382	0.111241	0.128541	0.0639894	0.105984	0.0432138	0.0811704	0.0959525	0.120204	0.0594448	0.0970055	0.0914315	0.0244731	0.100252	0.0447182	0.0637044	0.0650029	0.0423033	0.0467767	0.0500071	0.05395	0.0552564	0.0311792	0.0368561	0.109175	0.0655017	0.0708064	0.0500387	0.0425488	0.0442985	0.0434514	0.0434909	0.0387167	0.0352805	0.0402131	0.0395005	0.0634748	0.0518043	0.0611074	0.0938147	0.087544	0.09619	0.0702126	0.088985	0.0920174	0.0278459	0.0741318	0.0629839	0.0588826
14	0.192522	0.168794	0.18603	0.121629	0.16265	0.10102	0.138667	0.154685	0.174273	0.115746	0.141122	0.138652	0.100252	0.0821918	0.0951845	0.114099	0.114044	0.10326	0.105921	0.109056	0.112065	0.113989	0.0890405	0.0949311	0.167764	0.12322	0.128961	0.11022	0.10463	0.105865	0.10463	0.1025	0.0960712	0.094171	0.0988028	0.098296	0.121146	0.110101	0.11847	0.152096	0.146221	0.155104	0.129135	0.14824	0.150377	0.0855805	0.132246	0.121027	0.116902
15	0.134661	0.110758	0.128018	0.0635619	0.105168	0.0426121	0.081693	0.0957624	0.120806	0.0599356	0.09235	0.0855647	0.0447182	0.0951845	0.0238951	0.060672	0.0648603	0.0428892	0.0456208	0.0499596	0.0533562	0.0553197	0.0307121	0.0365077	0.109001	0.0647732	0.0702759	0.0512105	0.0429288	0.0467371	0.0445361	0.0435543	0.0384158	0.0355259	0.0398726	0.0394372	0.0628255	0.0514243	0.0601494	0.0935059	0.0875045	0.0961662	0.0703313	0.088985	0.0916928	0.0272204	0.0737438	0.0625088	0.0584234
16	0.153647	0.129285	0.146735	0.0821997	0.124448	0.0613054	0.0998875	0.113949	0.136926	0.0790723	0.117718	0.104598	0.0637044	0.114099	0.060672	0.0424617	0.0763566	0.0557552	0.0635381	0.0683361	0.0714636	0.0735538	0.0491282	0.0550268	0.127623	0.082944	0.0883833	0.0664122	0.0579325	0.0601415	0.0579404	0.0599911	0.0536966	0.053467	0.0589301	0.0595318	0.0816455	0.069793	0.078328	0.11174	0.106396	0.114701	0.0889059	0.108122	0.110544	0.0458425	0.0925321	0.0812813	0.0769029
17	0.15839	0.134408	0.1517	0.0873224	0.129261	0.0663092	0.1052	0.119175	0.142698	0.0853667	0.124392	0.112144	0.0650029	0.114044	0.0648603	0.0763566	0.0475922	0.0610678	0.0669506	0.0726829	0.076317	0.0774017	0.0542113	0.0598248	0.132246	0.0889454	0.0942343	0.0700701	0.0628335	0.0663963	0.0615587	0.0660559	0.0620734	0.0589539	0.0638865	0.0634273	0.0876628	0.0753669	0.0840445	0.116942	0.110362	0.119087	0.0932051	0.11178	0.114986	0.0509018	0.0971401	0.0859526	0.0820651
18	0.130338	0.106237	0.123616	0.0588668	0.101107	0.0380595	0.0771008	0.0916295	0.113688	0.0553276	0.0923658	0.0863168	0.0423033	0.10326	0.0428892	0.0557552	0.0610678	0.0193504	0.038978	0.0434118	0.0479485	0.0500229	0.0261199	0.0317809	0.10402	0.0596189	0.0654779	0.0432455	0.0344412	0.0363335	0.036381	0.0397776	0.0343383	0.0299045	0.0346867	0.0339899	0.0587876	0.0463967	0.055969	0.0888346	0.082651	0.0912257	0.0652166	0.0840366	0.0867285	0.0227154	0.0690091	0.0578454	0.0537996
19	0.132476	0.108581	0.126094	0.0614558	0.103157	0.040419	0.0795711	0.0940206	0.115532	0.0579483	0.0945827	0.0881854	0.0467767	0.105921	0.0456208	0.0635381	0.0669506	0.038978	0.0217732	0.0424379	0.0465075	0.0517964	0.0288356	0.0347817	0.107845	0.0584551	0.0655254	0.0467688	0.0390888	0.0417728	0.041472	0.0416382	0.036769	0.0333565	0.038012	0.0365473	0.0620575	0.0485661	0.0581146	0.0912811	0.084385	0.0929992	0.0673385	0.0857468	0.0893967	0.0251223	0.0714636	0.0603949	0.0562777
20	0.136601	0.112706	0.130235	0.0655333	0.107282	0.0445598	0.083617	0.0982248	0.119309	0.0618754	0.0984069	0.0925242	0.0500071	0.109056	0.0499596	0.0683361	0.0726829	0.0434118	0.0424379	0.0259061	0.0505692	0.0538471	0.0325569	0.039263	0.111471	0.0638152	0.0717486	0.0516618	0.0433168	0.0453991	0.0455416	0.0456524	0.0414086	0.0374578	0.0420341	0.0409019	0.0656125	0.0520023	0.0628097	0.0947727	0.0881379	0.0964829	0.0713606	0.0899272	0.0933872	0.0291682	0.0755569	0.0646782	0.0598565
21	0.139823	0.116166	0.133695	0.0689775	0.110687	0.047996	0.0872669	0.101883	0.122951	0.0654937	0.101883	0.09619	0.05395	0.112065	0.0533562	0.0714636	0.076317	0.0479485	0.0465075	0.0505692	0.0292711	0.0560006	0.0372519	0.0392709	0.108233	0.0615112	0.0723424	0.0550584	0.0487482	0.0486848	0.0489382	0.0489699	0.0447102	0.0405773	0.0451695	0.0442273	0.0689062	0.0572358	0.0658738	0.0986048	0.0911544	0.0981535	0.074013	0.092152	0.0991828	0.0325331	0.0790644	0.0679086	0.0637915
22	0.141383	0.117773	0.135255	0.0705847	0.112207	0.0496112	0.0888663	0.103498	0.12463	0.0669347	0.103498	0.0979873	0.0552564	0.113989	0.0553197	0.0735538	0.0774017	0.0500229	0.0517964	0.0538471	0.0560006	0.03091	0.0401418	0.0408069	0.115992	0.0705689	0.0763803	0.0569032	0.0499596	0.0504505	0.0509493	0.051068	0.0481069	0.0427942	0.0470618	0.0463254	0.0707668	0.057885	0.0680036	0.101297	0.0918433	0.0984465	0.0731975	0.0935059	0.100402	0.0342591	0.080925	0.0695713	0.0655412
23	0.117417	0.0936643	0.111115	0.0464759	0.0879874	0.0254944	0.0646545	0.0793257	0.100394	0.0429051	0.0791911	0.073633	0.0311792	0.0890405	0.0307121	0.0491282	0.0542113	0.0261199	0.0288356	0.0325569	0.0372519	0.0401418	0.00689616	0.0186695	0.0905369	0.0473309	0.052897	0.0334594	0.0255657	0.0266108	0.0269037	0.0264999	0.0224937	0.0187804	0.0229687	0.0221928	0.0460562	0.034077	0.0435622	0.0761507	0.0693179	0.0791673	0.052699	0.0707747	0.0759132	0.0102136	0.0565469	0.045312	0.041282
24	0.122991	0.0993412	0.11676	0.0521052	0.093688	0.0311792	0.070458	0.0852717	0.10615	0.0485186	0.0849629	0.0794761	0.0368561	0.0949311	0.0365077	0.0550268	0.0598248	0.0317809	0.0347817	0.039263	0.0392709	0.0408069	0.0186695	0.012478	0.0937435	0.0550347	0.0615112	0.0392709	0.0313771	0.0322006	0.0325648	0.0324856	0.0287248	0.0246156	0.0287644	0.0279489	0.051646	0.0406248	0.0493816	0.0815821	0.0728491	0.0821918	0.0560086	0.0744801	0.079579	0.0156134	0.0613054	0.0501179	0.0462383
25	0.195016	0.17143	0.188928	0.124361	0.165896	0.103379	0.142658	0.157385	0.178572	0.120853	0.157242	0.151882	0.109175	0.167764	0.109001	0.127623	0.132246	0.10402	0.107845	0.111471	0.108233	0.115992	0.0905369	0.0937435	0.0846225	0.118058	0.126981	0.112358	0.103854	0.104717	0.104891	0.104931	0.101392	0.0970926	0.101036	0.100204	0.12421	0.114638	0.121067	0.154035	0.142294	0.131645	0.115374	0.142602	0.136839	0.0897451	0.142048	0.136245	0.119317
26	0.15132	0.127646	0.145104	0.0804183	0.12193	0.0594368	0.0985732	0.113181	0.134178	0.0769187	0.113181	0.10714	0.0655017	0.12322	0.0647732	0.082944	0.0889454	0.0596189	0.0584551	0.0638152	0.0615112	0.0705689	0.0473309	0.0550347	0.118058	0.0407832	0.0741159	0.0652721	0.0583838	0.0599831	0.0606957	0.0603474	0.0554702	0.0522319	0.0568478	0.0555968	0.0800699	0.0682649	0.0763328	0.108715	0.102936	0.107457	0.0874174	0.105263	0.11421	0.0443381	0.0913603	0.0802045	0.0753669
27	0.157028	0.133268	0.150765	0.0861664	0.127733	0.0651454	0.104353	0.118715	0.139998	0.0824293	0.118707	0.112864	0.0708064	0.128961	0.0702759	0.0883833	0.0942343	0.0654779	0.0655254	0.0717486	0.0723424	0.0763803	0.052897	0.0615112	0.126981	0.0741159	0.0464521	0.0666814	0.0643061	0.0658184	0.0667526	0.0662697	0.0618279	0.0582413	0.0627147	0.0617488	0.0855409	0.0732133	0.0805054	0.115738	0.107362	0.109792	0.0985494	0.110307	0.114947	0.0498329	0.0958258	0.0848917	0.0806716
28	0.137377	0.113498	0.130995	0.0663013	0.108248	0.0453357	0.0844404	0.0989453	0.119966	0.0624138	0.0993016	0.0932763	0.0500387	0.11022	0.0512105	0.0664122	0.0700701	0.0432455	0.0467688	0.0516618	0.0550584	0.0569032	0.0334594	0.0392709	0.112358	0.0652721	0.0666814	0.0266979	0.0402764	0.0442352	0.0455337	0.0461037	0.0418362	0.0380516	0.0426517	0.0423587	0.0647495	0.0528653	0.0618358	0.0960316	0.0891751	0.0995628	0.0725324	0.090616	0.0943214	0.0300707	0.0762774	0.0651533	0.0609887
29	0.129602	0.105739	0.123117	0.0584788	0.100347	0.037537	0.0765941	0.0910673	0.112294	0.0546863	0.0919779	0.0848996	0.0425488	0.10463	0.0429288	0.0579325	0.0628335	0.0344412	0.0390888	0.0433168	0.0487482	0.0499596	0.0255657	0.0313771	0.103854	0.0583838	0.0643061	0.0402764	0.0188595	0.0350905	0.0363018	0.0390017	0.0342116	0.0306171	0.0360801	0.0307833	0.055866	0.042335	0.0541004	0.0890563	0.0822631	0.0908536	0.0646149	0.0829994	0.0863722	0.0221611	0.0683599	0.0573229	0.0531028
30	0.130512	0.106823	0.124376	0.0596664	0.101384	0.0386217	0.0776867	0.0920095	0.113102	0.0558502	0.0934505	0.085921	0.0442985	0.105865	0.0467371	0.0601415	0.0663963	0.0363335	0.0417728	0.0453991	0.0486848	0.0504505	0.0266108	0.0322006	0.104717	0.0599831	0.0658184	0.0442352	0.0350905	0.0199997	0.0375449	0.0359218	0.0367294	0.0310446	0.0346629	0.0347579	0.0556443	0.0447578	0.0555652	0.0892701	0.0829915	0.0929596	0.0657709	0.0842266	0.087647	0.0232775	0.0697138	0.0584867	0.0543855
31	0.131249	0.107124	0.124535	0.0598723	0.101819	0.0389146	0.0779638	0.0922708	0.113727	0.0552881	0.0938464	0.0855488	0.0434514	0.10463	0.0445361	0.0579404	0.0615587	0.036381	0.041472	0.0455416	0.0489382	0.0509493	0.0269037	0.0325648	0.104891	0.0606957	0.0667526	0.0455337	0.0363018	0.0375449	0.0202609	0.0385742	0.034655	0.0303083	0.0349796	0.0346946	0.0601573	0.0468242	0.0566895	0.0897134	0.0831815	0.0918591	0.0660163	0.0844008	0.0878291	0.0236101	0.0699355	0.058653	0.0546388
32	0.130512	0.106594	0.123988	0.0592389	0.100988	0.0384317	0.0775521	0.0920649	0.113236	0.0555652	0.0927696	0.086689	0.0434909	0.1025	0.0435543	0.0599911	0.0660559	0.0397776	0.0416382	0.0456524	0.0489699	0.051068	0.0264999	0.0324856	0.104931	0.0603474	0.0662697	0.0461037	0.0390017	0.0359218	0.0385742	0.0197463	0.0303716	0.0301103	0.0321372	0.0335307	0.0545042	0.0468796	0.0557156	0.0890009	0.083997	0.0923579	0.0664438	0.0850104	0.0878766	0.0231112	0.0698009	0.0585263	0.0542429
33	0.126451	0.102374	0.119586	0.0548209	0.0969421	0.0341562	0.0733004	0.088027	0.109507	0.0515114	0.087742	0.0852638	0.0387167	0.0960712	0.0384158	0.0536966	0.0620734	0.0343383	0.036769	0.0414086	0.0447102	0.0481069	0.0224937	0.0287248	0.101392	0.0554702	0.0618279	0.0418362	0.0342116	0.0367294	0.034655	0.0303716	0.0154946	0.0260328	0.0295324	0.0298174	0.0529841	0.0427942	0.0515668	0.0850104	0.0809092	0.0890563	0.0636806	0.0807112	0.0835774	0.0188358	0.0654067	0.05433	0.0502288
34	0.12292	0.0988819	0.116277	0.0515431	0.0934901	0.0307358	0.0698009	0.0843216	0.105739	0.0476397	0.0843216	0.0790327	0.0352805	0.094171	0.0355259	0.053467	0.0589539	0.0299045	0.0333565	0.0374578	0.0405773	0.0427942	0.0187804	0.0246156	0.0970926	0.0522319	0.0582413	0.0380516	0.0306171	0.0310446	0.0303083	0.0301103	0.0260328	0.0120663	0.0240614	0.0262783	0.052224	0.0394372	0.0484236	0.0811071	0.0758103	0.0842899	0.0585263	0.0770137	0.0799432	0.0153996	0.061915	0.0507196	0.046555
35	0.127227	0.103213	0.120623	0.0558977	0.0977893	0.0350667	0.0741793	0.0887238	0.10999	0.0522556	0.0890088	0.0833557	0.0402131	0.0988028	0.0398726	0.0589301	0.0638865	0.0346867	0.038012	0.0420341	0.0451695	0.0470618	0.0229687	0.0287644	0.101036	0.0568478	0.0627147	0.0426517	0.0360801	0.0346629	0.0349796	0.0321372	0.0295324	0.0240614	0.0164051	0.0286139	0.0523269	0.0448448	0.0533799	0.0856359	0.0800778	0.0883912	0.0626909	0.0811388	0.0841078	0.0197701	0.0661271	0.0549239	0.050783
36	0.12611	0.102358	0.119855	0.0550901	0.09676	0.0342274	0.0732133	0.0877657	0.108723	0.0512818	0.0881062	0.0818038	0.0395005	0.098296	0.0394372	0.0595318	0.0634273	0.0339899	0.0365473	0.0409019	0.0442273	0.0463254	0.0221928	0.0279489	0.100204	0.0555968	0.0617488	0.0423587	0.0307833	0.0347579	0.0346946	0.0335307	0.0298174	0.0262783	0.0286139	0.0155658	0.0538075	0.0400231	0.052121	0.0858655	0.0789773	0.0871719	0.0614558	0.079777	0.0830944	0.0188675	0.0651216	0.0540292	0.0499279
37	0.149871	0.126166	0.143473	0.0789694	0.12022	0.057885	0.0967917	0.111233	0.132064	0.0750027	0.111835	0.105596	0.0634748	0.121146	0.0628255	0.0816455	0.0876628	0.0587876	0.0620575	0.0656125	0.0689062	0.0707668	0.0460562	0.051646	0.12421	0.0800699	0.0855409	0.0647495	0.055866	0.0556443	0.0601573	0.0545042	0.0529841	0.052224	0.0523269	0.0538075	0.0392867	0.063356	0.0739022	0.110022	0.105279	0.112809	0.086111	0.104543	0.10691	0.0426596	0.0889138	0.0778926	0.0735459
38	0.13805	0.114258	0.13174	0.0671168	0.108676	0.0461829	0.0852321	0.0996974	0.120813	0.0634273	0.0998637	0.0939493	0.0518043	0.110101	0.0514243	0.069793	0.0753669	0.0463967	0.0485661	0.0520023	0.0572358	0.057885	0.034077	0.0406248	0.114638	0.0682649	0.0732133	0.0528653	0.042335	0.0447578	0.0468242	0.0468796	0.0427942	0.0394372	0.0448448	0.0400231	0.063356	0.0274896	0.0600069	0.0919858	0.0945115	0.097053	0.0741476	0.0913524	0.0975518	0.0308467	0.0774017	0.0664359	0.0614083
39	0.147519	0.123672	0.141122	0.0764833	0.118177	0.0554939	0.0946619	0.109507	0.130053	0.07296	0.108834	0.103395	0.0611074	0.11847	0.0601494	0.078328	0.0840445	0.055969	0.0581146	0.0628097	0.0658738	0.0680036	0.0435622	0.0493816	0.121067	0.0763328	0.0805054	0.0618358	0.0541004	0.0555652	0.0566895	0.0557156	0.0515668	0.0484236	0.0533799	0.052121	0.0739022	0.0600069	0.0368481	0.116586	0.0989374	0.105636	0.083514	0.101447	0.103363	0.0402448	0.0842899	0.0747652	0.0693892
40	0.180195	0.156458	0.17398	0.109325	0.15105	0.0883041	0.127211	0.141779	0.162919	0.105588	0.142183	0.136332	0.0938147	0.152096	0.0935059	0.11174	0.116942	0.0888346	0.0912811	0.0947727	0.0986048	0.101297	0.0761507	0.0815821	0.154035	0.108715	0.115738	0.0960316	0.0890563	0.0892701	0.0897134	0.0890009	0.0850104	0.0811071	0.0856359	0.0858655	0.110022	0.0919858	0.116586	0.0696425	0.131613	0.13847	0.111724	0.130908	0.141169	0.0733717	0.123062	0.108985	0.10965
41	0.173433	0.149792	0.167321	0.102714	0.144313	0.0817088	0.121201	0.136031	0.156917	0.0992145	0.135746	0.130552	0.087544	0.146221	0.0875045	0.106396	0.110362	0.082651	0.084385	0.0881379	0.0911544	0.0918433	0.0693179	0.0728491	0.142294	0.102936	0.107362	0.0891751	0.0822631	0.0829915	0.0831815	0.083997	0.0809092	0.0758103	0.0800778	0.0789773	0.105279	0.0945115	0.0989374	0.131613	0.0628889	0.118573	0.101621	0.112263	0.131502	0.0663409	0.115723	0.100275	0.0940681
42	0.182056	0.158493	0.176022	0.111463	0.153022	0.090426	0.129784	0.144439	0.165737	0.1079	0.144336	0.139063	0.09619	0.155104	0.0961662	0.114701	0.119087	0.0912257	0.0929992	0.0964829	0.0981535	0.0984465	0.0791673	0.0821918	0.131645	0.107457	0.109792	0.0995628	0.0908536	0.0929596	0.0918591	0.0923579	0.0890563	0.0842899	0.0883912	0.0871719	0.112809	0.097053	0.105636	0.13847	0.118573	0.0716694	0.119911	0.127274	0.134827	0.0745989	0.130386	0.113023	0.106499
43	0.156197	0.132611	0.150085	0.0854617	0.127021	0.0644961	0.103815	0.118604	0.1398	0.0819384	0.118399	0.11326	0.0702126	0.129135	0.0703313	0.0889059	0.0932051	0.0652166	0.0673385	0.0713606	0.074013	0.0731975	0.052699	0.0560086	0.115374	0.0874174	0.0985494	0.0725324	0.0646149	0.0657709	0.0660163	0.0664438	0.0636806	0.0585263	0.0626909	0.0614558	0.086111	0.0741476	0.083514	0.111724	0.101621	0.119911	0.0457633	0.114978	0.114701	0.0498646	0.0966492	0.084765	0.080442
44	0.17417	0.150805	0.168232	0.10364	0.14535	0.0828727	0.122278	0.137131	0.158422	0.100695	0.137108	0.132056	0.088985	0.14824	0.088985	0.108122	0.11178	0.0840366	0.0857468	0.0899272	0.092152	0.0935059	0.0707747	0.0744801	0.142602	0.105263	0.110307	0.090616	0.0829994	0.0842266	0.0844008	0.0850104	0.0807112	0.0770137	0.0811388	0.079777	0.104543	0.0913524	0.101447	0.130908	0.112263	0.127274	0.114978	0.0640607	0.129325	0.067101	0.102168	0.0973301	0.0911861
45	0.178128	0.154336	0.171771	0.10714	0.148699	0.0862852	0.125532	0.140322	0.161723	0.103791	0.140314	0.13531	0.0920174	0.150377	0.0916928	0.110544	0.114986	0.0867285	0.0893967	0.0933872	0.0991828	0.100402	0.0759132	0.079579	0.136839	0.11421	0.114947	0.0943214	0.0863722	0.087647	0.0878291	0.0878766	0.0835774	0.0799432	0.0841078	0.0830944	0.10691	0.0975518	0.103363	0.141169	0.131502	0.134827	0.114701	0.129325	0.0675048	0.0700701	0.0971163	0.0931101	0.101732
46	0.11387	0.0902202	0.107591	0.0429842	0.0844562	0.0220741	0.06125	0.0759132	0.0969817	0.0395005	0.0757073	0.0702838	0.0278459	0.0855805	0.0272204	0.0458425	0.0509018	0.0227154	0.0251223	0.0291682	0.0325331	0.0342591	0.0102136	0.0156134	0.0897451	0.0443381	0.0498329	0.0300707	0.0221611	0.0232775	0.0236101	0.0231112	0.0188358	0.0153996	0.0197701	0.0188675	0.0426596	0.0308467	0.0402448	0.0733717	0.0663409	0.0745989	0.0498646	0.067101	0.0700701	0.00342037	0.0520656	0.0403714	0.0358822
47	0.160385	0.136522	0.15394	0.0892463	0.130837	0.0684074	0.107694	0.122571	0.143782	0.0859764	0.122326	0.117219	0.0741318	0.132246	0.0737438	0.0925321	0.0971401	0.0690091	0.0714636	0.0755569	0.0790644	0.080925	0.0565469	0.0613054	0.142048	0.0913603	0.0958258	0.0762774	0.0683599	0.0697138	0.0699355	0.0698009	0.0654067	0.061915	0.0661271	0.0651216	0.0889138	0.0774017	0.0842899	0.123062	0.115723	0.130386	0.0966492	0.102168	0.0971163	0.0520656	0.0496745	0.0638944	0.0826906
48	0.149119	0.12535	0.142808	0.0780905	0.11961	0.0571883	0.0965067	0.111407	0.132539	0.0747256	0.111035	0.105889	0.0629839	0.121027	0.0625088	0.0812813	0.0859526	0.0578454	0.0603949	0.0646782	0.0679086	0.0695713	0.045312	0.0501179	0.136245	0.0802045	0.0848917	0.0651533	0.0573229	0.0584867	0.058653	0.0585263	0.05433	0.0507196	0.0549239	0.0540292	0.0778926	0.0664359	0.0747652	0.108985	0.100275	0.113023	0.084765	0.0973301	0.0931101	0.0403714	0.0638944	0.0385187	0.0766575
49	0.145112	0.121328	0.138802	0.0740922	0.115738	0.0532453	0.0924292	0.107282	0.128335	0.0707035	0.106926	0.101574	0.0588826	0.116902	0.0584234	0.0769029	0.0820651	0.0537996	0.0562777	0.0598565	0.0637915	0.0655412	0.041282	0.0462383	0.119317	0.0753669	0.0806716	0.0609887	0.0531028	0.0543855	0.0546388	0.0542429	0.0502288	0.046555	0.050783	0.0499279	0.0735459	0.0614083	0.0693892	0.10965	0.0940681	0.106499	0.080442	0.0911861	0.101732	0.0358822	0.0826906	0.0766575	0.0345125
50	0.16565	0.141803	0.159316	0.0945986	0.136221	0.0737042	0.112928	0.127852	0.14877	0.091289	0.127258	0.122088	0.0794444	0.137314	0.0787793	0.0972984	0.102405	0.0742347	0.0766258	0.080537	0.083902	0.0856993	0.0616458	0.0668318	0.137884	0.095422	0.10083	0.0815663	0.0737121	0.0748047	0.0750977	0.0745989	0.0702126	0.0668951	0.0713131	0.0703947	0.0940681	0.0822235	0.0899906	0.127361	0.120639	0.125041	0.0985969	0.110228	0.122334	0.058273	0.0964433	0.0886367	0.0934505
51	0.124432	0.100735	0.118201	0.0535383	0.0950578	0.0326598	0.0717882	0.0865544	0.107607	0.0500546	0.086301	0.0808537	0.0383762	0.0962454	0.0377824	0.0563332	0.0614162	0.0332457	0.0356051	0.0395718	0.0430555	0.0446627	0.0207122	0.0261199	0.0988978	0.0544567	0.0600782	0.0405852	0.0327627	0.0338237	0.0341166	0.0336732	0.0294215	0.0259457	0.0303083	0.0293661	0.0532216	0.0413374	0.0507276	0.0826273	0.0761191	0.0848046	0.0594448	0.0775838	0.0827935	0.0173235	0.0645436	0.0503317	0.0461829
52	0.128478	0.104741	0.122144	0.0575287	0.099064	0.0366185	0.0757628	0.0904577	0.111518	0.0540608	0.0902756	0.084765	0.0423983	0.100291	0.0417887	0.0604186	0.0655571	0.0372519	0.039643	0.0434909	0.0468321	0.047901	0.0245522	0.0299599	0.100822	0.0584392	0.0646703	0.0446469	0.0366344	0.0377349	0.0380912	0.0375449	0.033507	0.0299599	0.0342116	0.033309	0.0571091	0.0453041	0.0549793	0.090236	0.0822393	0.0881299	0.0624376	0.0784072	0.0835378	0.0212031	0.0663092	0.053562	0.0501813
53	0.121748	0.098011	0.115437	0.050783	0.0923104	0.0299203	0.0691041	0.0838386	0.104939	0.0474735	0.0836407	0.0782726	0.0357397	0.0935851	0.0350984	0.0537837	0.0588272	0.0305696	0.0328894	0.0370223	0.0403635	0.0422241	0.0179886	0.0235388	0.096	0.0518281	0.057695	0.0378853	0.0300391	0.0311238	0.0314959	0.0309892	0.026785	0.0232854	0.0276084	0.0266266	0.0505217	0.0386533	0.0479643	0.080157	0.07353	0.083039	0.0573783	0.0767604	0.0795553	0.0145524	0.062113	0.0498646	0.0453041
54	0.139974	0.116316	0.133814	0.0690962	0.110734	0.0482019	0.0874332	0.102065	0.123331	0.0657234	0.102247	0.0969184	0.0540054	0.112294	0.0536966	0.0726274	0.0771167	0.0490253	0.0512897	0.0552643	0.0581621	0.0607749	0.0361752	0.0415749	0.111352	0.0705372	0.0769346	0.0561986	0.0485265	0.0496349	0.0498646	0.0497775	0.0457633	0.0419391	0.0462304	0.0451774	0.0697692	0.0584551	0.0700463	0.101392	0.0894997	0.105351	0.0752085	0.0896659	0.0914632	0.0326202	0.0753827	0.0645516	0.0625801
55	0.117512	0.0938385	0.111225	0.04665	0.0881616	0.0257082	0.0648524	0.0795078	0.10064	0.0432297	0.0794919	0.0739813	0.031488	0.0894759	0.0309021	0.0496033	0.0546309	0.0263812	0.0288119	0.0328894	0.036286	0.0374657	0.0138002	0.0195879	0.0928092	0.0478931	0.0536887	0.0336891	0.0258665	0.0269908	0.0272363	0.0268958	0.022747	0.0191367	0.0234596	0.0224699	0.0465313	0.0345441	0.0435939	0.0769266	0.0705689	0.079674	0.0527465	0.0725878	0.0748602	0.0103878	0.0570616	0.0457712	0.0417253
56	0.129744	0.106039	0.123529	0.0588351	0.100434	0.0379487	0.077275	0.0920412	0.113434	0.0556681	0.091962	0.0870057	0.043966	0.102619	0.0437918	0.0626751	0.0670377	0.03897	0.0409573	0.0450745	0.0482335	0.0499675	0.0258824	0.0311792	0.102643	0.0603869	0.0661826	0.0459691	0.0382812	0.0395322	0.0397064	0.0398647	0.0361514	0.0320343	0.0363177	0.0349321	0.0595556	0.0472597	0.0561273	0.0886604	0.0783043	0.0897372	0.0641161	0.0774017	0.0858339	0.0226362	0.0676236	0.0564519	0.0529207
57	0.160844	0.137329	0.154716	0.0902202	0.131763	0.0692783	0.10862	0.123482	0.14478	0.087069	0.123418	0.118494	0.0753906	0.134717	0.0755094	0.0946461	0.0985177	0.0704897	0.0720653	0.0756203	0.078241	0.0753906	0.0562936	0.0607749	0.13839	0.0900697	0.0975993	0.077275	0.0695079	0.070846	0.0711073	0.0716536	0.0687874	0.0636648	0.0677898	0.0662301	0.0915899	0.078716	0.0879558	0.119349	0.106158	0.127765	0.0842187	0.10079	0.119721	0.0535779	0.101321	0.0885496	0.0845037
58	0.146933	0.122975	0.140496	0.0759132	0.117567	0.054908	0.0939414	0.108383	0.129816	0.0723028	0.108898	0.103347	0.0605374	0.119365	0.0605136	0.0791356	0.0841316	0.0557156	0.0580829	0.0628651	0.0656046	0.0660559	0.0429288	0.0485502	0.118787	0.0767762	0.082849	0.0629364	0.0552326	0.0565707	0.0564994	0.0569428	0.0531345	0.0486848	0.0534829	0.0519073	0.0775284	0.0640211	0.0733083	0.102991	0.0937672	0.106847	0.0780668	0.0980743	0.101123	0.0394847	0.0833953	0.0726987	0.0700542
59	0.125231	0.101534	0.119	0.0543855	0.0959208	0.0334357	0.0727145	0.0873778	0.108541	0.0508859	0.0872432	0.0818988	0.0393105	0.0974568	0.0388434	0.0576554	0.0623505	0.0341641	0.0365552	0.0404665	0.0434434	0.0447578	0.0216228	0.0262545	0.098399	0.0556364	0.0613608	0.0414482	0.0336891	0.0348529	0.0350034	0.0350825	0.0311713	0.0270383	0.0314642	0.0303004	0.0547576	0.0427071	0.0517568	0.0842187	0.0746306	0.0850579	0.0605453	0.0764199	0.0813209	0.0180124	0.0636727	0.0521527	0.0488511
60	0.12406	0.100244	0.117773	0.0531345	0.0946461	0.0321847	0.0713448	0.0860635	0.107354	0.0497141	0.0860635	0.0807746	0.0379804	0.096285	0.0376557	0.0563886	0.0612183	0.033024	0.0352567	0.0395401	0.0426279	0.0448053	0.0202926	0.0257953	0.0978289	0.0545359	0.0604661	0.0401973	0.0324223	0.0335624	0.0337524	0.0336732	0.0297303	0.0259141	0.0303083	0.0290256	0.0533799	0.0411553	0.0503159	0.0826273	0.074298	0.0851609	0.0588509	0.0741159	0.079864	0.0169039	0.0618596	0.0510759	0.0477427
61	0.125802	0.10197	0.119365	0.054718	0.0962929	0.0338157	0.0729045	0.0877261	0.108898	0.051266	0.087647	0.0823897	0.0394688	0.0977656	0.0392472	0.0578217	0.0627068	0.0344254	0.0369115	0.0408227	0.0443065	0.0454466	0.0217257	0.0262862	0.0985177	0.0562936	0.0617092	0.0418283	0.0339187	0.0350034	0.0353042	0.0351142	0.0313138	0.0274025	0.0316147	0.0305458	0.0547259	0.0426359	0.0517648	0.0847808	0.0758657	0.0861585	0.0609333	0.0785972	0.0818513	0.0183845	0.0635381	0.0523427	0.049152
62	0.143291	0.119254	0.136791	0.0719307	0.113791	0.0511789	0.0903152	0.105137	0.1263	0.0686608	0.104994	0.0998716	0.0566895	0.115398	0.0565549	0.0750581	0.0798957	0.0517331	0.0541796	0.059706	0.0617408	0.06182	0.0388196	0.0434751	0.11235	0.0732767	0.0788902	0.0592627	0.0515114	0.052414	0.0524457	0.0527545	0.0488907	0.0449082	0.0494528	0.0482256	0.072952	0.060094	0.0687162	0.0983356	0.0921283	0.101598	0.0744326	0.0935851	0.0979556	0.0357397	0.0800145	0.06912	0.0658342
63	0.131391	0.107282	0.124574	0.0598565	0.101653	0.0391046	0.0780984	0.0929913	0.114456	0.0565074	0.0927459	0.0878845	0.0445044	0.102801	0.044251	0.0626038	0.0675998	0.0394293	0.0416462	0.0461433	0.0504029	0.0503713	0.0270067	0.0324618	0.104424	0.0612183	0.0669506	0.0470301	0.0391521	0.0403714	0.040411	0.0399122	0.0355497	0.0322402	0.0366502	0.0358901	0.0600148	0.047806	0.0568636	0.0902043	0.0824135	0.0920412	0.0656442	0.0836011	0.0877657	0.0238159	0.0692071	0.058368	0.0539421
64	0.128834	0.104963	0.122357	0.0576633	0.0993649	0.036769	0.0758736	0.0907111	0.111787	0.0543142	0.0904894	0.0852005	0.0425171	0.100687	0.0420895	0.0605215	0.0659213	0.0374499	0.0395401	0.0468401	0.0473389	0.0495795	0.0251223	0.0303716	0.101226	0.0588589	0.0652404	0.0451932	0.0369352	0.0380199	0.0382733	0.0381466	0.0337603	0.0303399	0.0350746	0.0338157	0.0580909	0.0455178	0.0543063	0.0867048	0.080062	0.0894363	0.0623188	0.0813605	0.0851767	0.0214802	0.0668951	0.0560798	0.0516698
65	0.122025	0.0983673	0.11573	0.0511234	0.0926508	0.0301895	0.0694367	0.0840683	0.105271	0.0477031	0.0840366	0.0787239	0.0360247	0.0943689	0.0355418	0.0543617	0.0599198	0.0311713	0.0341404	0.038305	0.0420183	0.0429526	0.017086	0.0248848	0.0969342	0.0527624	0.0580988	0.0384633	0.0305062	0.031488	0.0318126	0.0314326	0.0277668	0.0238397	0.0279805	0.0269592	0.0512897	0.039453	0.0484077	0.0814476	0.0731342	0.0832527	0.0556523	0.0760161	0.0783914	0.0148058	0.0608303	0.0495716	0.0460562
66	0.126657	0.102904	0.120441	0.0557552	0.0972905	0.0347421	0.0739101	0.0886525	0.109697	0.0523269	0.0884546	0.0830865	0.040799	0.0986286	0.0401577	0.058748	0.0639498	0.0358268	0.0370936	0.0397064	0.0437839	0.0449399	0.0220186	0.0278143	0.0992461	0.0579325	0.0622476	0.0433009	0.0346867	0.0359218	0.0361989	0.035906	0.0319789	0.0280043	0.0323431	0.0311554	0.0557631	0.0431822	0.0527624	0.08486	0.0773463	0.0858339	0.0608066	0.0793652	0.0833636	0.0194217	0.0651295	0.0541796	0.0503238
67	0.137781	0.114099	0.131597	0.0669268	0.108533	0.0460325	0.0852084	0.0999587	0.121178	0.0634114	0.099935	0.0946698	0.0515827	0.110552	0.0516698	0.0698721	0.0738705	0.0464046	0.0486294	0.0527782	0.0517568	0.0491124	0.0342433	0.0386375	0.110774	0.0689458	0.0730866	0.0536808	0.046175	0.0468321	0.0470142	0.0473072	0.0446707	0.0390492	0.0431901	0.0427467	0.0669664	0.0544567	0.0637756	0.0972826	0.0875915	0.096863	0.0731579	0.0903627	0.0938226	0.0305379	0.0759765	0.0647732	0.0618596
68	0.127591	0.103846	0.121336	0.0565944	0.0983594	0.0356684	0.074876	0.0895155	0.110576	0.0530078	0.0894522	0.0836724	0.0412107	0.099737	0.0408148	0.0591993	0.0638944	0.0343383	0.033404	0.0388671	0.0411315	0.0450349	0.0242276	0.0305379	0.101558	0.0555889	0.0640765	0.0437601	0.0346312	0.0363335	0.0363573	0.0365394	0.0323352	0.0285189	0.0329923	0.0313692	0.0570062	0.0441481	0.0537046	0.0868869	0.0794207	0.0881616	0.0624613	0.0808221	0.0841949	0.0203164	0.0664597	0.0553435	0.0514639
69	0.130615	0.10672	0.124194	0.0594448	0.101455	0.0386375	0.0776551	0.0922866	0.113529	0.0559294	0.0923025	0.0866494	0.0439581	0.1025	0.0438789	0.0623109	0.0658342	0.0376716	0.0372599	0.0393897	0.0460483	0.0476872	0.0262941	0.0320264	0.104218	0.0594131	0.0669347	0.0474022	0.0382733	0.0402527	0.039453	0.0397222	0.0353042	0.0313376	0.0358585	0.0347342	0.0601019	0.049342	0.056832	0.0896343	0.0825956	0.0922629	0.0655017	0.0839178	0.0870611	0.0232854	0.0692942	0.0581463	0.0543142
70	0.12284	0.0990086	0.116419	0.051646	0.0935376	0.0307992	0.0698325	0.0845037	0.105778	0.0480831	0.0846462	0.0787477	0.0363256	0.0950419	0.0357001	0.0533879	0.0550822	0.0272838	0.0313692	0.0359851	0.0403319	0.041377	0.0188675	0.0244176	0.0966254	0.0531899	0.0590172	0.039358	0.0309417	0.0323035	0.0313613	0.031773	0.0277984	0.0235071	0.0279172	0.0271967	0.0520419	0.0395322	0.0489699	0.0815742	0.0746068	0.0833398	0.0577108	0.0759449	0.0793811	0.0154788	0.0616458	0.050395	0.0466105
71	0.115992	0.0921125	0.109547	0.0448765	0.0866652	0.0240218	0.0630789	0.0776946	0.0987948	0.0411632	0.0776471	0.0717644	0.029089	0.0875836	0.0290573	0.0467213	0.0517885	0.0228421	0.0260962	0.0314484	0.0342908	0.0360801	0.012098	0.0176798	0.0899589	0.0459612	0.0514401	0.0319551	0.0243226	0.0254152	0.0247106	0.0249719	0.0206014	0.0168643	0.0212348	0.0204905	0.0449003	0.032636	0.042042	0.0747335	0.0681382	0.0768316	0.0510759	0.0693258	0.0727383	0.00866969	0.0549239	0.0437047	0.0398093
72	0.113189	0.0894284	0.106815	0.0421846	0.0837832	0.0212902	0.0604503	0.075066	0.0961266	0.0384792	0.0749631	0.0693496	0.0267454	0.0849313	0.0264445	0.0446232	0.0497458	0.0213773	0.0240614	0.0281547	0.0315355	0.033214	0.00942185	0.0149324	0.0871798	0.0433168	0.0490095	0.028986	0.021219	0.0224145	0.0225254	0.0223591	0.018139	0.0144099	0.0188279	0.0179886	0.04205	0.0299045	0.039358	0.0721524	0.0653354	0.0741555	0.0483127	0.0665864	0.0700226	0.00596981	0.052224	0.0409969	0.0371411
73	0.113735	0.0899431	0.107377	0.0427388	0.084385	0.0217969	0.0609016	0.0755411	0.0966492	0.0391284	0.0754698	0.0698642	0.0273155	0.0855172	0.0269592	0.0452882	0.0502604	0.0219395	0.0246472	0.0288831	0.0320976	0.0338078	0.00994441	0.0154708	0.0877895	0.0437918	0.0494212	0.0295957	0.021789	0.0229925	0.0230796	0.0228975	0.0185983	0.0149641	0.0194692	0.0185032	0.0425884	0.0304191	0.0399281	0.0727304	0.0659925	0.074686	0.048962	0.0673069	0.0706085	0.00649237	0.052802	0.041567	0.037727
74	0.115802	0.0920887	0.109555	0.0448369	0.0864514	0.0238792	0.0630393	0.0777263	0.0988819	0.0412899	0.0776234	0.072097	0.0294769	0.0876074	0.0290811	0.0471884	0.0522952	0.0240534	0.0267454	0.0307992	0.0344966	0.0363018	0.012098	0.0175452	0.0899035	0.0458979	0.0517331	0.0318284	0.0237763	0.0249244	0.0250115	0.0247343	0.0207597	0.0167376	0.0210369	0.0204272	0.0444173	0.0324618	0.0419945	0.0748364	0.0679086	0.0767525	0.0510997	0.0692783	0.0726037	0.00856676	0.0547813	0.0436097	0.0397301
75	0.120806	0.0969105	0.114321	0.0495874	0.0914553	0.0287485	0.0678057	0.0824689	0.103632	0.0459454	0.082366	0.0766099	0.0336178	0.0923975	0.0337524	0.0513293	0.0562065	0.0280518	0.0306171	0.0350746	0.039168	0.0410048	0.0170464	0.0227075	0.0948123	0.0500308	0.0561986	0.0362464	0.0282339	0.0296511	0.0293978	0.0295482	0.025154	0.0214407	0.0261041	0.025344	0.0494924	0.0373707	0.0467134	0.0796265	0.0731183	0.0816851	0.056064	0.0745435	0.0774571	0.0133964	0.0596981	0.0485027	0.0445281
76	0.126791	0.102928	0.120315	0.0556285	0.0974093	0.03475	0.0738151	0.0884862	0.109808	0.0521606	0.0884229	0.082944	0.0401102	0.0983356	0.039738	0.05741	0.0631502	0.0347817	0.0384396	0.0413691	0.0456208	0.0475526	0.0229925	0.0286377	0.100814	0.055866	0.0624376	0.0428655	0.0343779	0.0356922	0.0355972	0.0352488	0.0309892	0.0273709	0.0317018	0.0309496	0.0554464	0.0432218	0.0523507	0.0849788	0.0787081	0.0878449	0.0621684	0.0804499	0.0832052	0.0193425	0.0652721	0.0542904	0.0499754
77	0.132793	0.108818	0.126229	0.0615429	0.103332	0.0406486	0.0796819	0.0944085	0.115548	0.0580354	0.0943689	0.0890009	0.0460008	0.10425	0.0457949	0.0636173	0.068542	0.0402764	0.0447498	0.0474735	0.0529286	0.0541796	0.0286535	0.0342591	0.106332	0.0627939	0.0685737	0.0482652	0.0396668	0.0414641	0.0413453	0.0413611	0.0371648	0.0330636	0.0381229	0.0364839	0.0627464	0.0489224	0.0577187	0.090616	0.08467	0.0939493	0.0678136	0.0860239	0.0893334	0.0253202	0.0709806	0.0601019	0.0558106
78	0.128731	0.104709	0.121946	0.0572595	0.0991511	0.0365552	0.0755807	0.0903706	0.111795	0.0537916	0.0901252	0.0849946	0.0414403	0.0999508	0.0414245	0.0591281	0.064322	0.0360326	0.0394768	0.0431109	0.0474735	0.0486136	0.0247264	0.0303954	0.102928	0.0585897	0.0642111	0.0439898	0.0361435	0.0373153	0.0374895	0.0364444	0.0321531	0.0291127	0.0343937	0.0329765	0.0571408	0.0446707	0.054045	0.0865306	0.0804262	0.0899747	0.0642032	0.0819622	0.0852163	0.0211794	0.0668556	0.0561036	0.0516222
79	0.120061	0.0962533	0.113696	0.0490332	0.090719	0.028131	0.0672039	0.0818513	0.102936	0.0453912	0.0818118	0.0761428	0.0334753	0.0917007	0.0331744	0.0514006	0.0566182	0.0281943	0.0314167	0.0349004	0.0386771	0.0402448	0.0160884	0.021789	0.0940681	0.0502525	0.0557156	0.0358268	0.0278776	0.0292157	0.0294453	0.0289385	0.0247739	0.0215436	0.0260566	0.0249481	0.0487482	0.036571	0.0457474	0.0782568	0.0724216	0.0811704	0.0552881	0.073625	0.077085	0.0128026	0.059041	0.0479406	0.0436651
80	0.15265	0.128557	0.145975	0.0812971	0.123125	0.0603711	0.0990245	0.11364	0.134812	0.0774492	0.113925	0.107995	0.06566	0.123965	0.0654383	0.083609	0.0887792	0.0604344	0.0631422	0.0655333	0.0710518	0.0710123	0.0478535	0.0540767	0.126577	0.0824927	0.0881299	0.0679165	0.0604503	0.0612895	0.0616933	0.06125	0.0570537	0.0539262	0.0588193	0.0573545	0.0807666	0.0685578	0.0779084	0.10847	0.1041	0.113529	0.0877499	0.105501	0.109365	0.0450507	0.091004	0.0800382	0.0751215
81	0.141597	0.117749	0.13516	0.0705135	0.112144	0.0495558	0.0883991	0.103031	0.123996	0.066816	0.103142	0.0972272	0.0551851	0.113173	0.0547497	0.0729996	0.0783676	0.049825	0.0521765	0.0550189	0.0594131	0.0608066	0.0371332	0.0433009	0.116023	0.0711389	0.0770058	0.0573704	0.0489936	0.0504821	0.0510997	0.0498012	0.0457395	0.041757	0.0468005	0.04627	0.0689299	0.0583759	0.068352	0.100165	0.0949469	0.102762	0.0769979	0.0952003	0.0992382	0.0343145	0.0809567	0.0696188	0.0650108
82	0.151961	0.128082	0.145603	0.0809963	0.122714	0.0598723	0.0986919	0.112959	0.134384	0.0771008	0.113577	0.107433	0.0653196	0.123672	0.0650187	0.0833636	0.0891038	0.060577	0.0628493	0.0664359	0.0712419	0.0714477	0.0475685	0.0549397	0.126997	0.0813684	0.0869186	0.0675681	0.0601257	0.061242	0.06144	0.060577	0.0565549	0.0529841	0.0588826	0.0572595	0.0795869	0.0688349	0.0807033	0.105572	0.104765	0.113141	0.0871165	0.107583	0.110117	0.0446311	0.0912099	0.0804024	0.0762853
83	0.158453	0.134606	0.15208	0.0875836	0.129064	0.066333	0.1052	0.119539	0.140647	0.083704	0.119848	0.113775	0.0722474	0.129602	0.0713131	0.0894838	0.0955249	0.0671327	0.0691912	0.0725087	0.0771958	0.0778451	0.0540608	0.0613291	0.133949	0.0877737	0.0935614	0.0742268	0.066143	0.066816	0.0674494	0.066238	0.062208	0.0591993	0.0638152	0.0626672	0.082176	0.074781	0.0839891	0.114567	0.110964	0.119958	0.0941473	0.113094	0.116878	0.0511709	0.0975518	0.0868869	0.082271
84	0.126055	0.102389	0.119784	0.0551772	0.0966334	0.0342116	0.0733638	0.0880824	0.109151	0.0517173	0.0878766	0.082556	0.0401735	0.0977181	0.0393976	0.0578613	0.0632056	0.0349796	0.037244	0.0410524	0.044734	0.0462225	0.0222324	0.0279093	0.100568	0.0561511	0.0619942	0.0423033	0.0340849	0.0352251	0.0355259	0.0352567	0.0311396	0.0276876	0.0317097	0.0302687	0.0542588	0.0435939	0.0519389	0.0856359	0.0781539	0.0877657	0.0612183	0.0799353	0.0833003	0.0188991	0.0650424	0.0540371	0.049627
85	0.140164	0.116491	0.133814	0.0692466	0.110663	0.0482256	0.0874015	0.102263	0.12307	0.0657313	0.101756	0.0966492	0.0541163	0.111178	0.053087	0.0712735	0.0769029	0.0488036	0.0509888	0.0553197	0.0587559	0.0614479	0.0363731	0.0420737	0.114036	0.0695396	0.0746622	0.0560165	0.0485107	0.0486057	0.0492866	0.048574	0.0448448	0.0414403	0.0452566	0.0449953	0.068059	0.0595318	0.064987	0.0958099	0.0919066	0.103442	0.0774175	0.0939256	0.0975043	0.0329131	0.0777738	0.0677186	0.0625168
86	0.152658	0.128976	0.146498	0.081883	0.123363	0.0608303	0.0999983	0.114638	0.135271	0.0782568	0.114218	0.108272	0.0669585	0.123988	0.0656363	0.084092	0.0900381	0.0615429	0.0636252	0.0685262	0.0716457	0.0744326	0.0490015	0.054908	0.126878	0.081883	0.0876866	0.0687795	0.0612262	0.0609412	0.0628018	0.0618834	0.0565311	0.0543063	0.0582492	0.0572437	0.0761111	0.0662538	0.077568	0.107362	0.112057	0.116538	0.0898005	0.106293	0.11037	0.0455812	0.0920412	0.0812259	0.0764753
87	0.136498	0.112666	0.130045	0.0654462	0.10691	0.0444806	0.0834269	0.0980348	0.11904	0.0618121	0.0980189	0.0923025	0.0501179	0.107892	0.0495479	0.0679798	0.0733479	0.0450269	0.0474735	0.0506959	0.0545676	0.056064	0.0324064	0.0381783	0.110727	0.065755	0.0711548	0.0523348	0.0439739	0.0453199	0.0464679	0.0452566	0.0406248	0.0372282	0.0428813	0.0394372	0.0643932	0.0469905	0.0607274	0.0884625	0.100465	0.0961346	0.0707826	0.0898401	0.0941868	0.0292077	0.0761586	0.0644328	0.061052
88	0.141185	0.117227	0.134661	0.0699434	0.111685	0.0490649	0.0880508	0.102587	0.123743	0.0663488	0.102762	0.0970451	0.054425	0.112231	0.0536729	0.0714794	0.0772117	0.0490966	0.0521052	0.0556206	0.0593735	0.0611312	0.0370619	0.0431584	0.115342	0.0706085	0.0765783	0.0571328	0.0488432	0.0496904	0.0501258	0.0478693	0.0447736	0.0405773	0.0424933	0.0433564	0.0649554	0.0543775	0.0659609	0.100648	0.0956199	0.102136	0.0767525	0.0955328	0.0983515	0.0337603	0.0802045	0.0690883	0.0647495
89	0.125611	0.101835	0.11927	0.0546626	0.0962058	0.0337128	0.0726908	0.0873699	0.108312	0.0510759	0.0874886	0.0818434	0.0394451	0.0972905	0.038883	0.0575129	0.0623901	0.034172	0.0376161	0.0402923	0.0442669	0.0457079	0.0217336	0.0273946	0.0996816	0.0559452	0.0614637	0.0412582	0.0330557	0.0349954	0.0355022	0.0351934	0.03091	0.0262387	0.0295086	0.0279884	0.0521052	0.0411632	0.0509176	0.0837516	0.077473	0.0865306	0.0607353	0.0790802	0.0825085	0.0184003	0.0644011	0.0534195	0.0491124
90	0.136949	0.11288	0.130299	0.0656204	0.107567	0.0445915	0.0835615	0.0979556	0.119119	0.0615983	0.0982881	0.092445	0.0494449	0.108145	0.0494291	0.0668239	0.0723266	0.0438393	0.0474576	0.0509334	0.0548368	0.055866	0.0323193	0.0382733	0.110695	0.0666814	0.072089	0.051836	0.0445836	0.0450824	0.0454703	0.045597	0.0422637	0.0339583	0.0372757	0.0400231	0.0637202	0.0530395	0.0614004	0.0933318	0.0885575	0.0977576	0.0720257	0.0901806	0.0938385	0.0293423	0.0755965	0.0645674	0.059904
91	0.119998	0.0960316	0.11345	0.0486136	0.0905606	0.0278618	0.0668951	0.0815584	0.102769	0.044924	0.0813446	0.075834	0.0324698	0.0911703	0.0325806	0.0498566	0.0554227	0.0267691	0.0304825	0.034655	0.0378695	0.0403081	0.0160805	0.0217257	0.0941393	0.0493974	0.0554622	0.0352488	0.0273313	0.0286377	0.028891	0.0277588	0.023515	0.0194058	0.0245839	0.0245997	0.0483998	0.0364048	0.0456841	0.0786685	0.0728333	0.0814317	0.0556998	0.0737834	0.0766654	0.0125097	0.0587401	0.0476239	0.0435939
92	0.120196	0.0961662	0.113514	0.0488036	0.0907111	0.0280676	0.0671564	0.0819543	0.103427	0.045312	0.0816534	0.0766099	0.0328973	0.0913603	0.0329527	0.0501575	0.0557077	0.0273392	0.0310763	0.0349163	0.0382575	0.0401814	0.0162388	0.0218207	0.0945273	0.0498725	0.0556998	0.0356922	0.0276322	0.0287564	0.0287564	0.0280993	0.0240376	0.0198809	0.0249006	0.0247343	0.0485502	0.0366265	0.0459216	0.0786527	0.0725166	0.0815426	0.0559373	0.0737992	0.0766179	0.0126997	0.0586372	0.0477268	0.0436018
93	0.117361	0.0933634	0.110734	0.0460166	0.0878053	0.0252173	0.0643695	0.0790169	0.100275	0.0423033	0.0788189	0.0732133	0.0299757	0.0885179	0.0299757	0.0477743	0.0529445	0.0245364	0.0279805	0.032058	0.0355734	0.0374816	0.0133569	0.0190654	0.0914711	0.0468559	0.0527149	0.0328023	0.0248214	0.0260486	0.0256924	0.0254707	0.0205381	0.0178778	0.0222324	0.0215594	0.0453199	0.0339345	0.0432534	0.0760636	0.0699276	0.0786527	0.052794	0.071424	0.074108	0.00988107	0.0561669	0.0450665	0.0410207
94	0.118874	0.0948282	0.112144	0.0473785	0.0894047	0.0266662	0.0658263	0.0805133	0.101796	0.0434197	0.0801253	0.0748206	0.0309496	0.0901489	0.0311396	0.0501654	0.0544963	0.0259378	0.0293661	0.0336099	0.0369273	0.0392867	0.0148929	0.0206489	0.0931655	0.048289	0.0542113	0.0341008	0.0262228	0.0275688	0.0270542	0.026302	0.0217415	0.0175769	0.0232221	0.02304	0.0469588	0.0353992	0.0445519	0.07756	0.0719782	0.0803945	0.0546309	0.0728729	0.0756123	0.0113537	0.0576475	0.0465471	0.0425092
95	0.129673	0.10543	0.122785	0.0580354	0.100165	0.0372757	0.0763487	0.0907111	0.111985	0.0531107	0.0904498	0.0849392	0.0414641	0.101772	0.040411	0.0558581	0.0638548	0.0357397	0.039746	0.0440927	0.047426	0.0499912	0.0254469	0.0312267	0.103878	0.0587638	0.0647178	0.0441244	0.036769	0.0400706	0.0356447	0.0369115	0.0302449	0.0293503	0.0335861	0.033404	0.0578454	0.0455099	0.0549634	0.0879874	0.0828252	0.0910753	0.0655967	0.0841237	0.0864039	0.0219395	0.0683441	0.0571962	0.0530949
96	0.117179	0.093118	0.11041	0.0456445	0.0876628	0.0249719	0.064124	0.0788585	0.100077	0.0417887	0.0784151	0.0735855	0.0293661	0.0882645	0.0295403	0.0481465	0.0531582	0.0245206	0.0276242	0.0319393	0.0353676	0.037727	0.0132143	0.0189545	0.0914632	0.0466421	0.0526594	0.0325806	0.0247264	0.0258428	0.0259774	0.0252886	0.0197067	0.0175531	0.0227708	0.0215436	0.0449082	0.0336891	0.042913	0.0759528	0.0701888	0.0787318	0.0529128	0.0709885	0.0738942	0.00969105	0.0559135	0.0448607	0.0408227
97	0.131597	0.107282	0.124606	0.0599831	0.101629	0.0391284	0.0781697	0.0923579	0.114804	0.0570141	0.0927617	0.0825402	0.0440452	0.100584	0.043483	0.0598881	0.0680669	0.0399439	0.0417491	0.0465471	0.0501733	0.0526199	0.0274105	0.0333249	0.105746	0.0612104	0.066911	0.0472122	0.0385979	0.0392867	0.0390175	0.0410286	0.0351696	0.0330952	0.0365235	0.0354388	0.0565628	0.0470142	0.0562223	0.0899668	0.0846541	0.093023	0.067679	0.085723	0.0880508	0.0237446	0.0702205	0.0590568	0.055003
98	0.154811	0.130457	0.147812	0.0831498	0.125168	0.0621288	0.100299	0.114036	0.137092	0.0793177	0.116902	0.103363	0.0655967	0.119943	0.0635381	0.0775521	0.0910119	0.063451	0.0647257	0.0693021	0.0725799	0.0765545	0.0503317	0.0566103	0.129697	0.0829994	0.0894047	0.0701413	0.0611154	0.0615667	0.0607274	0.0589539	0.0508384	0.0563094	0.0603394	0.0583759	0.0791277	0.0694683	0.0787556	0.112793	0.109689	0.117219	0.0925083	0.110837	0.112033	0.0468242	0.0938543	0.0826827	0.0783043
99	0.137361	0.112936	0.130243	0.0656204	0.10767	0.0446548	0.0826827	0.0964354	0.118945	0.0628493	0.098779	0.0890246	0.0496033	0.106602	0.0489936	0.0678848	0.0737755	0.0459929	0.0475051	0.0523427	0.055676	0.0583601	0.0330477	0.0387246	0.111091	0.0667922	0.072667	0.0529761	0.0444886	0.0449874	0.0456524	0.0463017	0.0403714	0.0380516	0.0422796	0.0411394	0.0615746	0.0526911	0.0618438	0.0955803	0.0900539	0.0985019	0.0732925	0.090331	0.0929992	0.0294136	0.0754302	0.064409	0.0605057
100	0.12288	0.0993016	0.116617	0.052034	0.0934505	0.0310367	0.0697455	0.0836565	0.105311	0.0483365	0.0854301	0.0809408	0.0361039	0.0939652	0.0360326	0.0547576	0.0596506	0.0317413	0.0341087	0.0381625	0.0415195	0.0432772	0.0191842	0.0247739	0.0968788	0.0529049	0.0586847	0.0390334	0.0311317	0.0319551	0.0326994	0.0318522	0.0280201	0.0243385	0.0286218	0.0274896	0.0501654	0.0396272	0.0492312	0.081883	0.0753906	0.0840445	0.0581384	0.0764753	0.079769	0.0157321	0.0620417	0.0509097	0.0469905
101	0.119404	0.0956753	0.113094	0.0485107	0.089848	0.0275371	0.0666022	0.0812259	0.101859	0.0447894	0.0814396	0.075739	0.0332853	0.0906952	0.0324143	0.0513055	0.0565469	0.0284397	0.0306646	0.0349004	0.0382416	0.0401814	0.0157004	0.0214407	0.0936405	0.0496112	0.0553593	0.0355813	0.0276084	0.0285823	0.0291048	0.0284239	0.024291	0.0209814	0.0250827	0.024093	0.0466975	0.0360722	0.0454782	0.0784389	0.0722474	0.0808458	0.0550901	0.0733163	0.076412	0.0122722	0.0585976	0.0474655	0.0434355
102	0.126332	0.102184	0.119618	0.0550268	0.0967205	0.0339503	0.0723028	0.0854776	0.107765	0.0511709	0.0880112	0.0824689	0.0394768	0.0967205	0.0384792	0.0570141	0.0626118	0.0346629	0.0370382	0.0412899	0.0449557	0.0468955	0.0222799	0.0282101	0.100473	0.0561273	0.0617646	0.0419945	0.0339741	0.0349479	0.0351538	0.0347817	0.0303637	0.0271492	0.0313455	0.0306329	0.0532057	0.04243	0.0517014	0.0847887	0.0792227	0.0875836	0.0619546	0.0799116	0.0831657	0.0187566	0.0652721	0.0541954	0.0499675
103	0.143165	0.119317	0.136458	0.0722078	0.113664	0.0508859	0.0893255	0.103031	0.124527	0.0681382	0.104654	0.0989057	0.0563807	0.113609	0.0554702	0.073625	0.0795949	0.0515668	0.0541954	0.0583838	0.0619309	0.0638786	0.0393105	0.0451853	0.117528	0.0729045	0.0784706	0.0590647	0.0513689	0.0514322	0.0520577	0.0514006	0.0472993	0.0441006	0.0482494	0.0480673	0.0733083	0.0599515	0.0686132	0.102191	0.0960395	0.104947	0.0788269	0.0967046	0.10037	0.0358268	0.0824135	0.0713131	0.0669743
104	0.134669	0.110639	0.127979	0.0634114	0.105303	0.0424933	0.0810675	0.096	0.116435	0.0596427	0.0960158	0.0899906	0.0477585	0.105477	0.0475051	0.0658184	0.0710598	0.0429209	0.0456128	0.0497933	0.0533403	0.0551772	0.0307675	0.036381	0.108597	0.0646703	0.0703155	0.0503	0.0426913	0.0433009	0.0437364	0.0434909	0.0386929	0.0356764	0.0400864	0.039643	0.0651058	0.051258	0.0604028	0.0937831	0.0872986	0.0959208	0.0700859	0.0882645	0.0912257	0.0272284	0.0735775	0.062398	0.0582967
105	0.139507	0.116103	0.132523	0.0687083	0.109388	0.0477189	0.0865623	0.102049	0.123046	0.0654383	0.101542	0.0962375	0.0537125	0.111415	0.0531028	0.0716377	0.0768079	0.0484869	0.0510205	0.0552406	0.0586451	0.0602998	0.0362227	0.0418283	0.114068	0.0701572	0.0758103	0.0559294	0.0481227	0.0488669	0.0494053	0.0490174	0.044449	0.041282	0.0455653	0.0448528	0.0694763	0.0568953	0.0660638	0.0996658	0.0922471	0.101138	0.0753827	0.0935297	0.0969342	0.0327706	0.0789931	0.0678611	0.0638152
106	0.139879	0.116285	0.132816	0.0689933	0.110006	0.0480752	0.0869819	0.102223	0.123062	0.0655175	0.101661	0.0963879	0.0536095	0.111582	0.0532849	0.0716298	0.0768237	0.0486928	0.0512739	0.0554385	0.0588984	0.0604661	0.0364285	0.0420183	0.114305	0.0704026	0.0761428	0.0562461	0.0483998	0.0495479	0.0495954	0.049247	0.0447419	0.0414245	0.0458029	0.0451299	0.0697059	0.0571012	0.0663251	0.0994678	0.0925796	0.101352	0.0754223	0.0936722	0.0971084	0.0329527	0.0791831	0.0680036	0.0639023
107	0.12136	0.0975914	0.114939	0.050498	0.0918274	0.029564	0.0687003	0.0834269	0.104464	0.0470459	0.083134	0.0777184	0.0352963	0.0931496	0.0347579	0.0533166	0.0583838	0.0302687	0.0326756	0.0367611	0.0402368	0.0418362	0.0176957	0.0233488	0.0955803	0.0517806	0.05741	0.0376003	0.0297857	0.0309496	0.0311554	0.0306725	0.0262941	0.0229133	0.0272838	0.0264999	0.050688	0.0383921	0.0476714	0.080537	0.0738151	0.0826193	0.056642	0.0749869	0.0784231	0.0142911	0.0605453	0.0493895	0.0453595
108	0.137306	0.113474	0.130623	0.0662301	0.1071	0.0455495	0.0850263	0.0993174	0.120323	0.0626434	0.098874	0.0934188	0.0509651	0.108715	0.0504029	0.0688666	0.0740684	0.0458979	0.0484156	0.0525486	0.0559769	0.0575921	0.0334911	0.0391046	0.111407	0.0675048	0.0731975	0.0533562	0.0455099	0.0466421	0.0468321	0.046365	0.0419787	0.0386454	0.0429446	0.0422717	0.0663013	0.0541717	0.063356	0.0963879	0.0895234	0.0984465	0.0724453	0.0909011	0.0942027	0.0300312	0.0764595	0.065185	0.0611787
109	0.193766	0.169815	0.186861	0.122864	0.158501	0.102754	0.1436	0.15782	0.178049	0.119887	0.155635	0.150417	0.108177	0.165619	0.107354	0.125825	0.131098	0.102959	0.105517	0.109618	0.113157	0.114693	0.0904735	0.0962296	0.168572	0.124566	0.130275	0.110402	0.102532	0.103688	0.103727	0.103197	0.0989453	0.0955724	0.0999033	0.0992303	0.12345	0.11113	0.120806	0.153465	0.14691	0.155666	0.129642	0.148335	0.151423	0.0870215	0.133656	0.122342	0.11824
110	0.148287	0.124812	0.141684	0.0775205	0.117274	0.0567528	0.0966729	0.110924	0.131708	0.0742109	0.110449	0.104765	0.0625643	0.120331	0.0619546	0.0804737	0.0856359	0.0574733	0.0600307	0.0641478	0.0676315	0.0692783	0.0451299	0.0506642	0.122991	0.0791673	0.0847571	0.0648762	0.0570299	0.0582334	0.0583126	0.057885	0.0533324	0.0501971	0.0545201	0.0537758	0.0777184	0.065755	0.0749948	0.108043	0.101336	0.110109	0.0841633	0.102524	0.105889	0.0416224	0.0880983	0.0769029	0.0727383
111	0.206853	0.183322	0.198809	0.136854	0.173703	0.116071	0.155627	0.17181	0.19067	0.133679	0.169831	0.164004	0.122326	0.179752	0.121669	0.140433	0.145342	0.117377	0.119681	0.123767	0.127258	0.128802	0.104654	0.110347	0.182531	0.13858	0.144257	0.124804	0.116712	0.118375	0.118169	0.117765	0.113482	0.109982	0.114337	0.113379	0.136585	0.125279	0.134796	0.16744	0.161003	0.169625	0.143608	0.161739	0.165674	0.101265	0.147915	0.136601	0.132682
112	0.174779	0.151217	0.167503	0.103862	0.147606	0.0833161	0.119594	0.13687	0.156878	0.100046	0.136316	0.129919	0.0885258	0.14645	0.08832	0.106918	0.112073	0.0842266	0.086301	0.090719	0.0942106	0.0959841	0.0716932	0.0773225	0.149522	0.105525	0.1114	0.0916057	0.0833003	0.0855647	0.08467	0.0844562	0.0795236	0.0765862	0.0809171	0.080062	0.103142	0.09216	0.1014	0.134566	0.128161	0.136902	0.110853	0.129071	0.132207	0.068154	0.114289	0.103308	0.0992699
113	0.166458	0.1436	0.160963	0.0965621	0.140726	0.0754936	0.10775	0.128264	0.15421	0.0900143	0.127757	0.121977	0.0805054	0.138303	0.0803629	0.0990245	0.10406	0.0761428	0.0786052	0.0828014	0.0862218	0.0877974	0.0636727	0.0693575	0.141629	0.0978527	0.103442	0.0834032	0.0755807	0.0767366	0.0770137	0.0764991	0.0724057	0.0688587	0.0732054	0.0723503	0.0962137	0.0843374	0.0944481	0.126356	0.12018	0.128794	0.102777	0.121194	0.12459	0.0601969	0.106823	0.0955803	0.0914157
114	0.166759	0.144091	0.1609	0.0963087	0.140607	0.0769662	0.110893	0.13113	0.149934	0.0917799	0.129103	0.123307	0.0810121	0.140378	0.0803629	0.0992778	0.104535	0.0765783	0.0790802	0.0832607	0.0864989	0.0881141	0.0639182	0.0695871	0.141985	0.0978843	0.103751	0.084472	0.076317	0.0786447	0.0775917	0.0765308	0.0721841	0.0689616	0.0734033	0.0727383	0.0958495	0.0846779	0.0935693	0.126775	0.120402	0.129254	0.103054	0.121613	0.124701	0.0604265	0.106736	0.0955882	0.0915899
115	0.164217	0.140647	0.158065	0.0928884	0.13398	0.0723345	0.109982	0.123363	0.150282	0.0877261	0.126593	0.120117	0.0763724	0.13136	0.0781064	0.0956595	0.0995866	0.0729283	0.0758974	0.0801807	0.083609	0.0851767	0.0608778	0.0665151	0.139143	0.0953586	0.100719	0.0804104	0.072572	0.0734746	0.0740684	0.0734509	0.0691516	0.0658738	0.0703313	0.0693021	0.0926825	0.0814634	0.091392	0.123529	0.117567	0.126277	0.100299	0.119365	0.121669	0.0573387	0.103933	0.0927063	0.0885971
116	0.150496	0.126855	0.144265	0.0796424	0.12136	0.0586213	0.0974568	0.111946	0.132523	0.0788031	0.112183	0.105731	0.0638786	0.121938	0.0626434	0.0818513	0.087259	0.0593577	0.0616221	0.0659292	0.0696504	0.0712815	0.0469667	0.0526674	0.125406	0.081115	0.0876391	0.0656204	0.0592864	0.0600465	0.0604582	0.0596664	0.0552406	0.0519389	0.0563886	0.0554939	0.0790169	0.0675761	0.0773146	0.109871	0.103601	0.11273	0.0864831	0.105351	0.107805	0.0434593	0.0898639	0.078716	0.0746781
117	0.140306	0.116356	0.134028	0.0693733	0.110956	0.0482811	0.0869027	0.101653	0.12265	0.0654621	0.101416	0.096087	0.0533087	0.110901	0.0530316	0.0714081	0.0752006	0.0475843	0.0501733	0.0561352	0.0585105	0.0606086	0.0364444	0.0421766	0.115263	0.0712894	0.0753194	0.051836	0.0476239	0.0487244	0.0487244	0.0488907	0.0446469	0.0411236	0.0456287	0.0447102	0.0683124	0.057695	0.0674573	0.099167	0.0927459	0.102096	0.076024	0.0943927	0.097338	0.0330002	0.0793732	0.0683203	0.0640052
118	0.132626	0.109008	0.126435	0.061915	0.103276	0.040894	0.079872	0.0945194	0.115889	0.0577267	0.094076	0.0883912	0.0462067	0.1044	0.0454941	0.0643061	0.0688587	0.0407436	0.0431505	0.0476318	0.0514085	0.0531662	0.0290573	0.0348767	0.109238	0.0636015	0.0642507	0.0455258	0.040799	0.041947	0.0424221	0.041852	0.0373232	0.0340374	0.0385583	0.0374974	0.0613766	0.0498725	0.05817	0.0912099	0.0847887	0.0984386	0.0700859	0.0867602	0.090141	0.0255657	0.071899	0.0608145	0.0566499
119	0.130291	0.106562	0.123996	0.0593577	0.100917	0.0383921	0.0775442	0.0920412	0.113205	0.055581	0.0917482	0.0861347	0.0436889	0.101241	0.0433564	0.0617488	0.0663726	0.0382179	0.0382179	0.0446786	0.0482969	0.0512976	0.0266029	0.0322956	0.107726	0.0546547	0.0586451	0.0433247	0.038202	0.039358	0.0398489	0.0394372	0.0349875	0.0316384	0.0360089	0.0350825	0.0590251	0.0468163	0.0555335	0.087932	0.0820572	0.0904339	0.066428	0.0839416	0.0875203	0.0231033	0.0694129	0.0583838	0.0539658
120	0.135208	0.111186	0.128818	0.0641636	0.105976	0.0431426	0.0821285	0.0965383	0.117544	0.0602761	0.0967759	0.0904973	0.0486848	0.106087	0.0482494	0.0660559	0.0692229	0.0424062	0.0412978	0.049532	0.052509	0.0550822	0.0309892	0.0370144	0.109571	0.0632452	0.0691675	0.0481148	0.0413215	0.0444569	0.0441085	0.0443223	0.0394609	0.036096	0.0404506	0.0395718	0.0642111	0.0518994	0.0609333	0.0938543	0.0873303	0.0976706	0.0705135	0.0886367	0.0920887	0.0277905	0.0740051	0.0629047	0.0588984
121	0.125509	0.101693	0.119222	0.0546151	0.0961029	0.033602	0.0726749	0.0872353	0.108407	0.050593	0.0873303	0.0812259	0.03859	0.0969976	0.0386454	0.0571249	0.0589064	0.0330082	0.0347658	0.0414641	0.0440531	0.0457791	0.0216069	0.0271967	0.099737	0.0573545	0.0604503	0.0410524	0.0333011	0.0343779	0.0360564	0.0344808	0.0304429	0.0269512	0.0313296	0.0303558	0.0538787	0.0418758	0.0513055	0.0840287	0.0774413	0.086016	0.0606166	0.0789219	0.0824293	0.0182895	0.0645674	0.053372	0.0493658
122	0.156862	0.133086	0.15067	0.086301	0.127559	0.0650345	0.103379	0.118169	0.141185	0.0808696	0.117694	0.111993	0.069793	0.124376	0.0685974	0.0865148	0.0876866	0.0652641	0.0686845	0.0738705	0.0756282	0.0773621	0.0531741	0.0587718	0.131835	0.0880824	0.0932684	0.0715111	0.0643932	0.0659213	0.0675523	0.0657313	0.0615983	0.0584551	0.0628255	0.0617646	0.0847333	0.0734033	0.0830627	0.115548	0.109373	0.118351	0.0926904	0.11113	0.114139	0.0497141	0.0961662	0.084955	0.0808775
123	0.149364	0.125596	0.143149	0.0790485	0.119927	0.0577346	0.0968709	0.111265	0.133925	0.0741634	0.109531	0.104836	0.063934	0.118478	0.0625563	0.081313	0.0871165	0.0592785	0.0617725	0.0651216	0.0684311	0.0702443	0.0459058	0.051646	0.124859	0.0804974	0.0885417	0.0654937	0.0579721	0.0587797	0.0595714	0.058463	0.0542429	0.051068	0.0553276	0.054433	0.0778372	0.0664834	0.0756915	0.108312	0.102247	0.112183	0.0859368	0.104068	0.106784	0.0423904	0.0888267	0.077663	0.0735142
124	0.152515	0.128794	0.146498	0.0825956	0.123228	0.0609016	0.0987157	0.114472	0.13554	0.0784706	0.113957	0.108581	0.0672752	0.121091	0.0659688	0.0846146	0.0915741	0.062113	0.0641953	0.0684866	0.0714477	0.0733163	0.0489936	0.0546467	0.127258	0.0829202	0.0888742	0.0713606	0.061337	0.0621367	0.0625326	0.0618596	0.0578929	0.0543934	0.0585659	0.0577821	0.0815663	0.0697534	0.0793732	0.111748	0.105469	0.114472	0.0883595	0.106958	0.109927	0.0454782	0.0920174	0.0808379	0.0767287
125	0.155492	0.132183	0.148746	0.0842028	0.125509	0.0643378	0.0996737	0.118882	0.137369	0.079674	0.117203	0.111851	0.0694525	0.124931	0.0692071	0.087742	0.0930071	0.0648999	0.0673148	0.0714398	0.0748523	0.0764516	0.0522794	0.0579325	0.130425	0.0864198	0.0923816	0.0723028	0.0645595	0.0655729	0.0658025	0.0652166	0.0609095	0.0574654	0.0619309	0.0611391	0.0854697	0.073055	0.0824768	0.115057	0.108581	0.117441	0.0913445	0.109887	0.113411	0.0487957	0.0953745	0.0840603	0.0800382
126	0.182238	0.158675	0.181565	0.111217	0.144091	0.0885733	0.121882	0.14341	0.164447	0.108264	0.144075	0.138382	0.0963958	0.153956	0.0958733	0.114931	0.11995	0.0918353	0.094076	0.0982881	0.101716	0.103252	0.0790485	0.0847175	0.156957	0.11311	0.118779	0.099072	0.0911861	0.0923896	0.0926588	0.0918987	0.087742	0.0843058	0.0886129	0.0876707	0.111344	0.0997212	0.109111	0.142104	0.135493	0.144154	0.118185	0.136506	0.139831	0.0755094	0.121977	0.110758	0.10676
127	0.194328	0.173608	0.19006	0.130267	0.151613	0.103886	0.135382	0.150488	0.183694	0.119848	0.157392	0.150631	0.109721	0.166688	0.109816	0.128501	0.133703	0.105604	0.107852	0.112001	0.115327	0.116966	0.0927696	0.0984623	0.170765	0.126728	0.132571	0.112928	0.105002	0.106277	0.106483	0.105659	0.101455	0.0981377	0.102429	0.101542	0.125311	0.11345	0.122785	0.155611	0.149095	0.157875	0.131843	0.150441	0.153663	0.0893097	0.135698	0.124487	0.120544
128	0.215539	0.192831	0.205895	0.145184	0.183338	0.128438	0.168279	0.18504	0.200717	0.141906	0.178025	0.173006	0.131423	0.18896	0.130085	0.149277	0.154408	0.126284	0.128731	0.132729	0.136181	0.137686	0.113498	0.119119	0.191501	0.147741	0.153434	0.133458	0.125516	0.126767	0.127052	0.126079	0.121771	0.118604	0.122943	0.122207	0.145698	0.134107	0.142927	0.176672	0.169997	0.178793	0.15265	0.17105	0.17413	0.109959	0.156276	0.145223	0.141177
129	0.172895	0.149807	0.163988	0.102136	0.142215	0.0838228	0.124582	0.137686	0.15683	0.0991353	0.135437	0.129246	0.0874965	0.145192	0.0870294	0.105469	0.110822	0.0827381	0.0851925	0.0893967	0.0929992	0.0945431	0.0702997	0.076024	0.148224	0.104361	0.109998	0.0900143	0.0822235	0.0834032	0.0834348	0.0830786	0.0786289	0.0752798	0.079674	0.0788585	0.102437	0.090909	0.100355	0.133141	0.127029	0.135445	0.109468	0.128763	0.13132	0.0668714	0.113727	0.102453	0.0982089
130	0.147947	0.124598	0.140789	0.0772038	0.11809	0.0570141	0.0964275	0.110806	0.13136	0.0738388	0.110069	0.104456	0.0622476	0.119974	0.0616696	0.0801887	0.0854301	0.0572833	0.059706	0.0639023	0.0673227	0.0688904	0.0447973	0.0504505	0.122642	0.0788585	0.0844879	0.0646782	0.0568003	0.0578929	0.0580434	0.0575841	0.0533245	0.0498883	0.0541796	0.0534591	0.0771008	0.0654462	0.0748602	0.107528	0.101028	0.109737	0.0838149	0.102627	0.105628	0.0413136	0.087932	0.0766495	0.0725166
131	0.175848	0.152365	0.168778	0.10539	0.145833	0.0848204	0.12497	0.139238	0.159609	0.101819	0.137852	0.132389	0.0899826	0.14767	0.0894205	0.107971	0.113133	0.0849313	0.087457	0.0915424	0.0950815	0.0966334	0.0725245	0.0782172	0.15037	0.106538	0.112247	0.0924212	0.0845275	0.0853746	0.0857784	0.0852638	0.081115	0.0776867	0.0819701	0.0810596	0.104337	0.0930863	0.103078	0.135295	0.128921	0.137646	0.111629	0.130512	0.133284	0.0690487	0.115802	0.10448	0.100489
132	0.172206	0.148454	0.165579	0.101202	0.141787	0.0804499	0.119428	0.134257	0.155334	0.0977735	0.13383	0.128668	0.085921	0.143584	0.0853746	0.103822	0.108929	0.080925	0.0836249	0.0876549	0.0912099	0.0926904	0.0686449	0.074393	0.14664	0.102769	0.108502	0.0884466	0.0805687	0.081408	0.081788	0.0813367	0.0770375	0.0736488	0.0779322	0.077275	0.100933	0.0893097	0.0990957	0.131478	0.124804	0.133727	0.107528	0.126308	0.12957	0.0652245	0.111859	0.100505	0.0963642
133	0.145326	0.121827	0.138953	0.0745593	0.115818	0.0536095	0.0927617	0.107504	0.128581	0.071036	0.107156	0.101938	0.0592151	0.116807	0.0586134	0.0771958	0.0822472	0.0541242	0.056634	0.0606799	0.0640369	0.0656838	0.0416382	0.0471884	0.119087	0.0756361	0.0812179	0.0616854	0.0536808	0.0544488	0.0550505	0.0543775	0.0501575	0.0468955	0.0510918	0.0502446	0.0731579	0.062303	0.0716377	0.104535	0.0977893	0.106316	0.0804658	0.0994441	0.102104	0.03821	0.0847571	0.0734746	0.0693575
134	0.164162	0.140718	0.15721	0.093498	0.134091	0.0725562	0.111233	0.126015	0.147503	0.0899826	0.126134	0.120813	0.0781855	0.135762	0.0776234	0.096095	0.101313	0.0730787	0.0755807	0.0796344	0.0831498	0.0847096	0.0607195	0.0664993	0.138272	0.0945431	0.10018	0.0806479	0.072667	0.0732846	0.073918	0.0733954	0.0692704	0.0658025	0.0700542	0.0693021	0.0921362	0.0813605	0.0900064	0.123228	0.116475	0.124986	0.0993016	0.118612	0.121257	0.0572437	0.103672	0.0924212	0.0885575
135	0.142642	0.119182	0.136395	0.0719782	0.113426	0.0511709	0.0901806	0.104931	0.125952	0.0684311	0.104614	0.0990561	0.0568082	0.114305	0.0561511	0.0747889	0.0799195	0.0516935	0.0541559	0.0581067	0.0617646	0.063261	0.0391601	0.0448924	0.11691	0.0731896	0.0788823	0.0591439	0.0511868	0.0521131	0.0525169	0.052034	0.0477506	0.0443381	0.0486453	0.0478298	0.0711469	0.0596902	0.0693654	0.101677	0.0954774	0.103688	0.0780272	0.0972826	0.0999825	0.0357318	0.0825402	0.0711944	0.0669427
136	0.159522	0.136245	0.152301	0.0887238	0.1298	0.0685816	0.10767	0.122452	0.143149	0.0854538	0.121835	0.11619	0.0740288	0.131526	0.0733954	0.0918828	0.0971163	0.0689379	0.0714636	0.0755648	0.0791752	0.0805766	0.0564203	0.0623426	0.134432	0.090521	0.0962137	0.0761111	0.0683757	0.0693812	0.0697059	0.0692387	0.0651058	0.0615746	0.0659371	0.0650741	0.0888742	0.0771167	0.086681	0.119254	0.113078	0.121518	0.0955962	0.114511	0.117575	0.0530316	0.100125	0.0887633	0.084472
137	0.156149	0.132452	0.14919	0.0851292	0.126712	0.0647574	0.103617	0.119	0.139626	0.0818197	0.118098	0.112619	0.070363	0.127908	0.0695554	0.088225	0.0934505	0.0651929	0.0677977	0.0718673	0.0755332	0.0768396	0.0527624	0.0585501	0.1306	0.0870057	0.0925321	0.0725087	0.0647178	0.0656442	0.0660401	0.0654937	0.0611866	0.0578692	0.0621684	0.0614162	0.0849946	0.0733954	0.0829677	0.115675	0.109357	0.117639	0.0919699	0.110418	0.113577	0.0493262	0.0961266	0.0848996	0.0807587
138	0.166783	0.143252	0.160599	0.0960791	0.137266	0.0750106	0.114155	0.128992	0.150243	0.0927934	0.128866	0.123553	0.0814792	0.138723	0.0804341	0.0994362	0.104511	0.0762932	0.0785814	0.0826431	0.0861506	0.0875995	0.0635144	0.0691912	0.141431	0.0979397	0.103237	0.0832607	0.0755015	0.0763566	0.0770058	0.0763328	0.0723662	0.0687558	0.0730391	0.0721128	0.0956595	0.0839732	0.0933318	0.126451	0.119808	0.128517	0.102469	0.121233	0.124305	0.0600386	0.106546	0.095327	0.0911307
139	0.171011	0.147416	0.164954	0.100529	0.142064	0.0795473	0.118217	0.133394	0.153663	0.0972113	0.132745	0.127369	0.0856834	0.14288	0.084575	0.103617	0.108652	0.080632	0.0829915	0.0871561	0.0910673	0.0923658	0.0678532	0.07372	0.146142	0.1033	0.108233	0.0871798	0.0799353	0.0808221	0.0814159	0.0806796	0.076602	0.0731183	0.0773859	0.0765308	0.100054	0.0884387	0.0976468	0.130528	0.124448	0.133394	0.107227	0.125817	0.128715	0.0643615	0.110798	0.0996103	0.0958258
140	0.160884	0.137044	0.15436	0.0897214	0.131201	0.0688508	0.107852	0.122555	0.143861	0.0865702	0.122334	0.11691	0.074401	0.132262	0.0737755	0.0926271	0.0975676	0.069785	0.0725562	0.0766654	0.0802995	0.0813684	0.0571408	0.062786	0.135255	0.0913365	0.101083	0.0794761	0.0690804	0.0701968	0.070561	0.0699671	0.0657075	0.0623663	0.066618	0.0658817	0.0893176	0.0779876	0.0870136	0.120196	0.113514	0.122389	0.0963562	0.114511	0.11786	0.053657	0.0998954	0.0887871	0.0848363
141	0.205523	0.181905	0.199221	0.134954	0.176117	0.113767	0.152666	0.167693	0.188485	0.131344	0.167384	0.162238	0.11965	0.177511	0.119293	0.138121	0.143386	0.115184	0.117829	0.122278	0.127385	0.127425	0.10231	0.10813	0.18025	0.145611	0.145793	0.124931	0.11478	0.115627	0.116134	0.11505	0.110972	0.10756	0.11193	0.110893	0.133972	0.122714	0.132001	0.165112	0.158612	0.167796	0.141462	0.15938	0.163014	0.0987632	0.145049	0.133885	0.12999
142	0.168406	0.144677	0.161913	0.0972668	0.138667	0.0764437	0.115374	0.130212	0.150884	0.093696	0.129903	0.124313	0.0820968	0.140021	0.0816613	0.100149	0.105224	0.077085	0.0798957	0.0840366	0.0879241	0.0890642	0.0646941	0.0703234	0.142737	0.101328	0.104947	0.0832844	0.0766337	0.0779797	0.0779955	0.077465	0.0732054	0.0699038	0.0742347	0.0734667	0.0967996	0.0876866	0.0969976	0.127987	0.120908	0.130227	0.103822	0.122128	0.125374	0.0612183	0.107425	0.0962612	0.0922946
143	0.154708	0.131043	0.148366	0.0837753	0.125295	0.062778	0.101922	0.116657	0.1371	0.0801332	0.116213	0.110188	0.0684232	0.125992	0.0678928	0.0861347	0.0917166	0.0635064	0.0660242	0.0700622	0.0773384	0.0775363	0.0513451	0.0574812	0.129903	0.0790169	0.0823422	0.0682332	0.0629918	0.063554	0.0644249	0.0635777	0.0590251	0.0557948	0.0604978	0.059136	0.0824927	0.0710677	0.0795473	0.113585	0.107615	0.117298	0.0912415	0.108628	0.112057	0.0476476	0.0939335	0.0829598	0.0787081
144	0.177558	0.15398	0.171406	0.106958	0.148256	0.0858418	0.125121	0.139356	0.160393	0.103181	0.139277	0.133806	0.0911307	0.149158	0.0906556	0.109713	0.115469	0.0870294	0.0902043	0.0947332	0.0982565	0.0983119	0.0741001	0.0798245	0.153568	0.106198	0.107053	0.0868948	0.0865385	0.0876549	0.087932	0.086879	0.0825085	0.0792306	0.0837991	0.0828173	0.106475	0.094844	0.104187	0.136538	0.130433	0.141755	0.11425	0.131914	0.134994	0.0706401	0.117013	0.105905	0.101867
145	0.160544	0.136759	0.154122	0.0894522	0.131067	0.0685499	0.107552	0.122088	0.143109	0.0858101	0.121985	0.116491	0.0741793	0.132001	0.0733875	0.0919066	0.0973618	0.0691041	0.0727779	0.0765862	0.0803233	0.080062	0.0564757	0.061915	0.134345	0.0917007	0.0905923	0.0726749	0.068447	0.0696346	0.0701176	0.0694921	0.065177	0.0618438	0.0661509	0.0654779	0.0892938	0.0745356	0.0806954	0.119911	0.112722	0.120703	0.094749	0.11387	0.117361	0.0532928	0.099642	0.0886287	0.0836011
146	0.13231	0.108628	0.126221	0.0614875	0.10311	0.0404427	0.0795473	0.0940364	0.115176	0.0577346	0.0938701	0.0887238	0.0460008	0.103276	0.0451853	0.0639023	0.0692625	0.0408782	0.0440056	0.0474735	0.0514164	0.0528574	0.0284952	0.0343304	0.106514	0.0633085	0.0657788	0.0435068	0.0390255	0.0394134	0.0417016	0.0414561	0.0371728	0.033594	0.0378853	0.0367056	0.0584392	0.0477031	0.0552247	0.0917641	0.0854221	0.0930942	0.0673544	0.0861743	0.0894759	0.0251144	0.0713685	0.0603315	0.055874
147	0.129388	0.105897	0.123624	0.0588509	0.101004	0.0377587	0.077473	0.0912019	0.112302	0.0569587	0.0911465	0.0851054	0.0426754	0.10007	0.0421133	0.0604344	0.065953	0.0382891	0.0408465	0.0455099	0.0486928	0.0502525	0.0258824	0.0315513	0.103838	0.0601494	0.0658579	0.044156	0.0370857	0.0382337	0.0391284	0.0383921	0.034275	0.0309654	0.0353121	0.0343937	0.0577108	0.0469192	0.0575525	0.0885971	0.0825243	0.0910198	0.0650662	0.0837595	0.086689	0.0223987	0.0688824	0.0576475	0.0536254
148	0.129895	0.106404	0.124171	0.0593497	0.101178	0.0381466	0.0773542	0.0918512	0.112587	0.0557631	0.0920333	0.0856201	0.043483	0.101526	0.0432218	0.0619229	0.0671802	0.0397776	0.0414799	0.0454941	0.0488749	0.0504821	0.0263495	0.0318997	0.10421	0.0603236	0.0663172	0.0457237	0.0387008	0.0375528	0.0413849	0.0398647	0.0349084	0.0312821	0.0356447	0.0359693	0.0560165	0.0469588	0.0568003	0.0887238	0.0825877	0.0913286	0.0654146	0.0838307	0.0869898	0.0229291	0.0692546	0.0580671	0.054045
149	0.131178	0.107544	0.125097	0.0605611	0.102762	0.0394293	0.0803629	0.0944165	0.113466	0.0562382	0.0927538	0.0864989	0.0447894	0.102366	0.0442035	0.0628651	0.0682332	0.0401498	0.0424696	0.0465946	0.0500071	0.0516381	0.0274659	0.0330952	0.105469	0.0616221	0.0673306	0.0473864	0.0393738	0.0420025	0.0409415	0.0402685	0.0360326	0.0325252	0.0369352	0.0361752	0.0594289	0.0478298	0.0589143	0.0896897	0.0838307	0.0925638	0.0664597	0.0852638	0.0882408	0.0240218	0.070458	0.0592468	0.055201
150	0.129151	0.105263	0.12269	0.0583284	0.100592	0.0370065	0.0763883	0.0892463	0.110537	0.0540292	0.0906873	0.0837357	0.0421608	0.100133	0.0417649	0.0601653	0.0655175	0.0375211	0.0399677	0.0441244	0.0476318	0.0493499	0.0251777	0.0308625	0.102999	0.0590885	0.0647257	0.0448053	0.0369986	0.0384317	0.0382258	0.0379328	0.0337207	0.0302133	0.0345758	0.0337049	0.0570299	0.0455812	0.0550901	0.0877182	0.0814159	0.0900064	0.0642586	0.0826273	0.0858893	0.0217732	0.0681461	0.0569507	0.0529207
151	0.153188	0.129254	0.146387	0.0821839	0.12406	0.0608541	0.0972351	0.113529	0.138367	0.0784072	0.11345	0.106427	0.0657867	0.12398	0.0659213	0.0847887	0.0899351	0.0621605	0.0640448	0.0683599	0.071994	0.0737834	0.0493895	0.0549714	0.126997	0.083134	0.0889534	0.069215	0.0610203	0.0621842	0.0624217	0.0621605	0.0576	0.0545596	0.0587718	0.057505	0.0801253	0.0697455	0.0793098	0.112215	0.105952	0.1144	0.0885575	0.106736	0.109824	0.0459137	0.0920808	0.08102	0.07699
152	0.134661	0.110465	0.127963	0.0635223	0.105469	0.0421371	0.0806796	0.0879082	0.115968	0.0596189	0.0954141	0.0880508	0.0469905	0.105295	0.0470301	0.0653433	0.0704818	0.0426121	0.0449478	0.0491282	0.0527545	0.0545517	0.0302766	0.0360406	0.108106	0.0641082	0.0696188	0.0499279	0.0419866	0.0432138	0.0432455	0.0431188	0.0388592	0.0352963	0.0396272	0.0385979	0.0616696	0.0505771	0.0598644	0.0926667	0.086586	0.0951528	0.0693654	0.0876391	0.0909802	0.0268879	0.0731975	0.0620338	0.0581146
153	0.12349	0.0991353	0.116578	0.0521131	0.0939889	0.0307358	0.0690091	0.0832052	0.104408	0.0479168	0.0844008	0.0778372	0.0356922	0.0939335	0.0355101	0.0536016	0.059041	0.0310684	0.0336732	0.0377983	0.0414403	0.0431109	0.0189466	0.0247264	0.0967996	0.0527782	0.058273	0.0385108	0.0307358	0.0318443	0.0318364	0.0318047	0.0275213	0.023903	0.0282022	0.0273709	0.0508147	0.039263	0.0486136	0.0812338	0.0751373	0.0837753	0.0579721	0.0762537	0.079777	0.0155183	0.0618992	0.0507434	0.0467213
154	0.116277	0.0922866	0.109697	0.045122	0.0868948	0.0239663	0.0625088	0.0758182	0.0981931	0.0412424	0.077663	0.0714636	0.0292473	0.0874094	0.0289702	0.0472201	0.0525644	0.0244651	0.0270146	0.0311079	0.0345837	0.0363652	0.0121534	0.0178857	0.0899589	0.0460879	0.051741	0.0318126	0.0240534	0.0252173	0.0252411	0.0250035	0.0206885	0.0172048	0.0216069	0.0206806	0.0443223	0.0326914	0.0420579	0.0746622	0.0683124	0.0770137	0.0511789	0.0694367	0.0729045	0.00873303	0.0550901	0.0439264	0.0398964
155	0.117235	0.0930705	0.110426	0.045787	0.0877182	0.0247581	0.0633164	0.0775838	0.0989215	0.0418679	0.0781934	0.0719465	0.0294928	0.0880033	0.0295561	0.0476318	0.0530236	0.0248769	0.0275767	0.0318205	0.0353992	0.0372678	0.0129372	0.0185903	0.0908061	0.0467926	0.0524615	0.0324381	0.0246314	0.0258745	0.0258032	0.0255498	0.0209023	0.0177115	0.0221611	0.0213298	0.0448528	0.0333724	0.0426517	0.0755569	0.0692546	0.0778767	0.0520498	0.0703393	0.0735617	0.0094456	0.0557156	0.0445598	0.0405615
156	0.121122	0.097053	0.114479	0.0499358	0.0917166	0.028606	0.0667368	0.0793019	0.102286	0.0457712	0.0823501	0.0762141	0.0334911	0.0918037	0.033309	0.0515114	0.056927	0.0290494	0.031583	0.0356922	0.0393422	0.0411315	0.0168327	0.0226599	0.0948044	0.0507513	0.0562777	0.0364206	0.0286614	0.0296828	0.0297382	0.0295719	0.0253915	0.0217336	0.0261041	0.0252886	0.0486215	0.037244	0.0465788	0.0792148	0.0731737	0.0818434	0.0560402	0.0742505	0.0777422	0.013444	0.0598881	0.0486848	0.0445994
157	0.147393	0.122935	0.140314	0.0758815	0.117346	0.0550743	0.09235	0.107338	0.127029	0.0712339	0.114194	0.0928646	0.0591439	0.116728	0.0597456	0.0766099	0.0837357	0.0547813	0.0577346	0.0619625	0.0657075	0.0672198	0.0430555	0.0486769	0.120758	0.0770612	0.0826273	0.0625405	0.054623	0.0556602	0.0553831	0.0552881	0.0513689	0.0477347	0.0522398	0.0511393	0.0742505	0.0635144	0.0731104	0.105604	0.0995074	0.107979	0.0820651	0.100576	0.10368	0.0396985	0.085913	0.0748047	0.0707985
158	0.130853	0.106467	0.123941	0.059516	0.101265	0.0380279	0.0758024	0.0919937	0.111328	0.0552168	0.0920808	0.0860951	0.0432613	0.100933	0.0427942	0.0608066	0.0663805	0.0385504	0.0410444	0.0452249	0.048859	0.0506642	0.0263812	0.032161	0.104321	0.0601494	0.0656363	0.0458029	0.0379566	0.038978	0.0389938	0.0390017	0.0347975	0.0312188	0.0355576	0.0346154	0.0576079	0.0465313	0.0558106	0.0887792	0.0828331	0.0913365	0.0656125	0.0839337	0.0872353	0.0229133	0.0693892	0.0582809	0.0541004
159	0.135326	0.111312	0.128628	0.0642665	0.105517	0.0429367	0.0813763	0.0957941	0.116562	0.0601098	0.0972034	0.0918433	0.0487244	0.105509	0.047901	0.0666655	0.072089	0.044156	0.0460879	0.0503871	0.053855	0.0558502	0.0313217	0.0370223	0.109001	0.0650741	0.0708064	0.0510997	0.0430713	0.0437047	0.0444331	0.0435622	0.0398568	0.0365156	0.0405377	0.039453	0.0612658	0.0515589	0.0609253	0.0938622	0.0879003	0.0963325	0.0707431	0.0888108	0.0919383	0.0278143	0.0741872	0.063071	0.059041
160	0.138185	0.114424	0.131637	0.0674177	0.109919	0.0461275	0.0880428	0.10288	0.120259	0.0631977	0.0993095	0.0930071	0.0512185	0.109301	0.0509968	0.0693892	0.0746939	0.0464917	0.0490015	0.0531503	0.0566657	0.0584788	0.0342354	0.0397539	0.111993	0.0680907	0.0738388	0.0538708	0.04589	0.047038	0.0471884	0.0469905	0.0424142	0.0391997	0.0435543	0.0426438	0.0669585	0.0547576	0.0639498	0.0972668	0.0903944	0.0991828	0.0733083	0.0914949	0.0947648	0.0308546	0.0769583	0.0658975	0.0618675
161	0.125097	0.101384	0.118636	0.0541954	0.0957387	0.0330952	0.0722632	0.0861822	0.107829	0.0505059	0.086776	0.0811863	0.0389542	0.096475	0.038202	0.0568478	0.0621842	0.0338949	0.0362939	0.0404269	0.0438472	0.0455416	0.0213852	0.0269275	0.0992461	0.0553593	0.061052	0.0413928	0.0332536	0.0347738	0.0347817	0.0341008	0.0297778	0.026397	0.0307596	0.0299124	0.0533008	0.0417333	0.0509888	0.0838861	0.0774571	0.0862535	0.0603869	0.0786606	0.0820018	0.0178857	0.0641715	0.0530395	0.0489303
162	0.123387	0.0997687	0.117187	0.0525169	0.0942581	0.0315672	0.0711944	0.0855251	0.106301	0.0490332	0.0850738	0.0796503	0.0372361	0.0947252	0.0364839	0.0550109	0.0604107	0.0321926	0.0346787	0.0388592	0.0422241	0.0440135	0.0197067	0.0253044	0.0979318	0.0537996	0.0602919	0.0403081	0.0316938	0.0324143	0.0329369	0.032256	0.0280993	0.024766	0.0291127	0.0281864	0.0518519	0.0390413	0.0477743	0.0815267	0.0758499	0.0856993	0.0583917	0.0775759	0.0805687	0.0162547	0.0626989	0.0514481	0.047228
163	0.130813	0.107124	0.124479	0.0598644	0.101621	0.0389463	0.0780113	0.0926984	0.113743	0.0564123	0.0926192	0.0871165	0.044639	0.102374	0.043966	0.0626355	0.0679719	0.0397776	0.0424379	0.0465154	0.0497933	0.0511393	0.0271017	0.0325648	0.104986	0.0616775	0.067679	0.0481702	0.0398726	0.0408148	0.0407436	0.0400072	0.0356843	0.0322085	0.0367136	0.0357872	0.0592072	0.047521	0.0547497	0.0900222	0.0832211	0.0923104	0.0661034	0.0846541	0.0877895	0.023713	0.0700226	0.058946	0.0542667
164	0.139483	0.115825	0.133054	0.0685341	0.110077	0.0476081	0.0865781	0.101439	0.122262	0.0651533	0.101012	0.095707	0.0533483	0.11079	0.0524298	0.0709331	0.076507	0.0484077	0.0508384	0.0547734	0.0584947	0.0599752	0.035803	0.0417095	0.113474	0.0699592	0.0761349	0.0565865	0.0480989	0.0489382	0.0490966	0.0484315	0.0439502	0.0408544	0.0450745	0.0444094	0.0683757	0.0563253	0.059136	0.0975755	0.0917087	0.100758	0.0749552	0.09235	0.0967284	0.0326044	0.0785656	0.068257	0.0618675
165	0.137385	0.113688	0.130908	0.0663251	0.107884	0.0455099	0.0844562	0.099072	0.120093	0.0628889	0.0990245	0.0935059	0.051266	0.108842	0.0504584	0.0689458	0.0743614	0.0463096	0.0489857	0.0529999	0.0563332	0.0576316	0.0336653	0.0391126	0.11132	0.0681382	0.0748285	0.0550743	0.0456049	0.0468638	0.0469113	0.0463888	0.0421054	0.0387325	0.0430476	0.0422083	0.0658896	0.0539896	0.0643536	0.0969263	0.0897926	0.0985652	0.0726037	0.0912099	0.0941868	0.0302291	0.0767208	0.0653275	0.0609174
166	0.158715	0.135002	0.152539	0.0877974	0.129135	0.0667764	0.105929	0.120465	0.141518	0.0842424	0.120156	0.114844	0.0726987	0.130314	0.0719228	0.0904339	0.0957545	0.0675285	0.0699434	0.0739497	0.0773067	0.0789694	0.0549714	0.0604028	0.132508	0.0888504	0.0940839	0.0746226	0.0668872	0.067869	0.0682728	0.0677898	0.0636331	0.0602444	0.0644645	0.0636094	0.0869819	0.0750977	0.0839416	0.117844	0.110695	0.11957	0.0935218	0.112524	0.115635	0.0516302	0.0980823	0.086776	0.0830231
167	0.141154	0.117433	0.134922	0.0702047	0.111819	0.0491678	0.0883041	0.10307	0.124028	0.0666814	0.102809	0.097433	0.0550584	0.112777	0.054425	0.0729837	0.0781855	0.0499596	0.0524773	0.0563648	0.0596823	0.0611945	0.0373311	0.0427309	0.114772	0.0715269	0.0768712	0.0575525	0.049342	0.0504742	0.0507592	0.0502763	0.0460246	0.0426359	0.0469667	0.0460562	0.0696425	0.0577504	0.0663251	0.100315	0.0929438	0.101693	0.0758182	0.0946936	0.0981298	0.0340453	0.0810279	0.0695	0.0653037
168	0.124376	0.100727	0.118145	0.0534829	0.0950419	0.0325489	0.0716615	0.0864514	0.107552	0.0500467	0.0861981	0.0808537	0.0383525	0.0960554	0.0376795	0.0563332	0.0614558	0.0332378	0.0356764	0.0396668	0.0431267	0.0445123	0.0206806	0.0261437	0.097821	0.0546784	0.0603711	0.0405852	0.0327706	0.0338078	0.0340929	0.0335545	0.0293423	0.0258903	0.0301816	0.0294373	0.053182	0.0413453	0.0505534	0.0835299	0.0768396	0.0848125	0.0592231	0.0772196	0.0811784	0.0172919	0.0641478	0.0530316	0.0491441
169	0.115255	0.0916057	0.109001	0.044449	0.085921	0.0234438	0.0626038	0.0773067	0.098391	0.0408782	0.0771167	0.0717011	0.0292632	0.0869502	0.0285981	0.0472439	0.0523665	0.024093	0.026492	0.0305775	0.0340295	0.0357001	0.011615	0.0172602	0.0892384	0.0454624	0.0510205	0.0315038	0.0235863	0.0245997	0.0250431	0.0244889	0.0202689	0.0168327	0.0211002	0.0201659	0.043578	0.0319947	0.0416541	0.0742268	0.0675602	0.0763645	0.0505771	0.0688191	0.072287	0.00809171	0.0544884	0.043293	0.0392234
170	0.143085	0.119412	0.136941	0.0724532	0.11387	0.0513451	0.0903468	0.105335	0.126364	0.0688191	0.10501	0.0996024	0.0571962	0.114915	0.0565707	0.075169	0.080347	0.0520577	0.0545042	0.0585184	0.0619388	0.0635619	0.0395797	0.0449161	0.11691	0.0734746	0.0787873	0.0592072	0.0515272	0.0525882	0.0529841	0.0523902	0.0481544	0.0448369	0.0490807	0.0482019	0.0714952	0.0602286	0.070173	0.102667	0.0955882	0.103965	0.0783439	0.0962296	0.100188	0.0361831	0.0828727	0.0716536	0.0677423
171	0.132056	0.108502	0.125746	0.0611945	0.102674	0.0403319	0.0795869	0.0943689	0.115311	0.0577346	0.0937989	0.0883912	0.0461354	0.103775	0.0454545	0.0640211	0.0692387	0.0409969	0.0435226	0.0475606	0.0510918	0.0525961	0.0285189	0.0342433	0.106332	0.0625326	0.0680432	0.0482256	0.0404506	0.0415591	0.0418124	0.0413374	0.037054	0.0337049	0.0379645	0.0371648	0.0607353	0.049057	0.0586688	0.0913761	0.08486	0.0934188	0.0675761	0.0860555	0.089278	0.0250827	0.0717169	0.0605136	0.0563332
172	0.132262	0.108581	0.126047	0.061345	0.103039	0.0403952	0.0794048	0.0939968	0.115192	0.0579483	0.0939889	0.0885179	0.0463413	0.103672	0.045407	0.0640052	0.0694367	0.0411949	0.0437522	0.0476556	0.0512264	0.0527624	0.0285823	0.0342354	0.10653	0.0627701	0.0680194	0.0485423	0.0405219	0.041472	0.0418679	0.041274	0.037149	0.0336891	0.0379883	0.0372361	0.060767	0.0488353	0.0603711	0.0910753	0.0848521	0.0937276	0.0676473	0.0865623	0.0894126	0.0251144	0.0717407	0.0604424	0.055866
173	0.142975	0.119349	0.136332	0.0720495	0.1133	0.0511155	0.0900856	0.104812	0.125944	0.0686053	0.104662	0.0993174	0.0569903	0.114495	0.0562302	0.0747572	0.0800145	0.0518598	0.0545359	0.0583996	0.0620417	0.0634352	0.0393343	0.0450903	0.117575	0.073728	0.0794365	0.0594606	0.0513372	0.0522002	0.052509	0.0521606	0.0478614	0.0445044	0.0486769	0.0480277	0.0718198	0.0599198	0.0702126	0.102413	0.0955803	0.104796	0.0782726	0.0970213	0.1006	0.0359535	0.0826431	0.071321	0.0667289
174	0.123878	0.100283	0.117551	0.0530632	0.0946144	0.0320897	0.0711548	0.0858022	0.106982	0.0495003	0.0857388	0.0802362	0.0378616	0.0955012	0.0372361	0.0557552	0.0610362	0.0328181	0.0353517	0.0392788	0.0427625	0.0442669	0.0202214	0.0258111	0.0980743	0.0545438	0.060189	0.0403714	0.032351	0.0333249	0.0336416	0.0331111	0.0288119	0.0253915	0.0297065	0.0288594	0.0523982	0.0408623	0.05049	0.0830706	0.0762695	0.0851609	0.059033	0.0774571	0.0810358	0.0168327	0.0631977	0.0519469	0.0476397
175	0.122611	0.0988978	0.116308	0.0516935	0.0932842	0.0307279	0.0699038	0.0841078	0.105509	0.0481385	0.084377	0.0787952	0.0364602	0.0941552	0.035811	0.0544805	0.0597377	0.0314801	0.0339741	0.0378458	0.0415591	0.0428655	0.0188595	0.024481	0.0970609	0.0531107	0.0586847	0.0388117	0.0310209	0.0320343	0.0323272	0.0318047	0.0273946	0.0240455	0.0284318	0.0276638	0.0518281	0.0393501	0.0484156	0.0814792	0.0749948	0.0837991	0.0578217	0.0761745	0.0798799	0.0154788	0.0619229	0.0507909	0.04627
176	0.147994	0.124281	0.141154	0.0770296	0.118304	0.0559135	0.0955091	0.110457	0.130742	0.0732371	0.109681	0.104377	0.0613766	0.119175	0.0609649	0.0792227	0.0846621	0.0563728	0.059033	0.0632689	0.0666735	0.0685737	0.0442748	0.0497062	0.121914	0.0781064	0.0837436	0.0638865	0.0563569	0.0565469	0.0573149	0.0567053	0.0523982	0.0492549	0.053657	0.0532691	0.0795473	0.0650583	0.0734192	0.107298	0.100339	0.109103	0.0832369	0.101669	0.104709	0.0407752	0.0871561	0.0759211	0.0717723
177	0.152491	0.128913	0.14634	0.081883	0.123371	0.060672	0.100244	0.113917	0.134471	0.0778055	0.114266	0.108177	0.0665547	0.123458	0.0653671	0.0842028	0.0899193	0.0616458	0.0642744	0.0683836	0.0717723	0.0738546	0.0490015	0.0545359	0.127005	0.0824531	0.0886842	0.0683361	0.0635856	0.0603553	0.0627147	0.06144	0.0565944	0.0542904	0.0594131	0.0613766	0.0747018	0.0712339	0.0778609	0.114931	0.105683	0.114923	0.0886525	0.106356	0.109713	0.0453278	0.0918828	0.0807587	0.0765545
178	0.135896	0.112112	0.129515	0.0649791	0.106507	0.0438868	0.0826985	0.0969184	0.11828	0.0612737	0.0974172	0.091772	0.049627	0.106799	0.0485819	0.0669031	0.072762	0.0447419	0.0471093	0.0509809	0.0548288	0.056159	0.0319234	0.0380991	0.110481	0.0657075	0.0714081	0.0519389	0.044156	0.0447973	0.0449319	0.0442827	0.0399756	0.0369669	0.0411236	0.0406248	0.0637123	0.0529366	0.0610441	0.0943689	0.0883595	0.0976547	0.0715586	0.0896739	0.0935139	0.0286298	0.0749235	0.0640607	0.0594368
179	0.12942	0.105786	0.123205	0.058653	0.100006	0.0375924	0.0768079	0.0913999	0.11246	0.0550743	0.0911703	0.0856438	0.0435226	0.100893	0.0426913	0.06125	0.0666339	0.0383208	0.0406644	0.0446152	0.0481781	0.0497458	0.025629	0.0314722	0.103894	0.0595635	0.0652008	0.0454941	0.0375766	0.0382654	0.0390255	0.0382733	0.0340374	0.0309258	0.03513	0.0343304	0.0566578	0.046848	0.0549872	0.0897609	0.0819622	0.0910594	0.0649474	0.0835299	0.086689	0.022272	0.068352	0.0574416	0.0532295
180	0.12748	0.10387	0.121194	0.0567211	0.0979873	0.0356922	0.074686	0.0892146	0.110576	0.053087	0.0893413	0.0838228	0.0416145	0.0990957	0.0408148	0.0594448	0.0646228	0.0363256	0.0387167	0.0426992	0.0462146	0.0477664	0.0236892	0.0294136	0.101906	0.0576237	0.0632927	0.0435226	0.0357397	0.0365314	0.0371173	0.0366898	0.032541	0.0290494	0.0331586	0.0322085	0.0561352	0.0442194	0.053277	0.0874728	0.0796503	0.08908	0.0627305	0.0815267	0.084575	0.0203718	0.0665072	0.0555731	0.0511234
181	0.149277	0.125746	0.143046	0.078621	0.1198	0.0575366	0.0965779	0.111597	0.132341	0.075169	0.111027	0.106063	0.0636965	0.120544	0.062493	0.0809329	0.0863722	0.0582255	0.0603711	0.0646466	0.0676236	0.0698009	0.0456049	0.0508938	0.12273	0.0794286	0.0849075	0.0654225	0.0574179	0.0578058	0.0585817	0.058178	0.0545596	0.050973	0.0546784	0.0539975	0.0755252	0.0661905	0.0756282	0.108304	0.10197	0.110125	0.0840999	0.102991	0.105612	0.0420183	0.087932	0.0769346	0.0724612
182	0.135113	0.11155	0.128778	0.0643615	0.105588	0.0433247	0.082176	0.0970292	0.118296	0.060862	0.0970055	0.0917958	0.0492074	0.106744	0.0485502	0.0670693	0.0721603	0.0439739	0.0463254	0.0504425	0.0537758	0.0555018	0.0314405	0.0369827	0.109024	0.0652958	0.0709489	0.0513372	0.0433564	0.0440768	0.0447578	0.0442431	0.0403002	0.0368006	0.0408465	0.0398568	0.0623347	0.0520973	0.0613608	0.0943531	0.087449	0.096087	0.0701572	0.0891513	0.0917166	0.0279568	0.0739576	0.0629285	0.0587718
183	0.154186	0.130805	0.147583	0.0835694	0.124851	0.0623742	0.10102	0.115564	0.137345	0.0798957	0.116071	0.110861	0.0683599	0.125651	0.0674969	0.0861268	0.0913128	0.0631581	0.0653275	0.0694683	0.0729758	0.0746939	0.0506326	0.0563253	0.127995	0.0842741	0.0897689	0.0703472	0.0625009	0.0633164	0.0639498	0.0633006	0.059136	0.0558106	0.0599119	0.0591518	0.0816851	0.0709885	0.0792386	0.112777	0.107037	0.114234	0.0893017	0.109333	0.110782	0.0471172	0.0936247	0.0823185	0.0786447
184	0.132143	0.10862	0.125865	0.061345	0.102777	0.0403002	0.0793019	0.0939572	0.115247	0.0578137	0.0940127	0.0886683	0.0461592	0.103846	0.0455733	0.0641715	0.0692625	0.0410919	0.0433326	0.047521	0.0508226	0.0525486	0.0285031	0.0340533	0.105984	0.0624455	0.0678848	0.0484077	0.0404902	0.0414799	0.0418837	0.0413611	0.0372124	0.0337445	0.0379883	0.0371411	0.0604265	0.0490491	0.0582255	0.0911386	0.0844087	0.0929438	0.0672594	0.0855963	0.0890325	0.0250194	0.0710835	0.0599752	0.0559848
185	0.126926	0.103237	0.120552	0.0559927	0.0975597	0.0350113	0.074108	0.0886446	0.109911	0.0524536	0.0887238	0.0833557	0.0407752	0.0985415	0.0402131	0.058748	0.0638865	0.0356447	0.0379566	0.042145	0.0454307	0.0471884	0.0231429	0.0285902	0.100576	0.0570616	0.0625643	0.0429605	0.0352171	0.0362464	0.0365473	0.0361356	0.0318522	0.028416	0.032739	0.0318601	0.0555256	0.0438393	0.0528653	0.085913	0.0789931	0.0874094	0.0615825	0.0804737	0.083617	0.0197542	0.0655967	0.0545201	0.0503713
186	0.126696	0.102991	0.120513	0.0558264	0.0973618	0.0347658	0.0741001	0.0892701	0.109697	0.0521527	0.0883041	0.0832527	0.0405615	0.0980902	0.0398093	0.0583442	0.0636015	0.0354705	0.0375528	0.0415512	0.0444569	0.0459929	0.0225729	0.0271571	0.0984148	0.0565311	0.0623267	0.0426754	0.0347342	0.0356447	0.0360722	0.0357001	0.0320343	0.028218	0.0323193	0.0315197	0.0550901	0.043483	0.0535858	0.0861743	0.0793257	0.0862218	0.0601969	0.0785181	0.0826193	0.0190733	0.0643061	0.0535225	0.048962
187	0.193615	0.16938	0.186529	0.122635	0.165492	0.101677	0.141747	0.157377	0.18257	0.121962	0.156514	0.15626	0.10847	0.167376	0.108019	0.127789	0.131463	0.103189	0.10467	0.108375	0.111091	0.112983	0.0901014	0.0948678	0.154724	0.123854	0.12942	0.110679	0.102587	0.103332	0.10505	0.102381	0.0979714	0.0954378	0.0994441	0.0992857	0.1236	0.109143	0.118248	0.142238	0.130053	0.143323	0.125619	0.112595	0.134622	0.0858893	0.116918	0.11113	0.108296
188	0.18523	0.161098	0.178128	0.114115	0.156822	0.0933634	0.13341	0.149222	0.172262	0.113173	0.147971	0.145777	0.0996183	0.158818	0.0993491	0.118731	0.122714	0.0944956	0.0961108	0.0999112	0.102556	0.104139	0.0816534	0.0862377	0.14672	0.115564	0.121581	0.102263	0.0938385	0.0949073	0.095897	0.0938464	0.0893334	0.0868711	0.0908932	0.090624	0.114654	0.100885	0.110727	0.135342	0.124954	0.135057	0.117401	0.104741	0.127045	0.0774413	0.111265	0.102659	0.100568
189	0.194874	0.171145	0.188572	0.124954	0.16801	0.103458	0.143743	0.158976	0.18565	0.124273	0.158525	0.161905	0.112294	0.169126	0.110537	0.132104	0.135168	0.106602	0.106894	0.110251	0.112453	0.114234	0.0918591	0.0965067	0.157685	0.12516	0.131463	0.112991	0.105287	0.105287	0.109341	0.104733	0.101487	0.0980506	0.102286	0.101471	0.126839	0.111051	0.119198	0.146387	0.136585	0.143529	0.127908	0.114313	0.138509	0.0871323	0.121027	0.112302	0.109563
190	0.195484	0.171509	0.188746	0.124107	0.1663	0.103632	0.143014	0.158089	0.179015	0.121265	0.15721	0.152143	0.109309	0.167226	0.108573	0.127068	0.132159	0.103917	0.106324	0.109761	0.113434	0.114464	0.0913524	0.0966334	0.164827	0.124883	0.130061	0.111732	0.103902	0.10482	0.105026	0.104195	0.0997608	0.0964354	0.100948	0.100489	0.124384	0.11231	0.120679	0.152531	0.145865	0.15128	0.128042	0.132444	0.150773	0.0881933	0.137733	0.125754	0.123846
191	0.199284	0.175278	0.192047	0.128375	0.170892	0.107694	0.147179	0.162373	0.185262	0.126577	0.161731	0.158699	0.114567	0.17223	0.113173	0.132618	0.137622	0.109214	0.111083	0.11402	0.117654	0.117908	0.0954536	0.100133	0.165286	0.129174	0.135342	0.116554	0.108763	0.109452	0.110378	0.108589	0.104757	0.101131	0.105525	0.105271	0.130267	0.116411	0.122215	0.155817	0.147575	0.151541	0.130758	0.129056	0.15056	0.0918908	0.132088	0.123798	0.122745
192	0.150568	0.126847	0.144321	0.0796424	0.121099	0.0586847	0.0977497	0.112453	0.133497	0.0760636	0.112199	0.106799	0.0643695	0.122088	0.0638231	0.0822631	0.0874015	0.0591993	0.0615429	0.065565	0.0686845	0.0702205	0.0465946	0.0516935	0.123102	0.0805608	0.0857151	0.0666259	0.058946	0.0598248	0.0602286	0.0596823	0.0553672	0.0519389	0.0563411	0.0555018	0.0791277	0.0673781	0.0760795	0.109262	0.101376	0.110275	0.0839416	0.10364	0.107504	0.0433484	0.0921758	0.0794048	0.0763883
193	0.130346	0.106609	0.124083	0.0595081	0.100948	0.0384871	0.07756	0.0921441	0.113308	0.0558819	0.0921045	0.0866098	0.044251	0.101891	0.0435622	0.0621684	0.0673623	0.0390809	0.0415037	0.0454782	0.048764	0.0503396	0.0265316	0.0316463	0.103545	0.0604186	0.0659925	0.0464917	0.0385742	0.0396985	0.0399835	0.0394451	0.0352013	0.0317809	0.0361514	0.0351776	0.0586926	0.0470459	0.0553989	0.0892305	0.0821126	0.0909011	0.0645753	0.0830152	0.0867365	0.0231825	0.0677027	0.057402	0.0522636
194	0.152452	0.128755	0.146031	0.081408	0.122793	0.060379	0.0995866	0.114361	0.135493	0.0779084	0.114084	0.108708	0.0661588	0.123838	0.0656283	0.0841158	0.0891909	0.0609412	0.0634906	0.0675602	0.0708697	0.0723582	0.0484869	0.0538629	0.125683	0.0825798	0.0879399	0.0684153	0.0606878	0.0616379	0.0619784	0.0613529	0.0570378	0.05376	0.0581067	0.057307	0.0808537	0.0693417	0.079001	0.111305	0.104187	0.112928	0.0866414	0.106435	0.109404	0.0451615	0.0944956	0.0817326	0.0786606
195	0.114472	0.0907902	0.108177	0.043578	0.0850421	0.0226283	0.0618596	0.0765941	0.0975755	0.040031	0.0762695	0.0709014	0.0284081	0.0861506	0.0278063	0.0463333	0.051456	0.0232617	0.0256369	0.0297778	0.0331032	0.0347658	0.010752	0.0162863	0.0883041	0.0447102	0.0503238	0.0306487	0.022755	0.0238159	0.0241405	0.0236496	0.0193583	0.0159855	0.0203084	0.0194058	0.0431663	0.0313534	0.040609	0.0734588	0.0666101	0.0753827	0.0493499	0.0678848	0.0714319	0.00737121	0.05357	0.0423746	0.0382575
196	0.121558	0.0978685	0.11516	0.0505534	0.0922391	0.0296115	0.0687716	0.0834665	0.104598	0.047038	0.0832607	0.0779559	0.0353992	0.0931021	0.0347817	0.0533245	0.0584471	0.030237	0.0326519	0.0368402	0.0402606	0.0418362	0.0178223	0.0234042	0.0955962	0.0517568	0.0574416	0.0376241	0.0297303	0.0309179	0.0311713	0.030625	0.0263099	0.0229766	0.02726	0.026397	0.0501575	0.0383604	0.0477743	0.08064	0.0739892	0.082651	0.0568003	0.0754461	0.0783676	0.0143228	0.0608382	0.0495874	0.0456445
197	0.153687	0.130077	0.147028	0.0826589	0.123996	0.0618913	0.101162	0.115841	0.136823	0.079294	0.115461	0.110149	0.0675048	0.125192	0.066911	0.0855251	0.0906081	0.0623742	0.0649316	0.0690725	0.0725245	0.0741238	0.0499754	0.0555573	0.127678	0.0841395	0.0896818	0.0698642	0.06201	0.0629681	0.0633243	0.062778	0.0584234	0.0551851	0.0594289	0.0586609	0.0820493	0.0706401	0.0806083	0.112785	0.106301	0.114962	0.0888979	0.108082	0.110655	0.0465946	0.0944798	0.0825877	0.0788269
198	0.216821	0.193504	0.210084	0.146387	0.186679	0.125461	0.164629	0.179166	0.200337	0.142903	0.178936	0.173623	0.131098	0.188635	0.130536	0.149127	0.154091	0.126047	0.128493	0.132611	0.136229	0.137694	0.113601	0.119301	0.191382	0.147654	0.153323	0.13341	0.125524	0.126356	0.126886	0.126403	0.122215	0.118802	0.123038	0.122199	0.145437	0.134281	0.14478	0.176347	0.169997	0.178619	0.152594	0.17143	0.174376	0.110069	0.157535	0.145872	0.142191
199	0.139792	0.116205	0.133537	0.0691516	0.110552	0.0481781	0.0872353	0.101986	0.123078	0.0656125	0.10174	0.0963404	0.0539104	0.111574	0.0533087	0.0717961	0.0769108	0.0487957	0.0512501	0.0552722	0.0587955	0.0603394	0.0363256	0.0418995	0.114099	0.0703155	0.0758895	0.0561827	0.0483127	0.0493262	0.0496666	0.0492153	0.0449319	0.0415116	0.0457949	0.0449715	0.0686687	0.0569191	0.0663568	0.0991195	0.0923341	0.101083	0.0751927	0.0936247	0.0969738	0.0328736	0.0792781	0.0679957	0.0640528
200	0.20717	0.183386	0.201176	0.136466	0.176442	0.115794	0.155342	0.170148	0.190963	0.133268	0.169015	0.163869	0.121415	0.178825	0.120663	0.139127	0.144273	0.116356	0.118913	0.123046	0.126593	0.127971	0.103933	0.109681	0.182127	0.138058	0.143679	0.123727	0.115857	0.116807	0.117124	0.11672	0.112429	0.109008	0.113316	0.112651	0.136561	0.124574	0.1344	0.166886	0.160116	0.169118	0.142967	0.161993	0.164859	0.100489	0.147266	0.135849	0.131922
201	0.153109	0.129285	0.146941	0.0822235	0.123901	0.061337	0.10045	0.115247	0.136268	0.0788269	0.114852	0.109531	0.0670772	0.124717	0.0663963	0.0849788	0.0900935	0.06201	0.064409	0.0684866	0.0719782	0.0735142	0.0495241	0.0550743	0.127314	0.0834348	0.089088	0.0693337	0.0614241	0.0624534	0.0628018	0.0623426	0.0581146	0.0546784	0.0590014	0.0581067	0.0818513	0.0700463	0.0795078	0.112286	0.105469	0.114416	0.088415	0.106784	0.110196	0.0460008	0.0924054	0.0811467	0.0772196
202	0.156395	0.132175	0.150457	0.085153	0.128628	0.0645357	0.103925	0.118478	0.139451	0.0819226	0.118042	0.112682	0.0702759	0.127955	0.0695713	0.088122	0.093308	0.0651375	0.067584	0.0716615	0.0751373	0.0766812	0.052604	0.0582413	0.130449	0.0866256	0.0922629	0.0724216	0.0645991	0.0656838	0.0659371	0.0654621	0.0612183	0.0577187	0.0620892	0.0612658	0.0849313	0.0731579	0.0826352	0.11543	0.108826	0.117528	0.0915661	0.110323	0.113379	0.0491678	0.0958337	0.0844483	0.0804895
203	0.162483	0.13881	0.156799	0.0920016	0.13744	0.0711073	0.110188	0.125041	0.145952	0.0885417	0.124598	0.119167	0.0768316	0.134582	0.0762062	0.094939	0.10003	0.0717882	0.0742347	0.0782647	0.0817563	0.0832844	0.0591993	0.0649158	0.137116	0.0931496	0.098874	0.0790327	0.0712577	0.0722474	0.0726274	0.0721049	0.0679007	0.0644407	0.0687954	0.0678452	0.0917087	0.0797849	0.0894522	0.122088	0.115469	0.124155	0.0981852	0.11657	0.120014	0.0557394	0.102279	0.0910119	0.0870452
204	0.182317	0.158406	0.175215	0.11174	0.153584	0.0908615	0.129879	0.144938	0.165611	0.10828	0.14436	0.138889	0.0966254	0.154194	0.0960395	0.114646	0.119673	0.0915345	0.0939572	0.0980981	0.101487	0.103094	0.0790644	0.0846462	0.156933	0.113046	0.118612	0.0988265	0.0909644	0.0920254	0.0923975	0.0919145	0.0877103	0.0842662	0.0885971	0.0876391	0.111312	0.0996183	0.109088	0.141922	0.135049	0.144004	0.117971	0.136308	0.139784	0.0755886	0.12189	0.110703	0.106784
205	0.203045	0.179459	0.198168	0.132864	0.176046	0.111883	0.15029	0.164621	0.185888	0.129024	0.165429	0.15957	0.117092	0.175001	0.116807	0.135334	0.140346	0.112144	0.114614	0.118684	0.122278	0.123822	0.0996816	0.105398	0.17744	0.133656	0.13934	0.119444	0.111629	0.112555	0.113038	0.11273	0.108478	0.104963	0.109325	0.108169	0.13155	0.12022	0.129871	0.162317	0.15592	0.164582	0.138652	0.156688	0.160504	0.0962771	0.142895	0.131613	0.127623
206	0.151494	0.127963	0.149855	0.0804183	0.122492	0.0600227	0.0990007	0.113529	0.134566	0.0773542	0.113529	0.107979	0.0656917	0.123387	0.065082	0.083712	0.0888425	0.0606403	0.0630868	0.0671485	0.0706085	0.072192	0.0481306	0.0537916	0.125857	0.0820018	0.0876628	0.0679007	0.0600782	0.061147	0.0614796	0.0610283	0.0568161	0.0532849	0.0576871	0.0566895	0.0802362	0.0687162	0.0781776	0.110822	0.104282	0.112975	0.0870136	0.105501	0.108906	0.0446786	0.0912415	0.0799511	0.0759132
207	0.143157	0.120616	0.138414	0.0727779	0.114004	0.051741	0.0908932	0.105469	0.126506	0.069215	0.105414	0.100022	0.0577267	0.115287	0.0569982	0.0757944	0.0808537	0.052604	0.0549159	0.059041	0.0624217	0.0640686	0.0399281	0.0455812	0.117734	0.0738705	0.0795315	0.0598644	0.0519548	0.0529761	0.0534591	0.0528653	0.0486215	0.0452328	0.0495479	0.048574	0.0721365	0.0605453	0.0700859	0.102746	0.0960791	0.104915	0.0788823	0.0972588	0.100727	0.0364681	0.0828806	0.0717248	0.0677186
208	0.152032	0.128327	0.148556	0.0804183	0.121827	0.0590172	0.0981931	0.113141	0.133869	0.0763883	0.112611	0.107148	0.0646941	0.122429	0.0640765	0.0826827	0.0877657	0.0596269	0.0620417	0.0661509	0.0696109	0.0711706	0.0471568	0.0527465	0.125034	0.0810913	0.0867365	0.0669268	0.0590964	0.0601653	0.0604661	0.0599594	0.0557394	0.0523111	0.0566578	0.0557552	0.0795869	0.0678057	0.0772038	0.109935	0.103165	0.112041	0.0860635	0.104488	0.107892	0.0437047	0.0900301	0.078811	0.0748998
209	0.13957	0.116372	0.144764	0.0691596	0.10965	0.048091	0.0872036	0.102057	0.122999	0.0655492	0.101819	0.09638	0.0539737	0.111605	0.0533087	0.0719465	0.0771325	0.0489461	0.0512501	0.0553672	0.0587876	0.0603949	0.0362543	0.041947	0.114099	0.0702363	0.0758974	0.0560877	0.0482811	0.0493895	0.0496825	0.0491916	0.0449636	0.0414878	0.0458583	0.0448844	0.0687399	0.0568557	0.066333	0.0991195	0.0924054	0.101178	0.0752244	0.0936485	0.0970688	0.0328181	0.0793098	0.0679798	0.064029
210	0.148406	0.125881	0.139602	0.0782964	0.116863	0.0571803	0.0963167	0.11132	0.132516	0.0749393	0.11113	0.105873	0.0634431	0.120916	0.0626672	0.0813842	0.0865068	0.0583442	0.0606324	0.064702	0.0680986	0.0697059	0.0456128	0.0511947	0.123363	0.0795394	0.0852875	0.0654621	0.0576791	0.0587401	0.0591043	0.0585026	0.0543855	0.0508938	0.0552089	0.0542984	0.0780034	0.0662142	0.0756678	0.10843	0.101685	0.110497	0.0845116	0.10292	0.106324	0.0421212	0.0885179	0.0772433	0.0733321
211	0.151336	0.127995	0.150259	0.0791911	0.120623	0.0576554	0.0968867	0.11178	0.132856	0.0752719	0.111447	0.10615	0.0635856	0.121312	0.0630076	0.0816534	0.0866969	0.0584867	0.0609095	0.0649791	0.0684074	0.0700305	0.0459454	0.0515906	0.12379	0.0798957	0.085533	0.0657867	0.0579879	0.0589935	0.0594052	0.0588589	0.0545596	0.0511868	0.0556127	0.0545992	0.0783756	0.0665468	0.0760003	0.108826	0.101978	0.110885	0.0848442	0.103102	0.106736	0.0424379	0.088795	0.0775838	0.0736805
212	0.155421	0.135683	0.149261	0.0825006	0.12398	0.0614796	0.100687	0.11611	0.137021	0.0789694	0.115295	0.110347	0.0673385	0.125081	0.0667289	0.0854459	0.0903864	0.0621842	0.0645832	0.0686766	0.0720495	0.073633	0.0495479	0.0552168	0.127417	0.0835457	0.0891988	0.0694367	0.0616458	0.0626672	0.0631422	0.062493	0.0582967	0.0548288	0.0592151	0.058273	0.0821126	0.0702126	0.079674	0.112429	0.105746	0.114479	0.0884862	0.106887	0.110307	0.0460404	0.0925321	0.081305	0.0773304
213	0.146371	0.129396	0.142816	0.0748523	0.116506	0.0538154	0.0929755	0.107868	0.129024	0.0713923	0.107567	0.102318	0.0597773	0.117425	0.0591122	0.0778688	0.0828648	0.0546309	0.0569666	0.0611154	0.0644724	0.0661351	0.0419945	0.0476239	0.119816	0.0759528	0.0816376	0.0619546	0.0540529	0.0551297	0.0555097	0.0549793	0.0507592	0.0473151	0.0516618	0.0506959	0.0744247	0.0626197	0.0721682	0.10486	0.0981456	0.106879	0.0808775	0.0992224	0.10273	0.038495	0.0848521	0.0736884	0.0698009
214	0.232015	0.216394	0.221611	0.193172	0.235475	0.165904	0.204803	0.220463	0.242094	0.183869	0.219949	0.215586	0.172159	0.229537	0.171549	0.190464	0.195159	0.167044	0.169356	0.173441	0.176711	0.178318	0.154186	0.159863	0.231968	0.188152	0.193853	0.174193	0.16641	0.167432	0.168129	0.167369	0.16322	0.159712	0.164091	0.162974	0.186774	0.174882	0.184486	0.217296	0.210226	0.21907	0.193093	0.210764	0.214945	0.15075	0.197138	0.185959	0.18204
215	0.160251	0.137226	0.151217	0.0870215	0.129182	0.0663013	0.105446	0.12041	0.141272	0.0836328	0.119879	0.114598	0.0720257	0.129752	0.0714002	0.0900539	0.0950894	0.0668635	0.0692466	0.0734509	0.076895	0.0784468	0.0543775	0.0600069	0.132151	0.0883437	0.0940206	0.0741951	0.0663884	0.0674335	0.0677582	0.0672277	0.0630472	0.0595714	0.063934	0.0630235	0.0867919	0.0749631	0.0843929	0.117219	0.110457	0.119167	0.0932526	0.111732	0.115137	0.0509334	0.0973063	0.0860793	0.0820889
216	0.186759	0.166925	0.182301	0.115865	0.157899	0.0940127	0.133474	0.149269	0.170749	0.111843	0.148042	0.143972	0.100268	0.157883	0.0995549	0.118525	0.123307	0.0949469	0.0971718	0.101249	0.104503	0.106063	0.0820176	0.0876232	0.159744	0.115881	0.121629	0.102096	0.0942581	0.095224	0.0960475	0.0950736	0.0910911	0.0876232	0.0918512	0.0908377	0.114614	0.102627	0.112342	0.144994	0.138105	0.146854	0.120908	0.139	0.1428	0.0784706	0.124986	0.113743	0.109784
217	0.158248	0.136316	0.151264	0.0861031	0.128098	0.0648762	0.104258	0.119507	0.140203	0.0822868	0.118502	0.113514	0.0706797	0.128391	0.0699909	0.0886367	0.0937118	0.0654621	0.0678611	0.0719782	0.0752719	0.0769266	0.0529128	0.0584709	0.130679	0.0868077	0.0925558	0.0727779	0.0649395	0.0659925	0.0663488	0.0658025	0.0615667	0.0581542	0.0624376	0.0615904	0.0854459	0.0735538	0.0829598	0.11577	0.10904	0.117741	0.0917641	0.110275	0.11364	0.049437	0.0958654	0.0845512	0.0806004
218	0.124281	0.101012	0.118517	0.0536016	0.0949865	0.0326835	0.0717803	0.0866256	0.10775	0.0501496	0.0864118	0.0810992	0.0384712	0.0962375	0.0378774	0.0564757	0.06163	0.0334278	0.0357397	0.0399043	0.0433088	0.044924	0.0208785	0.0264524	0.0986286	0.0547497	0.0604978	0.0406802	0.0328656	0.0339503	0.0343066	0.0337841	0.0295403	0.0260645	0.0304112	0.0294928	0.0532691	0.0414403	0.0508859	0.0836249	0.0769583	0.0856755	0.0597298	0.0780826	0.0814871	0.0174106	0.0637519	0.052509	0.0485502
219	0.135239	0.111795	0.128976	0.0642665	0.105525	0.0432613	0.0823818	0.0972113	0.118486	0.060767	0.0970134	0.0917562	0.0490649	0.106958	0.0485819	0.0671327	0.0722157	0.0440531	0.046365	0.0504584	0.0539183	0.0554543	0.0314088	0.0370223	0.109222	0.0653433	0.0710677	0.0512897	0.0435385	0.0445598	0.0449319	0.0444173	0.0401102	0.0366581	0.0410128	0.0400468	0.063839	0.0520498	0.0614321	0.0942027	0.087552	0.0962216	0.0703709	0.088605	0.0921362	0.0279489	0.0743455	0.0631502	0.0591439
220	0.139681	0.116989	0.134345	0.0683203	0.109966	0.0470697	0.0863327	0.101392	0.122239	0.0644803	0.100735	0.0954695	0.0528495	0.110655	0.0522398	0.0708618	0.0759211	0.0477189	0.0500704	0.0542192	0.0575683	0.0591676	0.0351538	0.0406723	0.112943	0.0691279	0.0747414	0.0549634	0.0471568	0.0482256	0.0485265	0.0480514	0.0438156	0.040411	0.0446786	0.0437839	0.0675681	0.0557314	0.065185	0.0979397	0.0912099	0.0999904	0.074013	0.0924133	0.095897	0.0316543	0.078043	0.066816	0.0628493
221	0.137171	0.113569	0.131193	0.0660242	0.107694	0.0450824	0.0842345	0.0990799	0.120022	0.0625168	0.0987473	0.0933001	0.0509097	0.108692	0.0502604	0.0687716	0.0739655	0.0457395	0.0481623	0.0522556	0.055676	0.0572912	0.0331982	0.0388038	0.110972	0.0671089	0.072857	0.053087	0.0452882	0.0463888	0.04665	0.0461592	0.0418758	0.0384396	0.0427388	0.0419074	0.0657471	0.0538233	0.0632214	0.096	0.0893176	0.0980823	0.0721524	0.090521	0.0939176	0.0297699	0.0761191	0.0648287	0.0609412
222	0.117987	0.0944165	0.112144	0.0472201	0.0886525	0.0262545	0.0653908	0.0802203	0.101233	0.0437047	0.079967	0.0745593	0.0320185	0.089856	0.0314959	0.0500467	0.0551455	0.0269196	0.0293582	0.0334436	0.0369036	0.0384712	0.0144653	0.0200234	0.0922233	0.0483681	0.0540292	0.034267	0.0264208	0.0275292	0.0278459	0.0273313	0.0230796	0.0196117	0.0239426	0.0230558	0.0468796	0.0350192	0.0443935	0.0772354	0.0705293	0.0793019	0.0533324	0.0717248	0.0751452	0.0109341	0.057307	0.0460958	0.0421212
223	0.131827	0.108098	0.126372	0.0609649	0.102461	0.0400072	0.0791356	0.0940918	0.114891	0.0574416	0.0937435	0.0882566	0.0457237	0.103561	0.0451853	0.0636965	0.0688824	0.0406802	0.0430397	0.0471647	0.0506167	0.0522477	0.0281547	0.0337999	0.105952	0.0621763	0.0678215	0.0480198	0.0401735	0.0413215	0.0415591	0.0410999	0.0367848	0.0333565	0.0376874	0.036864	0.0606482	0.0488353	0.0581621	0.0909644	0.0843137	0.0930309	0.0670772	0.0855488	0.0888742	0.0246868	0.0710756	0.0598327	0.0558581
224	0.127171	0.103704	0.121502	0.0564678	0.0980981	0.0355418	0.0746702	0.0895551	0.110449	0.0529049	0.0892067	0.0837991	0.0413215	0.0990482	0.0407119	0.0592785	0.0643853	0.0361672	0.0385979	0.0426913	0.0460958	0.0477031	0.0236496	0.0292552	0.101463	0.0576316	0.0633481	0.0434909	0.0356526	0.0367611	0.0370223	0.0365552	0.0323035	0.0288594	0.0332219	0.0323114	0.0560561	0.0442827	0.053657	0.086491	0.079777	0.08851	0.0626197	0.0809883	0.0843929	0.0202214	0.0665943	0.0553672	0.0513689
225	0.127187	0.103569	0.121249	0.0564836	0.097726	0.035518	0.0746226	0.0895076	0.110449	0.0529445	0.0892621	0.0838307	0.0412582	0.0991115	0.0407436	0.0593418	0.0644011	0.0362464	0.0386613	0.0427467	0.0461275	0.0477585	0.0237051	0.0293107	0.101439	0.0576158	0.0633718	0.0434909	0.0357001	0.0367848	0.0371569	0.0366423	0.0323589	0.0289148	0.0332536	0.0323193	0.0560323	0.044251	0.0537204	0.0864752	0.0798245	0.0885337	0.0625959	0.0809408	0.0843691	0.0202372	0.0665389	0.0553831	0.0514006
226	0.121043	0.0972826	0.114923	0.0501179	0.0916295	0.0291444	0.0683124	0.0829915	0.104076	0.0465867	0.0828331	0.0774413	0.0350034	0.0926746	0.0343145	0.0529366	0.058075	0.0299362	0.0322164	0.0363335	0.0397143	0.0414086	0.017276	0.0228975	0.0950499	0.0512026	0.0569032	0.0371569	0.0293265	0.0303241	0.0307121	0.0302212	0.0259853	0.0225174	0.02688	0.0259299	0.0496587	0.0378695	0.0472755	0.0800937	0.0733638	0.0821364	0.0561748	0.0746464	0.0779243	0.0138398	0.0601415	0.0488828	0.0449874
227	0.120972	0.0972668	0.114717	0.0500546	0.0915978	0.0290336	0.0682411	0.0829598	0.104005	0.0465234	0.0827539	0.0773146	0.0348292	0.0926113	0.034267	0.0528653	0.0579642	0.0297857	0.0321214	0.0362464	0.039643	0.0412661	0.0171731	0.0227708	0.0949232	0.0511314	0.0568241	0.0370461	0.0291444	0.0303083	0.0306566	0.0301341	0.0258665	0.0224224	0.0267691	0.0258903	0.0495558	0.0377824	0.0471884	0.0800066	0.0732925	0.081978	0.0561115	0.0745039	0.0778767	0.0137607	0.0601257	0.0489303	0.0449636
228	0.114392	0.0907031	0.10824	0.0434909	0.0850659	0.022557	0.0616775	0.0764278	0.0974964	0.0399756	0.0762141	0.0708222	0.0282893	0.0860714	0.0277192	0.0462938	0.0514006	0.0232379	0.0256686	0.0298174	0.0331111	0.0347817	0.0107282	0.0162863	0.0885258	0.0446469	0.0503634	0.0305141	0.0227075	0.0237763	0.0241168	0.0236576	0.0194217	0.0159063	0.0202451	0.0193583	0.0431742	0.0313455	0.0406881	0.0734984	0.0667447	0.0755332	0.0496033	0.0679561	0.0714002	0.00725245	0.0535383	0.0423429	0.0384475
229	0.120418	0.0968313	0.11444	0.0497062	0.0913524	0.0287881	0.0679007	0.0826431	0.103767	0.0462146	0.0824531	0.0771008	0.0345283	0.0923025	0.0339345	0.0524694	0.0576316	0.0293978	0.0318205	0.0359456	0.0393738	0.0409811	0.0169593	0.0225254	0.0947173	0.0508542	0.056539	0.0366977	0.028891	0.0300232	0.0302924	0.0298174	0.0255736	0.0220978	0.0264208	0.0255736	0.0493658	0.0375053	0.0468796	0.0796819	0.0730391	0.0817326	0.0558027	0.0741476	0.0776155	0.0134519	0.059714	0.048574	0.0445836
230	0.132231	0.108486	0.126221	0.0615191	0.103395	0.0404269	0.0796344	0.0943848	0.115279	0.0578929	0.0941314	0.0886446	0.0461512	0.103878	0.0456128	0.0641557	0.06931	0.0410919	0.0435068	0.0475685	0.0510522	0.0526278	0.0285902	0.0341958	0.106404	0.062493	0.0682015	0.0483681	0.0405456	0.0416541	0.0419312	0.0415432	0.037244	0.0338078	0.0380912	0.0371807	0.0609966	0.0491203	0.0585817	0.0913682	0.0846621	0.093403	0.0674494	0.0858497	0.0892938	0.0250906	0.0715031	0.0602444	0.0562619
231	0.122967	0.0991828	0.116776	0.0520181	0.0938622	0.0310763	0.0702838	0.0849629	0.106087	0.0485186	0.0847492	0.0793652	0.0368244	0.0946065	0.0362939	0.0548209	0.0599356	0.0317889	0.0341245	0.0382733	0.0417333	0.0433009	0.0192396	0.0249244	0.0969976	0.0532057	0.0588509	0.0390334	0.0312109	0.0322639	0.0326281	0.0321689	0.0278776	0.0244335	0.0287644	0.0278697	0.0515985	0.039841	0.0492945	0.0820334	0.0753906	0.0841078	0.058178	0.0766891	0.079967	0.0157955	0.0622159	0.0509493	0.0469826
232	0.122239	0.0985652	0.11619	0.0514006	0.0931417	0.0304587	0.0696346	0.0843137	0.105398	0.0479168	0.0841158	0.0787239	0.0361672	0.0939731	0.0355813	0.0541875	0.0593102	0.0310921	0.033499	0.0376003	0.0410603	0.0426596	0.018622	0.0242039	0.0963958	0.0525486	0.05817	0.0384237	0.0305616	0.0316701	0.0319393	0.031488	0.027165	0.0237526	0.028131	0.0272363	0.0510205	0.0392076	0.0485978	0.0814	0.0746147	0.0833953	0.0574654	0.0758578	0.0792623	0.0151779	0.06144	0.0502525	0.0463175
233	0.128398	0.10463	0.122183	0.0575446	0.0991036	0.0365631	0.0756203	0.0903389	0.111407	0.0539896	0.0901885	0.0847254	0.0422637	0.100093	0.0417491	0.0603315	0.0653591	0.0372124	0.0395955	0.043681	0.0471013	0.0487244	0.0246868	0.0302687	0.102476	0.0586293	0.0642903	0.0444806	0.0366977	0.0377745	0.038012	0.0375924	0.0333328	0.0298807	0.0342116	0.033309	0.0570695	0.045217	0.0546309	0.087449	0.0806716	0.089468	0.0635619	0.081883	0.0853588	0.021211	0.0675285	0.0563015	0.0523665
234	0.168382	0.144724	0.162175	0.0976468	0.139839	0.0767208	0.11581	0.130386	0.151549	0.0940918	0.13018	0.124748	0.0822314	0.140101	0.0817405	0.100236	0.105422	0.0771879	0.0796107	0.0837436	0.0872194	0.0887633	0.0647257	0.0703313	0.142531	0.0987236	0.104305	0.0845195	0.0766337	0.077758	0.0780747	0.0776392	0.0733954	0.0698721	0.0742347	0.0733638	0.0970767	0.0852875	0.0948757	0.127559	0.120718	0.129554	0.103625	0.122001	0.125453	0.0613291	0.107631	0.0964038	0.09254
235	0.127583	0.103941	0.121518	0.0567211	0.0988028	0.035803	0.0750344	0.0896422	0.110853	0.0532533	0.0894284	0.0840841	0.0414799	0.0992857	0.040989	0.0595477	0.0646149	0.0364998	0.0388275	0.0429051	0.0463492	0.0479406	0.0238713	0.0295165	0.101685	0.0578771	0.0635144	0.0437364	0.0358822	0.0369669	0.0372915	0.0368006	0.0325569	0.0291602	0.0334357	0.0325489	0.0561748	0.0445044	0.0539183	0.0866969	0.0799591	0.0887158	0.0627384	0.0811625	0.0846146	0.0204589	0.0667368	0.0554939	0.0516222
236	0.116411	0.0926508	0.110188	0.045502	0.0871957	0.0245839	0.0636885	0.0784468	0.0995391	0.0420104	0.0782489	0.0728095	0.0302608	0.0881141	0.029754	0.0483206	0.0533799	0.0252094	0.0275688	0.0317334	0.035138	0.0367927	0.012676	0.0182261	0.0904102	0.0466184	0.0523348	0.0325252	0.0246948	0.0258111	0.0260962	0.0255419	0.0213536	0.0178619	0.0222482	0.0213377	0.0451536	0.0333011	0.042715	0.0754619	0.0687399	0.0775363	0.051551	0.0699196	0.0734033	0.00922391	0.0554939	0.0442827	0.0403873
237	0.122144	0.0984702	0.115936	0.051361	0.0928171	0.030332	0.0695475	0.0843374	0.105358	0.0477902	0.0839653	0.0786368	0.0360247	0.0938306	0.0354547	0.0540054	0.0591756	0.0309417	0.0334515	0.0375291	0.0409098	0.042525	0.0185032	0.0240138	0.0963483	0.0524536	0.05817	0.0382891	0.0304745	0.0315751	0.0318126	0.031298	0.0270938	0.0236417	0.0279172	0.0271333	0.0509493	0.0390492	0.0484869	0.0813209	0.0745356	0.0834269	0.0574179	0.0757311	0.0791752	0.0149958	0.0613054	0.0500546	0.0461433
238	0.167875	0.144313	0.16151	0.0972747	0.138588	0.0763091	0.115311	0.130132	0.151114	0.0937197	0.129887	0.124527	0.0819701	0.139673	0.0813684	0.100006	0.105018	0.0769346	0.0793573	0.0834428	0.0869186	0.088415	0.0644011	0.0699988	0.142254	0.0983277	0.104028	0.0842504	0.0764278	0.0773859	0.0777501	0.0772909	0.0730075	0.0696029	0.0739259	0.0730629	0.0968313	0.0850659	0.0946144	0.127266	0.120497	0.129333	0.103308	0.121835	0.125121	0.0608937	0.10729	0.096	0.0922312
239	0.159475	0.13577	0.153434	0.0886208	0.130584	0.0676711	0.106958	0.121653	0.1428	0.085145	0.121312	0.116047	0.0734033	0.131138	0.0728095	0.0913761	0.0964829	0.0683916	0.0707747	0.0749156	0.0782568	0.0798957	0.0558581	0.0614875	0.133703	0.0897926	0.0954616	0.0756836	0.067869	0.0688904	0.0691912	0.068732	0.0644486	0.0610203	0.0653433	0.0644724	0.0883041	0.0764278	0.086016	0.11866	0.111962	0.12075	0.0947648	0.113189	0.11657	0.0523427	0.0988186	0.087544	0.0836961
240	0.15151	0.127733	0.145065	0.0806241	0.122215	0.059706	0.099072	0.113601	0.134717	0.0771721	0.113379	0.107932	0.0655175	0.123236	0.064892	0.083419	0.0885575	0.0603949	0.0627939	0.0668793	0.0703789	0.0719624	0.0478456	0.0534829	0.125699	0.0818513	0.0875045	0.0677344	0.0598248	0.0609016	0.0612104	0.0607195	0.0563965	0.0530157	0.0573387	0.0565074	0.0801728	0.0684232	0.0779322	0.110742	0.104115	0.112864	0.0869502	0.105446	0.108478	0.0443935	0.0908219	0.0795632	0.0756757
241	0.128493	0.10486	0.122476	0.057695	0.100141	0.0367531	0.076127	0.090616	0.111819	0.0542113	0.0903468	0.0849708	0.0424775	0.10026	0.0418599	0.0604661	0.0656204	0.0373786	0.0397697	0.0438789	0.0472834	0.048962	0.0248452	0.0304587	0.102611	0.0587955	0.0644803	0.0446627	0.0368244	0.0378537	0.0382416	0.0377032	0.033499	0.0300628	0.0343779	0.0334594	0.0571566	0.0453832	0.0548922	0.0875995	0.0809646	0.0896739	0.0637836	0.0821364	0.0855488	0.0214327	0.0677977	0.0565944	0.0525723
242	0.133545	0.109586	0.127504	0.0625801	0.10577	0.0416303	0.0810042	0.0955724	0.116578	0.0590093	0.0952478	0.0898955	0.047418	0.105073	0.0466659	0.0653196	0.0705055	0.0422558	0.0446311	0.0487244	0.0521606	0.0538312	0.0296986	0.0353913	0.107504	0.0636727	0.0693733	0.0495399	0.041662	0.0427546	0.0430951	0.0425408	0.0383129	0.0349321	0.0392076	0.038305	0.0619942	0.0502525	0.0597219	0.0924608	0.0859526	0.0945352	0.0686924	0.087354	0.0904339	0.0262466	0.0727699	0.0615271	0.0574812
243	0.120156	0.09657	0.114337	0.049437	0.0919858	0.0284872	0.0677186	0.0823185	0.103482	0.0458741	0.0820968	0.0767525	0.0341958	0.0920254	0.0336416	0.0521765	0.0573545	0.0291206	0.0315038	0.0355813	0.0390571	0.0406248	0.0165555	0.0221849	0.0943214	0.0505534	0.0561748	0.0364127	0.0285506	0.0296036	0.0299916	0.0294453	0.0252331	0.0217336	0.0261041	0.0251698	0.0489065	0.0371569	0.046555	0.0793652	0.0726353	0.0814	0.0554306	0.0739417	0.0772988	0.0130877	0.059516	0.0483365	0.0442748
244	0.114598	0.0909961	0.108462	0.0438156	0.0856359	0.0227945	0.06201	0.0766416	0.097821	0.0402606	0.0764753	0.0710677	0.0286139	0.0863802	0.0280122	0.0465629	0.0517014	0.0234913	0.025922	0.0300628	0.0334199	0.0350667	0.0109499	0.0165555	0.0887713	0.0449399	0.0505771	0.0307912	0.0230004	0.0240534	0.0243701	0.0238476	0.0196592	0.0161834	0.0204747	0.01958	0.0433564	0.0315434	0.0409732	0.0737438	0.0670852	0.075834	0.0499121	0.0683361	0.0716536	0.00748206	0.0538629	0.0426754	0.0386296
245	0.115437	0.0916532	0.109159	0.0444648	0.0861031	0.0235784	0.062786	0.0774017	0.0984623	0.0410365	0.077275	0.071804	0.0293978	0.0871086	0.0287089	0.0473151	0.0524298	0.0242276	0.0266187	0.0307517	0.0341008	0.0357951	0.0117179	0.0173394	0.0894601	0.0456841	0.0513293	0.0315592	0.0237605	0.0247977	0.0251144	0.0245839	0.0203639	0.0169356	0.0212823	0.0203876	0.0441639	0.0323352	0.0417412	0.0745276	0.0678215	0.0765624	0.0506563	0.0690566	0.0724295	0.00821839	0.0545992	0.0433643	0.0393976
246	0.120861	0.0970926	0.114654	0.0498646	0.0917324	0.0289781	0.0682095	0.0828331	0.103894	0.0464521	0.0826589	0.0772354	0.0347104	0.0924846	0.0341008	0.052699	0.0578296	0.0296274	0.0320343	0.0361277	0.039548	0.041187	0.0170543	0.022747	0.0949153	0.0510759	0.0567132	0.0369115	0.0290652	0.0302053	0.0304825	0.0299757	0.0257715	0.0223195	0.0266266	0.0257715	0.0494924	0.0377428	0.0471884	0.0798957	0.0731658	0.0819622	0.0560006	0.0744247	0.0778213	0.0136736	0.059999	0.0487482	0.0448528
247	0.121597	0.0980348	0.11581	0.0507909	0.0936247	0.0298095	0.0690408	0.0835932	0.104693	0.0471884	0.0834032	0.0780509	0.035518	0.0932684	0.0349479	0.053467	0.0586293	0.0304112	0.0328023	0.0368957	0.0403714	0.0419154	0.0178619	0.023515	0.0956516	0.0518202	0.057497	0.0376953	0.0299203	0.0309654	0.0312663	0.0307596	0.0265316	0.0230875	0.0274263	0.0265712	0.0501892	0.0384475	0.0478614	0.0806716	0.0739734	0.082746	0.0568716	0.0753273	0.0785893	0.0144495	0.0608382	0.049627	0.0456208
248	0.115517	0.0918353	0.109254	0.0445519	0.0861347	0.0236417	0.062881	0.0774888	0.0986127	0.0410761	0.0773067	0.0719069	0.0294136	0.0872353	0.0288198	0.0474576	0.0525328	0.0243939	0.026682	0.0308467	0.0342591	0.0358426	0.0118129	0.0174265	0.089563	0.045787	0.0514481	0.0316622	0.0238159	0.0248769	0.0251856	0.0247264	0.020451	0.0170464	0.0213615	0.020443	0.0441639	0.0323589	0.0418362	0.0746306	0.0679086	0.0766654	0.0506721	0.0690408	0.072477	0.0083134	0.0546863	0.0434514	0.0395005
249	0.122088	0.0981139	0.115564	0.0511393	0.0926192	0.030142	0.069405	0.0840049	0.10505	0.0476318	0.0838386	0.0784706	0.0360722	0.0937435	0.0353597	0.0540529	0.0591518	0.0309892	0.0332932	0.0373707	0.0408069	0.0423983	0.0183449	0.0239268	0.0960791	0.0522952	0.0579404	0.0381941	0.0303716	0.0314009	0.0317572	0.0312663	0.0270225	0.0235942	0.0278855	0.0269592	0.0507276	0.038883	0.0483286	0.0811309	0.0744485	0.0831261	0.0572041	0.0756282	0.0790327	0.014877	0.0612816	0.0499992	0.0460721
250	0.137329	0.113434	0.131542	0.0663884	0.10904	0.0455891	0.0849233	0.0995074	0.120552	0.0630393	0.0992145	0.0937672	0.0514085	0.109088	0.050688	0.06931	0.0745276	0.0462779	0.0486373	0.0527386	0.0561827	0.0577742	0.0336891	0.0393184	0.111423	0.0676552	0.07334	0.0535066	0.0457474	0.0467688	0.0469984	0.0465471	0.0423825	0.0389305	0.0431822	0.0423112	0.0660876	0.0542746	0.0637044	0.0964829	0.0898322	0.0985969	0.0726353	0.0912415	0.0944798	0.0301816	0.076705	0.0654937	0.0614637
251	0.124535	0.101107	0.118668	0.0534591	0.0962612	0.0324539	0.0717248	0.0863327	0.107433	0.0498962	0.0860555	0.0807033	0.0381783	0.0959683	0.0376161	0.0562223	0.0613608	0.0331111	0.0354784	0.0395639	0.0430713	0.0446232	0.0205618	0.0261991	0.0983673	0.0545201	0.0602286	0.040411	0.0325252	0.0336574	0.0339503	0.0334436	0.0292077	0.0257161	0.0301262	0.0291761	0.0529524	0.0411236	0.0506167	0.0833953	0.0766733	0.0854617	0.0594685	0.0780272	0.0813446	0.0171494	0.0635381	0.0522715	0.0482969
252	0.115145	0.0913365	0.108826	0.0441085	0.0858339	0.0231508	0.0623426	0.0770296	0.098106	0.0406406	0.0768237	0.0714715	0.0290019	0.0867285	0.0283447	0.0469113	0.0520735	0.0238476	0.0262703	0.0303875	0.033792	0.0353913	0.0113221	0.0169593	0.089088	0.0452724	0.0509651	0.0311475	0.0233567	0.0244176	0.0247343	0.0242276	0.0199917	0.0165397	0.020831	0.0199759	0.0437443	0.0318997	0.0413374	0.0740922	0.0674256	0.076127	0.0502129	0.0686212	0.0720415	0.00785418	0.0541796	0.0429921	0.0390255
253	0.138826	0.114701	0.132595	0.0677265	0.109571	0.0469113	0.0860793	0.100695	0.121779	0.064314	0.100434	0.0950894	0.052604	0.11037	0.0519548	0.0705055	0.0757549	0.0474972	0.0499279	0.054045	0.057497	0.059033	0.035035	0.0406802	0.112761	0.0688429	0.0745989	0.0547813	0.046943	0.0480673	0.048289	0.0477981	0.0435622	0.0401577	0.0444648	0.0436018	0.0674256	0.0555731	0.064987	0.0977972	0.0912019	0.0998954	0.0739022	0.092445	0.0957466	0.0315197	0.0780193	0.0667368	0.0627543
254	0.125097	0.101392	0.119048	0.0539262	0.0955091	0.0330477	0.0722791	0.0869581	0.108003	0.050498	0.0867206	0.0812892	0.0388671	0.0965779	0.0382179	0.0567845	0.0619388	0.0337286	0.0361435	0.0402764	0.0436968	0.0453357	0.0212031	0.0268721	0.099064	0.0551772	0.0608699	0.0410682	0.0331982	0.0342591	0.0345679	0.0341087	0.0298332	0.026397	0.03072	0.0298411	0.053657	0.0418283	0.0512264	0.0840128	0.0773384	0.0860872	0.0601573	0.0785102	0.0819464	0.0177352	0.0641319	0.0529286	0.0489303
255	0.127448	0.103371	0.120758	0.0562065	0.0976389	0.0351459	0.0743772	0.0890088	0.110101	0.0526594	0.0888584	0.0834348	0.0409811	0.0986998	0.0403635	0.0589697	0.064124	0.0359456	0.0382495	0.0424062	0.0457949	0.047426	0.023325	0.0290098	0.101146	0.0573229	0.0629364	0.0432218	0.0353913	0.0364444	0.0367769	0.0362939	0.0320264	0.0285506	0.0329527	0.0320501	0.0558027	0.0439818	0.0533562	0.0861426	0.0794286	0.0881616	0.0622792	0.0806241	0.084092	0.0198967	0.0662301	0.0549555	0.0510918
256	0.143648	0.117924	0.135405	0.0715111	0.112405	0.0504663	0.0896026	0.104305	0.125437	0.0680194	0.104218	0.0988107	0.0564044	0.11402	0.0557077	0.0743693	0.0795315	0.0513214	0.0536095	0.0577108	0.0611391	0.0627543	0.0386613	0.0442906	0.116435	0.0726195	0.0782251	0.0585501	0.0507038	0.0517964	0.0521052	0.0515827	0.0474339	0.0439581	0.048289	0.0472914	0.0710993	0.0592627	0.0686449	0.101471	0.0946777	0.103474	0.0775521	0.0959129	0.099357	0.0352251	0.0815109	0.0703155	0.0663726
257	0.142602	0.120924	0.136435	0.0711864	0.112801	0.0501021	0.0893176	0.104353	0.125136	0.0675681	0.103862	0.0984702	0.0559056	0.113688	0.0552722	0.0739734	0.079001	0.0507751	0.053182	0.057307	0.0606957	0.0623426	0.0382575	0.0438947	0.116079	0.0722078	0.0778767	0.0581225	0.0503159	0.0513214	0.0517093	0.0510839	0.0468955	0.043483	0.0478139	0.0469113	0.0706797	0.0588905	0.0683282	0.101075	0.0944085	0.103181	0.0772196	0.0955566	0.0990007	0.0346708	0.0811546	0.0700226	0.0659846
258	0.124843	0.100861	0.118312	0.0537679	0.0950974	0.0328023	0.0719544	0.0866494	0.107757	0.0503	0.0865544	0.0810596	0.0386296	0.0963958	0.0380437	0.0566261	0.0617329	0.033594	0.0359139	0.0400547	0.0434039	0.0450745	0.020926	0.0266029	0.098779	0.0549318	0.0605849	0.0408623	0.0329765	0.0340533	0.0343937	0.0338791	0.0296749	0.0262308	0.0305458	0.0296353	0.0534354	0.0415828	0.0510205	0.0837436	0.0770533	0.0858022	0.0598406	0.0782014	0.081693	0.0175373	0.0638548	0.0525803	0.0486611
259	0.130386	0.106958	0.124036	0.0591281	0.100458	0.0382179	0.0773938	0.0923183	0.113244	0.0556364	0.0919145	0.0865544	0.0440452	0.10174	0.0434276	0.0619942	0.0671406	0.0389225	0.041274	0.0453991	0.0488353	0.0504029	0.0264049	0.0319393	0.1041	0.0603078	0.0660005	0.0462225	0.0383683	0.0394372	0.0397776	0.0392392	0.0349638	0.0315751	0.0358901	0.035035	0.0588114	0.0469667	0.0563648	0.0891275	0.0824135	0.0911624	0.0652166	0.0836565	0.0870373	0.0228737	0.0691991	0.0580117	0.0539975
260	0.126269	0.102627	0.11965	0.0550901	0.0964671	0.034077	0.0732371	0.0880904	0.109088	0.0515827	0.0877895	0.0824293	0.0398885	0.0976468	0.0392947	0.0579088	0.0630235	0.0348292	0.0371965	0.0412978	0.0447102	0.0463254	0.0222878	0.027838	0.10003	0.0562223	0.0618279	0.0420895	0.0342829	0.0352805	0.0356526	0.03513	0.0308942	0.0274738	0.0318126	0.0308625	0.0545676	0.0428338	0.0522081	0.0850263	0.078328	0.0870532	0.0611391	0.079484	0.0829202	0.0187566	0.0651216	0.0539262	0.0499358
261	0.129459	0.105897	0.123593	0.0585817	0.100861	0.0376399	0.0768237	0.0915186	0.112524	0.0550189	0.0911782	0.0857626	0.0433326	0.101138	0.0427546	0.0612975	0.0664438	0.0382733	0.0406327	0.0447736	0.048186	0.049817	0.0257478	0.0313613	0.103545	0.0596823	0.0653275	0.0455416	0.0376716	0.0388117	0.0390888	0.0385979	0.0343225	0.0309417	0.0352013	0.0343541	0.0580988	0.0463175	0.0557077	0.0885417	0.0819384	0.0906952	0.0647337	0.083229	0.0864435	0.0222641	0.0686845	0.0574337	0.0534591
262	0.13436	0.110711	0.128121	0.0633006	0.104971	0.0422717	0.0814396	0.0961108	0.1171	0.0596902	0.0959683	0.0904735	0.048091	0.105849	0.0474576	0.0661113	0.0712102	0.0430317	0.045312	0.0494924	0.0529128	0.0544884	0.030435	0.0360485	0.108201	0.0643853	0.0700384	0.0502525	0.0424379	0.0435305	0.0438235	0.0433564	0.0390651	0.0355972	0.0399756	0.0391046	0.0626751	0.0510284	0.0604028	0.0932367	0.0866494	0.0952715	0.0693733	0.0879241	0.0911386	0.026975	0.07334	0.0621367	0.05817
263	0.143497	0.119832	0.137781	0.0724849	0.113854	0.051353	0.0904339	0.105446	0.12615	0.0687558	0.105002	0.0994995	0.0570457	0.114804	0.0564836	0.0750977	0.0801491	0.0519944	0.0543538	0.058463	0.0619546	0.063554	0.0394926	0.045114	0.11729	0.0734588	0.079104	0.0592864	0.0514639	0.0525011	0.0528257	0.0523427	0.0481385	0.0446469	0.0490332	0.0481069	0.0718753	0.0600623	0.0694604	0.102247	0.095612	0.104361	0.0783835	0.0969421	0.100283	0.0360168	0.0824689	0.0712023	0.0672039
264	0.184914	0.162658	0.181683	0.114559	0.155951	0.0936089	0.132151	0.147163	0.167796	0.110711	0.14729	0.141613	0.0984544	0.156799	0.0982565	0.116356	0.121811	0.0935693	0.0963721	0.100545	0.104163	0.105786	0.0815188	0.0872432	0.159712	0.115532	0.121384	0.101241	0.0934505	0.0947569	0.0944481	0.0943769	0.0896976	0.0864118	0.0908773	0.0901252	0.114258	0.102152	0.111677	0.144234	0.138074	0.146823	0.120766	0.139087	0.142405	0.0781222	0.124764	0.113529	0.109547
265	0.141375	0.11767	0.137559	0.070656	0.113411	0.0495241	0.0887079	0.103632	0.124218	0.0669347	0.103221	0.0975755	0.0550901	0.113086	0.0546309	0.0730233	0.0782805	0.0500862	0.0525565	0.0567053	0.0601336	0.0617092	0.0376478	0.0432613	0.115517	0.0716615	0.0772909	0.057497	0.049627	0.0507909	0.0509334	0.0505613	0.0461196	0.0427784	0.0471963	0.0463096	0.0701968	0.058273	0.067584	0.100394	0.0938306	0.102611	0.0765624	0.0950182	0.0984386	0.0342512	0.08064	0.0693654	0.0653829
266	0.157749	0.133964	0.152214	0.0871323	0.130251	0.0661984	0.104503	0.118937	0.140006	0.083324	0.119689	0.113957	0.0711152	0.129277	0.0709093	0.0892226	0.0945035	0.0662855	0.0688745	0.073055	0.0766099	0.0782568	0.0541163	0.0597535	0.132048	0.0880666	0.0937039	0.0737676	0.0659292	0.0671089	0.067196	0.0669743	0.0625722	0.0590726	0.063554	0.0626909	0.086689	0.0746622	0.083997	0.11676	0.110339	0.119072	0.0930071	0.111621	0.115065	0.0507513	0.0971955	0.085913	0.0819859
267	0.16569	0.141866	0.162618	0.0948519	0.137203	0.0736092	0.112738	0.127781	0.147986	0.0908377	0.127195	0.121407	0.0788823	0.136981	0.0784864	0.0966571	0.102104	0.0738784	0.0764991	0.0805845	0.0841316	0.0857388	0.0616221	0.0672594	0.13957	0.0955328	0.101336	0.0814	0.07353	0.0746781	0.0746781	0.0744643	0.0700305	0.066618	0.0710043	0.0702443	0.094171	0.0822235	0.0915741	0.124408	0.11786	0.12668	0.100576	0.11919	0.122516	0.0581146	0.104606	0.0933476	0.0893888
268	0.174209	0.150172	0.168287	0.104203	0.146593	0.0822551	0.120093	0.133624	0.157915	0.100679	0.136546	0.133426	0.0883595	0.146284	0.088027	0.107164	0.111787	0.0836565	0.0855805	0.0896026	0.0928329	0.094559	0.0704659	0.0759528	0.148564	0.104472	0.110323	0.0906398	0.082936	0.0837436	0.0849708	0.0837832	0.0800303	0.0760399	0.08064	0.0796424	0.104638	0.0912178	0.100584	0.133117	0.126451	0.135366	0.109349	0.12733	0.131621	0.0670377	0.113593	0.102326	0.0982485
269	0.198263	0.17409	0.193457	0.128367	0.171193	0.106427	0.144051	0.15767	0.18048	0.123965	0.160116	0.154962	0.111621	0.169657	0.111542	0.13018	0.135049	0.10691	0.109159	0.113149	0.116728	0.118312	0.0942898	0.0998637	0.172119	0.128161	0.133814	0.114076	0.106269	0.107116	0.107932	0.107536	0.103324	0.0996183	0.1041	0.102864	0.126649	0.114812	0.124234	0.156822	0.150362	0.159031	0.133046	0.151114	0.155302	0.0908852	0.137361	0.126079	0.122207
270	0.157424	0.133181	0.152777	0.0866177	0.130212	0.0657154	0.104044	0.118422	0.139705	0.0827935	0.119119	0.113347	0.0705847	0.128715	0.0703709	0.0885971	0.0939968	0.0657471	0.0683916	0.0724453	0.076032	0.0776392	0.053562	0.0592151	0.131518	0.0875124	0.0931496	0.0731896	0.0654146	0.0665626	0.0666022	0.0663884	0.0619942	0.0585738	0.0630076	0.0621209	0.0861189	0.0740843	0.0834269	0.116213	0.109689	0.118494	0.0924925	0.111012	0.114527	0.0501496	0.0966413	0.0853667	0.0813763
271	0.157662	0.133719	0.151739	0.0872828	0.128422	0.0657867	0.105113	0.120196	0.140797	0.0832607	0.119507	0.114044	0.0715586	0.129293	0.0709568	0.0895472	0.0946619	0.0663409	0.0688508	0.0729045	0.0763962	0.0779638	0.0538629	0.0595398	0.131763	0.087837	0.0935376	0.0736805	0.0658659	0.0668397	0.0672356	0.0668239	0.0625088	0.0590806	0.0634114	0.062493	0.0861822	0.0745118	0.0839257	0.116673	0.11003	0.118795	0.0928171	0.11117	0.114638	0.0503871	0.0968234	0.0855567	0.0816297
272	0.178366	0.154328	0.17261	0.10843	0.150821	0.086689	0.124258	0.137923	0.160662	0.103981	0.14033	0.134725	0.0916691	0.149736	0.0916136	0.110093	0.115168	0.086879	0.0893017	0.093308	0.0968946	0.098399	0.0744247	0.0800541	0.152048	0.108328	0.113886	0.0941314	0.0863802	0.0871798	0.0879003	0.087544	0.0832844	0.0796424	0.0841237	0.0829677	0.106316	0.0949548	0.1044	0.136965	0.130433	0.139079	0.113197	0.131003	0.135287	0.0710123	0.117456	0.106103	0.102223
273	0.136181	0.112239	0.131027	0.0656283	0.107306	0.044251	0.0834507	0.0980189	0.118992	0.0616142	0.0977497	0.092152	0.049817	0.107607	0.0492628	0.0677582	0.072952	0.0447657	0.0471409	0.0512185	0.0547101	0.0562936	0.0321768	0.0378141	0.10999	0.0661905	0.0718594	0.0520419	0.0442589	0.0452249	0.0455653	0.0451615	0.0408702	0.0374261	0.041757	0.0408465	0.0645357	0.0528653	0.0621921	0.095034	0.0882804	0.0970609	0.0711073	0.0893888	0.0929913	0.0288039	0.0751135	0.063934	0.0599356
274	0.133846	0.110149	0.129515	0.0636965	0.104899	0.0420262	0.0814238	0.0962216	0.11714	0.0595081	0.0956674	0.090331	0.0477268	0.105636	0.047228	0.0656679	0.0708539	0.0426359	0.0450824	0.049152	0.0526199	0.0541479	0.0301578	0.0357555	0.107963	0.0641398	0.0698167	0.0499754	0.0422004	0.0433405	0.0435305	0.0430792	0.0387721	0.035328	0.0396589	0.0388354	0.0626909	0.0507909	0.0600702	0.09292	0.0861664	0.0949944	0.0690408	0.0873778	0.090909	0.0267058	0.0730708	0.0618121	0.0578296
275	0.144257	0.12075	0.138406	0.0742822	0.115232	0.0528178	0.0920016	0.10653	0.127939	0.0702522	0.106388	0.100956	0.0584947	0.116324	0.0579088	0.0765229	0.0816613	0.0533483	0.0557869	0.0597931	0.0632056	0.0648287	0.0407911	0.0463888	0.118454	0.0747731	0.0803945	0.0606007	0.052794	0.0536966	0.0542746	0.0537916	0.0495637	0.0460087	0.0503713	0.0494291	0.0728333	0.0613845	0.0707431	0.10353	0.0967442	0.105533	0.0795553	0.0976626	0.101518	0.0372994	0.0836882	0.0724216	0.0684549
276	0.185056	0.160552	0.181747	0.115137	0.156308	0.0936168	0.133006	0.147868	0.168683	0.111091	0.147218	0.141858	0.0994203	0.157179	0.0988028	0.117393	0.122627	0.094361	0.0966809	0.100703	0.104139	0.105707	0.0816376	0.0872669	0.159419	0.11558	0.121273	0.101653	0.0937593	0.0947015	0.0951765	0.0947015	0.0904339	0.0869819	0.0912732	0.0903627	0.113996	0.102255	0.1117	0.144471	0.137678	0.14649	0.120513	0.138747	0.142412	0.078138	0.124606	0.113331	0.109333
277	0.134645	0.110822	0.129578	0.0643695	0.105588	0.0427705	0.0821997	0.0969738	0.117852	0.0602444	0.0964038	0.0909169	0.0484632	0.106293	0.0478931	0.0663805	0.0715586	0.0433405	0.0457633	0.0498408	0.0533008	0.0549159	0.0308783	0.0365077	0.108684	0.0648445	0.0705135	0.050688	0.0429051	0.043871	0.0441481	0.0437443	0.0393976	0.0359772	0.0403556	0.0395401	0.0633243	0.0514876	0.0608303	0.0936643	0.0868473	0.0957228	0.0697217	0.088027	0.0916057	0.0274184	0.0737596	0.0625168	0.058463
278	0.116079	0.0924133	0.110212	0.0453278	0.0867206	0.0241722	0.0635223	0.0784706	0.0993095	0.0416382	0.0778213	0.0725166	0.0299045	0.0877737	0.0292711	0.0478614	0.0530791	0.0247818	0.0272363	0.0314009	0.0348054	0.0363968	0.0123434	0.0179649	0.0901252	0.0463096	0.0519706	0.032161	0.0243305	0.0254152	0.0256844	0.0252252	0.0208785	0.0174898	0.0218365	0.0210131	0.0449161	0.0329923	0.0422637	0.0751769	0.0683836	0.0772592	0.0512105	0.0695554	0.0730708	0.00888346	0.055193	0.0439898	0.0400152
279	0.123632	0.0999191	0.118802	0.0533403	0.0944719	0.0316701	0.0710756	0.0859922	0.106847	0.0491995	0.0853509	0.0799749	0.0373707	0.0953349	0.0368402	0.0554227	0.0604978	0.0322797	0.0348133	0.0388592	0.0423271	0.0439264	0.0198176	0.0254628	0.097631	0.0538233	0.059516	0.0396905	0.0318205	0.0329052	0.0332219	0.032739	0.0283922	0.0249719	0.0293503	0.0285506	0.0524061	0.0404981	0.0497616	0.0826589	0.0758895	0.08467	0.0586926	0.0770058	0.0806004	0.0163655	0.0627464	0.0515035	0.0474339
280	0.157582	0.134162	0.154716	0.086681	0.127939	0.0658659	0.105066	0.119848	0.140552	0.0831657	0.119365	0.113775	0.0714081	0.129174	0.0707985	0.0892938	0.0945511	0.066333	0.0687795	0.0729045	0.0762695	0.0779876	0.0538471	0.0594368	0.13166	0.0878687	0.0934743	0.0737042	0.0658975	0.0668872	0.0671248	0.0668001	0.0625009	0.0590806	0.0633877	0.0624376	0.0862614	0.074488	0.0838624	0.116736	0.109887	0.118763	0.0928409	0.111202	0.114535	0.050395	0.0967205	0.0855726	0.0815821
281	0.185484	0.161375	0.185135	0.115002	0.156371	0.0932605	0.132523	0.147369	0.168176	0.110679	0.146886	0.141344	0.0988978	0.156759	0.0984227	0.116839	0.12208	0.0938543	0.0963167	0.100434	0.103862	0.105469	0.0813605	0.0870452	0.15938	0.115311	0.120932	0.10121	0.093403	0.0944877	0.0947015	0.0942185	0.0899589	0.0865148	0.0909248	0.090046	0.113862	0.101978	0.111407	0.144329	0.137409	0.146355	0.120323	0.138723	0.142238	0.0778926	0.124258	0.113078	0.109167
282	0.195024	0.175231	0.18082	0.126855	0.169261	0.103664	0.142927	0.158263	0.179237	0.121249	0.157345	0.152563	0.109705	0.167242	0.108977	0.127884	0.13284	0.104527	0.106736	0.110885	0.114163	0.115849	0.0917087	0.0973222	0.169601	0.125596	0.131304	0.111716	0.10391	0.104836	0.10539	0.104733	0.100655	0.0971955	0.101431	0.100378	0.124107	0.112342	0.122096	0.154803	0.147709	0.156624	0.130647	0.148493	0.152499	0.0881854	0.134527	0.123347	0.119642
283	0.125992	0.102247	0.121312	0.0549476	0.0962375	0.0339978	0.0733004	0.0881379	0.109064	0.0514876	0.0876628	0.0822472	0.0397697	0.0975439	0.0391601	0.0577821	0.0629364	0.0347104	0.0370936	0.0411553	0.0446232	0.0461908	0.0221849	0.0277588	0.0999746	0.0561194	0.06182	0.0420104	0.0342037	0.0352409	0.0355101	0.0350588	0.0307912	0.027363	0.0317255	0.030815	0.0546309	0.0428021	0.0521923	0.0850184	0.0781539	0.086974	0.0610837	0.079389	0.082849	0.0187487	0.0650424	0.053855	0.0498329
284	0.190068	0.167733	0.184811	0.120695	0.161256	0.0991115	0.138652	0.153624	0.174938	0.117346	0.153196	0.148184	0.106063	0.163164	0.104931	0.124036	0.129222	0.100996	0.102714	0.10691	0.110093	0.111835	0.0874965	0.0932763	0.165389	0.121431	0.127132	0.107868	0.100038	0.100663	0.101606	0.100893	0.0969976	0.093403	0.097623	0.0963642	0.12003	0.108264	0.118201	0.150718	0.14341	0.15242	0.126379	0.14303	0.148549	0.0841237	0.130449	0.11923	0.115548
285	0.217407	0.19261	0.210266	0.147844	0.188041	0.126514	0.16592	0.180377	0.201841	0.144376	0.18025	0.174787	0.132769	0.190282	0.13208	0.150868	0.155951	0.127646	0.129808	0.133869	0.137163	0.13881	0.114701	0.120315	0.192364	0.148501	0.15421	0.134725	0.126965	0.127615	0.128549	0.127868	0.12387	0.120315	0.124511	0.123458	0.146664	0.135413	0.145009	0.177622	0.170591	0.179371	0.153481	0.171003	0.175611	0.111194	0.157693	0.146355	0.142515
286	0.201588	0.177764	0.194921	0.130837	0.171771	0.109943	0.149166	0.164004	0.184898	0.127377	0.163481	0.158026	0.11577	0.173386	0.115113	0.133743	0.138889	0.110679	0.113062	0.117156	0.120505	0.122152	0.0980823	0.103712	0.175904	0.132056	0.137678	0.117939	0.110133	0.111162	0.111526	0.110972	0.106776	0.103324	0.107686	0.106736	0.130497	0.118684	0.128106	0.160892	0.154115	0.162958	0.136997	0.155405	0.158825	0.0946381	0.140884	0.129737	0.12573
287	0.174668	0.150979	0.167519	0.104139	0.144083	0.0830944	0.122468	0.137298	0.158137	0.100632	0.136823	0.131336	0.0890009	0.146664	0.0883595	0.106942	0.112112	0.083902	0.0862693	0.0904656	0.0938147	0.0954299	0.0713448	0.0769821	0.149285	0.105311	0.110948	0.0911782	0.0833873	0.0845037	0.0847571	0.0842424	0.0799986	0.0765704	0.0808854	0.0800224	0.103767	0.0919858	0.101352	0.134202	0.127393	0.136332	0.110323	0.128739	0.132112	0.067869	0.114163	0.102999	0.099064
288	0.157503	0.133735	0.151122	0.0871798	0.127749	0.066048	0.105256	0.120022	0.140876	0.083617	0.119895	0.114274	0.0720495	0.129744	0.0714952	0.0901093	0.095232	0.0670297	0.0692942	0.0734509	0.0768475	0.0784626	0.0543775	0.0600148	0.132143	0.088225	0.093886	0.0741872	0.0664122	0.0674969	0.0678769	0.0673939	0.0632056	0.0596427	0.064029	0.0630076	0.0866414	0.0749473	0.0844562	0.117171	0.110442	0.11919	0.0932763	0.111407	0.115208	0.0509255	0.0972747	0.0860714	0.0821522
289	0.148145	0.124487	0.142238	0.077853	0.122349	0.0566103	0.0958574	0.110616	0.131447	0.0740843	0.110196	0.104725	0.0623663	0.120053	0.06182	0.0804499	0.0855251	0.0573387	0.059706	0.0638073	0.0672118	0.0688033	0.0447419	0.0503475	0.122619	0.078716	0.0842662	0.0645516	0.0567766	0.0576712	0.0582096	0.0576475	0.0534591	0.0499754	0.054338	0.0533958	0.0768237	0.0653512	0.0748285	0.107607	0.100766	0.109642	0.0836011	0.101843	0.105564	0.0413136	0.0877103	0.0763962	0.0725878
290	0.188429	0.164779	0.180654	0.118209	0.154423	0.0975201	0.137496	0.152681	0.172349	0.114883	0.150694	0.145033	0.103157	0.160908	0.102389	0.121099	0.126142	0.0980743	0.100426	0.104559	0.10805	0.109555	0.0854934	0.091099	0.163133	0.119444	0.125018	0.105224	0.0974568	0.0984623	0.0988661	0.0985019	0.0942581	0.0907506	0.0951449	0.0940522	0.117456	0.106047	0.115564	0.148303	0.141621	0.150282	0.124258	0.142365	0.146284	0.0820493	0.128565	0.117251	0.113252
291	0.157511	0.134162	0.149348	0.0877895	0.120932	0.0673069	0.106562	0.121075	0.141106	0.0841553	0.120283	0.114749	0.0727858	0.130204	0.0717961	0.0908061	0.095897	0.0677027	0.0698325	0.0739892	0.07737	0.0789535	0.0547338	0.0603711	0.132571	0.0887713	0.0945035	0.0748206	0.0668872	0.0680194	0.068352	0.067774	0.0635381	0.0601019	0.0644486	0.0634035	0.0870136	0.0753906	0.0847967	0.11767	0.111019	0.119689	0.0937197	0.112397	0.115525	0.0512897	0.097821	0.0865623	0.0825877
292	0.210099	0.18641	0.203116	0.14018	0.179451	0.119507	0.159324	0.173307	0.19375	0.136783	0.17299	0.167297	0.125485	0.182665	0.124535	0.143426	0.148533	0.120307	0.122658	0.126696	0.130196	0.131779	0.10756	0.113276	0.185508	0.14151	0.14721	0.127512	0.119594	0.120592	0.121067	0.120449	0.116221	0.112848	0.117156	0.116126	0.139451	0.128137	0.137773	0.170401	0.164146	0.172594	0.146775	0.164914	0.168493	0.104155	0.151003	0.139681	0.135588
293	0.171359	0.146609	0.163671	0.100093	0.144408	0.0795315	0.118842	0.133331	0.154202	0.0969026	0.133109	0.127662	0.0853826	0.142903	0.0845591	0.10334	0.108486	0.0802837	0.0825798	0.0867127	0.0902202	0.0917007	0.0675681	0.0732371	0.145429	0.101598	0.10729	0.0874332	0.0796028	0.0806558	0.0809646	0.0805291	0.0762616	0.0728808	0.0771483	0.076222	0.0999508	0.0881695	0.0976943	0.130362	0.123885	0.1325	0.106546	0.12516	0.128462	0.0641003	0.110814	0.0995312	0.0954299
294	0.116973	0.093213	0.110426	0.0459216	0.0879399	0.0250669	0.0643299	0.0789614	0.0998716	0.0424933	0.078811	0.0733321	0.0308467	0.0885575	0.0302212	0.0488432	0.0539421	0.0257715	0.0281389	0.0322718	0.0356605	0.0372678	0.0132302	0.01882	0.0909961	0.0472359	0.0528415	0.0331032	0.0252173	0.026302	0.0266425	0.0261595	0.0218999	0.0184162	0.0227787	0.0218919	0.045597	0.0338474	0.0431742	0.076024	0.0692625	0.0780668	0.0521923	0.0704659	0.0739497	0.0097623	0.056064	0.0448607	0.0409732
295	0.119523	0.0957387	0.113197	0.0484869	0.0898243	0.0278459	0.0671485	0.0818197	0.102944	0.045312	0.0815584	0.0761428	0.0337366	0.0913999	0.0330319	0.0516698	0.0567686	0.0285427	0.0309179	0.035043	0.0384475	0.0400864	0.0159934	0.0216228	0.0937435	0.0499675	0.0556443	0.0358189	0.0280201	0.029184	0.029374	0.028899	0.0246156	0.021211	0.025534	0.0246552	0.0484394	0.0366265	0.0460008	0.0788269	0.072097	0.0808141	0.0548763	0.0732212	0.0767129	0.0125097	0.0588589	0.0476239	0.043681
296	0.144891	0.119388	0.135786	0.0701968	0.111027	0.0496983	0.0890563	0.10364	0.124725	0.0672277	0.103514	0.0981931	0.0557156	0.1133	0.055003	0.0736963	0.0788348	0.050593	0.0529366	0.0570616	0.0604978	0.0620971	0.038012	0.0436493	0.115857	0.0719861	0.0776788	0.0578375	0.0500467	0.0511076	0.0514401	0.0508701	0.0465313	0.043198	0.0475526	0.0466659	0.0703947	0.0586055	0.0679482	0.100806	0.0941393	0.102896	0.0769821	0.0953191	0.0986919	0.0345758	0.0808379	0.06969	0.0656917
297	0.133307	0.109175	0.123996	0.0609412	0.101629	0.0400468	0.0792386	0.0938781	0.11505	0.0576396	0.0938226	0.0884387	0.0460008	0.103688	0.0453832	0.0640369	0.06912	0.0409494	0.0432693	0.047426	0.0507592	0.0523586	0.0283289	0.0339266	0.106071	0.0622555	0.0678928	0.0481781	0.0403635	0.0414403	0.0416937	0.0412978	0.0369986	0.0335465	0.0378537	0.0370065	0.0607116	0.0488907	0.0583363	0.0911307	0.0843374	0.0931338	0.067196	0.0854697	0.0889929	0.0248214	0.071226	0.0599277	0.0560086
298	0.119523	0.0955724	0.113838	0.0486136	0.0896422	0.0276717	0.0667764	0.0814476	0.102611	0.0450903	0.0813209	0.0759053	0.0334119	0.0911465	0.032834	0.0514322	0.0565549	0.0283526	0.0307358	0.034845	0.0382416	0.0398331	0.0157875	0.0213377	0.0935772	0.0497458	0.0553831	0.0355893	0.0278301	0.028899	0.0292157	0.0287406	0.024481	0.0210369	0.0253519	0.0244176	0.0482019	0.0364127	0.045787	0.0786052	0.0717961	0.0806241	0.0546942	0.0730075	0.0764674	0.0123197	0.0586768	0.0474339	0.0434989
299	0.135873	0.112555	0.130948	0.0659213	0.105525	0.0451299	0.0842583	0.0990086	0.12014	0.0626118	0.0989057	0.0934188	0.0510126	0.1087	0.050395	0.0690487	0.0741634	0.0459454	0.0482731	0.0523744	0.0558106	0.0574654	0.0333486	0.0389146	0.111091	0.0673069	0.0729916	0.0532057	0.0453674	0.0465075	0.0467767	0.0463017	0.04205	0.0385425	0.0429684	0.0419629	0.0657075	0.0539262	0.0633164	0.096087	0.0894442	0.0981535	0.072192	0.0905685	0.0940127	0.0298886	0.0761903	0.0650029	0.0610283
300	0.149966	0.135144	0.148794	0.0961029	0.138185	0.0757944	0.114448	0.128992	0.151138	0.0933159	0.129539	0.124551	0.0817484	0.139412	0.0811625	0.0997845	0.104828	0.0766495	0.0791198	0.0832448	0.086681	0.0882962	0.0642269	0.069785	0.141977	0.0981773	0.103846	0.0839891	0.0761745	0.0773146	0.0775442	0.07699	0.0727145	0.0693575	0.073625	0.0728808	0.0967838	0.08486	0.0941235	0.127013	0.120275	0.129056	0.10311	0.121439	0.124891	0.0606878	0.106997	0.095802	0.0918749
301	0.161874	0.134352	0.149578	0.0867048	0.127789	0.0664122	0.105279	0.119863	0.141415	0.0840207	0.120251	0.114717	0.0724374	0.12999	0.0717011	0.0904102	0.0955328	0.0673702	0.0696584	0.073728	0.07718	0.0787477	0.0547497	0.0603474	0.132452	0.0886683	0.0942819	0.0745356	0.0667526	0.0677423	0.0681144	0.0676552	0.0634431	0.0599277	0.064314	0.0633323	0.0870848	0.0753194	0.0846779	0.117441	0.110703	0.119515	0.0935772	0.111851	0.115406	0.0512818	0.0975597	0.0863643	0.0824135
302	0.144424	0.118509	0.134899	0.0706401	0.11193	0.049817	0.0885021	0.102817	0.12482	0.0673939	0.103617	0.098201	0.0558423	0.113403	0.0551139	0.0737913	0.0789139	0.0507117	0.053087	0.0571645	0.0605611	0.062208	0.0381387	0.0437601	0.115889	0.0721049	0.0777105	0.0580117	0.0502208	0.0512264	0.0515272	0.0510363	0.0468242	0.0434039	0.0476952	0.046753	0.0705372	0.058748	0.0681065	0.100901	0.0941552	0.102857	0.0770296	0.0952795	0.0988344	0.0346629	0.0809963	0.0697534	0.0658025
303	0.170235	0.169134	0.178991	0.120616	0.163038	0.101344	0.140235	0.155073	0.176315	0.119048	0.15516	0.14995	0.107567	0.164803	0.106839	0.125754	0.130544	0.102437	0.104693	0.108826	0.112168	0.113767	0.0897214	0.0953111	0.167345	0.123561	0.129285	0.10961	0.101819	0.102769	0.103371	0.102785	0.0986682	0.0951369	0.0994045	0.0984227	0.122041	0.110275	0.119848	0.152539	0.145714	0.154455	0.128525	0.146585	0.150401	0.0862139	0.132603	0.121439	0.117441
304	0.154859	0.124717	0.141518	0.0780589	0.120402	0.0585659	0.0975043	0.112358	0.133402	0.0759607	0.112263	0.106712	0.064322	0.122057	0.0637281	0.082366	0.0874965	0.0592785	0.0616696	0.0657313	0.0691596	0.0707826	0.0467055	0.0523348	0.124479	0.0806716	0.0863247	0.0665784	0.0587163	0.0597852	0.0601257	0.0595794	0.0553435	0.0519073	0.0563332	0.0553989	0.0790565	0.0672831	0.0766891	0.109476	0.102714	0.111518	0.0856438	0.103862	0.107401	0.0432297	0.0895234	0.0783597	0.0743693
305	0.118684	0.0961029	0.114685	0.0480435	0.0896501	0.0271492	0.0662142	0.0810042	0.102152	0.0445836	0.0808458	0.0754382	0.0329369	0.0907348	0.0323668	0.0509176	0.0560798	0.0279489	0.0303083	0.0344016	0.0377983	0.0394372	0.0153442	0.0209577	0.0931417	0.0492866	0.0549555	0.0351934	0.0273867	0.0284397	0.0287169	0.028226	0.0239743	0.020546	0.0248689	0.023998	0.0478218	0.0359297	0.0453674	0.0782014	0.0714556	0.0802362	0.054235	0.0725641	0.0760795	0.0118684	0.0582096	0.0470142	0.0430397
306	0.11197	0.0883754	0.105992	0.0411315	0.0826906	0.0202372	0.0593893	0.0740922	0.0952161	0.0377032	0.0739101	0.0685499	0.0259774	0.0837595	0.0254073	0.0440214	0.0490728	0.0209339	0.0233092	0.0274025	0.0308308	0.0324143	0.00839257	0.0140219	0.0861664	0.0423429	0.0480514	0.028218	0.0204193	0.0214961	0.021789	0.0213061	0.0170543	0.0135944	0.0179569	0.0170068	0.0408465	0.0290019	0.0383683	0.0711785	0.0644011	0.0731975	0.0472834	0.0655571	0.0690883	0.00490886	0.051258	0.0400468	0.0360485
1	0.220582	0.196901	0.214066	0.149926	0.191097	0.129	0.167836	0.18257	0.203591	0.146585	0.182483	0.177368	0.135025	0.192673	0.134265	0.153252	0.158461	0.130219	0.132832	0.136981	0.140837	0.141858	0.117393	0.123117	0.195531	0.152816	0.158913	0.138731	0.129546	0.130354	0.130948	0.130204	0.126213	0.122753	0.12691	0.12611	0.148976	0.137812	0.14725	0.180496	0.173798	0.182871	0.156537	0.175326	0.178239	0.114036	0.160393	0.149158	0.145746
2	0.196901	0.173417	0.190519	0.126071	0.167495	0.105232	0.14402	0.159118	0.180234	0.122967	0.158802	0.153275	0.111574	0.168675	0.110592	0.129356	0.134566	0.106443	0.108993	0.112983	0.116744	0.117987	0.0937514	0.099547	0.171937	0.128224	0.134281	0.113894	0.10577	0.106673	0.107092	0.106538	0.1025	0.0990007	0.103213	0.102429	0.125984	0.114416	0.123355	0.156696	0.150187	0.158984	0.132943	0.151462	0.154661	0.0903152	0.136831	0.125643	0.121993
3	0.214066	0.190519	0.206972	0.142927	0.184043	0.122951	0.163291	0.176394	0.197273	0.140314	0.176046	0.170971	0.128881	0.18607	0.12801	0.146941	0.151985	0.123862	0.126443	0.130497	0.134012	0.135382	0.111091	0.116776	0.189411	0.145754	0.151644	0.131439	0.123149	0.124131	0.124622	0.12387	0.119745	0.116348	0.1206	0.119871	0.143378	0.131787	0.141154	0.174201	0.167432	0.176561	0.150148	0.169253	0.172048	0.107647	0.154012	0.142864	0.139182
4	0.149926	0.126071	0.142927	0.0785418	0.119768	0.0591835	0.102112	0.112397	0.132547	0.0759845	0.111202	0.105841	0.0638231	0.121281	0.0630314	0.0819147	0.0867523	0.0589143	0.0613845	0.0655333	0.0691358	0.0706876	0.0464996	0.052129	0.1244	0.0807666	0.086301	0.0661509	0.0583046	0.0594843	0.0598406	0.0591597	0.0547972	0.0514876	0.0558581	0.055106	0.0787714	0.0670852	0.0759132	0.109452	0.102754	0.111487	0.0854538	0.104052	0.107267	0.0430159	0.0893651	0.0782172	0.074203
5	0.191097	0.167495	0.184043	0.119768	0.160607	0.0992224	0.138644	0.152246	0.172119	0.117092	0.152547	0.147139	0.105818	0.162594	0.104733	0.123719	0.128771	0.100743	0.103047	0.107092	0.110386	0.112049	0.0879162	0.0934901	0.165722	0.121882	0.127615	0.107876	0.0998479	0.100972	0.101257	0.10079	0.0966175	0.0931021	0.0974647	0.0965225	0.119871	0.108605	0.117876	0.150813	0.144241	0.152919	0.126886	0.145706	0.148723	0.0844483	0.131011	0.119713	0.115849
6	0.129	0.105232	0.122951	0.0591835	0.0992224	0.0369511	0.0757865	0.0909011	0.111621	0.0560402	0.090719	0.0852242	0.0432851	0.0996262	0.0425013	0.0611312	0.066428	0.0381387	0.0404665	0.0445519	0.0479723	0.0495795	0.0255023	0.0311634	0.103411	0.0593973	0.0651216	0.0455258	0.0375211	0.03859	0.0389305	0.0383683	0.0342195	0.0307517	0.0350509	0.0341562	0.0577979	0.0461196	0.0554385	0.0883358	0.0817247	0.0904577	0.0645516	0.0829519	0.0863089	0.0220661	0.0683995	0.0572199	0.053182
7	0.167836	0.14402	0.163291	0.102112	0.138644	0.0757865	0.111962	0.130552	0.149214	0.094464	0.129016	0.124939	0.0824293	0.140845	0.0818751	0.101629	0.106459	0.0776946	0.0798957	0.0839891	0.0872986	0.0889771	0.0647495	0.0704501	0.142935	0.0987711	0.104662	0.0853905	0.077085	0.0780113	0.0788664	0.0777738	0.0735221	0.0702047	0.0745356	0.0736092	0.0974647	0.0855567	0.0948361	0.127599	0.121225	0.130029	0.104005	0.122429	0.125667	0.06125	0.107662	0.0964908	0.0924529
8	0.18257	0.159118	0.176394	0.112397	0.152246	0.0909011	0.130552	0.145595	0.165666	0.108842	0.143125	0.139459	0.0969105	0.157052	0.0963008	0.11562	0.120331	0.0923975	0.0948123	0.0989453	0.10231	0.103688	0.0794919	0.0851292	0.158137	0.114115	0.120212	0.100062	0.0919383	0.0929913	0.0933476	0.092635	0.0881299	0.0848046	0.0893572	0.0886683	0.113545	0.100632	0.109927	0.142349	0.135722	0.145263	0.118731	0.136949	0.140821	0.075937	0.122682	0.111312	0.107227
9	0.203591	0.180234	0.197273	0.132547	0.172119	0.111621	0.149214	0.165666	0.184162	0.125524	0.160552	0.164075	0.119285	0.155366	0.119119	0.140029	0.139143	0.114163	0.116475	0.120497	0.123371	0.125429	0.100648	0.106435	0.180242	0.135342	0.141169	0.120354	0.112651	0.114107	0.115342	0.113173	0.10862	0.105944	0.110521	0.109436	0.13303	0.120782	0.130687	0.163338	0.158018	0.167234	0.141328	0.160449	0.162238	0.0970055	0.144067	0.132674	0.128462
10	0.146585	0.122967	0.140314	0.0759845	0.117092	0.0560402	0.094464	0.108842	0.125524	0.0710756	0.106697	0.105058	0.0619309	0.116886	0.0607987	0.0792702	0.0838386	0.055581	0.0581304	0.0621605	0.0655017	0.0672831	0.0429842	0.0486294	0.121494	0.0772513	0.0832607	0.0628414	0.055003	0.0562223	0.0566815	0.0558027	0.0513214	0.0481227	0.0525486	0.0517173	0.0756519	0.0636015	0.0730787	0.10577	0.0994441	0.108692	0.0825085	0.101534	0.104028	0.039548	0.0860872	0.0748523	0.0706718
11	0.182483	0.158802	0.176046	0.111202	0.152547	0.090719	0.129016	0.143125	0.160552	0.106697	0.119998	0.130322	0.0965938	0.139467	0.0986444	0.123062	0.13573	0.0927221	0.0947252	0.0985573	0.101883	0.103442	0.0792386	0.0849313	0.157416	0.113284	0.119008	0.0996262	0.0923896	0.0939256	0.0942185	0.0929042	0.0878687	0.084575	0.0892384	0.088312	0.112302	0.100149	0.109198	0.142341	0.135588	0.144582	0.118399	0.13691	0.140196	0.0757232	0.122175	0.110948	0.10691
12	0.177368	0.153275	0.170971	0.105841	0.147139	0.0852242	0.124939	0.139459	0.164075	0.105058	0.130322	0.143925	0.0934584	0.153006	0.092255	0.112049	0.116221	0.0871165	0.0889454	0.093118	0.0963167	0.0981535	0.0738942	0.0795157	0.152301	0.107797	0.113719	0.0941156	0.0862139	0.0875757	0.0883754	0.0870452	0.0823501	0.0792623	0.0838545	0.082849	0.107195	0.0945669	0.104171	0.137044	0.130607	0.139301	0.11326	0.132539	0.135263	0.070363	0.117156	0.105754	0.101708
13	0.135025	0.111574	0.128881	0.0638231	0.105818	0.0432851	0.0824293	0.0969105	0.119285	0.0619309	0.0965938	0.0934584	0.0493816	0.113775	0.0489065	0.0679719	0.0734271	0.0439581	0.0463967	0.0504425	0.0538154	0.0554147	0.0313138	0.0369115	0.109317	0.0654462	0.0712419	0.0512739	0.0435147	0.0447657	0.0450745	0.044251	0.0397697	0.0364839	0.0409178	0.0402527	0.0645278	0.0520973	0.0613608	0.0941631	0.0875045	0.0963642	0.0703551	0.088985	0.09216	0.0278301	0.0742505	0.0630551	0.058946
14	0.192673	0.168675	0.18607	0.121281	0.162594	0.0996262	0.140845	0.157052	0.155366	0.116886	0.139467	0.153006	0.113775	0.176513	0.115145	0.128367	0.136356	0.102722	0.104662	0.108423	0.111653	0.113292	0.0890721	0.0947015	0.167345	0.123236	0.128976	0.109539	0.102065	0.103007	0.1041	0.102413	0.0977656	0.0943294	0.0988186	0.0980348	0.121906	0.109895	0.119111	0.15208	0.145334	0.15455	0.12828	0.146989	0.150037	0.0855647	0.132096	0.120908	0.116871
15	0.134265	0.110592	0.12801	0.0630314	0.104733	0.0425013	0.0818751	0.0963008	0.119119	0.0607987	0.0986444	0.092255	0.0489065	0.115145	0.048764	0.0674256	0.0738467	0.0434118	0.0457791	0.0497933	0.053182	0.0547576	0.0307121	0.0363335	0.108628	0.0647416	0.0704264	0.0507117	0.0430476	0.0441481	0.044449	0.0436968	0.039263	0.0358505	0.040221	0.0394451	0.0634906	0.0514085	0.0606878	0.0935218	0.0867998	0.0956199	0.0696979	0.0880983	0.0915107	0.0272125	0.073625	0.0624217	0.0583917
16	0.153252	0.129356	0.146941	0.0819147	0.123719	0.0611312	0.101629	0.11562	0.140029	0.0792702	0.123062	0.112049	0.0679719	0.128367	0.0674256	0.085628	0.0912415	0.0618121	0.0643457	0.0684311	0.0718198	0.07334	0.0492787	0.0548368	0.127401	0.0834586	0.0891671	0.0691833	0.0614954	0.0628335	0.063071	0.0621446	0.0577504	0.0543063	0.058748	0.0581938	0.0827144	0.0700384	0.0793573	0.112144	0.105422	0.114424	0.0883675	0.107021	0.110251	0.0458266	0.0923183	0.0810358	0.0769346
17	0.158461	0.134566	0.151985	0.0867523	0.128771	0.066428	0.106459	0.120331	0.139143	0.0838386	0.13573	0.116221	0.0734271	0.136356	0.0738467	0.0912415	0.0984148	0.0673148	0.0696584	0.0736409	0.0770137	0.0785102	0.054433	0.0599831	0.132587	0.0885733	0.0944165	0.0745514	0.0668793	0.0680749	0.0683757	0.0673781	0.0629681	0.0595714	0.0639577	0.063356	0.0876391	0.075256	0.0844404	0.11729	0.110529	0.119673	0.093498	0.112057	0.115247	0.0509334	0.097338	0.0861585	0.082073
18	0.130219	0.106443	0.123862	0.0589143	0.100743	0.0381387	0.0776946	0.0923975	0.114163	0.055581	0.0927221	0.0871165	0.0439581	0.102722	0.0434118	0.0618121	0.0673148	0.0387484	0.0412345	0.0453199	0.0487244	0.0502446	0.0261912	0.0317334	0.104123	0.0603474	0.0660163	0.0461433	0.0383683	0.0395639	0.0396985	0.0390175	0.0346946	0.0313455	0.0357714	0.035043	0.0592547	0.0469509	0.0562857	0.0890246	0.0823422	0.0911544	0.0651691	0.0835615	0.0869581	0.0226995	0.0691121	0.0578929	0.0537916
19	0.132832	0.108993	0.126443	0.0613845	0.103047	0.0404665	0.0798957	0.0948123	0.116475	0.0581304	0.0947252	0.0889454	0.0463967	0.104662	0.0457791	0.0643457	0.0696584	0.0412345	0.0436018	0.0476635	0.0510363	0.0526674	0.0285981	0.0341958	0.106388	0.0626355	0.0682649	0.0485344	0.0406802	0.0418204	0.0420341	0.0415037	0.0372361	0.0337841	0.0381466	0.0373311	0.0612737	0.0492628	0.0586293	0.0913999	0.0846462	0.0934743	0.0675365	0.0859685	0.0893572	0.0251223	0.0714952	0.0602682	0.0563015
20	0.136981	0.112983	0.130497	0.0655333	0.107092	0.0445519	0.0839891	0.0989453	0.120497	0.0621605	0.0985573	0.093118	0.0504425	0.108423	0.0497933	0.0684311	0.0736409	0.0453199	0.0476635	0.0517964	0.055193	0.0567766	0.0327073	0.0382733	0.11056	0.066721	0.072382	0.0525961	0.0447736	0.0459454	0.0461354	0.0456287	0.041377	0.0378933	0.0422954	0.0414245	0.0654146	0.0533403	0.0627622	0.0954616	0.0887396	0.0976151	0.0716298	0.0900539	0.0934584	0.0292236	0.0755886	0.0644011	0.0604028
21	0.140837	0.116744	0.134012	0.0691358	0.110386	0.0479723	0.0872986	0.10231	0.123371	0.0655017	0.101883	0.0963167	0.0538154	0.111653	0.053182	0.0718198	0.0770137	0.0487244	0.0510363	0.055193	0.0586213	0.060189	0.0361435	0.0416699	0.11387	0.0701255	0.0758103	0.0559769	0.048186	0.0493024	0.0495795	0.0490649	0.0447973	0.0413215	0.0456762	0.0448132	0.0686766	0.0567132	0.0661351	0.0988819	0.0921362	0.10094	0.0749393	0.0932684	0.096768	0.0326281	0.079001	0.0677186	0.0637915
22	0.141858	0.117987	0.135382	0.0706876	0.112049	0.0495795	0.0889771	0.103688	0.125429	0.0672831	0.103442	0.0981535	0.0554147	0.113292	0.0547576	0.07334	0.0785102	0.0502446	0.0526674	0.0567766	0.060189	0.0618042	0.0377112	0.0432772	0.115469	0.0716852	0.0774096	0.0575604	0.0498091	0.0507988	0.0511234	0.0506009	0.0463571	0.0429051	0.0472597	0.0464125	0.0703234	0.0583838	0.0677898	0.100505	0.093696	0.102564	0.0765783	0.0948757	0.0984306	0.034267	0.080545	0.0693417	0.0653908
23	0.117393	0.0937514	0.111091	0.0464996	0.0879162	0.0255023	0.0647495	0.0794919	0.100648	0.0429842	0.0792386	0.0738942	0.0313138	0.0890721	0.0307121	0.0492787	0.054433	0.0261912	0.0285981	0.0327073	0.0361435	0.0377112	0.0136973	0.0193108	0.091384	0.0476397	0.0532928	0.033507	0.0257082	0.0267533	0.0271017	0.0265475	0.022367	0.0189229	0.02323	0.0223274	0.0461433	0.0342591	0.043681	0.0764595	0.0696663	0.0784943	0.0525644	0.0708222	0.074401	0.0101503	0.0565153	0.0452961	0.041377
24	0.123117	0.099547	0.116776	0.052129	0.0934901	0.0311634	0.0704501	0.0851292	0.106435	0.0486294	0.0849313	0.0795157	0.0369115	0.0947015	0.0363335	0.0548368	0.0599831	0.0317334	0.0341958	0.0382733	0.0416699	0.0432772	0.0193108	0.0248769	0.0969342	0.0532374	0.0588826	0.0391126	0.0312821	0.0323589	0.0326439	0.0321768	0.0278934	0.024481	0.0288119	0.0279251	0.0517568	0.0399201	0.0492866	0.0819701	0.0752165	0.0840207	0.0580909	0.0763407	0.0799116	0.015843	0.062113	0.0508542	0.0469351
25	0.195531	0.171937	0.189411	0.1244	0.165722	0.103411	0.142935	0.158137	0.180242	0.121494	0.157416	0.152301	0.109317	0.167345	0.108628	0.127401	0.132587	0.104123	0.106388	0.11056	0.11387	0.115469	0.091384	0.0969342	0.169102	0.125374	0.131075	0.11132	0.103522	0.104551	0.104986	0.104353	0.100141	0.0967284	0.101012	0.100109	0.123885	0.112112	0.121479	0.154273	0.147282	0.156173	0.130251	0.148477	0.152104	0.0879241	0.134242	0.122975	0.119072
26	0.152816	0.128224	0.145754	0.0807666	0.121882	0.0593973	0.0987711	0.114115	0.135342	0.0772513	0.113284	0.107797	0.0654462	0.123236	0.0647416	0.0834586	0.0885733	0.0603474	0.0626355	0.066721	0.0701255	0.0716852	0.0476397	0.0532374	0.125374	0.0816297	0.0872828	0.0675681	0.0597219	0.0607749	0.0610995	0.0606007	0.0563807	0.0529128	0.057212	0.0563728	0.0801412	0.0682728	0.0776313	0.11041	0.103735	0.112468	0.0864831	0.104844	0.108375	0.0441402	0.0904973	0.0793336	0.0753115
27	0.158913	0.134281	0.151644	0.086301	0.127615	0.0651216	0.104662	0.120212	0.141169	0.0832607	0.119008	0.113719	0.0712419	0.128976	0.0704264	0.0891671	0.0944165	0.0660163	0.0682649	0.072382	0.0758103	0.0774096	0.0532928	0.0588826	0.131075	0.0872828	0.0930151	0.0732054	0.0654067	0.0664438	0.0668001	0.0662222	0.062105	0.0585263	0.0629205	0.06201	0.0858893	0.0739655	0.0833398	0.116087	0.109373	0.118145	0.09216	0.110529	0.11402	0.049825	0.09619	0.0849471	0.0810279
28	0.138731	0.113894	0.131439	0.0661509	0.107876	0.0455258	0.0853905	0.100062	0.120354	0.0628414	0.0996262	0.0941156	0.0512739	0.109539	0.0507117	0.0691833	0.0745514	0.0461433	0.0485344	0.0525961	0.0559769	0.0575604	0.033507	0.0391126	0.11132	0.0675681	0.0732054	0.0533562	0.045597	0.0467292	0.0469667	0.0464204	0.0420895	0.0387088	0.0430792	0.0422717	0.0663172	0.0542271	0.0635144	0.0963325	0.0895788	0.0983831	0.072382	0.0907586	0.0942264	0.0300232	0.0763962	0.065177	0.0611629
29	0.129546	0.10577	0.123149	0.0583046	0.0998479	0.0375211	0.077085	0.0919383	0.112651	0.055003	0.0923896	0.0862139	0.0435147	0.102065	0.0430476	0.0614954	0.0668793	0.0383683	0.0406802	0.0447736	0.048186	0.0498091	0.0257082	0.0312821	0.103522	0.0597219	0.0654067	0.045597	0.0378537	0.0389225	0.0392392	0.0386217	0.03437	0.0309258	0.0352646	0.0344412	0.0584551	0.0463571	0.0557077	0.0885179	0.0817722	0.090616	0.0646149	0.0829123	0.0864277	0.0222324	0.068542	0.0573624	0.0533008
30	0.130354	0.106673	0.124131	0.0594843	0.100972	0.03859	0.0780113	0.0929913	0.114107	0.0562223	0.0939256	0.0875757	0.0447657	0.103007	0.0441481	0.0628335	0.0680749	0.0395639	0.0418204	0.0459454	0.0493024	0.0507988	0.0267533	0.0323589	0.104551	0.0607749	0.0664438	0.0467292	0.0389225	0.0400389	0.0404427	0.0397776	0.0355576	0.0320897	0.0364285	0.0355497	0.0593893	0.0474576	0.056832	0.0895788	0.0828173	0.0915661	0.0656521	0.0841078	0.0875203	0.0232696	0.0696742	0.0584709	0.0545121
31	0.130948	0.107092	0.124622	0.0598406	0.101257	0.0389305	0.0788664	0.0933476	0.115342	0.0566815	0.0942185	0.0883754	0.0450745	0.1041	0.044449	0.063071	0.0683757	0.0396985	0.0420341	0.0461354	0.0495795	0.0511234	0.0271017	0.0326439	0.104986	0.0610995	0.0668001	0.0469667	0.0392392	0.0404427	0.0406169	0.0399439	0.0356684	0.0322243	0.0365948	0.0358664	0.0601019	0.0477743	0.0571249	0.0898876	0.0831181	0.091962	0.0659925	0.0844245	0.0879082	0.0236259	0.0699909	0.0587718	0.0547101
32	0.130204	0.106538	0.12387	0.0591597	0.10079	0.0383683	0.0777738	0.092635	0.113173	0.0558027	0.0929042	0.0870452	0.044251	0.102413	0.0436968	0.0621446	0.0673781	0.0390175	0.0415037	0.0456287	0.0490649	0.0506009	0.0265475	0.0321768	0.104353	0.0606007	0.0662222	0.0464204	0.0386217	0.0397776	0.0399439	0.0394609	0.0350825	0.0317018	0.0360801	0.0352646	0.0592151	0.0471726	0.0565232	0.0893809	0.0826589	0.0914236	0.0655175	0.0838149	0.0872194	0.0230875	0.0694208	0.0581859	0.0542113
33	0.126213	0.1025	0.119745	0.0547972	0.0966175	0.0342195	0.0735221	0.0881299	0.10862	0.0513214	0.0878687	0.0823501	0.0397697	0.0977656	0.039263	0.0577504	0.0629681	0.0346946	0.0372361	0.041377	0.0447973	0.0463571	0.022367	0.0278934	0.100141	0.0563807	0.062105	0.0420895	0.03437	0.0355576	0.0356684	0.0350825	0.0306962	0.0274105	0.0317176	0.0310763	0.0551772	0.0429763	0.0522952	0.0850659	0.0784468	0.0872194	0.0612895	0.0794919	0.0829915	0.01882	0.0651295	0.0539658	0.0498962
34	0.122753	0.0990007	0.116348	0.0514876	0.0931021	0.0307517	0.0702047	0.0848046	0.105944	0.0481227	0.084575	0.0792623	0.0364839	0.0943294	0.0358505	0.0543063	0.0595714	0.0313455	0.0337841	0.0378933	0.0413215	0.0429051	0.0189229	0.024481	0.0967284	0.0529128	0.0585263	0.0387088	0.0309258	0.0320897	0.0322243	0.0317018	0.0274105	0.0240138	0.028321	0.0276322	0.0517252	0.0395322	0.048859	0.0816851	0.0749552	0.0836803	0.0578613	0.0761349	0.0796344	0.0154233	0.061725	0.0505455	0.0465154
35	0.12691	0.103213	0.1206	0.0558581	0.0974647	0.0350509	0.0745356	0.0893572	0.110521	0.0525486	0.0892384	0.0838545	0.0409178	0.0988186	0.040221	0.058748	0.0639577	0.0357714	0.0381466	0.0422954	0.0456762	0.0472597	0.02323	0.0288119	0.101012	0.057212	0.0629205	0.0430792	0.0352646	0.0364285	0.0365948	0.0360801	0.0317176	0.028321	0.0326994	0.0319789	0.0560561	0.0438789	0.0532057	0.0860397	0.0792781	0.088027	0.0621288	0.0804183	0.0839099	0.0197384	0.0660638	0.0548843	0.0508622
36	0.12611	0.102429	0.119871	0.055106	0.0965225	0.0341562	0.0736092	0.0886683	0.109436	0.0517173	0.088312	0.082849	0.0402527	0.0980348	0.0394451	0.0581938	0.063356	0.035043	0.0373311	0.0414245	0.0448132	0.0464125	0.0223274	0.0279251	0.100109	0.0563728	0.06201	0.0422717	0.0344412	0.0355497	0.0358664	0.0352646	0.0310763	0.0276322	0.0319789	0.0310129	0.0549318	0.0429842	0.0524061	0.0851925	0.0783993	0.087164	0.0612262	0.0795711	0.0830548	0.0188437	0.0652087	0.0539737	0.0500071
37	0.148976	0.125984	0.143378	0.0787714	0.119871	0.0577979	0.0974647	0.113545	0.13303	0.0756519	0.112302	0.107195	0.0645278	0.121906	0.0634906	0.0827144	0.0876391	0.0592547	0.0612737	0.0654146	0.0686766	0.0703234	0.0461433	0.0517568	0.123885	0.0801412	0.0858893	0.0663172	0.0584551	0.0593893	0.0601019	0.0592151	0.0551772	0.0517252	0.0560561	0.0549318	0.0785656	0.0667843	0.0763566	0.109103	0.10231	0.111004	0.0850342	0.103435	0.106918	0.0426992	0.0890167	0.0778055	0.0738784
38	0.137812	0.114416	0.131787	0.0670852	0.108605	0.0461196	0.0855567	0.100632	0.120782	0.0636015	0.100149	0.0945669	0.0520973	0.109895	0.0514085	0.0700384	0.075256	0.0469509	0.0492628	0.0533403	0.0567132	0.0583838	0.0342591	0.0399201	0.112112	0.0682728	0.0739655	0.0542271	0.0463571	0.0474576	0.0477743	0.0471726	0.0429763	0.0395322	0.0438789	0.0429842	0.0667843	0.0549397	0.0643061	0.0970767	0.0904102	0.0991511	0.0731975	0.0915661	0.0949865	0.0308071	0.0771563	0.0659925	0.0619863
39	0.14725	0.123355	0.141154	0.0759132	0.117876	0.0554385	0.0948361	0.109927	0.130687	0.0730787	0.109198	0.104171	0.0613608	0.119111	0.0606878	0.0793573	0.0844404	0.0562857	0.0586293	0.0627622	0.0661351	0.0677898	0.043681	0.0492866	0.121479	0.0776313	0.0833398	0.0635144	0.0557077	0.056832	0.0571249	0.0565232	0.0522952	0.048859	0.0532057	0.0524061	0.0763566	0.0643061	0.0736567	0.106483	0.0997845	0.108541	0.082651	0.100933	0.1044	0.0401973	0.0865702	0.0753431	0.0713606
40	0.180496	0.156696	0.174201	0.109452	0.150813	0.0883358	0.127599	0.142349	0.163338	0.10577	0.142341	0.137044	0.0941631	0.15208	0.0935218	0.112144	0.11729	0.0890246	0.0913999	0.0954616	0.0988819	0.100505	0.0764595	0.0819701	0.154273	0.11041	0.116087	0.0963325	0.0885179	0.0895788	0.0898876	0.0893809	0.0850659	0.0816851	0.0860397	0.0851925	0.109103	0.0970767	0.106483	0.139214	0.132428	0.141304	0.115335	0.133616	0.137211	0.0729837	0.119357	0.10809	0.104131
41	0.173798	0.150187	0.167432	0.102754	0.144241	0.0817247	0.121225	0.135722	0.158018	0.0994441	0.135588	0.130607	0.0875045	0.145334	0.0867998	0.105422	0.110529	0.0823422	0.0846462	0.0887396	0.0921362	0.093696	0.0696663	0.0752165	0.147282	0.103735	0.109373	0.0895788	0.0817722	0.0828173	0.0831181	0.0826589	0.0784468	0.0749552	0.0792781	0.0783993	0.10231	0.0904102	0.0997845	0.132428	0.125469	0.13444	0.108438	0.126435	0.130314	0.0662538	0.112516	0.101281	0.0973459
42	0.182871	0.158984	0.176561	0.111487	0.152919	0.0904577	0.130029	0.145263	0.167234	0.108692	0.144582	0.139301	0.0963642	0.15455	0.0956199	0.114424	0.119673	0.0911544	0.0934743	0.0976151	0.10094	0.102564	0.0784943	0.0840207	0.156173	0.112468	0.118145	0.0983831	0.090616	0.0915661	0.091962	0.0914236	0.0872194	0.0836803	0.088027	0.087164	0.111004	0.0991511	0.108541	0.141304	0.13444	0.143315	0.117282	0.135524	0.139158	0.0749948	0.121296	0.110069	0.106119
43	0.156553	0.132943	0.150148	0.0854538	0.126886	0.0645516	0.104005	0.118731	0.141328	0.0825085	0.118399	0.11326	0.0703551	0.12828	0.0696979	0.0883675	0.093498	0.0651691	0.0675365	0.0716298	0.0749393	0.0765783	0.0525644	0.0580909	0.130251	0.0864831	0.09216	0.072382	0.0646149	0.0656521	0.0659925	0.0655175	0.0612895	0.0578613	0.0621288	0.0612262	0.0850342	0.0731975	0.082651	0.115335	0.108438	0.117282	0.0913207	0.109452	0.113197	0.0490649	0.0953428	0.0840999	0.0802283
44	0.175326	0.151462	0.169253	0.104052	0.145706	0.0829519	0.122429	0.136949	0.160449	0.101534	0.13691	0.132539	0.088985	0.146989	0.0880983	0.107021	0.112057	0.0835615	0.0859685	0.0900539	0.0932684	0.0948757	0.0708222	0.0763407	0.148477	0.104844	0.110529	0.0907586	0.0829123	0.0841078	0.0844245	0.0838149	0.0794919	0.0761349	0.0804183	0.0795711	0.103435	0.0915661	0.100933	0.133616	0.126435	0.135524	0.109452	0.127219	0.131415	0.0674098	0.113569	0.102294	0.0984306
45	0.178239	0.154661	0.172048	0.107267	0.148723	0.0863089	0.125667	0.140821	0.162238	0.104028	0.140196	0.135263	0.09216	0.150037	0.0915107	0.110251	0.115247	0.0869581	0.0893572	0.0934584	0.096768	0.0984306	0.074401	0.0799116	0.152104	0.108375	0.11402	0.0942264	0.0864277	0.0875203	0.0879082	0.0872194	0.0829915	0.0796344	0.0839099	0.0830548	0.106918	0.0949865	0.1044	0.137211	0.130314	0.139158	0.113197	0.131415	0.13497	0.0708539	0.1171	0.105905	0.101978
46	0.114036	0.0903152	0.107647	0.0430159	0.0844483	0.0220661	0.06125	0.075937	0.0970055	0.039548	0.0757232	0.070363	0.0278301	0.0855647	0.0272125	0.0458266	0.0509334	0.0226995	0.0251223	0.0292236	0.0326281	0.034267	0.0101503	0.015843	0.0879241	0.0441402	0.049825	0.0300232	0.0222324	0.0232696	0.0236259	0.0230875	0.01882	0.0154233	0.0197384	0.0188437	0.0426992	0.0308071	0.0401973	0.0729837	0.0662538	0.0749948	0.0490649	0.0674098	0.0708539	0.00671406	0.0530395	0.0418441	0.0379012
47	0.160393	0.136831	0.154012	0.0893651	0.131011	0.0683995	0.107662	0.122682	0.144067	0.0860872	0.122175	0.117156	0.0742505	0.132096	0.073625	0.0923183	0.097338	0.0691121	0.0714952	0.0755886	0.079001	0.080545	0.0565153	0.062113	0.134242	0.0904973	0.09619	0.0763962	0.068542	0.0696742	0.0699909	0.0694208	0.0651295	0.061725	0.0660638	0.0652087	0.0890167	0.0771563	0.0865702	0.119357	0.112516	0.121296	0.0953428	0.113569	0.1171	0.0530395	0.0993095	0.0881379	0.0841395
48	0.149158	0.125643	0.142864	0.0782172	0.119713	0.0572199	0.0964908	0.111312	0.132674	0.0748523	0.110948	0.105754	0.0630551	0.120908	0.0624217	0.0810358	0.0861585	0.0578929	0.0602682	0.0644011	0.0677186	0.0693417	0.0452961	0.0508542	0.122975	0.0793336	0.0849471	0.065177	0.0573624	0.0584709	0.0587718	0.0581859	0.0539658	0.0505455	0.0548843	0.0539737	0.0778055	0.0659925	0.0753431	0.10809	0.101281	0.110069	0.0840999	0.102294	0.105905	0.0418441	0.0881379	0.076895	0.0729204
49	0.145746	0.121993	0.139182	0.074203	0.115849	0.053182	0.0924529	0.107227	0.128462	0.0706718	0.10691	0.101708	0.058946	0.116871	0.0583917	0.0769346	0.082073	0.0537916	0.0563015	0.0604028	0.0637915	0.0653908	0.041377	0.0469351	0.119072	0.0753115	0.0810279	0.0611629	0.0533008	0.0545121	0.0547101	0.0542113	0.0498962	0.0465154	0.0508622	0.0500071	0.0738784	0.0619863	0.0713606	0.104131	0.0973459	0.106119	0.0802283	0.0984306	0.101978	0.0379012	0.0841395	0.0729204	0.0690012
50	0.165642	0.141906	0.159182	0.0944956	0.136158	0.0736488	0.112936	0.127733	0.149024	0.091384	0.12744	0.122096	0.0795473	0.137417	0.0788823	0.0975755	0.102841	0.074496	0.0767683	0.0809487	0.0843058	0.0858576	0.0617963	0.0674019	0.139459	0.0958495	0.101495	0.081693	0.0738626	0.0750185	0.0752719	0.074781	0.0704422	0.0670456	0.0713448	0.0704897	0.0943452	0.0824531	0.0918591	0.124527	0.117765	0.126522	0.100592	0.118731	0.122405	0.0583521	0.104638	0.0933793	0.0894838
51	0.124598	0.100925	0.118312	0.0535462	0.0951211	0.0326439	0.0717803	0.086491	0.107662	0.0500862	0.0863327	0.0809487	0.0383287	0.0962375	0.0377428	0.0563173	0.0614241	0.0332615	0.0356922	0.0398251	0.0431901	0.0448448	0.0207597	0.0263574	0.0985256	0.0547893	0.0603711	0.0405694	0.0327627	0.033887	0.0341799	0.0336099	0.0294057	0.0259774	0.0303004	0.0294215	0.0532533	0.0413611	0.0507513	0.0835378	0.0767762	0.0855805	0.0596664	0.0779638	0.0814476	0.0173156	0.0635856	0.0523902	0.0484552
52	0.128715	0.104994	0.122302	0.0575841	0.0990482	0.036571	0.0757865	0.0905765	0.111843	0.0540846	0.0902598	0.0848996	0.0424458	0.100252	0.0417649	0.0603474	0.0655492	0.0372599	0.039643	0.0437839	0.0471805	0.0487957	0.0247106	0.0303162	0.102492	0.0586451	0.0643378	0.0445757	0.0367294	0.0377745	0.0381545	0.0376082	0.0333724	0.0299124	0.0342195	0.0333803	0.0571328	0.0453595	0.0546784	0.0875124	0.0807508	0.0895313	0.0635619	0.081788	0.0854221	0.0211715	0.0675998	0.0563094	0.0523902
53	0.121803	0.0980268	0.115525	0.0507751	0.0923183	0.0299203	0.0690804	0.0837991	0.105216	0.047418	0.0837674	0.0783676	0.0356526	0.0935614	0.0350667	0.0536491	0.0587718	0.0305616	0.0329448	0.0370619	0.0404585	0.0421054	0.0180678	0.0236496	0.0957703	0.0520023	0.0577108	0.0378062	0.0300391	0.0311634	0.0314405	0.0309338	0.0266425	0.0231904	0.0275134	0.0267137	0.0505455	0.0386771	0.0480039	0.0808458	0.0740605	0.0828252	0.0568953	0.0751769	0.0787318	0.0145762	0.0608541	0.049627	0.0456366
54	0.14018	0.116435	0.133957	0.0692625	0.110679	0.048186	0.0874332	0.102239	0.123735	0.0657471	0.102057	0.0969026	0.0540371	0.111795	0.0533562	0.0720178	0.0770692	0.0488669	0.0513135	0.0553672	0.058748	0.0603315	0.0363335	0.0418758	0.11406	0.070268	0.0758895	0.0561907	0.048384	0.0494133	0.0497537	0.049247	0.0450349	0.0415907	0.0458425	0.0450032	0.0688508	0.0569349	0.0663805	0.0990799	0.092255	0.101107	0.0751215	0.0934347	0.0969738	0.0328102	0.0791277	0.0678848	0.0639657
55	0.117583	0.0938701	0.111305	0.04665	0.0881299	0.0257082	0.0648683	0.0795869	0.100869	0.0432376	0.0795078	0.0740763	0.0314722	0.0892859	0.0308546	0.0494291	0.0545834	0.0263416	0.0287485	0.0328894	0.0362939	0.0379091	0.0138477	0.0194138	0.0916216	0.0478218	0.053467	0.0336732	0.0258349	0.0269196	0.0272521	0.0267296	0.0224383	0.0190416	0.0233409	0.0225333	0.0463571	0.0344571	0.0438393	0.0766179	0.0698642	0.0786685	0.0527149	0.071036	0.0745514	0.0103561	0.0566815	0.0454703	0.0414957
56	0.12999	0.106134	0.123616	0.0588905	0.100529	0.0380595	0.0773779	0.0920333	0.114622	0.0560086	0.0918749	0.0870136	0.0439977	0.101835	0.043198	0.0619309	0.0669981	0.0387008	0.0411394	0.0452011	0.0485265	0.0501338	0.026112	0.0316463	0.103775	0.0600544	0.0657709	0.0459137	0.0381862	0.0392867	0.039548	0.0390571	0.0348133	0.0313692	0.0356051	0.0347579	0.0586213	0.0466421	0.0561194	0.0888584	0.0819701	0.0908615	0.0648999	0.0829994	0.0867444	0.0225729	0.0688508	0.0576633	0.0537046
57	0.161327	0.137654	0.155049	0.0903152	0.131835	0.0694288	0.108906	0.123545	0.14729	0.0877578	0.123236	0.11862	0.0753431	0.133323	0.0745197	0.0934188	0.0984465	0.0700542	0.0724137	0.0764991	0.0797532	0.0813605	0.0573387	0.062873	0.134962	0.0913445	0.0969976	0.0772038	0.0694525	0.0705214	0.0708381	0.0704105	0.0660796	0.0626355	0.0669031	0.066048	0.0898797	0.0779638	0.0873857	0.120133	0.113031	0.122001	0.095992	0.114091	0.117971	0.0539104	0.100085	0.0888188	0.0849946
58	0.14683	0.1233	0.140655	0.0760399	0.117425	0.0549793	0.0944956	0.109096	0.131296	0.072762	0.108874	0.104084	0.0609333	0.118763	0.0601811	0.0788427	0.0839416	0.0556998	0.0579721	0.0620892	0.0654937	0.0669822	0.0430159	0.0485582	0.12075	0.0770217	0.0826668	0.0629205	0.0550584	0.0561748	0.0565074	0.0559769	0.0517727	0.0482731	0.0526199	0.051741	0.075739	0.0636252	0.0730787	0.105826	0.0989057	0.107726	0.0817801	0.0999666	0.103688	0.0395401	0.0858655	0.0746147	0.0706718
59	0.12539	0.101558	0.119048	0.0543538	0.0959129	0.0334832	0.0727066	0.0873224	0.109016	0.0510126	0.0872115	0.0819939	0.0392392	0.0970292	0.03859	0.0572674	0.0623584	0.0341245	0.0364444	0.040609	0.0440056	0.0456049	0.0215436	0.0271333	0.0992778	0.0555018	0.0611708	0.0413849	0.0335861	0.0346708	0.0349796	0.0344412	0.0302133	0.0267929	0.0311079	0.0302291	0.0540925	0.0421608	0.0515431	0.0843374	0.0775125	0.0863564	0.0603474	0.0786447	0.0822393	0.0180678	0.0643536	0.053182	0.0492232
60	0.124083	0.100363	0.117765	0.0531503	0.0947173	0.0322481	0.0715744	0.0861822	0.108082	0.0499041	0.0860397	0.0809329	0.0380912	0.0959049	0.0374103	0.0561273	0.0611945	0.0328973	0.0353042	0.0394293	0.0427309	0.044354	0.0203084	0.0258982	0.0980189	0.0542825	0.0599594	0.0401656	0.0323827	0.0334753	0.0338157	0.0332378	0.0290177	0.0256132	0.0298728	0.0290415	0.0528732	0.0409019	0.0503159	0.0831181	0.0762378	0.0851134	0.0590806	0.0773859	0.08102	0.0168485	0.0631106	0.0519548	0.0479881
61	0.125699	0.102096	0.119277	0.0546863	0.0962058	0.0337999	0.0730629	0.0878528	0.109507	0.0514085	0.0876074	0.0824214	0.0396985	0.0974964	0.0390017	0.0575841	0.062683	0.0344808	0.0368877	0.0409415	0.0443698	0.0459612	0.0219236	0.0275371	0.0996579	0.0559056	0.0616062	0.0417649	0.0339187	0.0351142	0.0353438	0.0348688	0.0305458	0.0270858	0.0314642	0.0306487	0.0545517	0.0426042	0.051931	0.0847412	0.0779163	0.0868077	0.0608224	0.0790406	0.0825718	0.018432	0.0647732	0.0535225	0.0496033
62	0.143022	0.119317	0.136577	0.0718515	0.113624	0.0512185	0.0905765	0.105343	0.127353	0.0689616	0.105161	0.100038	0.0570062	0.114962	0.0563173	0.0749314	0.080157	0.0518914	0.0542509	0.0583759	0.0617171	0.0633877	0.0393026	0.044829	0.117005	0.07334	0.0789456	0.0591597	0.0513451	0.0525565	0.0526357	0.0521448	0.0478456	0.044449	0.0487482	0.0480673	0.072097	0.0599198	0.0692783	0.102057	0.0952557	0.104084	0.0781301	0.0963167	0.099935	0.0358505	0.082073	0.070846	0.0668951
63	0.130964	0.107282	0.124448	0.0596902	0.101645	0.0391284	0.0784231	0.0933318	0.114709	0.0567845	0.0928567	0.0878766	0.0449319	0.10288	0.0443381	0.0628889	0.0680274	0.0397697	0.0422717	0.0463571	0.0497616	0.0513926	0.027355	0.0328656	0.105073	0.0612579	0.0669822	0.0470934	0.0393105	0.0405615	0.0406486	0.0401498	0.0357476	0.0324698	0.0367452	0.0360247	0.0600702	0.047901	0.0572199	0.0901172	0.0833873	0.0921441	0.0662538	0.0843454	0.0879003	0.0238555	0.070078	0.0589143	0.0548605
64	0.128596	0.104875	0.122286	0.0576	0.0992382	0.0368481	0.0760399	0.0908298	0.112476	0.0544884	0.0906319	0.0854301	0.0426596	0.10045	0.0419629	0.0606561	0.0657867	0.0375528	0.0398806	0.0440214	0.047426	0.0490015	0.0249719	0.0304825	0.10269	0.0589064	0.0645832	0.0447894	0.0370144	0.0381704	0.0383762	0.0378853	0.0335782	0.0301816	0.0344887	0.0336653	0.0575604	0.0456366	0.0549476	0.0877657	0.0809408	0.0897451	0.0637915	0.0820176	0.0855963	0.0214644	0.0677661	0.0565628	0.0526357
65	0.122041	0.0983356	0.115723	0.051163	0.092635	0.0302529	0.0695079	0.0841078	0.105651	0.0477347	0.0839891	0.0786368	0.0359772	0.093791	0.0353438	0.0539183	0.0590726	0.0309258	0.033214	0.037347	0.0407277	0.0423667	0.0183132	0.0239268	0.096	0.0523111	0.0579325	0.0381387	0.0302845	0.0314722	0.0316938	0.031203	0.0269988	0.0235388	0.0278538	0.026975	0.0508622	0.0389463	0.0483286	0.0811546	0.0743693	0.0830786	0.0571724	0.0754302	0.0790327	0.0148454	0.0611708	0.0500071	0.0460325
66	0.126696	0.103015	0.120315	0.0556998	0.0971718	0.0347738	0.0741318	0.0890405	0.110434	0.0524773	0.088605	0.0833478	0.0406248	0.0984544	0.0399677	0.0586609	0.0638311	0.0355497	0.0377903	0.0420104	0.0453595	0.0469905	0.0229371	0.0285585	0.100687	0.0568795	0.0625801	0.0427625	0.0349717	0.0360564	0.0362939	0.0358268	0.0315751	0.0281468	0.0324539	0.0315592	0.0554227	0.0435147	0.0529366	0.0856834	0.0789456	0.0877103	0.0617408	0.0800857	0.083609	0.0194534	0.0657313	0.0545359	0.050585
67	0.137899	0.114202	0.131573	0.0669822	0.108438	0.0460087	0.0853271	0.10007	0.122072	0.0636727	0.0999587	0.0947094	0.0517648	0.109681	0.0511551	0.0697534	0.0749314	0.0467134	0.0490095	0.0531662	0.0565707	0.0581463	0.0340533	0.0396034	0.111843	0.0681144	0.0737676	0.05395	0.0461829	0.0471884	0.0475051	0.0470618	0.0427942	0.0393263	0.0436731	0.0427705	0.0666972	0.0547417	0.0641003	0.0968709	0.090046	0.0989136	0.0729441	0.0912494	0.0948044	0.030625	0.0769187	0.0657075	0.061725
68	0.127718	0.10391	0.121391	0.0565549	0.0981139	0.0357001	0.075066	0.0900064	0.111115	0.0530791	0.0895788	0.0840524	0.0414561	0.0993253	0.0408465	0.0594527	0.0646228	0.0363652	0.0387959	0.0428655	0.0462858	0.0478693	0.0238238	0.0293898	0.101629	0.0578375	0.063451	0.0436572	0.0358901	0.0369907	0.037244	0.0367056	0.0324223	0.0289781	0.0333644	0.0324777	0.0564678	0.0444727	0.0538312	0.0865702	0.0799036	0.0887	0.0626672	0.0811071	0.0845908	0.0203322	0.0666814	0.0554464	0.0515352
69	0.130536	0.106887	0.124329	0.0595477	0.101233	0.0387246	0.0780826	0.0929042	0.114551	0.0561036	0.0923896	0.0870532	0.0443856	0.102168	0.0436968	0.0622396	0.0674652	0.0392313	0.0416303	0.0458029	0.0491995	0.0507513	0.0267296	0.032256	0.104575	0.0607511	0.0664359	0.0465392	0.0387642	0.0399756	0.0400864	0.0395639	0.0353121	0.0318918	0.036286	0.035423	0.0595081	0.0474101	0.0567132	0.0894838	0.0828094	0.091582	0.0656521	0.0840287	0.0874649	0.0233013	0.069595	0.0583759	0.0543696
70	0.122777	0.0990799	0.116498	0.0517014	0.0933793	0.0308467	0.0701572	0.0848758	0.106554	0.0483127	0.0847254	0.0794048	0.0365235	0.0944798	0.036001	0.0544726	0.0596981	0.0314563	0.0338949	0.0380199	0.0414561	0.0429921	0.0189625	0.0244889	0.0967996	0.052992	0.0587005	0.0387959	0.0310684	0.0321531	0.0323827	0.0318522	0.0275292	0.0241089	0.0285031	0.0277034	0.0517489	0.0396034	0.0489936	0.0817484	0.0749948	0.0838466	0.0578929	0.0763249	0.0796978	0.0154788	0.0618438	0.0506246	0.0466738
71	0.115841	0.0922075	0.109642	0.0449003	0.0864514	0.0239743	0.0632927	0.0779797	0.0993966	0.0414561	0.0777817	0.0725008	0.0297699	0.0875361	0.0290731	0.047616	0.0528178	0.0246472	0.0270304	0.0311871	0.0345917	0.0361197	0.0121138	0.0177036	0.0899114	0.0461275	0.0517648	0.0319789	0.0241564	0.025249	0.0254865	0.0250431	0.0207043	0.0173156	0.0216148	0.0208231	0.0448369	0.0328023	0.0421054	0.0748839	0.0681461	0.0769662	0.0509968	0.06931	0.0728254	0.00866177	0.0549634	0.0437681	0.0397855
72	0.113157	0.0894522	0.106831	0.0421925	0.0836961	0.0212665	0.0604661	0.075161	0.0964433	0.038685	0.0749869	0.0696663	0.0270383	0.0848283	0.0264287	0.0449399	0.0501575	0.0218761	0.024283	0.0284635	0.0318601	0.0334436	0.00945352	0.01498	0.0872273	0.0433722	0.0491045	0.0292236	0.0214802	0.022557	0.0227866	0.0222957	0.0180361	0.0145762	0.0188675	0.0180995	0.0420183	0.0299916	0.0394055	0.0721999	0.0654383	0.0742584	0.0483048	0.0666339	0.0701572	0.00596981	0.0522161	0.0410365	0.037054
73	0.11364	0.0899747	0.107417	0.0427388	0.0842583	0.0218049	0.0610678	0.0756678	0.0969817	0.0392551	0.0755569	0.0702522	0.0275688	0.0853826	0.0269908	0.0455337	0.0507434	0.0224858	0.0248927	0.0290415	0.0324223	0.0339978	0.00996816	0.01555	0.0877261	0.0439422	0.0495874	0.0297936	0.0220265	0.023135	0.0233963	0.0228579	0.0185903	0.0151462	0.0195246	0.0186537	0.0426359	0.0305775	0.0399201	0.0727304	0.0659688	0.0748523	0.0488511	0.0671881	0.0706718	0.0065082	0.0528336	0.0416462	0.0376557
74	0.115754	0.0920808	0.109444	0.044829	0.086301	0.0239109	0.0631422	0.0779163	0.0991274	0.0413295	0.0777263	0.0722949	0.0296986	0.0874728	0.0291127	0.0476952	0.0528099	0.0246077	0.02707	0.0311475	0.0345521	0.0360881	0.0120821	0.0176561	0.0898639	0.0460483	0.0516935	0.0318839	0.0240772	0.0252094	0.0255261	0.0249956	0.0207677	0.017284	0.0216228	0.0207597	0.044639	0.0326677	0.0420658	0.0748681	0.0681065	0.0769029	0.0509651	0.0693337	0.072762	0.00859843	0.0548843	0.0437126	0.0397855
75	0.120655	0.0969896	0.114424	0.0496033	0.0912336	0.0287564	0.068154	0.0828173	0.104131	0.0461275	0.0826114	0.0772513	0.0345046	0.0923262	0.0339266	0.0524536	0.0576237	0.0294373	0.0317889	0.0359376	0.0394213	0.0409415	0.0169039	0.0224778	0.0947173	0.0509334	0.0566024	0.0368086	0.028994	0.0300866	0.0303399	0.0297699	0.0254865	0.0220345	0.0264445	0.0256607	0.0496745	0.0375291	0.0468796	0.0796503	0.0729362	0.0817563	0.0558264	0.074108	0.0775838	0.0134202	0.0597773	0.0485661	0.0445677
76	0.126625	0.102944	0.120323	0.0555652	0.097148	0.0347421	0.0740605	0.0889454	0.110014	0.0521606	0.0886367	0.0831736	0.040514	0.0982723	0.0398726	0.0583838	0.0636173	0.035423	0.0377745	0.0419945	0.0453436	0.0469747	0.0228658	0.0284556	0.100695	0.0569111	0.0625722	0.0427388	0.0349479	0.0361118	0.0362306	0.0357714	0.0314167	0.0280359	0.0324223	0.0316067	0.0556681	0.0435464	0.0529049	0.0856755	0.079009	0.0877499	0.0617567	0.0801016	0.0836328	0.0193821	0.0657471	0.0545755	0.0505613
77	0.132579	0.10885	0.126182	0.0613925	0.103039	0.0406644	0.0800224	0.0951132	0.11615	0.0581542	0.0945986	0.089373	0.0464838	0.104298	0.0458108	0.0645436	0.0696584	0.0414007	0.0437443	0.0478614	0.0513135	0.0529049	0.0287881	0.0343937	0.106609	0.062786	0.0685024	0.0486611	0.0408386	0.0420341	0.04224	0.0416778	0.0373153	0.0340216	0.0383287	0.0375845	0.0616062	0.0494528	0.0588351	0.0916374	0.0849313	0.0936089	0.067679	0.086008	0.0895393	0.0252886	0.0716536	0.0603949	0.0564678
78	0.128398	0.104733	0.12193	0.0571566	0.0990165	0.0365552	0.0757944	0.0906556	0.111787	0.05395	0.0902598	0.0850104	0.0422321	0.100157	0.0416541	0.060189	0.0653512	0.0371411	0.0396589	0.0437443	0.0471409	0.0487323	0.0246789	0.0302924	0.102476	0.0586688	0.0643932	0.0445757	0.0366819	0.037917	0.0380912	0.037442	0.0331427	0.029754	0.0341641	0.0334753	0.0575208	0.0453516	0.0546151	0.0874965	0.0807825	0.0895551	0.063649	0.0818197	0.0853351	0.0211873	0.0674969	0.0563094	0.0523269
79	0.119998	0.0963008	0.113696	0.0489936	0.0905685	0.0280914	0.0673939	0.082168	0.103189	0.0455733	0.0819147	0.0765624	0.0339345	0.0916691	0.0333011	0.0518202	0.056927	0.0288356	0.0312109	0.0352805	0.0387642	0.040316	0.0162626	0.0218365	0.0940681	0.0502921	0.0559215	0.0361277	0.0282814	0.0294373	0.0296511	0.0291919	0.0249085	0.0214486	0.0257795	0.0249323	0.0488749	0.0368877	0.0462779	0.0790565	0.0723424	0.0810754	0.0551139	0.0734588	0.0769504	0.0127789	0.0591676	0.0479485	0.0439502
80	0.152294	0.128501	0.145952	0.0811229	0.122856	0.0602998	0.0996974	0.11459	0.135564	0.0778451	0.114305	0.109309	0.0662776	0.124147	0.0655571	0.084187	0.0893176	0.0610599	0.0634985	0.0676394	0.0710123	0.0726274	0.0485423	0.0541717	0.126379	0.0825402	0.0882566	0.0683995	0.060577	0.0617963	0.0619546	0.0613845	0.0570933	0.0537046	0.0580671	0.0572674	0.0814713	0.0692071	0.0785814	0.111376	0.104614	0.113474	0.0874411	0.105794	0.109286	0.0450428	0.091487	0.0801966	0.0762299
81	0.141407	0.117829	0.135184	0.0703947	0.11193	0.0495399	0.0888584	0.103989	0.124598	0.0670614	0.103427	0.0981773	0.0555256	0.113205	0.0547655	0.0735775	0.0786052	0.0504267	0.0527465	0.0568478	0.0602523	0.0618754	0.0377903	0.0433405	0.11554	0.0717248	0.0774334	0.0576554	0.0499041	0.0508859	0.0512818	0.0506167	0.0464521	0.0430159	0.0473309	0.0464679	0.0703947	0.0584076	0.0677898	0.100584	0.0938068	0.102579	0.0766575	0.0949153	0.098494	0.0343145	0.0805766	0.0694208	0.0654225
82	0.151985	0.128375	0.145936	0.0811863	0.122389	0.0598486	0.0993887	0.114004	0.135453	0.0775205	0.113799	0.108834	0.0659213	0.123664	0.065185	0.083902	0.0889929	0.0607432	0.0630235	0.0671564	0.0704739	0.0721365	0.0480435	0.0536095	0.125881	0.0819939	0.0876866	0.0679165	0.0601415	0.0612104	0.0616062	0.0609808	0.0568557	0.0533403	0.0576316	0.0568082	0.0807746	0.0686845	0.0781697	0.110877	0.103941	0.112841	0.0868948	0.1052	0.108929	0.0445519	0.0909961	0.0797136	0.0757628
83	0.158311	0.134883	0.152309	0.0875124	0.128691	0.0663488	0.105921	0.121106	0.14132	0.0839653	0.120235	0.115224	0.0725799	0.130037	0.0717644	0.090719	0.0956595	0.0674177	0.0696267	0.0737042	0.0770692	0.0786527	0.0546072	0.0601732	0.132381	0.0885417	0.0942819	0.0745831	0.0667764	0.0677819	0.0682649	0.0675998	0.0634352	0.0600148	0.0643299	0.0633006	0.0872748	0.0752719	0.0847412	0.117496	0.110632	0.119372	0.0934505	0.11174	0.115493	0.0510601	0.0975518	0.0862614	0.0823026
84	0.125968	0.10254	0.119848	0.0552089	0.0965383	0.0341958	0.07353	0.0885892	0.109214	0.0517568	0.0879241	0.0826273	0.0401339	0.097821	0.0394688	0.0581542	0.063261	0.035035	0.0373311	0.0414957	0.0448607	0.0464917	0.0223908	0.0279884	0.100149	0.0563332	0.062018	0.0422875	0.0344096	0.0355101	0.0358743	0.0353121	0.0311	0.0276876	0.0320105	0.0310209	0.0548209	0.0429684	0.0524219	0.0851846	0.0784706	0.0872194	0.0613133	0.079579	0.0831181	0.0188912	0.0652721	0.0540054	0.0501021
85	0.139974	0.116625	0.133901	0.0690804	0.110568	0.0482415	0.087544	0.102793	0.123038	0.0658104	0.101946	0.0966967	0.0541875	0.111819	0.0535383	0.0722236	0.0773621	0.0491836	0.0513293	0.0555731	0.0589222	0.060569	0.0364127	0.0419945	0.114107	0.0703789	0.0760716	0.0563015	0.0485582	0.0495716	0.0498962	0.0493895	0.0450665	0.0416937	0.0460483	0.0450665	0.0688745	0.0570062	0.066428	0.0991986	0.0925558	0.10121	0.0753115	0.0935693	0.0971005	0.032929	0.0792861	0.0680669	0.0641161
86	0.152721	0.129119	0.146561	0.0818038	0.123046	0.0607116	0.100109	0.115358	0.13539	0.0782489	0.114622	0.109278	0.0667605	0.124313	0.0660717	0.0848125	0.0898955	0.0615983	0.0639498	0.068059	0.0714002	0.0730946	0.0489699	0.0545992	0.126799	0.0828569	0.0886208	0.0688349	0.0610758	0.0621288	0.0624772	0.0618834	0.0576871	0.0542984	0.0585976	0.0576158	0.0813921	0.0696188	0.079009	0.111851	0.105066	0.113862	0.0878766	0.106372	0.109769	0.0454703	0.0918908	0.0806083	0.0767208
87	0.136427	0.112722	0.130124	0.0653116	0.106942	0.0444569	0.0837991	0.0987236	0.11942	0.0619625	0.0982327	0.09292	0.0503317	0.10813	0.0497062	0.0683678	0.0734113	0.0452091	0.0476081	0.0517568	0.0551139	0.0567686	0.0326835	0.0382179	0.110418	0.0665943	0.0723186	0.0524932	0.0446944	0.0457633	0.0461037	0.0454941	0.041282	0.0378616	0.0421371	0.0413691	0.0652008	0.0532453	0.0626751	0.0954932	0.0887079	0.0974647	0.0715823	0.0899668	0.0933238	0.0291365	0.075549	0.0642824	0.0603711
88	0.140979	0.117322	0.134717	0.0698563	0.111439	0.0490491	0.0884071	0.103498	0.12402	0.0664438	0.103094	0.0977576	0.0549159	0.11269	0.0542825	0.0728887	0.0780034	0.0498012	0.0521844	0.0563332	0.0597298	0.0612816	0.0372124	0.0428417	0.115034	0.0712339	0.0769108	0.0571487	0.0492707	0.0503871	0.0506246	0.0501258	0.0457395	0.04243	0.0467688	0.0459612	0.0699276	0.0579246	0.0672118	0.0999904	0.0933476	0.102104	0.0761507	0.0945115	0.0979952	0.0337366	0.0800778	0.0689141	0.064892
89	0.125429	0.101946	0.119293	0.0546309	0.0960316	0.0337286	0.0730075	0.0881537	0.108834	0.0512739	0.0875599	0.0823343	0.039746	0.0973855	0.0389938	0.0578217	0.0628414	0.0345125	0.0368086	0.0409732	0.0443698	0.0459691	0.0219236	0.0274342	0.099642	0.0558264	0.0615191	0.0417808	0.0340058	0.0349954	0.0354626	0.0348529	0.030625	0.0271333	0.0315513	0.0305537	0.0544171	0.0425408	0.0519469	0.0847254	0.0779163	0.0867523	0.060767	0.0790406	0.0825639	0.0184003	0.0647891	0.0535779	0.0495716
90	0.136577	0.11288	0.130283	0.0654225	0.1071	0.0446311	0.0841474	0.0988186	0.120069	0.062105	0.0987473	0.0936643	0.050498	0.108288	0.0497695	0.068257	0.0735063	0.0453516	0.0477189	0.0518519	0.055296	0.0568636	0.0328102	0.0384158	0.110647	0.066816	0.0725087	0.0526594	0.0448765	0.0460721	0.046175	0.0456841	0.041377	0.0378933	0.0423112	0.0415195	0.0658342	0.0535066	0.0627701	0.0955962	0.0888584	0.097631	0.0717169	0.0900777	0.0935693	0.0293027	0.0757232	0.0644803	0.0604503
91	0.11984	0.0961504	0.113442	0.0486136	0.0902756	0.0278301	0.0672356	0.082073	0.103197	0.0452645	0.0816376	0.0763407	0.0336178	0.0914553	0.0330557	0.0515906	0.0567053	0.0284872	0.0309575	0.035043	0.0384475	0.0400547	0.0159855	0.0215436	0.093791	0.050015	0.0557235	0.0358505	0.0280439	0.0292394	0.0294769	0.0288039	0.0245285	0.0211794	0.0254944	0.0247739	0.0487957	0.0366898	0.0459691	0.0788348	0.0721207	0.08083	0.0549318	0.0731658	0.0767129	0.012478	0.0588509	0.0476714	0.0436493
92	0.119919	0.0963008	0.113474	0.0487244	0.0905606	0.028028	0.0673227	0.082081	0.103173	0.0454624	0.0818513	0.0764041	0.0336811	0.091582	0.0331665	0.0516539	0.0568241	0.0286139	0.0310604	0.0352013	0.0386929	0.0403002	0.0161676	0.0217494	0.093981	0.050205	0.0558581	0.0360326	0.0282101	0.0293978	0.0295324	0.028986	0.0245918	0.0212981	0.0256844	0.0249006	0.048954	0.0368402	0.0461433	0.0789614	0.0723662	0.0810913	0.0551139	0.0733163	0.0768	0.0127472	0.0590251	0.0478377	0.0438077
93	0.116997	0.0934268	0.110695	0.0460562	0.0875915	0.0251936	0.0645436	0.0791673	0.100355	0.0425171	0.0789852	0.0735538	0.0309813	0.088795	0.0303083	0.0488907	0.0540688	0.0258982	0.0282814	0.0324381	0.035803	0.0374182	0.0133885	0.0189625	0.0911624	0.0473943	0.0530553	0.0332061	0.0253757	0.0265079	0.0267533	0.026207	0.0219078	0.0184953	0.02285	0.0220503	0.0460721	0.0340216	0.0433801	0.0761507	0.0694525	0.078241	0.0523348	0.0706797	0.0740684	0.00987315	0.0562619	0.0450428	0.0410365
94	0.118628	0.0949865	0.112239	0.0473626	0.0891513	0.0267216	0.0659846	0.0807033	0.101851	0.0439977	0.0804658	0.0750739	0.032351	0.0902756	0.0317493	0.0502683	0.0554702	0.0272363	0.0297303	0.0339028	0.037339	0.03897	0.0148533	0.0204589	0.0926904	0.0488353	0.0545438	0.0346708	0.0268246	0.0280518	0.0282101	0.027648	0.0232538	0.0199047	0.024291	0.0235705	0.0476239	0.0354388	0.044734	0.0775917	0.0709885	0.0797057	0.0538154	0.0720178	0.0755015	0.0114012	0.057695	0.04646	0.0424538
95	0.129103	0.105517	0.122872	0.0580196	0.099642	0.0372282	0.0769266	0.0915741	0.113118	0.0546309	0.0911148	0.0860714	0.0430634	0.101075	0.0423904	0.0610124	0.0661905	0.0379012	0.0403635	0.0445123	0.047901	0.0494528	0.0254469	0.0309654	0.103347	0.0594368	0.0651216	0.0452724	0.0374657	0.0386613	0.0389146	0.0381862	0.0339424	0.0304587	0.034845	0.0342195	0.058463	0.0460562	0.0554464	0.0882091	0.0815109	0.0902677	0.0643932	0.082936	0.0862218	0.021884	0.0683441	0.0571091	0.0530474
96	0.116783	0.0932367	0.110465	0.0456683	0.0874174	0.0250194	0.0642507	0.079009	0.100093	0.0422796	0.0786368	0.0733479	0.0306329	0.0885258	0.0301024	0.0485423	0.0537837	0.0254944	0.0280359	0.0321847	0.0355813	0.0372044	0.0131035	0.0187012	0.090909	0.0471488	0.0528336	0.0329527	0.0251461	0.0263812	0.0264604	0.0259536	0.0215594	0.0182182	0.0225808	0.0218365	0.0459216	0.0337841	0.0430713	0.0759211	0.0692625	0.0779559	0.0520498	0.0702997	0.0737517	0.00969896	0.0559452	0.0447578	0.0407277
97	0.130797	0.107267	0.124669	0.0598327	0.101059	0.0390334	0.078811	0.0936009	0.114187	0.0565549	0.0929834	0.0880904	0.0452011	0.102936	0.0444252	0.0632372	0.0682965	0.0400231	0.0423033	0.0464838	0.0497695	0.0513768	0.0272521	0.0329131	0.105256	0.0612816	0.0669822	0.0472993	0.0394609	0.0406169	0.0409732	0.0401339	0.0359139	0.0325489	0.0368877	0.0361435	0.0603315	0.0479723	0.0573545	0.0901964	0.0834428	0.092255	0.0662538	0.0849075	0.088217	0.0237922	0.0702838	0.0590014	0.0550109
98	0.153735	0.130465	0.147876	0.082936	0.124131	0.0620892	0.101938	0.116823	0.13706	0.0796028	0.117076	0.112635	0.0686053	0.127045	0.0678373	0.087069	0.0916849	0.063261	0.0654542	0.069595	0.072857	0.0744168	0.0503871	0.0559848	0.128351	0.0843612	0.090141	0.0703868	0.0626434	0.0636648	0.0644328	0.0632689	0.0592468	0.0557948	0.060094	0.0593022	0.0835932	0.0710914	0.0807429	0.113442	0.106562	0.115414	0.0894284	0.10809	0.111352	0.0468401	0.0934188	0.0821839	0.0780984
99	0.136435	0.113205	0.130623	0.06547	0.107148	0.0446865	0.0844483	0.0991274	0.120235	0.0626909	0.0991432	0.0943531	0.0511234	0.109151	0.0502129	0.0692862	0.0741318	0.0458266	0.0480119	0.0521844	0.0554939	0.0571328	0.0329844	0.0386375	0.110972	0.0669902	0.0727383	0.0530316	0.0452091	0.046365	0.0468163	0.04589	0.0416937	0.038305	0.0426042	0.0419391	0.0664518	0.0537679	0.0630947	0.0959604	0.0892067	0.0979397	0.0720178	0.0904102	0.0939889	0.0294769	0.075937	0.0646545	0.0606324
100	0.122635	0.0990957	0.116688	0.0519627	0.0933476	0.0309892	0.0702759	0.0850659	0.106031	0.0486611	0.0854855	0.0803787	0.0369273	0.0948915	0.0363335	0.0549397	0.0599436	0.0317097	0.0341562	0.0382416	0.0416066	0.0432455	0.0192396	0.0248373	0.097053	0.053182	0.0588114	0.0390492	0.0312267	0.0322481	0.0326598	0.0320818	0.0278063	0.0244256	0.0287881	0.0279013	0.0516935	0.0398726	0.0493182	0.0820889	0.0753511	0.0840762	0.0581304	0.0766099	0.080062	0.0157242	0.0621525	0.0508938	0.0469984
101	0.119214	0.095612	0.113133	0.0483919	0.0898322	0.0275451	0.0668318	0.0819068	0.102508	0.0450903	0.0816217	0.0764674	0.033594	0.0912653	0.0328656	0.0516302	0.0566657	0.0284239	0.03072	0.0348688	0.0381704	0.039841	0.0157321	0.0213219	0.0935297	0.0496508	0.0554227	0.0356288	0.0278222	0.0288752	0.0293027	0.0286931	0.0244176	0.0210448	0.0253836	0.0244651	0.0481544	0.0363731	0.0458266	0.0786685	0.0719386	0.0805845	0.0546942	0.0731896	0.0765545	0.0122722	0.0585976	0.0474022	0.0434197
102	0.12596	0.10231	0.1198	0.0549555	0.0965304	0.0339741	0.0733163	0.0878687	0.108605	0.0515193	0.0881379	0.0831181	0.0399597	0.0978289	0.0392788	0.0580829	0.0632056	0.0348925	0.037149	0.0413215	0.0447102	0.0463492	0.0222324	0.0278776	0.100244	0.0562857	0.0618992	0.0422083	0.0343541	0.0355972	0.0358189	0.0352726	0.0307042	0.0274184	0.0319076	0.0310446	0.0552564	0.0429605	0.0522398	0.0851609	0.0785972	0.0872273	0.0612341	0.0800224	0.0833082	0.0187883	0.0652958	0.0539421	0.0499437
103	0.142658	0.118985	0.136617	0.0719544	0.1133	0.0510284	0.0901252	0.104899	0.125366	0.0683836	0.105066	0.100196	0.0569507	0.114685	0.0563253	0.0749869	0.0801412	0.0519706	0.0542271	0.0583442	0.0617567	0.0632452	0.0391917	0.0448448	0.117124	0.0732292	0.0788981	0.0591835	0.0513847	0.0525248	0.0528653	0.0523032	0.0479406	0.0445281	0.048962	0.048091	0.0721761	0.0599356	0.069405	0.102112	0.0953982	0.104107	0.078138	0.096665	0.100204	0.0357793	0.0822947	0.0709885	0.0669981
104	0.133925	0.110442	0.12801	0.0633085	0.105066	0.0424617	0.0818276	0.0968313	0.117757	0.0600386	0.0964196	0.0916136	0.0486215	0.10634	0.047901	0.0668001	0.071709	0.043483	0.0457474	0.0498962	0.0532533	0.054908	0.0308229	0.0363889	0.108652	0.064797	0.0705451	0.0507434	0.042913	0.0439739	0.0445044	0.0436572	0.0395243	0.0361277	0.040419	0.0395876	0.0636173	0.0514322	0.0609253	0.0937118	0.0869027	0.0956674	0.0697692	0.0881537	0.0915582	0.0272521	0.0736725	0.0624376	0.0584392
105	0.139649	0.11581	0.133466	0.0688112	0.110378	0.0479881	0.087069	0.101875	0.122959	0.0655096	0.101653	0.0962296	0.0538629	0.11159	0.0531741	0.0717882	0.0769979	0.0488036	0.0511076	0.0552485	0.0586847	0.0602682	0.0361831	0.0418204	0.113949	0.0701651	0.0757865	0.0560561	0.0482177	0.0494053	0.0495795	0.0491836	0.0448369	0.0414086	0.0457316	0.0449003	0.0687795	0.0567924	0.0662222	0.0990086	0.0922075	0.100964	0.0751056	0.0933318	0.096863	0.0327548	0.0790565	0.0678532	0.0639182
106	0.139934	0.116079	0.133624	0.0690645	0.11079	0.0482335	0.087457	0.101922	0.123133	0.0656679	0.101827	0.0965463	0.0540213	0.111764	0.053467	0.071994	0.0771404	0.0489382	0.0513689	0.0555018	0.0588826	0.0605215	0.0364285	0.0419866	0.11421	0.070458	0.0761111	0.0562619	0.0484552	0.0495637	0.0498091	0.0492866	0.0449478	0.0415987	0.0459058	0.045114	0.0690883	0.0570457	0.0664438	0.0992461	0.09254	0.101273	0.0753748	0.0936009	0.0971322	0.0329211	0.0792386	0.0680669	0.0640923
107	0.121399	0.0976706	0.115089	0.05049	0.0919699	0.0295403	0.0687478	0.0833557	0.104472	0.0470063	0.0831657	0.0777184	0.0353359	0.0931417	0.0347579	0.0532849	0.0584471	0.0302529	0.032636	0.0367848	0.0401973	0.0417808	0.0176877	0.0233725	0.0955328	0.0517331	0.0573624	0.0375924	0.0297778	0.0308387	0.0311871	0.0306566	0.0263495	0.0229687	0.0272759	0.0263891	0.0502288	0.0383525	0.0477347	0.0804895	0.0738546	0.0825639	0.0566578	0.0748918	0.0784468	0.0142753	0.060569	0.0493341	0.0454307
108	0.136641	0.113236	0.130663	0.0660876	0.107686	0.0453595	0.0846779	0.0991828	0.120426	0.062786	0.098874	0.0937039	0.0511314	0.108921	0.0505455	0.0691041	0.0742664	0.0461196	0.0484236	0.052604	0.0560006	0.0575921	0.0335149	0.039168	0.11132	0.0675602	0.0732371	0.0534195	0.0455495	0.0466738	0.046943	0.0464046	0.0421687	0.0388117	0.0430317	0.0422083	0.0661351	0.0541321	0.0636094	0.0962692	0.0896422	0.0983752	0.0724532	0.0906556	0.0941789	0.0300549	0.0764199	0.0652325	0.06125
109	0.193979	0.170448	0.187352	0.122888	0.164621	0.102263	0.141581	0.156189	0.178358	0.119927	0.155769	0.151478	0.10828	0.166149	0.10767	0.126514	0.131478	0.103213	0.105541	0.109555	0.112999	0.114614	0.090521	0.0961346	0.168263	0.124495	0.130124	0.110465	0.102643	0.103672	0.10421	0.10349	0.0993095	0.0958099	0.100109	0.0992699	0.123117	0.111122	0.120631	0.153291	0.14653	0.15535	0.129491	0.147622	0.151209	0.0870057	0.133402	0.122183	0.118217
110	0.148802	0.125952	0.142373	0.0777897	0.119293	0.0568399	0.095992	0.110861	0.132143	0.0744405	0.110616	0.105461	0.0629205	0.120552	0.0622238	0.0809171	0.0859368	0.0578058	0.0600544	0.0641794	0.067584	0.0692229	0.0451299	0.0507196	0.122904	0.079009	0.0847887	0.0650266	0.0571962	0.0583284	0.0586055	0.0580671	0.053855	0.0504505	0.0547259	0.0538312	0.0776709	0.0657867	0.0751135	0.107947	0.101194	0.109911	0.0841078	0.102302	0.105834	0.0417016	0.0879716	0.0767604	0.0727858
111	0.207692	0.185515	0.202119	0.137907	0.178722	0.116277	0.155429	0.171042	0.193108	0.134447	0.170219	0.167028	0.123893	0.18029	0.122413	0.142515	0.146672	0.118565	0.120109	0.124083	0.127211	0.128755	0.104765	0.110362	0.182586	0.138723	0.144439	0.125152	0.117346	0.118027	0.119586	0.118169	0.114669	0.110814	0.114962	0.113759	0.13744	0.125429	0.135176	0.167804	0.16086	0.169641	0.143616	0.161858	0.165508	0.101281	0.147678	0.136451	0.132531
112	0.174653	0.15147	0.168517	0.103474	0.145136	0.0834348	0.122793	0.138295	0.159522	0.101313	0.136759	0.133196	0.089951	0.147638	0.0889138	0.108359	0.112936	0.0846383	0.0868948	0.0909961	0.0942185	0.0958179	0.0717486	0.0773225	0.149649	0.105794	0.111566	0.0919145	0.083997	0.0849867	0.0857547	0.0846541	0.08064	0.0771563	0.0814238	0.0806796	0.104828	0.09254	0.102033	0.134701	0.127836	0.136736	0.110711	0.128913	0.132523	0.0682253	0.114574	0.10334	0.099357
113	0.166901	0.142523	0.161335	0.0982169	0.142001	0.0758736	0.114519	0.130615	0.149863	0.0922708	0.127955	0.123727	0.0810042	0.138572	0.0803866	0.0993253	0.104163	0.0762141	0.0787793	0.082849	0.0861901	0.0878212	0.0636648	0.0692466	0.141684	0.0978368	0.103696	0.083807	0.0757786	0.0767841	0.0771325	0.0765466	0.0722553	0.0688983	0.0733242	0.0724612	0.0962929	0.0844325	0.0938464	0.126467	0.119784	0.128945	0.102738	0.121027	0.124313	0.0601415	0.106467	0.0952874	0.0913286
114	0.166593	0.142832	0.160219	0.0950499	0.139879	0.0753748	0.113973	0.130908	0.151692	0.0928725	0.129531	0.125041	0.0814713	0.139649	0.0811863	0.099832	0.104883	0.0764437	0.0788189	0.0829598	0.0863881	0.0879558	0.0638786	0.0694763	0.141676	0.0979239	0.103672	0.0838228	0.0759607	0.0770137	0.077473	0.0767762	0.072477	0.0690566	0.0734429	0.0725087	0.0962454	0.0845512	0.0939018	0.126688	0.120069	0.128889	0.102864	0.121368	0.124519	0.0604107	0.10676	0.0955566	0.0915266
115	0.165698	0.140591	0.157638	0.0931576	0.135168	0.0722791	0.111883	0.126316	0.137804	0.0909169	0.128327	0.124851	0.079389	0.137733	0.0789377	0.0975755	0.102801	0.0736646	0.075937	0.0799353	0.0833161	0.0849788	0.0608778	0.0663963	0.138794	0.0948044	0.100608	0.0807666	0.0730708	0.0740526	0.0748602	0.0739813	0.0695634	0.0661509	0.0705689	0.0696029	0.0933951	0.0815188	0.0908377	0.123743	0.117092	0.125912	0.0998479	0.118565	0.121787	0.0573862	0.103886	0.0926271	0.0885892
116	0.153893	0.128121	0.145437	0.0771642	0.11809	0.0585501	0.0998716	0.113141	0.134637	0.0764358	0.112943	0.108795	0.0647891	0.123244	0.0645357	0.0831261	0.0881774	0.059516	0.0618438	0.065953	0.0693575	0.0709885	0.0469509	0.0525486	0.124748	0.08083	0.0865227	0.0667447	0.0590172	0.0600544	0.0606482	0.0598248	0.0556048	0.0521448	0.0564915	0.0556364	0.0793336	0.0675365	0.0769742	0.109745	0.103165	0.111851	0.0858893	0.104408	0.107678	0.0434909	0.0898164	0.0786289	0.0746622
117	0.139911	0.116229	0.134075	0.0684153	0.110782	0.0499437	0.0926508	0.104495	0.12402	0.0660084	0.101701	0.097148	0.0541479	0.111914	0.0535225	0.072097	0.0772513	0.048962	0.051353	0.0555177	0.0589222	0.0605295	0.0364681	0.0420579	0.114353	0.0704026	0.0761191	0.0562777	0.0484394	0.0495162	0.0498962	0.0492628	0.0450428	0.0415907	0.0459454	0.0451615	0.0690725	0.0570616	0.0664755	0.0992461	0.0926825	0.101328	0.0753986	0.0939414	0.0972668	0.0329448	0.0793573	0.0682095	0.0641082
118	0.132626	0.109096	0.126514	0.0616933	0.103387	0.0409494	0.0805291	0.100473	0.116546	0.0596902	0.0943689	0.0894997	0.0470776	0.104725	0.0460721	0.0648128	0.0700622	0.041757	0.0440056	0.0481227	0.0515193	0.0531662	0.0290256	0.034655	0.106855	0.0630314	0.0687083	0.0489778	0.0411157	0.0421291	0.0425408	0.0419866	0.037727	0.0343066	0.0386692	0.0377507	0.061535	0.0497141	0.0590806	0.0919066	0.0851688	0.0939731	0.0679957	0.0862931	0.0898005	0.0255815	0.0719386	0.0607195	0.0567845
119	0.130932	0.106871	0.124218	0.0593418	0.100933	0.0385267	0.0781697	0.0931338	0.114163	0.0563332	0.0920254	0.0867998	0.0443777	0.102041	0.043586	0.0622238	0.067386	0.0391917	0.041472	0.045597	0.0489857	0.0506959	0.0265237	0.0321531	0.104369	0.0605374	0.0662301	0.0464363	0.0386296	0.0396351	0.0399439	0.039453	0.0352092	0.0317651	0.0361118	0.0352646	0.0590726	0.0471805	0.0565311	0.0893413	0.0826193	0.0914474	0.0654542	0.0838149	0.0872511	0.0231192	0.0694683	0.0582413	0.0542429
120	0.135049	0.111312	0.128969	0.0639182	0.105952	0.0434118	0.0831261	0.0978447	0.123315	0.061052	0.0968788	0.0916849	0.0490491	0.106704	0.0482177	0.0668397	0.0721049	0.0438314	0.0462146	0.0503396	0.0536966	0.0552564	0.0312346	0.0368561	0.109198	0.0652879	0.0708935	0.0510918	0.0432851	0.0444411	0.0446311	0.0441164	0.0398251	0.0363968	0.0407515	0.0400389	0.0641082	0.0518835	0.0613054	0.0940602	0.0873699	0.09619	0.0701888	0.0888504	0.0920887	0.0277509	0.0742426	0.0630235	0.0589064
121	0.125548	0.101574	0.119175	0.0544092	0.0962771	0.0337603	0.0729679	0.0886762	0.112183	0.0514797	0.0873303	0.0819939	0.0393897	0.0972509	0.03878	0.0573941	0.0625643	0.0342829	0.0367136	0.0408148	0.0441798	0.0458187	0.0217257	0.0272996	0.0995787	0.0556998	0.0613687	0.041567	0.0338078	0.0348054	0.0351617	0.0346233	0.0303399	0.0269592	0.0312742	0.0303875	0.0542271	0.0423508	0.0517806	0.0845116	0.0778213	0.0866652	0.0606324	0.0792781	0.0825006	0.0183053	0.0646941	0.0534354	0.0494687
122	0.157931	0.132872	0.150678	0.0850342	0.127345	0.0676473	0.107686	0.120228	0.132112	0.0896264	0.11957	0.115026	0.0717486	0.129974	0.0705926	0.0892938	0.0952715	0.0661034	0.0683282	0.0723186	0.0757073	0.0773225	0.0531662	0.0587876	0.131273	0.0871957	0.0928963	0.0731421	0.0653275	0.0662617	0.0668397	0.0661034	0.0618358	0.0584076	0.062778	0.061915	0.0858022	0.0737992	0.0832607	0.116063	0.109444	0.118359	0.0923183	0.111099	0.114194	0.0497537	0.0962771	0.0850184	0.0810042
123	0.149214	0.125319	0.142753	0.0779005	0.120069	0.0577108	0.0964513	0.103537	0.122468	0.0782964	0.110275	0.106657	0.0638469	0.121479	0.0627384	0.0815742	0.0869581	0.058558	0.060862	0.064892	0.0683203	0.0699751	0.0458425	0.051456	0.123767	0.0798007	0.0855172	0.0656917	0.0579008	0.058843	0.0593181	0.0586768	0.054528	0.0510126	0.0553989	0.0544963	0.0783597	0.0664676	0.0759528	0.1087	0.102112	0.110869	0.0849154	0.103498	0.106704	0.0424379	0.088795	0.0775838	0.0736171
124	0.152301	0.12847	0.14691	0.0799511	0.125501	0.0560086	0.0889771	0.104084	0.129744	0.0780826	0.1144	0.110133	0.066428	0.124337	0.0659688	0.0844641	0.089753	0.0615271	0.0638786	0.0679719	0.0714794	0.0730471	0.0490095	0.0546863	0.126942	0.0828806	0.0885179	0.0687241	0.0609412	0.0619071	0.0622792	0.0617725	0.0575604	0.0541004	0.0584551	0.0576	0.0812734	0.0695	0.079001	0.111692	0.105422	0.113989	0.0880587	0.106839	0.109982	0.0455178	0.0921045	0.0808696	0.0767604
125	0.155856	0.132151	0.150005	0.0863564	0.12706	0.0634035	0.0953349	0.104131	0.127876	0.0797057	0.116483	0.115176	0.0695158	0.126815	0.0691596	0.0878924	0.0929042	0.0647812	0.0670852	0.0711864	0.0747018	0.0763645	0.052224	0.0579088	0.130156	0.0860872	0.0917562	0.071994	0.0641557	0.0651691	0.0655888	0.0651137	0.0610678	0.0574654	0.0617725	0.0607749	0.084282	0.0726987	0.082176	0.114796	0.108573	0.117251	0.0913207	0.109856	0.113126	0.0488036	0.0952715	0.0840524	0.0800382
126	0.181731	0.156759	0.179237	0.105311	0.138644	0.0909327	0.125897	0.144716	0.16622	0.108003	0.144329	0.13999	0.0969263	0.154598	0.096285	0.115224	0.120267	0.0919383	0.0941393	0.0982723	0.101629	0.103284	0.0790406	0.0846541	0.156862	0.113118	0.118795	0.099072	0.0911703	0.0923579	0.092635	0.0919541	0.0875836	0.0842979	0.0886287	0.0877499	0.111249	0.0996499	0.109048	0.141953	0.135287	0.144067	0.11809	0.13653	0.139689	0.075549	0.121874	0.110687	0.106792
127	0.195563	0.171406	0.188865	0.123822	0.164732	0.104084	0.142278	0.158564	0.178429	0.121748	0.156411	0.152428	0.110172	0.168976	0.109689	0.12881	0.133957	0.105485	0.107932	0.111922	0.115287	0.116926	0.0928092	0.0983435	0.170781	0.126847	0.132484	0.113078	0.104883	0.105897	0.106459	0.105691	0.101416	0.0980506	0.102413	0.101463	0.124931	0.113561	0.122959	0.155793	0.149047	0.157939	0.131771	0.150425	0.153584	0.0893017	0.13569	0.12444	0.120576
128	0.219909	0.190979	0.208991	0.142436	0.184455	0.124891	0.166141	0.179348	0.201073	0.142618	0.178311	0.174534	0.131178	0.189031	0.13056	0.149459	0.154479	0.12615	0.12862	0.132721	0.136047	0.137725	0.113474	0.119206	0.191501	0.147591	0.153291	0.133703	0.125667	0.12676	0.127171	0.126372	0.121993	0.118723	0.123046	0.122254	0.146023	0.134226	0.143798	0.176505	0.16972	0.178659	0.152674	0.170591	0.174162	0.109982	0.156189	0.14512	0.141209
129	0.174668	0.155753	0.167939	0.102809	0.14478	0.082081	0.121764	0.136522	0.158311	0.0999825	0.13577	0.132056	0.0885971	0.146379	0.0877578	0.107084	0.111787	0.0834348	0.0855647	0.0895868	0.0928884	0.0945115	0.0704422	0.0761111	0.148454	0.104369	0.110093	0.0907111	0.082746	0.0837199	0.0846225	0.0834269	0.079389	0.0758578	0.0801174	0.0793019	0.103244	0.0911465	0.100711	0.13345	0.126657	0.135453	0.109531	0.127805	0.131154	0.066911	0.113221	0.102096	0.0981456
130	0.148216	0.125303	0.14204	0.0770612	0.118644	0.0566499	0.0963167	0.110426	0.131732	0.0740526	0.110156	0.105192	0.0625643	0.120228	0.0618834	0.0806796	0.0856359	0.0574258	0.0597377	0.0638786	0.0672198	0.0688745	0.0447578	0.0504505	0.122611	0.0787477	0.0843929	0.0647178	0.0569111	0.0579404	0.0583205	0.0577267	0.0535225	0.0500783	0.0543696	0.0534908	0.077275	0.0654067	0.074876	0.107615	0.100893	0.109681	0.083704	0.102025	0.105517	0.0413295	0.0877261	0.0764991	0.0725087
131	0.175516	0.152135	0.16968	0.105176	0.146648	0.084377	0.123973	0.13877	0.1609	0.102389	0.138295	0.13425	0.0910198	0.148446	0.0900697	0.109444	0.114155	0.0858497	0.0877182	0.0917641	0.0950815	0.0966334	0.072572	0.0782647	0.150401	0.10653	0.112247	0.0928488	0.0849313	0.085921	0.0868631	0.0858734	0.0819305	0.0782805	0.0824689	0.0814238	0.105168	0.0931892	0.102999	0.135429	0.128731	0.137432	0.111558	0.129515	0.133426	0.0690645	0.115556	0.104385	0.10045
132	0.171794	0.148541	0.165532	0.10094	0.142769	0.0804341	0.119642	0.134052	0.155389	0.0977972	0.133862	0.128881	0.0863406	0.143893	0.0856676	0.10429	0.109476	0.0813525	0.0835378	0.0877182	0.091194	0.0926825	0.0686132	0.0742347	0.146324	0.102595	0.10828	0.0885258	0.0807508	0.0817959	0.082081	0.0816297	0.0773938	0.0739576	0.0782251	0.077275	0.101138	0.0892463	0.0987077	0.13136	0.124709	0.133442	0.107583	0.125651	0.129277	0.065185	0.111566	0.100339	0.0964196
133	0.144439	0.121574	0.138897	0.074298	0.115849	0.0536254	0.0930705	0.107868	0.128652	0.0711548	0.107172	0.102041	0.0596269	0.117124	0.0588351	0.0775838	0.0827144	0.0545755	0.0567449	0.0609016	0.0642507	0.0659292	0.0417728	0.0474101	0.119467	0.0756678	0.0814	0.0617171	0.0539104	0.0549001	0.0553118	0.0547893	0.0506484	0.0471488	0.051456	0.0504267	0.074203	0.0624376	0.0719386	0.104622	0.0979002	0.106633	0.0807033	0.0986919	0.102492	0.0382654	0.0846383	0.0734429	0.0695
134	0.16379	0.140702	0.158057	0.0932842	0.13482	0.0725166	0.11178	0.126752	0.147678	0.090141	0.126174	0.121479	0.0787239	0.136268	0.0778372	0.0967125	0.101843	0.0736171	0.0757786	0.0799511	0.0833557	0.0849075	0.0607749	0.0663488	0.138477	0.0947807	0.10045	0.0807429	0.0729916	0.0740209	0.0743139	0.07372	0.0696029	0.0661588	0.0704184	0.0695317	0.0934901	0.0814396	0.0908852	0.123688	0.11676	0.125556	0.0996499	0.117757	0.121581	0.0572674	0.103648	0.0924529	0.0884704
135	0.142705	0.122571	0.136815	0.0721841	0.113126	0.0510047	0.0902914	0.104883	0.126015	0.0685816	0.104709	0.0996658	0.0570537	0.114614	0.0563015	0.0750977	0.0801728	0.0519548	0.0541875	0.0582809	0.0616854	0.0632689	0.0391521	0.0447815	0.116902	0.0731183	0.0788269	0.0591122	0.0513055	0.0522794	0.0528415	0.0521686	0.0480514	0.0445598	0.048859	0.0478456	0.0716615	0.0597694	0.0693258	0.101994	0.0951686	0.103957	0.0780589	0.0962058	0.099935	0.0357318	0.0821285	0.0709172	0.0669427
136	0.160615	0.134938	0.154447	0.0886287	0.129697	0.0682095	0.107583	0.122112	0.143244	0.0856993	0.121898	0.116926	0.0741713	0.131898	0.0735459	0.0922946	0.097338	0.0691121	0.0713765	0.0755411	0.0789377	0.080545	0.0564044	0.0621209	0.134321	0.0904339	0.0961187	0.0764278	0.0685737	0.0696663	0.0700384	0.0694446	0.065177	0.0617329	0.0660401	0.065185	0.0890167	0.0770454	0.0864752	0.119317	0.112563	0.121336	0.0954299	0.113727	0.117195	0.0530236	0.0992778	0.0881774	0.0842028
137	0.155991	0.122967	0.149815	0.0831577	0.125604	0.0643774	0.103569	0.118494	0.139491	0.0820176	0.118169	0.112975	0.0703868	0.128129	0.069793	0.0883991	0.0935218	0.0653116	0.0677107	0.071804	0.0752402	0.0768396	0.052794	0.058368	0.130568	0.0867206	0.0924054	0.0726433	0.0648287	0.0659134	0.0662063	0.0656283	0.061337	0.0579879	0.0622476	0.0614796	0.0853113	0.0733558	0.0828252	0.115596	0.108866	0.117591	0.0917245	0.11003	0.11349	0.0492945	0.0956041	0.0844008	0.0804341
138	0.160924	0.13634	0.156371	0.0918828	0.140496	0.075739	0.114123	0.128937	0.149665	0.0925796	0.128866	0.123331	0.0810517	0.138691	0.0804183	0.0990799	0.104147	0.0760161	0.0783993	0.0825402	0.0859843	0.0875678	0.0634669	0.0690804	0.141225	0.0975043	0.103126	0.0833319	0.0754698	0.076602	0.0768079	0.0763487	0.0720574	0.0686528	0.0730708	0.0721207	0.0958337	0.0840762	0.0934663	0.126197	0.11961	0.128406	0.102421	0.120798	0.124186	0.0599752	0.106253	0.0951449	0.091194
139	0.164985	0.144234	0.156102	0.0958654	0.13786	0.0798403	0.11809	0.133624	0.155556	0.0972034	0.133624	0.128929	0.0855251	0.14318	0.0850896	0.103791	0.108787	0.080442	0.0826827	0.0868315	0.0901964	0.0917799	0.067774	0.0733717	0.145524	0.101661	0.107362	0.0875836	0.0797928	0.0808141	0.081408	0.0807508	0.0765229	0.073055	0.0773542	0.0764595	0.100093	0.0883595	0.0978131	0.130584	0.123822	0.132579	0.106641	0.124946	0.128438	0.0642586	0.110624	0.0994362	0.0954853
140	0.159514	0.129958	0.155928	0.0941473	0.128691	0.0683045	0.107314	0.122801	0.14459	0.086689	0.122935	0.117836	0.0747177	0.132682	0.0742901	0.0928013	0.0980268	0.0696109	0.0720178	0.076127	0.0795473	0.0810754	0.0571408	0.0627622	0.134907	0.0910198	0.0967521	0.076895	0.0691041	0.0702601	0.0705372	0.0699276	0.0656046	0.0622396	0.0665943	0.065755	0.0895947	0.0776946	0.0870848	0.119903	0.113221	0.121977	0.0960712	0.114305	0.117821	0.0536412	0.0999508	0.0887396	0.0848125
141	0.209078	0.181161	0.198255	0.134891	0.175231	0.113609	0.152658	0.167464	0.189007	0.131486	0.167733	0.162626	0.120109	0.177234	0.119396	0.138367	0.143046	0.11497	0.117219	0.121336	0.124574	0.126245	0.102176	0.10775	0.179799	0.136086	0.141747	0.12208	0.114282	0.115255	0.115897	0.115287	0.111202	0.107647	0.112009	0.110861	0.134495	0.122793	0.132381	0.165025	0.158184	0.166854	0.141019	0.159	0.162943	0.0987315	0.145128	0.133854	0.12995
142	0.163568	0.144764	0.15995	0.0975518	0.138335	0.0761191	0.1144	0.128842	0.151565	0.0939652	0.130188	0.124843	0.0824847	0.139839	0.0817247	0.100473	0.105525	0.0773621	0.0796503	0.0837832	0.0871244	0.0887792	0.0646782	0.0702918	0.142389	0.0986602	0.104321	0.0845354	0.0767129	0.0777897	0.0781855	0.0776313	0.0734192	0.0699434	0.074298	0.0733638	0.0971322	0.0853746	0.0947252	0.127504	0.120679	0.129467	0.10353	0.121732	0.125374	0.0611866	0.10756	0.0963325	0.0924054
143	0.159316	0.131075	0.149396	0.0844325	0.125303	0.0625801	0.101701	0.116625	0.137844	0.0804499	0.116601	0.111186	0.0687874	0.12634	0.0681303	0.0867919	0.0918195	0.0636885	0.0660005	0.070173	0.0735459	0.0751452	0.0510363	0.0566657	0.128881	0.0850025	0.0907506	0.0709172	0.0631422	0.0641636	0.0645436	0.0639815	0.0597615	0.0563173	0.0606641	0.059714	0.0835694	0.0716852	0.0810992	0.113806	0.107077	0.115833	0.0899272	0.108209	0.111764	0.0475447	0.0939414	0.0827381	0.0787635
144	0.189522	0.159016	0.173473	0.107441	0.147765	0.0856438	0.125263	0.139911	0.160536	0.103292	0.139673	0.134653	0.0919383	0.149396	0.0912969	0.110133	0.115057	0.0867681	0.08908	0.0932051	0.0964908	0.0981298	0.074108	0.0796186	0.151842	0.107947	0.113656	0.0940127	0.0862297	0.0871798	0.0878132	0.0870927	0.0829994	0.0794444	0.0838228	0.0827856	0.106411	0.0946777	0.10425	0.136934	0.130085	0.13881	0.112928	0.131082	0.134804	0.0705847	0.116958	0.105754	0.101804
145	0.157662	0.136625	0.1536	0.0891275	0.130821	0.068352	0.107465	0.122183	0.143838	0.0861506	0.122278	0.117021	0.0745039	0.132151	0.0738071	0.0925242	0.097631	0.0693733	0.0716694	0.0758657	0.0792227	0.0808221	0.0567449	0.0623188	0.134511	0.0907348	0.0964196	0.0765941	0.0688033	0.0699196	0.0702284	0.0696663	0.0653908	0.0619863	0.0663647	0.0654462	0.0893572	0.0773621	0.086784	0.119578	0.112801	0.121581	0.0956753	0.113941	0.117433	0.053277	0.0996024	0.088415	0.0844087
146	0.132785	0.108549	0.126094	0.06125	0.10273	0.0404031	0.0800699	0.0949153	0.115382	0.0579008	0.0939018	0.08889	0.0463413	0.103878	0.0456683	0.0643695	0.0694208	0.0412186	0.043578	0.047711	0.0510759	0.0526674	0.0285981	0.0342354	0.106443	0.0626038	0.0682411	0.0485107	0.0406802	0.0417333	0.0420658	0.0415195	0.0373232	0.0338553	0.0381941	0.0373074	0.0611074	0.0492312	0.0586213	0.0914236	0.0847333	0.0934584	0.0675048	0.0858814	0.0893572	0.0251144	0.0715031	0.0603394	0.0563015
147	0.12942	0.10558	0.123315	0.0579404	0.0999112	0.0374816	0.0769583	0.0918195	0.113949	0.0552564	0.0911228	0.0867127	0.0436097	0.101621	0.0430951	0.0617408	0.066816	0.0384317	0.0407832	0.0448607	0.0482969	0.0499041	0.0258824	0.0314722	0.103712	0.059801	0.0654858	0.0457158	0.0379091	0.0389938	0.0393659	0.0387484	0.0345362	0.0310684	0.035423	0.0345521	0.0583126	0.0464442	0.0558581	0.0886604	0.0820334	0.0907586	0.0647891	0.0833082	0.0866019	0.0224066	0.0687399	0.0576	0.0536016
148	0.129871	0.106055	0.123482	0.0588193	0.10037	0.0380833	0.0772513	0.0923896	0.114456	0.0557789	0.0920174	0.0872669	0.0442194	0.102009	0.0435147	0.062303	0.0673227	0.0390255	0.0413532	0.0454466	0.048859	0.0504425	0.0263733	0.0319789	0.104258	0.060284	0.0659846	0.0462542	0.0385346	0.0394847	0.0399756	0.0393422	0.0351459	0.0316938	0.0360089	0.0350667	0.0587718	0.0469747	0.0565074	0.0893017	0.082556	0.0912494	0.0652879	0.0838782	0.0872194	0.0229054	0.0693417	0.0581542	0.0541638
149	0.130908	0.107377	0.124725	0.0598881	0.101574	0.0392709	0.0785022	0.093213	0.114701	0.0566815	0.0928646	0.0879241	0.0452011	0.102801	0.0445836	0.0631818	0.0683124	0.040126	0.0424538	0.0465788	0.0499912	0.0516143	0.027553	0.0330557	0.10539	0.0615112	0.0672277	0.0474972	0.039651	0.0406169	0.0409732	0.040419	0.0361831	0.0327469	0.0371253	0.0362781	0.0602761	0.0481702	0.0575921	0.0903073	0.083609	0.0924767	0.0663884	0.0848838	0.08832	0.0240138	0.070458	0.0591835	0.0552247
150	0.128731	0.105248	0.122753	0.0579879	0.0999587	0.0370461	0.0763012	0.0908773	0.112215	0.0545596	0.0909644	0.0861664	0.0429921	0.10098	0.0423983	0.0611708	0.0661588	0.0378695	0.0402448	0.0443302	0.047711	0.0492391	0.0252411	0.030815	0.103142	0.0591676	0.064892	0.0451457	0.0374182	0.0384237	0.0389067	0.03821	0.0339503	0.0305379	0.0349004	0.0340691	0.0582255	0.045985	0.0553593	0.0880824	0.0813367	0.0901331	0.0641082	0.0826431	0.0862852	0.0217811	0.0682649	0.056927	0.0530078
151	0.152594	0.129657	0.146648	0.081598	0.123505	0.060957	0.10079	0.116221	0.137432	0.0791752	0.114076	0.110758	0.0675681	0.125184	0.0667605	0.0860793	0.0907506	0.062493	0.0646307	0.0687795	0.0720178	0.0735617	0.0495003	0.0550426	0.127551	0.0835694	0.0893888	0.0698484	0.0618438	0.062778	0.0635064	0.0624693	0.0584076	0.0549951	0.0593102	0.0584867	0.082944	0.0703789	0.0798482	0.11254	0.105659	0.11459	0.0884071	0.10676	0.110481	0.0459454	0.092445	0.0811467	0.0771483
152	0.133774	0.110394	0.127963	0.0629918	0.10406	0.041955	0.0816297	0.0964433	0.117615	0.0597931	0.0957466	0.0913524	0.0481623	0.106095	0.0475606	0.0663647	0.0713527	0.0431188	0.0453041	0.0494766	0.0528574	0.054425	0.0303795	0.0360089	0.10843	0.0644011	0.0700622	0.0504505	0.0426042	0.0437918	0.0441244	0.0433722	0.0391046	0.0356843	0.0401735	0.0393897	0.0641636	0.0512818	0.0605453	0.0933397	0.0865148	0.0953111	0.0692704	0.0876074	0.0916374	0.0268642	0.0735063	0.0621367	0.058178
153	0.122587	0.0992541	0.116752	0.051931	0.0931259	0.0306725	0.0701968	0.0846066	0.106309	0.0484948	0.0846621	0.0803233	0.036864	0.0947411	0.0362068	0.0549634	0.0599911	0.0317651	0.0340216	0.0381308	0.0415037	0.0430555	0.0190416	0.0246077	0.0970926	0.0530474	0.0587084	0.0390334	0.0312584	0.0324381	0.0327865	0.0320501	0.0277984	0.024283	0.0287089	0.0279568	0.0525882	0.0398014	0.0492074	0.0819226	0.075161	0.0839257	0.0579483	0.0763883	0.0802995	0.0155658	0.0621525	0.0507751	0.0467926
154	0.115897	0.0924212	0.109887	0.0450824	0.0864593	0.0239822	0.0633481	0.0779084	0.0993728	0.0415749	0.0778134	0.0727699	0.0298649	0.0877578	0.0293582	0.0479564	0.0530712	0.0248056	0.0272046	0.0312742	0.0346629	0.0362781	0.0122247	0.0178382	0.0901568	0.0462383	0.0519073	0.0320818	0.024386	0.0254944	0.0257715	0.0251856	0.0208785	0.0174185	0.0218444	0.021021	0.0452486	0.0329211	0.0423192	0.0750819	0.0683282	0.0771087	0.0511472	0.0697138	0.0732054	0.00875678	0.0552564	0.0439581	0.0399756
155	0.116609	0.0931496	0.11056	0.0456683	0.087164	0.0247343	0.0642269	0.0788744	0.100418	0.0423904	0.078526	0.073728	0.0307358	0.0886367	0.0300866	0.0487878	0.053855	0.0256449	0.0280043	0.032066	0.0354547	0.0370382	0.0130164	0.0185983	0.0908852	0.0470142	0.0527069	0.0329052	0.0251065	0.0262862	0.0265712	0.0258745	0.0216544	0.018242	0.0225491	0.0218128	0.0461354	0.0336732	0.0430476	0.0758578	0.0690962	0.0778847	0.0518835	0.0704026	0.0739022	0.00952478	0.0560006	0.0446786	0.0406881
156	0.120568	0.0971797	0.114582	0.0497458	0.0910357	0.0286218	0.0680511	0.082651	0.10391	0.04627	0.0825956	0.077853	0.0346867	0.0926192	0.033982	0.0527465	0.0578137	0.0296195	0.0318284	0.0360089	0.0394055	0.0409653	0.0169197	0.0225412	0.0949073	0.0509572	0.056642	0.0368719	0.0291048	0.0302924	0.0305458	0.0299441	0.0255182	0.0221136	0.0266345	0.025819	0.0502763	0.0376874	0.0470142	0.0798165	0.0730866	0.0817959	0.0558185	0.0744326	0.0780747	0.0134519	0.0600307	0.0486136	0.0446548
157	0.146506	0.123125	0.140781	0.0759211	0.117575	0.0548368	0.0944956	0.108969	0.130837	0.073633	0.114828	0.108779	0.0619388	0.120291	0.0607432	0.0803629	0.0845987	0.0561986	0.0582967	0.0623822	0.0656679	0.0673939	0.0432534	0.0488511	0.12132	0.0771642	0.0829915	0.0633402	0.055486	0.0566895	0.0574258	0.0563015	0.0519152	0.0486057	0.053087	0.0521923	0.0764516	0.0639736	0.0734192	0.106301	0.0996658	0.108312	0.0822947	0.101257	0.10444	0.0397301	0.086396	0.0749789	0.0709648
158	0.129934	0.106617	0.124171	0.0593181	0.100679	0.0380199	0.07756	0.092152	0.113292	0.0558423	0.0924608	0.0880824	0.0443777	0.102207	0.0436889	0.0626434	0.0675365	0.0392947	0.0414245	0.0455812	0.0488986	0.0505455	0.0264841	0.0320897	0.104503	0.0604661	0.0661192	0.0465392	0.0387879	0.0399201	0.0403002	0.0394847	0.035138	0.0317889	0.0361831	0.035423	0.0599911	0.0472122	0.0565786	0.0894284	0.0826748	0.0913682	0.0653987	0.0839257	0.0876549	0.0229054	0.0695871	0.0581938	0.0541717
159	0.134582	0.111225	0.128707	0.0641003	0.105287	0.0429684	0.0825006	0.0974409	0.118343	0.0608382	0.0975518	0.0930309	0.0494291	0.107148	0.0486769	0.0677107	0.0724532	0.0442352	0.0464046	0.0504584	0.0537679	0.0553831	0.0313455	0.0368957	0.109206	0.0652008	0.071036	0.051353	0.0435543	0.0445836	0.0451774	0.044346	0.0401735	0.0367452	0.0411157	0.0401418	0.0641557	0.0519865	0.0615746	0.0942343	0.0874965	0.0962058	0.0702363	0.0888029	0.0922866	0.0278063	0.0744247	0.0630551	0.0591043
160	0.137741	0.114321	0.1317	0.0668951	0.108494	0.0461275	0.0855251	0.10045	0.121518	0.0636885	0.0996579	0.0950736	0.0522002	0.109856	0.0515114	0.0703472	0.0753194	0.0471093	0.0493895	0.0535066	0.0568557	0.0584155	0.0343066	0.0399439	0.112152	0.0683757	0.0741476	0.0543142	0.0465471	0.0476714	0.0480514	0.0472597	0.0430872	0.039651	0.0440056	0.0431742	0.0674415	0.0550743	0.0644882	0.0972668	0.0903944	0.0992224	0.0732292	0.0915503	0.0951607	0.0308625	0.0772513	0.066048	0.06201
161	0.124804	0.101194	0.118589	0.0539342	0.0953507	0.0331507	0.0723978	0.0869581	0.107979	0.0506563	0.086879	0.0815346	0.0390492	0.0967442	0.0384079	0.0570457	0.0621763	0.0339899	0.0363098	0.0404031	0.0438314	0.0454545	0.0213694	0.0269433	0.0991353	0.0553356	0.0610124	0.0412899	0.0333882	0.0345283	0.0348292	0.0342987	0.0300232	0.0266029	0.0309813	0.0300707	0.0539817	0.042042	0.0514401	0.084187	0.0774413	0.0861268	0.0601969	0.0785972	0.0821285	0.0178619	0.0642586	0.0530632	0.0490807
162	0.12326	0.0996895	0.117084	0.0523586	0.0938226	0.0315355	0.0707906	0.0855092	0.106467	0.0489857	0.0850659	0.0798561	0.0372994	0.0950736	0.036674	0.0553356	0.0604424	0.0322243	0.0345996	0.0387563	0.0421687	0.0438077	0.0197146	0.0253123	0.0974805	0.053665	0.0593418	0.0395401	0.0317176	0.032834	0.0330952	0.0325806	0.0283447	0.0249085	0.0292394	0.0284002	0.0522319	0.0403319	0.0496904	0.0824927	0.0758261	0.0845512	0.0585976	0.076895	0.0804104	0.0162547	0.0625405	0.0512976	0.0473547
163	0.130394	0.107005	0.124622	0.0600782	0.101431	0.0389384	0.0779718	0.0926984	0.113909	0.0563807	0.0927142	0.0874015	0.0448211	0.102461	0.0441956	0.0628018	0.0679086	0.0397539	0.0420975	0.0462067	0.0496191	0.0512264	0.0271413	0.0327944	0.104931	0.0611549	0.0667922	0.0470618	0.0392551	0.0402685	0.0405298	0.0400864	0.0358347	0.0323668	0.0367531	0.0358505	0.0597298	0.0477981	0.0571724	0.0899906	0.083229	0.0920016	0.0660321	0.0843454	0.0878528	0.0237288	0.0700384	0.0588272	0.0548447
164	0.13999	0.115145	0.133276	0.0680986	0.109919	0.0475922	0.086776	0.101629	0.12284	0.065177	0.101352	0.0963008	0.0535225	0.11121	0.0528574	0.0714952	0.0766337	0.0484315	0.0508226	0.0549159	0.0583363	0.0599436	0.0358347	0.0415037	0.113656	0.0698325	0.0754461	0.0556839	0.0478931	0.0490411	0.0493182	0.0487165	0.044449	0.0410682	0.0453832	0.0445123	0.0684311	0.0564599	0.06585	0.0986919	0.0918908	0.100663	0.0747018	0.0931101	0.0966096	0.0323985	0.0787318	0.0675206	0.063546
165	0.143592	0.112928	0.131637	0.0664914	0.107821	0.0454703	0.0843295	0.0990878	0.120101	0.0627068	0.0992382	0.0938781	0.0513055	0.108937	0.0507434	0.0693021	0.0744326	0.0462779	0.0486453	0.052794	0.0561907	0.0577821	0.0337286	0.0392947	0.111439	0.0677423	0.0733875	0.053562	0.0457237	0.0468876	0.0471488	0.0466105	0.0423429	0.0388909	0.0432376	0.0423904	0.0662538	0.0543538	0.0637361	0.0964988	0.0897214	0.0985415	0.0725878	0.0908773	0.094361	0.030237	0.0765149	0.0653037	0.0613925
166	0.151676	0.13018	0.154819	0.086784	0.128406	0.0666655	0.10539	0.120196	0.141526	0.0841316	0.120528	0.115121	0.0728966	0.130117	0.0720653	0.0908852	0.0960079	0.0679007	0.0700305	0.0740922	0.077473	0.0790406	0.0549951	0.0606403	0.132714	0.0889771	0.0946777	0.074971	0.0671564	0.0681461	0.0685816	0.0680749	0.0639419	0.0604186	0.0647178	0.0637281	0.0874728	0.0756203	0.085153	0.117852	0.111067	0.119768	0.0938701	0.112104	0.11577	0.0515985	0.0979556	0.0867285	0.0827539
167	0.153362	0.115707	0.135738	0.0700384	0.111344	0.0492074	0.0881695	0.102967	0.124131	0.0666101	0.102959	0.0976468	0.0551614	0.11273	0.0545201	0.0732529	0.0783597	0.0501575	0.0523902	0.0565549	0.0599673	0.0614954	0.0374657	0.043103	0.115216	0.0714002	0.0770692	0.057307	0.049532	0.0506246	0.0509572	0.0504109	0.0462779	0.0427863	0.0470855	0.0461354	0.0699434	0.0580829	0.0674969	0.100188	0.0935059	0.102223	0.0763566	0.094559	0.0981614	0.0340137	0.0803233	0.0690962	0.0651137
168	0.125786	0.101645	0.118573	0.0534433	0.0950023	0.0325569	0.0717407	0.0864039	0.107631	0.0499992	0.0862456	0.0809883	0.038305	0.0961029	0.0377587	0.0563411	0.0614321	0.033214	0.0356209	0.0397776	0.0431505	0.0447498	0.0207518	0.0263495	0.0985256	0.0546705	0.0603474	0.0405219	0.0328023	0.0338237	0.0341008	0.033594	0.0293344	0.0259457	0.0301974	0.0294136	0.0531978	0.0413453	0.0507276	0.0834903	0.0767366	0.0856043	0.0596269	0.0779559	0.0813921	0.0172523	0.0635777	0.0523586	0.0483998
169	0.115374	0.0917958	0.108953	0.0444806	0.0858814	0.0233963	0.0626197	0.07756	0.0984544	0.0409257	0.0771563	0.0717644	0.0293265	0.0870294	0.0286456	0.0473389	0.0523427	0.0242593	0.026492	0.0306804	0.0340058	0.035613	0.0115833	0.0171969	0.0893809	0.045502	0.051258	0.0314722	0.0236496	0.0246789	0.0250352	0.0245206	0.0203243	0.0168327	0.0211873	0.020253	0.0440135	0.0322006	0.0416303	0.0744168	0.0675523	0.076412	0.050498	0.0687162	0.0722553	0.00813921	0.0544646	0.0432455	0.0392947
170	0.141296	0.110394	0.139942	0.0738705	0.114986	0.0515193	0.0907506	0.105643	0.126609	0.0690408	0.105168	0.100006	0.05741	0.114986	0.0567607	0.0754461	0.0805687	0.0522636	0.0545676	0.0586926	0.0620655	0.0636885	0.0396034	0.0452091	0.117369	0.0735459	0.0792386	0.0595239	0.0516856	0.0527545	0.0531741	0.0525644	0.0484156	0.0449636	0.0492074	0.0482969	0.0720574	0.0602365	0.0696979	0.102469	0.0956674	0.104424	0.0784626	0.0967046	0.100299	0.0361118	0.0825243	0.0713448	0.0673227
171	0.134717	0.103355	0.128842	0.0621763	0.102667	0.0403952	0.0793732	0.0942343	0.115271	0.0577029	0.0939968	0.0886683	0.0461354	0.103854	0.0455653	0.0641874	0.0693179	0.0410286	0.0434751	0.0474814	0.0509572	0.0525803	0.0285427	0.0340929	0.106269	0.0624693	0.0681224	0.0483365	0.0405298	0.0415987	0.0418916	0.0413849	0.0371728	0.0337207	0.0380437	0.0371728	0.0610362	0.0490886	0.0584788	0.0913286	0.0845275	0.0933872	0.0673781	0.0856834	0.0891671	0.0250194	0.0713527	0.0601732	0.056159
172	0.132848	0.10771	0.126744	0.0633243	0.103878	0.040419	0.0793573	0.0941552	0.114978	0.0577029	0.0940443	0.0887238	0.0462146	0.103862	0.0455733	0.0641874	0.0693021	0.0411553	0.0435226	0.0475922	0.0510759	0.0526278	0.0285743	0.0341641	0.106404	0.062588	0.0682728	0.0484156	0.0406486	0.0417412	0.0420025	0.0415195	0.0372519	0.0337682	0.0381545	0.0373074	0.0611233	0.0492391	0.0586293	0.0913524	0.0845829	0.0933634	0.0673781	0.0857705	0.0893413	0.0251223	0.0714636	0.0602286	0.0562777
173	0.148913	0.118921	0.137361	0.072477	0.11383	0.0511709	0.0901172	0.104693	0.125897	0.0684549	0.104844	0.0995391	0.0570537	0.114646	0.0563728	0.0749948	0.0801966	0.0520023	0.0543142	0.0584155	0.0618438	0.0634352	0.0393976	0.0449478	0.117124	0.0733242	0.0790169	0.0592389	0.0514401	0.0525407	0.0527545	0.0523111	0.048091	0.0445836	0.0489145	0.0480277	0.0719861	0.0599515	0.0693892	0.10216	0.0953824	0.104195	0.0782489	0.0965225	0.100093	0.0358743	0.0822156	0.0709964	0.0670377
174	0.124091	0.10026	0.117789	0.0530395	0.0944323	0.0321056	0.0712815	0.0859368	0.10695	0.0495162	0.0858418	0.0805212	0.0379883	0.0956912	0.0373311	0.0560086	0.0610916	0.0329052	0.0352251	0.0393501	0.0427467	0.0442906	0.0202768	0.0258982	0.0980348	0.0542034	0.0599119	0.0401102	0.0323035	0.0333803	0.0337366	0.0332378	0.028994	0.0255261	0.0298966	0.0289465	0.0527782	0.0409178	0.0502604	0.083039	0.0762932	0.0850184	0.0590647	0.0773859	0.08102	0.0168327	0.0631264	0.0519389	0.0479881
175	0.122943	0.0991115	0.116506	0.0516777	0.0930071	0.0307042	0.0699592	0.0846858	0.105604	0.0481702	0.084472	0.0791673	0.0366027	0.0943214	0.0359772	0.0545834	0.0597377	0.031488	0.0338474	0.0379645	0.0413928	0.0429209	0.018907	0.0244731	0.0966967	0.0528495	0.0585263	0.0387959	0.0309575	0.0319868	0.0323272	0.0318443	0.0275688	0.0241089	0.0284477	0.0275846	0.0514401	0.0395797	0.0489303	0.0817326	0.0749473	0.0837357	0.05779	0.076127	0.0796344	0.015455	0.0617804	0.0505534	0.0466025
176	0.147503	0.123719	0.141359	0.0768237	0.118296	0.0560244	0.0951607	0.109935	0.130829	0.07353	0.109856	0.104614	0.0619942	0.119634	0.0613212	0.0799749	0.0851213	0.0569824	0.0592231	0.0633402	0.0668239	0.0683757	0.0443065	0.0498804	0.122041	0.0782964	0.0839416	0.064219	0.0563807	0.0575525	0.0577662	0.0572595	0.0529524	0.0495874	0.0539262	0.0530157	0.0769029	0.0649158	0.0743535	0.107092	0.100363	0.10908	0.0831577	0.101416	0.104971	0.0407594	0.0871165	0.0759528	0.0719228
177	0.151953	0.12866	0.146197	0.0816376	0.12269	0.0605215	0.100038	0.115643	0.135477	0.0782647	0.114567	0.109737	0.0669743	0.124329	0.0661351	0.0852559	0.0901331	0.0618675	0.0639736	0.0680986	0.0713765	0.07296	0.0488986	0.0544805	0.126657	0.0828094	0.088605	0.0689458	0.0611312	0.06201	0.0627543	0.0618834	0.0579088	0.0544013	0.0586847	0.0576712	0.0813288	0.0695554	0.0790644	0.111875	0.105034	0.113759	0.0877974	0.106214	0.109753	0.0453991	0.0918116	0.080545	0.0766575
178	0.135793	0.112247	0.129673	0.0648841	0.106229	0.0438631	0.083229	0.098011	0.118597	0.0613687	0.0976785	0.09254	0.0498408	0.107504	0.0491441	0.0678611	0.0729125	0.044734	0.0470142	0.0511947	0.0545201	0.056159	0.0321056	0.0376716	0.109903	0.0660559	0.0717328	0.0519627	0.0441877	0.0452249	0.0455812	0.0449874	0.0407752	0.0373311	0.0417174	0.0407594	0.064702	0.0527386	0.062105	0.0948757	0.0881933	0.0969184	0.0709252	0.0893492	0.092928	0.028606	0.0749948	0.0637044	0.0597773
179	0.129143	0.105881	0.123236	0.0585897	0.0999508	0.0375686	0.0769979	0.0921045	0.112682	0.0551614	0.0913603	0.0860635	0.0436176	0.101194	0.0428734	0.0617092	0.0667368	0.0385267	0.0406881	0.0448607	0.0482177	0.0498962	0.0257795	0.0314167	0.103545	0.0597219	0.0653433	0.0456524	0.0378933	0.0388988	0.039358	0.0387325	0.0345283	0.0311	0.035423	0.0344412	0.0581542	0.0464046	0.0558502	0.0886129	0.0818751	0.0905527	0.0646387	0.082944	0.0865148	0.0222799	0.0686291	0.0574416	0.0534512
180	0.127084	0.103949	0.121281	0.0566657	0.0979952	0.0356447	0.0750264	0.0901885	0.110734	0.0532057	0.0894522	0.0841633	0.0417728	0.0993174	0.0409653	0.0598248	0.0649078	0.0366027	0.0387721	0.0429842	0.0462779	0.0479248	0.0238159	0.029469	0.10155	0.0577662	0.0634589	0.0437601	0.0359535	0.0369432	0.037347	0.0367769	0.0326519	0.0291682	0.033507	0.0325173	0.0561907	0.0444965	0.0539658	0.0866652	0.0798245	0.0886287	0.0627384	0.0809883	0.0845512	0.0203639	0.0666655	0.0554939	0.0515352
181	0.149475	0.126174	0.143426	0.0785814	0.119729	0.0574575	0.096958	0.112397	0.132666	0.0751769	0.111265	0.106103	0.0637915	0.121035	0.0628414	0.0818355	0.0869344	0.0586688	0.0606878	0.0648445	0.0682332	0.0699276	0.0456841	0.0512976	0.123339	0.0796186	0.0853509	0.0656679	0.0578692	0.0588193	0.0592864	0.0587243	0.0546388	0.0511551	0.0554622	0.0543696	0.0780589	0.0663568	0.0758182	0.108589	0.10178	0.110513	0.0845275	0.102714	0.106483	0.0422083	0.0886208	0.0773621	0.0734033
182	0.134859	0.111938	0.128921	0.0644645	0.105699	0.0433564	0.0828014	0.0979318	0.118565	0.0610203	0.0972034	0.0920412	0.0496349	0.107077	0.0486928	0.0677186	0.0728095	0.0444806	0.0466184	0.0507196	0.0540133	0.055676	0.0315117	0.0370857	0.109238	0.0655017	0.0712181	0.051551	0.0437522	0.0446786	0.0452566	0.0446073	0.0405535	0.0370303	0.0413295	0.0401814	0.0639736	0.0522081	0.0617092	0.0944402	0.0875678	0.0963642	0.0703947	0.0884862	0.0922866	0.0280359	0.0744089	0.0632056	0.0592627
183	0.154613	0.13075	0.148287	0.0833478	0.124836	0.0625722	0.101859	0.116831	0.137409	0.0799828	0.116055	0.111249	0.068447	0.126023	0.0677107	0.0863881	0.0914949	0.0633243	0.0656917	0.0698325	0.0731579	0.0748602	0.0506801	0.0562698	0.128525	0.0846383	0.0903468	0.0704976	0.062778	0.0638707	0.0640923	0.0635302	0.059326	0.0559531	0.0602603	0.0593973	0.083419	0.0713369	0.0807746	0.113593	0.106847	0.115604	0.0896184	0.10786	0.111495	0.0472043	0.0936326	0.0823581	0.0784231
184	0.132238	0.108486	0.126055	0.0613133	0.102754	0.0403714	0.0796819	0.0945986	0.115461	0.0579167	0.0940602	0.0889059	0.0462858	0.103886	0.0456049	0.0642903	0.0693258	0.0411949	0.043483	0.0476081	0.0510205	0.0526278	0.0285268	0.0341641	0.106324	0.0625247	0.0682253	0.0483998	0.0405931	0.0416224	0.04205	0.0414957	0.0372678	0.0338316	0.0381625	0.037244	0.0610599	0.0492074	0.0586055	0.091384	0.0845671	0.0933238	0.0674335	0.0857151	0.089278	0.0251065	0.0714081	0.0602128	0.0562382
185	0.126799	0.103395	0.120687	0.0560877	0.097536	0.0350588	0.0742584	0.0889613	0.110022	0.0525011	0.0887554	0.0834032	0.0408465	0.0986048	0.0401973	0.0588272	0.0639815	0.0357634	0.0381308	0.0422796	0.0456999	0.0472439	0.0232221	0.0288673	0.100988	0.0571645	0.0628335	0.043008	0.0352488	0.0363652	0.0366502	0.0361672	0.0319155	0.0284397	0.0327706	0.0319314	0.0557552	0.0438552	0.0533087	0.0859764	0.0792623	0.088027	0.062105	0.0803787	0.0839416	0.0197701	0.0661034	0.0548922	0.0508938
186	0.127409	0.103854	0.120877	0.055771	0.0971322	0.0346946	0.0739655	0.0886446	0.10965	0.0521369	0.0882962	0.0828648	0.0404348	0.0981377	0.0398489	0.0585738	0.0636806	0.0355022	0.0377587	0.0418995	0.045312	0.0468955	0.0227787	0.028416	0.100458	0.0568003	0.0625088	0.0426517	0.034845	0.0359931	0.0362623	0.0357397	0.0315751	0.0280597	0.0324143	0.0314484	0.0552801	0.0434434	0.0528336	0.0855647	0.0788902	0.0875282	0.0616775	0.079864	0.0834824	0.0193346	0.0656758	0.0544884	0.0505217
187	0.195737	0.169942	0.187487	0.122904	0.165943	0.10159	0.141367	0.156743	0.18508	0.122326	0.156719	0.15664	0.109381	0.167867	0.108541	0.128588	0.132389	0.103625	0.105572	0.109555	0.112278	0.114179	0.0900222	0.0953982	0.167978	0.124194	0.130212	0.110584	0.102999	0.103672	0.106166	0.102706	0.0990324	0.0957624	0.100157	0.0998162	0.124891	0.111107	0.120267	0.153331	0.145674	0.155001	0.128723	0.146031	0.15075	0.0863406	0.132563	0.121273	0.117219
188	0.187336	0.162048	0.17911	0.114479	0.157606	0.0933238	0.13307	0.148588	0.174368	0.113601	0.148042	0.146094	0.100283	0.159229	0.0997529	0.11919	0.123434	0.0946381	0.0969817	0.101036	0.103894	0.105715	0.0816297	0.0869581	0.159514	0.115738	0.121756	0.101938	0.0942739	0.0953111	0.09676	0.0942027	0.0901331	0.0870532	0.091392	0.091194	0.115881	0.102595	0.111716	0.144811	0.137195	0.146522	0.120283	0.137044	0.142215	0.0779718	0.124028	0.112753	0.108739
189	0.197471	0.172341	0.18964	0.125857	0.168018	0.103324	0.143283	0.158018	0.184819	0.123854	0.158509	0.160472	0.11197	0.169482	0.110695	0.131653	0.134875	0.106221	0.10748	0.111471	0.113949	0.115889	0.0917087	0.0970688	0.169902	0.125897	0.132088	0.112769	0.105208	0.105224	0.109325	0.104804	0.101899	0.0980506	0.102429	0.101796	0.12729	0.11292	0.122231	0.155049	0.147321	0.156846	0.130378	0.148446	0.152681	0.0880666	0.134376	0.123015	0.119016
190	0.197154	0.173267	0.189831	0.124519	0.166893	0.103593	0.142785	0.157852	0.179071	0.121312	0.15748	0.152317	0.10908	0.167559	0.108636	0.127258	0.132405	0.103894	0.106617	0.110774	0.114107	0.115778	0.0916374	0.0972272	0.169411	0.125722	0.131431	0.1114	0.103553	0.104907	0.105145	0.10421	0.0995866	0.0965621	0.100972	0.100394	0.124432	0.112334	0.12155	0.15455	0.147741	0.156577	0.130607	0.147511	0.152214	0.0881458	0.13425	0.123117	0.119127
191	0.201944	0.177352	0.193496	0.12866	0.172079	0.107607	0.147147	0.162586	0.185896	0.126459	0.16208	0.159103	0.113933	0.172705	0.11345	0.132674	0.137108	0.10847	0.110932	0.115034	0.117939	0.119879	0.095802	0.101194	0.173663	0.1298	0.135786	0.115849	0.10813	0.109198	0.110505	0.108145	0.104076	0.101004	0.105414	0.105137	0.129927	0.116744	0.125635	0.159	0.151518	0.160639	0.134558	0.151027	0.156331	0.0921758	0.138153	0.126957	0.122896
192	0.15113	0.127377	0.14455	0.0796978	0.121106	0.0586768	0.097916	0.112674	0.133529	0.0761586	0.112318	0.106918	0.0645516	0.122223	0.0638865	0.0825956	0.0876311	0.0594448	0.0618279	0.0659213	0.0693021	0.0708539	0.0468005	0.0524219	0.124566	0.0807746	0.0864752	0.0666814	0.0588589	0.0598961	0.0602682	0.0597931	0.0555889	0.0521131	0.0564599	0.055486	0.0792702	0.067481	0.0768633	0.109642	0.102777	0.111558	0.0856676	0.10391	0.107536	0.0433405	0.0897451	0.0785102	0.0745514
193	0.130972	0.10657	0.124107	0.0594527	0.100901	0.0384633	0.0776946	0.0924292	0.113395	0.0559373	0.0921204	0.086776	0.0442906	0.102009	0.0436335	0.062303	0.0674415	0.0392234	0.041567	0.0457237	0.0490649	0.0506484	0.0266504	0.0322797	0.104353	0.0605928	0.0662934	0.04646	0.038685	0.039746	0.0400468	0.0395322	0.0353201	0.031868	0.036191	0.0352963	0.0590806	0.0472597	0.0566657	0.0893967	0.0826985	0.0914474	0.0655412	0.0837674	0.087354	0.0231746	0.0695238	0.058273	0.0543696
194	0.152967	0.128826	0.146371	0.0814396	0.122856	0.060482	0.0997529	0.114543	0.135493	0.0779955	0.114084	0.108803	0.0663805	0.12402	0.06566	0.0843691	0.0894363	0.0612975	0.0636252	0.0677344	0.0710835	0.0727224	0.0486611	0.0542904	0.126435	0.0826273	0.0883041	0.0685262	0.0607353	0.0617963	0.062105	0.0616221	0.0573704	0.0539262	0.0582413	0.0573466	0.0811467	0.0693021	0.0787318	0.111423	0.104749	0.113482	0.0875599	0.105746	0.109357	0.0451536	0.0915582	0.0803153	0.0763724
195	0.114551	0.0908061	0.108161	0.0435305	0.0850342	0.0226283	0.0618279	0.0765229	0.0975755	0.0400785	0.0762774	0.0708856	0.028416	0.086206	0.0277826	0.0464125	0.0515827	0.0233409	0.0257478	0.0298174	0.0332061	0.0348213	0.0107916	0.016413	0.0884704	0.0447736	0.0503871	0.0306171	0.0227945	0.0238634	0.0241801	0.0236813	0.0194217	0.0159934	0.0203322	0.0194375	0.0432613	0.0313851	0.0408307	0.0735775	0.066816	0.0756123	0.0497062	0.0679244	0.0714794	0.00737121	0.053665	0.0424696	0.0384871
196	0.121637	0.097821	0.115224	0.0504029	0.0921441	0.0296432	0.0688983	0.0836486	0.104575	0.0470697	0.083229	0.0779084	0.0353438	0.0931259	0.0348054	0.0533087	0.0584155	0.0302924	0.0326835	0.036864	0.0402527	0.0418916	0.0178461	0.0234279	0.095612	0.051741	0.05741	0.0376161	0.029762	0.0308625	0.0310921	0.0306091	0.0263891	0.0229687	0.0272759	0.0264287	0.0502921	0.0383921	0.0478139	0.0806083	0.0739655	0.0826906	0.0567686	0.0750344	0.0784785	0.0143307	0.0606641	0.0494687	0.0455099
197	0.15299	0.129919	0.147274	0.0827381	0.124329	0.0618754	0.101233	0.115897	0.137068	0.0793573	0.11554	0.110339	0.0677502	0.125421	0.0671248	0.0858101	0.0908615	0.0626751	0.0650029	0.0690962	0.0725087	0.0741318	0.0500387	0.055676	0.127844	0.0839891	0.0896343	0.0699751	0.0621209	0.0632214	0.0635302	0.062976	0.0587163	0.0553356	0.0596269	0.0587401	0.0825085	0.0706797	0.0801412	0.112833	0.106206	0.114899	0.0890009	0.107211	0.110774	0.0465313	0.0929359	0.0818118	0.077758
198	0.21618	0.193029	0.210511	0.146039	0.187637	0.125406	0.164803	0.179775	0.201287	0.14326	0.179189	0.174843	0.131953	0.189189	0.13098	0.150235	0.155081	0.126831	0.128707	0.132864	0.136189	0.137646	0.11364	0.119254	0.191327	0.147551	0.153283	0.133695	0.125968	0.126839	0.127694	0.126894	0.122912	0.119341	0.123537	0.122365	0.146102	0.134321	0.143909	0.176505	0.169752	0.178358	0.152547	0.170464	0.174383	0.110125	0.156609	0.145358	0.141439
199	0.139728	0.11596	0.133521	0.0687558	0.110386	0.0481544	0.0874015	0.102081	0.123252	0.0656283	0.101867	0.0966492	0.0540767	0.111724	0.0533879	0.0720574	0.0771325	0.0489382	0.0512818	0.0553276	0.0587876	0.0604107	0.0363414	0.0419312	0.114115	0.0702284	0.0759449	0.0561748	0.0484077	0.0494212	0.0497616	0.0492787	0.0450349	0.0415828	0.0459295	0.0450111	0.0687637	0.0569666	0.0663647	0.0991274	0.0924133	0.101162	0.0752244	0.0935693	0.0970372	0.0328736	0.0792227	0.0680274	0.0640448
200	0.207344	0.184074	0.200891	0.136276	0.17793	0.11573	0.155017	0.169435	0.191184	0.133244	0.16915	0.164542	0.121764	0.179174	0.121011	0.139823	0.144875	0.116696	0.118897	0.123015	0.126451	0.128018	0.10391	0.109563	0.181707	0.137884	0.143497	0.123846	0.116031	0.1171	0.117544	0.116966	0.112785	0.109309	0.113553	0.112658	0.136458	0.124527	0.134067	0.166775	0.160092	0.168794	0.142895	0.161185	0.164653	0.100434	0.146878	0.135651	0.13174
201	0.15284	0.129261	0.146791	0.0820097	0.123632	0.0613608	0.100632	0.115327	0.136577	0.0789456	0.11497	0.109951	0.0673623	0.124907	0.0666022	0.0854063	0.0904735	0.0623505	0.0645278	0.0686212	0.0720019	0.0735696	0.0494845	0.0551455	0.127211	0.0834982	0.0891751	0.0694446	0.0616617	0.0626355	0.0630868	0.0625088	0.0584313	0.0549318	0.0591518	0.0582413	0.0820018	0.0701809	0.0795869	0.112373	0.105572	0.114289	0.0883833	0.106681	0.110244	0.0460166	0.0923816	0.0811784	0.0772275
202	0.156205	0.132706	0.149982	0.0854855	0.12687	0.0644565	0.103775	0.118462	0.13961	0.0819464	0.118122	0.11292	0.0704976	0.12801	0.0696109	0.0883595	0.0935455	0.0653512	0.067584	0.0716852	0.0750423	0.0766891	0.0526278	0.0581621	0.130378	0.0865306	0.0922391	0.0724612	0.0646624	0.0656838	0.0660638	0.0655492	0.0614558	0.0578454	0.0622238	0.0612895	0.0850579	0.073245	0.0827223	0.115374	0.108605	0.117472	0.0914395	0.109856	0.113308	0.0491282	0.0954536	0.0842583	0.0803787
203	0.162784	0.139238	0.156498	0.0919937	0.133165	0.0709964	0.11018	0.12478	0.146237	0.0885812	0.124685	0.119539	0.0770296	0.13459	0.0763724	0.0951053	0.100188	0.0719386	0.0741951	0.0782885	0.0816059	0.0832765	0.0591914	0.0647732	0.13691	0.0931101	0.0988186	0.0791673	0.0712815	0.072287	0.0728254	0.0721524	0.0681144	0.0645832	0.0688587	0.0678611	0.0915424	0.0798165	0.0893334	0.121977	0.115224	0.123996	0.0980902	0.116356	0.119871	0.055676	0.102073	0.0908061	0.086974
204	0.18181	0.158097	0.176157	0.111708	0.153006	0.0909407	0.130188	0.144716	0.166276	0.108565	0.14459	0.139697	0.0971955	0.154526	0.0963404	0.115319	0.120291	0.0921283	0.0941631	0.0982089	0.101542	0.10307	0.0790406	0.08467	0.156791	0.112943	0.11866	0.0991511	0.0913286	0.09216	0.0929517	0.0922312	0.0882012	0.0846225	0.08889	0.0877974	0.111431	0.0996737	0.109246	0.141882	0.135136	0.143838	0.117876	0.136173	0.1398	0.0756203	0.121969	0.110734	0.106839
205	0.203544	0.179926	0.197503	0.132896	0.174217	0.11159	0.15166	0.16725	0.188849	0.130219	0.16607	0.162745	0.119452	0.176007	0.117884	0.137741	0.142333	0.11406	0.115398	0.119436	0.122484	0.123965	0.0999191	0.105707	0.178263	0.133964	0.139863	0.120718	0.112753	0.113118	0.11501	0.113419	0.110291	0.106174	0.110236	0.108977	0.132904	0.120758	0.130742	0.163331	0.156094	0.165262	0.138984	0.157543	0.161027	0.0963562	0.142983	0.131748	0.128098
206	0.151708	0.128303	0.145659	0.0810992	0.122365	0.0598802	0.099262	0.113933	0.135358	0.0776313	0.113743	0.108882	0.0661984	0.123695	0.0653037	0.0843216	0.0893097	0.0610203	0.0631739	0.0672514	0.070561	0.0721761	0.0481544	0.05376	0.125857	0.0820651	0.0878845	0.0682411	0.0603315	0.061242	0.0618913	0.0611866	0.0572358	0.05357	0.0578613	0.0569032	0.0806162	0.0687874	0.0784151	0.110964	0.104107	0.112936	0.0869661	0.105232	0.108953	0.0446311	0.0910436	0.079777	0.0758657
207	0.14345	0.119927	0.137385	0.0726908	0.113917	0.0517727	0.0911307	0.105564	0.127021	0.0693417	0.105548	0.100434	0.0578454	0.115374	0.0571487	0.0760003	0.0810042	0.0526911	0.0549239	0.0590014	0.0623742	0.0639815	0.0399122	0.0456049	0.117678	0.073823	0.0795553	0.0599119	0.0520419	0.052992	0.0536016	0.0530236	0.0488511	0.0452961	0.0496112	0.0485344	0.0722395	0.0605374	0.070078	0.102698	0.096	0.104733	0.0788269	0.0970847	0.100687	0.0364523	0.0828331	0.0716773	0.0676631
208	0.150797	0.127187	0.144709	0.0799274	0.121455	0.0589935	0.0984623	0.112951	0.134234	0.076602	0.112682	0.107647	0.0649949	0.122587	0.0643457	0.0831657	0.0881379	0.0599436	0.0621525	0.0662538	0.0696346	0.0712023	0.0471805	0.0527545	0.124962	0.0811625	0.0869186	0.0673464	0.0593497	0.0603157	0.0607907	0.060189	0.0560323	0.0525169	0.0568399	0.0558502	0.0797057	0.0677819	0.0772354	0.109959	0.103157	0.11197	0.0860951	0.104377	0.107892	0.0436968	0.0900064	0.0788189	0.0749314
209	0.139855	0.116269	0.133672	0.0690408	0.11056	0.048091	0.0873699	0.101986	0.122999	0.0655888	0.101819	0.0965067	0.0541559	0.111724	0.053372	0.0721128	0.0771879	0.049057	0.0513214	0.055391	0.058843	0.0604107	0.0362939	0.0419312	0.114147	0.0703393	0.0761745	0.0564282	0.0484156	0.0494053	0.0498012	0.0492391	0.0451061	0.0415749	0.0458979	0.0450032	0.0688112	0.0569666	0.0664518	0.0991115	0.0923816	0.101218	0.0752402	0.093593	0.0970213	0.0328577	0.0791911	0.0679878	0.0640923
210	0.14934	0.125691	0.143093	0.0783676	0.119713	0.05741	0.0967838	0.111225	0.132436	0.0749156	0.111067	0.105881	0.0633639	0.121011	0.0626514	0.0813605	0.0864752	0.058265	0.0606007	0.0646941	0.068154	0.0697059	0.0456287	0.0511947	0.123355	0.0797294	0.0855884	0.06585	0.0577583	0.0587243	0.059033	0.0585659	0.0543538	0.0509493	0.0551851	0.0542588	0.0779876	0.0662538	0.0757786	0.10847	0.101653	0.110513	0.08448	0.102872	0.106332	0.0421371	0.0884941	0.0772829	0.07334
211	0.149483	0.125944	0.14337	0.0786131	0.119974	0.0577267	0.0969817	0.111439	0.132753	0.0752798	0.111447	0.106103	0.0636885	0.12136	0.0630631	0.0817484	0.0868473	0.0586293	0.0609095	0.064987	0.0683757	0.0700305	0.0459216	0.0515589	0.123719	0.0798957	0.0855963	0.0660084	0.0580117	0.0589222	0.0594606	0.0588747	0.0547734	0.051266	0.0556048	0.0545438	0.0781855	0.0664993	0.0760003	0.108795	0.101938	0.11075	0.0847571	0.103015	0.106609	0.0424617	0.088795	0.0775442	0.0737834
212	0.153093	0.129475	0.14687	0.0822631	0.123838	0.0613925	0.100592	0.115232	0.136094	0.0788348	0.115129	0.109436	0.0672752	0.125002	0.0665309	0.0852084	0.090521	0.0622951	0.0645832	0.0686687	0.0721445	0.073625	0.0495003	0.0551455	0.127448	0.0836565	0.0893888	0.0696742	0.0617013	0.0626751	0.0629047	0.0625088	0.0583601	0.0548605	0.0591043	0.0582175	0.0819859	0.0702443	0.0797136	0.112445	0.105659	0.114559	0.08851	0.107132	0.110267	0.0460483	0.0924212	0.0812179	0.0774175
213	0.14554	0.121898	0.139372	0.0747414	0.116118	0.0537916	0.093023	0.107734	0.128771	0.0713131	0.107567	0.102215	0.0597298	0.117433	0.0590806	0.0777817	0.0828965	0.0546388	0.0569824	0.0610283	0.0645516	0.0661192	0.0420183	0.0475922	0.119863	0.0761032	0.081788	0.0620575	0.0540688	0.0551297	0.0555097	0.0549951	0.0508147	0.047323	0.0516698	0.0506959	0.074393	0.0626989	0.0721445	0.104844	0.0980823	0.106918	0.0809408	0.0992778	0.102762	0.0385504	0.0848996	0.0736884	0.0697692
214	0.256908	0.233511	0.25002	0.18622	0.227399	0.166062	0.205483	0.219395	0.240431	0.183449	0.219553	0.214296	0.171984	0.229727	0.171185	0.19006	0.195531	0.167194	0.169641	0.173695	0.177448	0.178485	0.154154	0.159989	0.232458	0.188952	0.195214	0.175389	0.16664	0.167376	0.167756	0.167329	0.163101	0.159633	0.163806	0.163109	0.186624	0.174961	0.18466	0.217399	0.210606	0.219751	0.193188	0.211675	0.215325	0.150845	0.197249	0.185911	0.182499
215	0.157741	0.134099	0.151605	0.0869581	0.128557	0.0662697	0.105366	0.12003	0.141019	0.0836486	0.119911	0.114337	0.072089	0.129721	0.0713765	0.0899589	0.0952478	0.0669981	0.0693733	0.0734509	0.0769583	0.0784706	0.0543538	0.0600307	0.132175	0.0883991	0.0941868	0.074488	0.0664676	0.0675998	0.0676869	0.0672594	0.0630472	0.059611	0.063934	0.0630472	0.0867998	0.0750977	0.084385	0.117203	0.110465	0.119277	0.0932684	0.111716	0.115097	0.0508859	0.0972747	0.0860714	0.0821522
216	0.185413	0.161874	0.179221	0.114733	0.156236	0.0939097	0.133173	0.14763	0.168635	0.111455	0.14767	0.142048	0.0997687	0.15763	0.098969	0.117829	0.123157	0.0949311	0.0972193	0.101281	0.104836	0.10615	0.0820176	0.0877895	0.160164	0.116205	0.121851	0.102009	0.0941393	0.0950261	0.0953586	0.0950419	0.0910673	0.0874094	0.0915582	0.0906002	0.114139	0.102603	0.112484	0.144946	0.138351	0.147464	0.121067	0.139602	0.142911	0.0785656	0.12497	0.113735	0.110299
217	0.15668	0.132919	0.150322	0.0856122	0.127195	0.0648208	0.104163	0.118739	0.139594	0.0822947	0.11847	0.112817	0.0706718	0.128343	0.0698801	0.0885812	0.093886	0.065565	0.0679561	0.0720019	0.0754698	0.0769742	0.0529049	0.0586055	0.130782	0.0869106	0.0926588	0.073055	0.0650504	0.0660955	0.0662459	0.0658184	0.0616537	0.0581621	0.0624297	0.0615825	0.0852638	0.0735617	0.0830231	0.11573	0.109001	0.117821	0.0918274	0.110275	0.113585	0.049437	0.0957703	0.0845671	0.0807112
218	0.124551	0.100766	0.118217	0.0535304	0.0950736	0.0327073	0.0718198	0.0865464	0.107567	0.0501496	0.086396	0.0809171	0.0384317	0.0962058	0.0378933	0.0564282	0.0615033	0.0333803	0.0358347	0.0399439	0.0433722	0.0448924	0.0208706	0.0265079	0.0987632	0.0548763	0.0604661	0.0406723	0.0329052	0.0339187	0.0342195	0.0337682	0.0295324	0.0261199	0.0303954	0.029469	0.0532533	0.0414324	0.0508938	0.0837199	0.0770137	0.0858101	0.0597773	0.0782647	0.0816217	0.0174423	0.0637202	0.0525565	0.0486848
219	0.135326	0.11155	0.128921	0.064219	0.105651	0.0432138	0.0823977	0.097148	0.118169	0.0607353	0.0969817	0.0915266	0.0491124	0.106863	0.0484552	0.0671485	0.0722236	0.0440848	0.0464679	0.05049	0.0539579	0.0555177	0.0314405	0.0371015	0.109476	0.0654225	0.0711152	0.051353	0.0434672	0.0444173	0.0447973	0.0443302	0.0401656	0.0366977	0.0409178	0.0400072	0.0637281	0.0520815	0.061725	0.0943373	0.0876232	0.0965621	0.0705135	0.0890325	0.0922787	0.0280043	0.0743614	0.0630868	0.0594368
220	0.139111	0.11539	0.132785	0.067964	0.109499	0.047038	0.0863327	0.100917	0.121962	0.0645041	0.100687	0.0952161	0.052897	0.110592	0.0521527	0.0709014	0.0761666	0.0478852	0.0501338	0.0542271	0.0576475	0.0592785	0.035138	0.0407436	0.112943	0.06912	0.0748443	0.055201	0.0472439	0.0482652	0.0485898	0.0481306	0.0439343	0.0404585	0.0447419	0.0438314	0.0675048	0.055771	0.0652562	0.0980268	0.0911624	0.100006	0.0740209	0.0923341	0.0958416	0.0316543	0.0779718	0.066713	0.0629126
221	0.137171	0.113411	0.130797	0.0660163	0.107536	0.0450665	0.0842662	0.0990165	0.12003	0.0625484	0.0988028	0.0933634	0.0509176	0.108636	0.0502842	0.0688508	0.0739892	0.0457791	0.0482098	0.0523111	0.0557235	0.0573704	0.0332853	0.0389384	0.11113	0.0671881	0.0728412	0.0530949	0.0452486	0.0463492	0.0466421	0.0461354	0.0418995	0.0385029	0.0427942	0.0418758	0.0656204	0.0538708	0.0633798	0.0961979	0.0893651	0.0982327	0.0722474	0.0905527	0.0940047	0.0297778	0.0761349	0.0649474	0.0610837
222	0.118153	0.094361	0.111795	0.0471726	0.0886842	0.0262862	0.0654304	0.0801253	0.101162	0.0436414	0.0799432	0.0744643	0.0320343	0.0898085	0.031488	0.0500071	0.0551218	0.0269592	0.0293423	0.0334674	0.0368719	0.038495	0.0144099	0.0200472	0.0922629	0.0484156	0.0540608	0.0343462	0.0264445	0.0275213	0.0278063	0.0272996	0.0230558	0.0196513	0.0239109	0.0230717	0.0468559	0.0350509	0.0444727	0.0772513	0.0705372	0.0793098	0.0533087	0.0717486	0.0750898	0.0109183	0.0572674	0.0460562	0.0421925
223	0.13212	0.108233	0.125683	0.0608541	0.102445	0.0400152	0.0792306	0.0938781	0.114923	0.0574733	0.0937355	0.0883279	0.0457712	0.103601	0.0452249	0.0638073	0.0688824	0.0407198	0.043103	0.0472359	0.0506326	0.0523032	0.0281705	0.0338237	0.106111	0.0621525	0.0678057	0.0480277	0.0401735	0.0412582	0.0416066	0.0410048	0.0368481	0.0333565	0.0377112	0.0367769	0.0606403	0.0488353	0.0583521	0.091099	0.0843612	0.0932447	0.0672198	0.0855963	0.0889375	0.0246948	0.071036	0.0598248	0.056064
224	0.127464	0.103664	0.121099	0.0564678	0.0980189	0.0355101	0.0747177	0.0895155	0.110465	0.052992	0.0892384	0.0838624	0.0414403	0.0990957	0.0407515	0.0594052	0.0645041	0.0363098	0.0386296	0.0427705	0.0461275	0.0477743	0.0237367	0.0293186	0.101613	0.0577108	0.0633481	0.0435385	0.0357555	0.036769	0.0371648	0.0366265	0.032446	0.0289306	0.033214	0.0323668	0.0561511	0.0443223	0.0537521	0.0865227	0.0798007	0.0886762	0.0627068	0.0810992	0.0844483	0.0202055	0.0665468	0.0553593	0.0514876
225	0.127409	0.103712	0.121083	0.0564044	0.0979397	0.0355576	0.0746622	0.0895234	0.110386	0.0529841	0.0892305	0.0837753	0.0414482	0.0990799	0.040704	0.0593893	0.0645357	0.0363098	0.0386771	0.0427784	0.0461908	0.0477981	0.023713	0.0293423	0.101613	0.0576554	0.063356	0.0435701	0.0357239	0.036769	0.0371094	0.0365948	0.0324539	0.0289623	0.0332536	0.0323352	0.0561036	0.0443698	0.0538471	0.0865068	0.0798403	0.0886604	0.0626038	0.0811784	0.0844166	0.0202293	0.0666101	0.0553276	0.0515035
226	0.120964	0.0972905	0.114725	0.0500783	0.0915899	0.0291444	0.0683757	0.0830786	0.104123	0.0466184	0.082849	0.0774571	0.0349954	0.0927379	0.0343304	0.0529682	0.0580829	0.0298411	0.0322402	0.0363256	0.0397697	0.0413691	0.0172998	0.0228896	0.0950815	0.0512739	0.0569587	0.0371807	0.0293898	0.0303875	0.0306962	0.0301895	0.0260486	0.0224858	0.0268483	0.0259141	0.04973	0.0379566	0.0473072	0.0801649	0.0733558	0.0821522	0.0561986	0.0745039	0.0779955	0.0138477	0.0601098	0.048954	0.0449953
227	0.120845	0.0971955	0.114654	0.0499912	0.0914315	0.0290969	0.0682253	0.0829044	0.10402	0.04646	0.0827619	0.0773542	0.0348609	0.0925717	0.034275	0.0528415	0.0579879	0.0297699	0.0321214	0.0361831	0.0396114	0.0412424	0.0171889	0.0228262	0.0949073	0.0511155	0.0568082	0.0370778	0.0292077	0.0302529	0.0306329	0.0300866	0.0258745	0.0224224	0.026785	0.0258665	0.0495716	0.0379091	0.0472597	0.0800066	0.0732212	0.081978	0.0560244	0.074393	0.0778451	0.0137448	0.0600623	0.0488511	0.0448686
228	0.114392	0.0906952	0.108145	0.0434514	0.0849946	0.0225333	0.0617567	0.0764674	0.097536	0.0400072	0.0762141	0.0708777	0.0283922	0.0860793	0.0277668	0.0463413	0.0515035	0.0232854	0.0256686	0.0298016	0.033214	0.0347975	0.0107362	0.0163497	0.0885021	0.0446944	0.0503475	0.0305775	0.0227154	0.0238001	0.0241484	0.0236259	0.0194534	0.0159538	0.0202609	0.0193583	0.0432059	0.0313376	0.0407594	0.0735221	0.0667843	0.0755648	0.0496666	0.0679957	0.0714002	0.00721286	0.0535304	0.0423667	0.0384475
229	0.120647	0.0969501	0.114353	0.0496825	0.0911861	0.028796	0.0679403	0.0826589	0.103759	0.0461908	0.0824372	0.0770612	0.0345996	0.0922866	0.0339187	0.0525882	0.0577187	0.0295007	0.0318759	0.036001	0.0394213	0.0410365	0.0169673	0.0225808	0.0947727	0.0509018	0.0565311	0.0367611	0.0289623	0.0300312	0.030332	0.0298411	0.0256765	0.0221611	0.0264445	0.0255261	0.0493341	0.037537	0.0469351	0.0797294	0.0730391	0.081883	0.0558819	0.0743535	0.0776234	0.0134756	0.059714	0.0485898	0.0446944
230	0.132246	0.108636	0.126007	0.0613766	0.102959	0.0404744	0.0798165	0.0945511	0.115612	0.0580434	0.0942343	0.0890088	0.0465471	0.104044	0.0457474	0.0646149	0.0696979	0.0415037	0.0436572	0.0477347	0.0511472	0.0526674	0.0286298	0.034267	0.106483	0.0626118	0.0682886	0.0486057	0.0407436	0.0417333	0.0422083	0.0416224	0.0375449	0.033982	0.0382654	0.037347	0.0610758	0.0492945	0.0586847	0.0914315	0.0846621	0.0935297	0.0675365	0.0859289	0.0893651	0.0251302	0.0714794	0.0602998	0.0563728
231	0.122825	0.0991749	0.116681	0.0520181	0.0934901	0.0311079	0.0702997	0.0850342	0.10615	0.048574	0.0847967	0.0794444	0.0369748	0.0945827	0.0362939	0.0549159	0.0600227	0.0318443	0.034172	0.0382654	0.0417016	0.0433643	0.0192475	0.0247977	0.0970767	0.0532295	0.0588905	0.039073	0.0312584	0.0323431	0.0326677	0.0321689	0.0279964	0.0245206	0.0288198	0.0279172	0.0516698	0.0398489	0.0492866	0.0820572	0.0752798	0.0841237	0.0581225	0.0765545	0.0799591	0.0158034	0.0620813	0.0508147	0.0469667
232	0.122286	0.0986127	0.116	0.0513926	0.0928567	0.0304112	0.0696188	0.084385	0.105461	0.0479168	0.0841237	0.0787556	0.0362702	0.0940364	0.0356051	0.0542509	0.0593418	0.0311634	0.0335228	0.0376161	0.0410444	0.0426913	0.0186458	0.0242355	0.0964433	0.0525803	0.0582809	0.0384237	0.0306171	0.0316938	0.0319868	0.0314801	0.02726	0.0238159	0.028123	0.0272679	0.0510839	0.0392392	0.0486453	0.0814	0.0746622	0.0834744	0.0575129	0.0758419	0.0793098	0.0151304	0.0615033	0.0502446	0.0463492
233	0.128296	0.104693	0.122072	0.0574891	0.0989769	0.0365077	0.0757628	0.0904498	0.111653	0.0540688	0.0902598	0.084955	0.0424221	0.100117	0.0417412	0.0604424	0.0655017	0.0373628	0.039651	0.0437206	0.0470855	0.048764	0.0246631	0.0302608	0.102437	0.0586055	0.064322	0.0445361	0.0367531	0.037822	0.0381545	0.0376241	0.0333961	0.0299757	0.0342908	0.0333644	0.057212	0.0452407	0.0547497	0.0874807	0.0807191	0.089468	0.0635381	0.0817801	0.0853905	0.0212269	0.0675048	0.0563253	0.0524061
234	0.168303	0.144669	0.162135	0.0975835	0.139048	0.0765704	0.116023	0.130797	0.15223	0.0943531	0.130378	0.125564	0.0827223	0.140314	0.0820018	0.10083	0.105802	0.0775917	0.0797849	0.0838782	0.0871719	0.0888267	0.0647495	0.0703551	0.142587	0.0986998	0.104393	0.0847571	0.0769583	0.0778767	0.0784547	0.0777738	0.0737042	0.0701651	0.0744405	0.0734509	0.0973539	0.0854063	0.0949628	0.127638	0.120782	0.129578	0.103672	0.12193	0.125532	0.0613291	0.107686	0.0964592	0.0925558
235	0.127448	0.103862	0.121312	0.0567449	0.0981614	0.0357476	0.0750502	0.0897451	0.111027	0.053372	0.0894838	0.0842899	0.0416858	0.0994203	0.0409969	0.0597377	0.0647574	0.0365314	0.0388988	0.0430001	0.0463254	0.047996	0.0239268	0.0295719	0.101693	0.0578613	0.0635144	0.0437839	0.0359772	0.0370144	0.0374182	0.0368481	0.0326835	0.029184	0.0335149	0.0325885	0.0563807	0.0445202	0.0540133	0.0867444	0.0799274	0.0887871	0.0628097	0.0810913	0.0845908	0.0204747	0.0667922	0.0555889	0.0516698
236	0.116324	0.0927142	0.110109	0.0454782	0.0870057	0.0245602	0.0637044	0.0784785	0.0995945	0.0419629	0.078241	0.0729125	0.0303558	0.0881141	0.0297065	0.0483602	0.0534987	0.0252411	0.0276717	0.0317413	0.0351459	0.0367927	0.0126839	0.0183291	0.0904973	0.0466184	0.0524061	0.0325489	0.0247343	0.0258032	0.0260882	0.0255973	0.0213694	0.0179015	0.0222324	0.0213536	0.0451457	0.0333486	0.0427309	0.0755094	0.0687716	0.0775442	0.0515906	0.0699117	0.0733875	0.00923183	0.0555414	0.0443698	0.0404031
237	0.122072	0.0984465	0.115905	0.0511868	0.0927854	0.0303083	0.0695238	0.0842108	0.105446	0.0478931	0.0840366	0.0787714	0.0362781	0.093886	0.0355655	0.0542825	0.0594131	0.0311554	0.0334278	0.0375607	0.0409257	0.0425329	0.0184716	0.0240693	0.0962375	0.0524219	0.0580829	0.0384237	0.030625	0.0316543	0.0320105	0.0314563	0.0273392	0.0238159	0.0280518	0.0271967	0.0510126	0.0390175	0.0485107	0.0812734	0.074488	0.0833082	0.0574258	0.0756044	0.0791752	0.0150116	0.0613608	0.0501575	0.0461829
238	0.167654	0.14436	0.161676	0.0970688	0.138652	0.0762853	0.115509	0.130219	0.151486	0.0939097	0.129998	0.124875	0.0823977	0.139839	0.0815901	0.100497	0.105461	0.0773225	0.0795315	0.0835694	0.0869502	0.0884466	0.0644803	0.0700542	0.142215	0.0983673	0.104044	0.0844245	0.0765941	0.0775838	0.0780113	0.0775284	0.0734113	0.0698563	0.0741713	0.0731262	0.0969421	0.0850104	0.0945194	0.127203	0.120552	0.129269	0.103395	0.121542	0.125129	0.0609649	0.107338	0.0961425	0.0921362
239	0.159301	0.135738	0.153149	0.0884546	0.130045	0.0676631	0.106902	0.121566	0.142832	0.0851925	0.12132	0.116134	0.07353	0.131217	0.0728887	0.0915582	0.0966492	0.0684945	0.0707747	0.0748839	0.0783201	0.0799274	0.0558423	0.0614796	0.133648	0.0897926	0.0955012	0.0756994	0.067869	0.0689537	0.0692625	0.0687954	0.0645753	0.0610837	0.0654542	0.0645199	0.0882725	0.0764912	0.085913	0.11866	0.11193	0.120703	0.094749	0.113094	0.116601	0.0523427	0.0987394	0.0875282	0.0836011
240	0.151581	0.12786	0.14516	0.0804579	0.122104	0.0596902	0.0989611	0.113775	0.134835	0.0771721	0.113355	0.108114	0.0655888	0.123292	0.0648841	0.0835536	0.0886762	0.060474	0.062778	0.066911	0.0703155	0.0719386	0.0479168	0.053467	0.125643	0.0818118	0.0875361	0.0677107	0.0599119	0.060957	0.06125	0.0608145	0.0565232	0.0531107	0.05741	0.0565153	0.0803549	0.0684628	0.0778609	0.110663	0.103949	0.112769	0.0868235	0.105192	0.108636	0.044354	0.0907269	0.0795315	0.0755965
241	0.128446	0.104773	0.122247	0.057695	0.0990403	0.0367136	0.0759765	0.0906794	0.112112	0.0543221	0.0904419	0.0853746	0.0426121	0.100363	0.0419945	0.0607036	0.0657788	0.0374974	0.0398014	0.043871	0.0473151	0.0489461	0.0248214	0.0303795	0.102651	0.0587955	0.0644645	0.0447657	0.0369194	0.0379487	0.0383921	0.0378378	0.0336495	0.0301816	0.0344887	0.0335228	0.0572437	0.0454466	0.0549476	0.0876549	0.0808458	0.0896184	0.0637044	0.0820493	0.085628	0.0213536	0.0677027	0.056539	0.0526199
242	0.133268	0.109658	0.127045	0.0625009	0.103989	0.0416066	0.0808696	0.0955249	0.116712	0.0591676	0.0952082	0.0901093	0.0475131	0.105129	0.0467767	0.0655096	0.0706322	0.0424062	0.0447657	0.0488115	0.0521686	0.05376	0.029659	0.0353438	0.10752	0.0636331	0.0693892	0.0496349	0.0417491	0.0428021	0.043198	0.0426517	0.038495	0.035035	0.0393184	0.0383921	0.0621446	0.0503475	0.0598169	0.0925162	0.0857784	0.0945827	0.0685578	0.0870611	0.0904419	0.0262703	0.0726116	0.0613133	0.0574654
243	0.120267	0.0966096	0.114012	0.049437	0.0907586	0.0284081	0.0676077	0.0822631	0.103553	0.0459375	0.0821285	0.0768475	0.0342274	0.0919779	0.0336653	0.0522794	0.0573704	0.0291286	0.0315038	0.0355576	0.0390096	0.0406169	0.0165872	0.0221374	0.0943531	0.0504584	0.0561511	0.0364285	0.0285664	0.0296749	0.0300074	0.0294611	0.0253123	0.0217415	0.0261595	0.0251936	0.0488828	0.0371886	0.046658	0.0793098	0.0725641	0.0813921	0.0554227	0.0738467	0.0773225	0.0131035	0.0594527	0.048194	0.044354
244	0.114677	0.0909882	0.108407	0.0437839	0.0852321	0.0228104	0.0619625	0.0767129	0.0978368	0.0402527	0.0764833	0.0711073	0.0286456	0.0863327	0.0280359	0.0465629	0.0517568	0.0235309	0.0259378	0.0299995	0.0333803	0.0350192	0.0109183	0.0165476	0.0887633	0.0448844	0.0506009	0.0307833	0.02304	0.0240614	0.0243701	0.0238634	0.0196671	0.0161913	0.0205064	0.0195721	0.0433564	0.0315513	0.0410365	0.0737517	0.0670693	0.0757865	0.0498962	0.0682807	0.0716932	0.00747414	0.0538471	0.0426359	0.0387167
245	0.115382	0.0917087	0.109159	0.0445044	0.0859764	0.0236021	0.0628018	0.0774017	0.0984702	0.0410048	0.0772592	0.0717882	0.0293819	0.0870769	0.028701	0.0473547	0.0524853	0.0242672	0.0266345	0.0307437	0.0341324	0.0357555	0.0117179	0.0173235	0.0894601	0.0456366	0.0513372	0.031583	0.0237446	0.0247977	0.0251302	0.0245839	0.0203718	0.0169593	0.0212981	0.0203718	0.0441798	0.0323431	0.0417333	0.0745118	0.0677582	0.0765229	0.050585	0.0689775	0.0723899	0.00824214	0.0545359	0.0433722	0.0393897
246	0.120655	0.0970847	0.114448	0.0498962	0.0913682	0.0289385	0.0681303	0.082841	0.104044	0.04646	0.082651	0.0773384	0.0347896	0.0925162	0.0341641	0.0527703	0.057885	0.0296828	0.032058	0.0361197	0.0395243	0.0411315	0.0170781	0.0226837	0.094844	0.0510918	0.056729	0.0369907	0.0291286	0.0301895	0.0305379	0.0300312	0.025827	0.0223274	0.0266425	0.0257874	0.0495399	0.0377428	0.0470934	0.0798878	0.0731342	0.0818909	0.0559927	0.0742584	0.0777501	0.0136894	0.0599277	0.0487007	0.0447973
247	0.121613	0.0978368	0.115303	0.050688	0.0921441	0.029762	0.0689616	0.0836565	0.104812	0.0471805	0.0834586	0.0781697	0.0355418	0.0932922	0.0349084	0.0535937	0.0587163	0.0304587	0.032834	0.0369036	0.0403002	0.0419391	0.0178698	0.023515	0.0956833	0.051836	0.0575446	0.0377824	0.0299045	0.0309654	0.0313534	0.0308071	0.026595	0.0231271	0.0274421	0.0265554	0.0502446	0.0385029	0.0479485	0.0806637	0.073918	0.0827381	0.0568082	0.0752798	0.0786131	0.0144416	0.0608066	0.0495479	0.0456999
248	0.115485	0.0918116	0.109191	0.0445915	0.0860397	0.0236734	0.0628889	0.0775205	0.0985732	0.0411078	0.0772909	0.0719624	0.0294136	0.0871798	0.0288039	0.0474735	0.0525644	0.0243543	0.0267375	0.0308387	0.0342195	0.0358585	0.0117971	0.0174344	0.0895947	0.0457554	0.051456	0.0316226	0.0238713	0.0248689	0.0252094	0.0247343	0.0204905	0.0170543	0.0213773	0.0204589	0.0442748	0.0323906	0.0417966	0.0745831	0.0678136	0.0766099	0.050688	0.0690408	0.072477	0.00834507	0.0546309	0.0434593	0.0394768
249	0.122049	0.0984386	0.115873	0.0511709	0.0926113	0.0301816	0.0694604	0.0840999	0.105145	0.0477506	0.0838624	0.0784943	0.0362068	0.0937039	0.0353913	0.0541083	0.0592151	0.0310129	0.0333249	0.0374024	0.0407752	0.0423746	0.0183607	0.0239584	0.096087	0.0523032	0.0580196	0.0382654	0.0303875	0.0314563	0.0317809	0.0313455	0.0271729	0.0236496	0.0278776	0.0269908	0.0507434	0.0389542	0.0484156	0.0810675	0.0743851	0.0831973	0.057212	0.0755965	0.0790565	0.0148929	0.0611945	0.0499912	0.0460641
250	0.137472	0.113838	0.13113	0.0665864	0.107932	0.0455337	0.0848204	0.0994757	0.120616	0.0630631	0.0992066	0.0939731	0.0514401	0.109103	0.0507117	0.0694446	0.0745276	0.0463017	0.0486373	0.0527386	0.0561511	0.0577504	0.033697	0.0392234	0.111479	0.0676236	0.07334	0.05357	0.0457316	0.0468084	0.0471409	0.0465867	0.0424458	0.0389542	0.0431901	0.0423587	0.0661113	0.0542904	0.0638073	0.0964513	0.0897293	0.0985811	0.072572	0.0909565	0.0943531	0.0302529	0.0765941	0.0653354	0.0614004
251	0.124202	0.10056	0.117908	0.0533958	0.0948282	0.032446	0.0716457	0.086301	0.10752	0.0498883	0.0861189	0.0808617	0.0382733	0.0959604	0.0376399	0.0562936	0.0613845	0.0331507	0.0354863	0.039548	0.0430238	0.0446152	0.0206093	0.0262149	0.0983515	0.054528	0.060189	0.0404427	0.0326439	0.0336257	0.0339978	0.0334911	0.0292394	0.0258111	0.0301499	0.0292394	0.0529445	0.0411949	0.0506167	0.0833319	0.0766258	0.0853984	0.0594368	0.0778609	0.0812892	0.0171573	0.0634748	0.0522319	0.0482969
252	0.114947	0.0912969	0.108763	0.0441164	0.0856438	0.0231508	0.0624059	0.0770612	0.0981773	0.0406565	0.0768554	0.0714952	0.0290098	0.0867206	0.028416	0.0469905	0.0521448	0.0238792	0.0262862	0.0303479	0.0337999	0.0353755	0.0113616	0.0169197	0.0890721	0.045312	0.0509255	0.0312109	0.0233409	0.0244572	0.0247818	0.0242197	0.0199997	0.0165872	0.0208548	0.0199838	0.0437839	0.0319314	0.0413136	0.0741001	0.0673385	0.0761745	0.0502683	0.0684866	0.0720099	0.00784626	0.0541796	0.0429526	0.038978
253	0.138644	0.115081	0.132349	0.0678136	0.109341	0.0468321	0.0860793	0.100655	0.121756	0.0643299	0.100481	0.0950736	0.0527228	0.110386	0.052026	0.0706243	0.0758024	0.047616	0.04992	0.0540292	0.0574575	0.059041	0.0349875	0.0406565	0.112722	0.0689379	0.0746622	0.0549001	0.0470063	0.0481465	0.0483681	0.0479406	0.0437285	0.0402368	0.044544	0.0436414	0.0675127	0.0556839	0.0652087	0.0976785	0.0910515	0.0998083	0.0738626	0.0921204	0.0956437	0.0315117	0.0778451	0.0666259	0.0626197
254	0.124962	0.101305	0.118604	0.0540133	0.0954299	0.033119	0.0722474	0.0869977	0.108074	0.0505455	0.0867681	0.0813525	0.0388592	0.0966492	0.0382575	0.0568557	0.0619942	0.0338078	0.0361356	0.0402606	0.0436968	0.0453278	0.0212506	0.0268958	0.0990561	0.0551851	0.0609016	0.0411632	0.0332457	0.0343462	0.0346312	0.0341404	0.0299203	0.0264604	0.0307992	0.0299045	0.0537283	0.0418837	0.0513293	0.0840445	0.0773304	0.0861426	0.0601732	0.0785497	0.0819622	0.0177907	0.0641003	0.0529286	0.0490332
255	0.126831	0.10326	0.120726	0.0560877	0.0976072	0.0351696	0.0743693	0.089088	0.110196	0.0526911	0.0889692	0.0835694	0.0410999	0.0987473	0.0404348	0.0590885	0.0641874	0.0359851	0.0383208	0.0424221	0.0458108	0.0473705	0.0233804	0.0290098	0.101115	0.057307	0.0630076	0.0432772	0.0353992	0.0364681	0.0368323	0.0363018	0.0321451	0.0286218	0.0329211	0.032066	0.0558502	0.0441085	0.0536016	0.0861268	0.0794048	0.0881933	0.0622634	0.0804499	0.0840999	0.0198809	0.0662617	0.0549872	0.0510522
256	0.142159	0.118652	0.136055	0.0714477	0.11288	0.0505455	0.0896897	0.104472	0.125516	0.0680511	0.104195	0.0989611	0.056634	0.114131	0.0558106	0.0746385	0.0796582	0.0514876	0.0536887	0.0578137	0.0612341	0.0628018	0.0386692	0.0444727	0.116554	0.0727145	0.0785814	0.0588272	0.0508859	0.0518835	0.0522952	0.0517568	0.0477031	0.0440293	0.0483998	0.047426	0.0712815	0.059801	0.0694683	0.101566	0.0948757	0.103712	0.0776313	0.096	0.0994995	0.0352409	0.0816851	0.0704264	0.0665309
257	0.141866	0.118217	0.135564	0.0709648	0.112437	0.0500387	0.0892621	0.103965	0.124939	0.0675285	0.103759	0.0983356	0.0559769	0.113688	0.0552326	0.0739576	0.0791198	0.0509097	0.0532453	0.0573229	0.0608066	0.0623347	0.0382812	0.0438947	0.116134	0.0722395	0.0780272	0.0583284	0.0503554	0.0514164	0.051741	0.0511551	0.0470142	0.0434909	0.047806	0.046943	0.0707114	0.0589143	0.0684074	0.101131	0.0943927	0.103221	0.0771721	0.0956199	0.0989532	0.0347421	0.0811388	0.0699513	0.0659925
258	0.124582	0.10094	0.118399	0.0537679	0.0952082	0.0328102	0.0720495	0.0867365	0.107805	0.0503	0.0865068	0.0811467	0.0386138	0.0963879	0.038012	0.0566499	0.0617092	0.0335782	0.0359456	0.0399914	0.043483	0.0450903	0.0209577	0.0266979	0.0988344	0.0549793	0.0606324	0.0409019	0.0330319	0.0341324	0.0343858	0.0338553	0.029659	0.026207	0.0305458	0.0296353	0.0535225	0.0418124	0.0512105	0.0837832	0.0771008	0.0858814	0.0599119	0.078233	0.0817405	0.0175611	0.0639023	0.0526436	0.0486848
259	0.130101	0.106293	0.123688	0.0590885	0.100553	0.0381704	0.0773384	0.0920649	0.113007	0.0555493	0.0918353	0.0863643	0.0439502	0.101677	0.0433564	0.0619071	0.0670931	0.0388354	0.0412661	0.0453674	0.0487957	0.0504584	0.0263416	0.0320026	0.104203	0.0602998	0.0661034	0.0463888	0.0383762	0.0394609	0.0397539	0.0392472	0.0349242	0.0315276	0.0358505	0.0350113	0.0587718	0.0470618	0.0564836	0.0891513	0.0824372	0.0912178	0.0652562	0.083712	0.0870927	0.0228816	0.0692308	0.0580038	0.0540688
260	0.125817	0.102184	0.119555	0.0549951	0.0964433	0.0341324	0.0732767	0.0879637	0.109103	0.0515193	0.0877974	0.0824372	0.0399201	0.0976389	0.0393105	0.0579008	0.0630235	0.0347975	0.0371965	0.0412503	0.0446548	0.0463413	0.0222799	0.0278618	0.100006	0.0561511	0.0619309	0.0421608	0.0342987	0.0353438	0.0356684	0.0351617	0.0309733	0.0274659	0.0318126	0.0308704	0.0546626	0.0429288	0.0522794	0.0850817	0.0782805	0.0870769	0.0610837	0.0794207	0.0829598	0.0187487	0.0651216	0.0538708	0.0499358
261	0.129483	0.105707	0.123133	0.0584947	0.100014	0.0375686	0.0768396	0.0915741	0.112603	0.0550505	0.0912811	0.0859526	0.0434276	0.101115	0.0427625	0.0614637	0.0665626	0.0383762	0.0406802	0.044829	0.0482335	0.049825	0.0257082	0.0313534	0.103664	0.0596981	0.0654146	0.0456604	0.0377507	0.0387959	0.0391284	0.0386771	0.0344887	0.0309654	0.0352805	0.0344016	0.0582096	0.0464046	0.0557631	0.088605	0.0818038	0.0907348	0.0646782	0.0832132	0.0865068	0.022272	0.0685974	0.0573624	0.0534908
262	0.134059	0.110402	0.127852	0.0631818	0.104717	0.0422954	0.0815584	0.0963325	0.117369	0.0597931	0.096	0.090719	0.0482573	0.105873	0.0474814	0.0662222	0.071329	0.043103	0.0454307	0.0495083	0.0529682	0.0544884	0.0304587	0.0361118	0.108296	0.0643774	0.0701492	0.050395	0.0424617	0.0435147	0.0439343	0.0433722	0.0392313	0.0357159	0.0400389	0.0391759	0.0629522	0.0511076	0.060577	0.0933238	0.0865148	0.0953666	0.0693654	0.087837	0.0912257	0.0269988	0.0733163	0.062113	0.0582492
263	0.143196	0.119372	0.13687	0.0722078	0.113806	0.0513055	0.090616	0.105311	0.126229	0.0687874	0.105066	0.0997054	0.057212	0.114899	0.0566024	0.075256	0.0802916	0.052129	0.0544409	0.0585659	0.0619704	0.0635856	0.0394926	0.0451536	0.117409	0.0735063	0.0792227	0.059611	0.0515668	0.0526515	0.0530078	0.0524219	0.0482494	0.0447815	0.0490411	0.048186	0.0719703	0.0602286	0.0696188	0.102366	0.0956833	0.10444	0.0783914	0.0968709	0.100268	0.0360406	0.0823739	0.0711548	0.0672673
264	0.186861	0.162222	0.179791	0.114313	0.156118	0.0933872	0.132888	0.148002	0.168532	0.111225	0.147749	0.14242	0.0997766	0.157487	0.0991432	0.117868	0.122959	0.0947252	0.096958	0.101051	0.104535	0.105802	0.0817009	0.0876153	0.160567	0.115889	0.121534	0.101899	0.0940285	0.0949153	0.0955487	0.0948757	0.0908932	0.0872511	0.0914157	0.0905289	0.114353	0.102405	0.112278	0.145287	0.138406	0.147614	0.121194	0.137409	0.142793	0.078233	0.12482	0.113561	0.110006
265	0.141866	0.1179	0.135303	0.0703789	0.112033	0.0495003	0.0888188	0.103625	0.124638	0.0670139	0.103324	0.0980902	0.0554543	0.113157	0.0547813	0.0734588	0.0785418	0.0503159	0.0527149	0.0568161	0.0602444	0.0619071	0.0377191	0.0435147	0.115952	0.0716615	0.0773542	0.0576475	0.0497379	0.0508305	0.0512501	0.050593	0.0464442	0.0428892	0.0472122	0.0463808	0.0701572	0.0583521	0.0680274	0.10083	0.0940602	0.103078	0.0769266	0.0954061	0.0986207	0.034267	0.08064	0.0694683	0.0657392
266	0.15835	0.134194	0.151977	0.0871878	0.129372	0.065945	0.105968	0.121859	0.143735	0.08486	0.120584	0.11748	0.0742109	0.130726	0.0725799	0.0925717	0.0970451	0.0688191	0.070078	0.074013	0.0770058	0.0784231	0.054338	0.0601573	0.132816	0.0885654	0.0942819	0.075359	0.0674019	0.0678928	0.0698325	0.0679561	0.064797	0.0606957	0.0647574	0.0637202	0.087932	0.0752165	0.0849471	0.118019	0.110655	0.119753	0.0935218	0.112088	0.115469	0.0508226	0.0974172	0.0861268	0.0822947
267	0.16603	0.141945	0.159451	0.0943848	0.13634	0.0735063	0.113173	0.128414	0.149554	0.0915582	0.127686	0.122999	0.0803391	0.137496	0.0791673	0.0983831	0.103403	0.0751135	0.0770058	0.0810358	0.0844245	0.0859605	0.0617646	0.0676156	0.140013	0.0957466	0.101503	0.0821285	0.0741159	0.0750502	0.0759211	0.0749235	0.0711706	0.0674335	0.0715744	0.0706243	0.0945115	0.0825006	0.092255	0.125168	0.118129	0.1271	0.100948	0.119277	0.122698	0.0582334	0.104685	0.0935059	0.0897768
268	0.175579	0.150393	0.168809	0.1041	0.14725	0.0820968	0.122365	0.137852	0.163719	0.103545	0.137733	0.140386	0.0936643	0.148541	0.0907902	0.113221	0.116245	0.0879637	0.0869898	0.0908615	0.0929755	0.0946777	0.0706876	0.0760161	0.148944	0.104915	0.111012	0.0930626	0.0853113	0.0846937	0.0901647	0.085248	0.0842424	0.0787477	0.0825956	0.0811863	0.106807	0.0919937	0.101503	0.134709	0.126403	0.135643	0.109452	0.127963	0.131795	0.067006	0.113506	0.102239	0.0981456
269	0.198326	0.174225	0.192309	0.12782	0.170456	0.106047	0.146894	0.163236	0.1882	0.127013	0.161573	0.162301	0.118312	0.172	0.114313	0.137021	0.140496	0.111985	0.111004	0.114875	0.117179	0.118763	0.0947015	0.100275	0.173227	0.128881	0.134907	0.116973	0.109064	0.108438	0.113252	0.108977	0.108153	0.102651	0.106277	0.104717	0.129634	0.115905	0.125936	0.158841	0.150552	0.160061	0.1336	0.152183	0.15592	0.0909802	0.137575	0.126269	0.122571
270	0.157772	0.1336	0.151359	0.0866494	0.128486	0.065375	0.105256	0.121035	0.143173	0.0841316	0.119879	0.116942	0.072952	0.130069	0.0717644	0.0913999	0.0959445	0.0675523	0.0691912	0.0731896	0.0762616	0.077758	0.0538075	0.0595002	0.132056	0.0878845	0.0935614	0.0744405	0.0665309	0.067196	0.0688508	0.0671168	0.0636331	0.0597773	0.0639023	0.062976	0.0871244	0.0745197	0.084282	0.117259	0.109951	0.119	0.0928567	0.111423	0.114796	0.0502367	0.0967759	0.0855172	0.0816534
271	0.15744	0.134012	0.151407	0.0867365	0.128398	0.0657629	0.105541	0.120346	0.141708	0.0837832	0.119768	0.114962	0.0726037	0.129602	0.071329	0.0905289	0.0956516	0.0674335	0.0692308	0.07334	0.0765229	0.0781143	0.0539262	0.0595398	0.131914	0.0879399	0.0937276	0.0743139	0.0664201	0.0671802	0.0680194	0.0672277	0.0634906	0.0597773	0.0638865	0.0628335	0.086586	0.0747335	0.084575	0.117084	0.110014	0.118969	0.092928	0.110948	0.114764	0.0504663	0.096863	0.0856201	0.0819622
272	0.177907	0.154217	0.172087	0.107821	0.150069	0.086206	0.126981	0.143513	0.167012	0.106768	0.141644	0.140908	0.0971401	0.151906	0.0940206	0.11543	0.119737	0.0913207	0.0909644	0.0948678	0.0972668	0.0988899	0.074781	0.0803708	0.153022	0.108977	0.114947	0.0967996	0.08889	0.088415	0.0922708	0.0889692	0.0873619	0.0824372	0.0861743	0.0846304	0.109048	0.0959683	0.106024	0.138786	0.130615	0.13995	0.113601	0.13174	0.135944	0.0711706	0.117741	0.10634	0.102714
273	0.135928	0.112516	0.129966	0.0652721	0.10672	0.0441323	0.0837674	0.0984702	0.12014	0.0620338	0.0980427	0.0934743	0.0506167	0.107971	0.0496191	0.0686924	0.0736646	0.0454149	0.0473785	0.0514639	0.0547734	0.0563569	0.0322797	0.0378774	0.110038	0.0661984	0.0719228	0.0524298	0.0446073	0.0454466	0.0462304	0.0454228	0.0415037	0.0378853	0.0421766	0.0410207	0.0649078	0.0530395	0.0626593	0.0953032	0.088225	0.0970688	0.0711627	0.0891196	0.0931259	0.0288277	0.0752165	0.0639102	0.0601019
274	0.134147	0.110655	0.127963	0.0631027	0.104622	0.0420737	0.0815821	0.096	0.117464	0.0597615	0.0957941	0.0906715	0.0482098	0.105636	0.0473151	0.0662142	0.0713131	0.0431188	0.0452011	0.0493024	0.0526278	0.0542509	0.0301895	0.035803	0.107932	0.0640844	0.0697455	0.0502288	0.0423667	0.0433009	0.0438235	0.0432059	0.0392313	0.0356684	0.0399281	0.0388671	0.0626118	0.0508226	0.0605057	0.0931259	0.0861506	0.0950103	0.0690725	0.0871482	0.0909248	0.026682	0.0730391	0.0617804	0.05798
275	0.144107	0.121043	0.138382	0.0738546	0.115192	0.0527149	0.092445	0.107069	0.128992	0.0708143	0.10672	0.102271	0.0595081	0.116633	0.0583046	0.0775363	0.082556	0.0542271	0.0560165	0.0601573	0.0632689	0.0649949	0.0408386	0.0464284	0.118533	0.0747493	0.0805133	0.0610916	0.0533483	0.0539579	0.0550505	0.0540767	0.0504029	0.046753	0.0509334	0.0496745	0.0734588	0.06163	0.0715031	0.103902	0.0966492	0.105588	0.0796344	0.0971242	0.101693	0.0373232	0.0838149	0.0725008	0.0687954
276	0.185357	0.161818	0.179253	0.114654	0.156213	0.0935772	0.133252	0.147971	0.169372	0.111455	0.147488	0.142698	0.100101	0.157266	0.0990403	0.118161	0.123228	0.094939	0.0967996	0.100909	0.104155	0.105778	0.0816534	0.087259	0.159411	0.115517	0.12132	0.101891	0.094076	0.0947886	0.0956437	0.0948598	0.0910594	0.0874094	0.0915899	0.0904419	0.114147	0.102326	0.112223	0.144685	0.137599	0.146458	0.120497	0.138248	0.142468	0.0781776	0.124614	0.113331	0.109579
277	0.134835	0.111392	0.128652	0.0637519	0.105327	0.0427388	0.0823581	0.0969026	0.118359	0.060577	0.0965859	0.0916057	0.0490728	0.106443	0.0480594	0.0669981	0.072089	0.0439027	0.0459058	0.0500625	0.053372	0.0549872	0.0308863	0.0364444	0.108636	0.0647416	0.0704264	0.0509413	0.0431505	0.043966	0.0446311	0.0439422	0.0399835	0.0363731	0.0406644	0.0395876	0.0633956	0.0516222	0.0612975	0.093886	0.086776	0.0956674	0.0697375	0.0877024	0.0916295	0.0274025	0.0737676	0.0624613	0.0586847
278	0.116205	0.0925638	0.109911	0.0450745	0.0866335	0.0241643	0.063546	0.0781776	0.0994045	0.0417253	0.0779163	0.0725958	0.0301578	0.0877341	0.0293582	0.0481385	0.0532612	0.0249956	0.0272521	0.0314484	0.0348133	0.0364048	0.0123197	0.0179094	0.0900301	0.0462462	0.0519548	0.0322402	0.0243939	0.0254628	0.0258032	0.0253123	0.0211319	0.0176561	0.0219553	0.0210289	0.0448053	0.0329844	0.0424617	0.0751848	0.0683361	0.0771879	0.0512105	0.0693812	0.0730233	0.00885971	0.0551535	0.0439818	0.0400547
279	0.123878	0.100386	0.117646	0.0527307	0.0942819	0.0317334	0.0712735	0.0856913	0.107069	0.0493658	0.0854855	0.0802678	0.0377983	0.0953032	0.0369511	0.0558264	0.0609016	0.0327627	0.0348767	0.0389859	0.0422479	0.0439977	0.0197701	0.0254469	0.0976151	0.05376	0.0594289	0.0398489	0.0319868	0.0329527	0.0334674	0.0328656	0.0288515	0.0252965	0.0295957	0.0285585	0.0523111	0.0405298	0.0502129	0.0828569	0.0758024	0.08467	0.0587638	0.0767287	0.0805687	0.0163734	0.0626751	0.051456	0.0476081
280	0.157503	0.133751	0.151423	0.0868156	0.128193	0.0656917	0.105335	0.120283	0.14147	0.083609	0.119602	0.114741	0.0721445	0.129499	0.0711944	0.0901647	0.0951924	0.0669664	0.069025	0.0731104	0.0763645	0.0779084	0.0539183	0.0595556	0.131779	0.0879399	0.093688	0.0741476	0.0662063	0.0671089	0.0677582	0.0669981	0.0630235	0.0594843	0.0636965	0.0627226	0.086586	0.0745989	0.0841633	0.116902	0.109927	0.118834	0.0928963	0.111257	0.114741	0.0504029	0.0967759	0.0856043	0.0816376
281	0.184668	0.161209	0.178857	0.114091	0.155674	0.0931813	0.132714	0.147234	0.168691	0.110909	0.147036	0.141922	0.0995153	0.156909	0.0986207	0.11752	0.122619	0.0943927	0.096475	0.100521	0.103886	0.105509	0.0814	0.0870136	0.159206	0.115279	0.121067	0.101518	0.0936801	0.0945431	0.0951845	0.0945194	0.0904894	0.0869186	0.0911703	0.0901647	0.113854	0.102041	0.111692	0.144281	0.137393	0.146221	0.120275	0.13843	0.14223	0.0779005	0.124289	0.113054	0.109159
282	0.194755	0.171161	0.1882	0.123996	0.165065	0.103522	0.14307	0.157321	0.178548	0.121186	0.157187	0.151716	0.109571	0.167226	0.108842	0.127591	0.132769	0.104575	0.106871	0.110869	0.114369	0.11577	0.0916928	0.0973459	0.169601	0.125865	0.131565	0.111708	0.103949	0.104765	0.105263	0.104796	0.100663	0.0971242	0.10136	0.100426	0.12398	0.11235	0.121882	0.154566	0.147828	0.156767	0.130592	0.149293	0.152571	0.0882091	0.134606	0.123371	0.11965
283	0.125857	0.10216	0.119491	0.0548684	0.0963325	0.0339662	0.07334	0.0880349	0.109262	0.0515827	0.0877341	0.0823818	0.0399122	0.0976072	0.0392551	0.057885	0.0629918	0.0348292	0.0370857	0.0411949	0.0445836	0.046175	0.0221691	0.0278143	0.0999666	0.0561115	0.0617646	0.0420816	0.0342433	0.0352805	0.0356526	0.0351221	0.0308942	0.0274342	0.0317651	0.0308783	0.0546705	0.0427942	0.0522556	0.0850263	0.0782172	0.0869344	0.0610362	0.0793732	0.0828965	0.0186933	0.064987	0.053855	0.049825
284	0.189759	0.166727	0.184162	0.120101	0.16029	0.0992382	0.138683	0.153252	0.175033	0.117346	0.153275	0.148161	0.105929	0.163236	0.104994	0.124107	0.129071	0.100806	0.102682	0.106681	0.109959	0.111574	0.0874649	0.0931496	0.16512	0.121391	0.127132	0.107694	0.0999429	0.100545	0.101645	0.100838	0.0969026	0.0932447	0.0974409	0.0963483	0.119658	0.108169	0.117781	0.150385	0.143489	0.152135	0.126182	0.144218	0.148287	0.0840049	0.130536	0.119214	0.115366
285	0.217281	0.194613	0.21139	0.147955	0.188619	0.126395	0.166125	0.180551	0.202332	0.144732	0.180472	0.175436	0.133497	0.190432	0.132318	0.151565	0.156743	0.128422	0.130022	0.134139	0.137226	0.138921	0.114701	0.120394	0.192356	0.14862	0.154313	0.135192	0.127353	0.12786	0.128976	0.128201	0.124503	0.120806	0.12497	0.123616	0.147115	0.1355	0.145429	0.17782	0.170504	0.179324	0.153442	0.169965	0.175626	0.111217	0.157709	0.146395	0.142666
286	0.200749	0.176363	0.192459	0.13071	0.171984	0.109887	0.149229	0.164067	0.185009	0.127448	0.163521	0.158176	0.115936	0.173497	0.115168	0.133941	0.139024	0.110798	0.113062	0.117171	0.120505	0.12212	0.0980585	0.10368	0.175848	0.132056	0.137709	0.118003	0.110212	0.111194	0.111605	0.111059	0.106958	0.103379	0.107726	0.106736	0.1306	0.118723	0.128169	0.160916	0.154091	0.162919	0.136957	0.15531	0.158778	0.0946381	0.140948	0.129744	0.125849
287	0.17428	0.150251	0.168596	0.104171	0.145635	0.0831973	0.122405	0.137052	0.158406	0.10079	0.136918	0.1317	0.089278	0.146815	0.0885575	0.107338	0.112365	0.0841553	0.0863168	0.0904656	0.0938068	0.0954061	0.0713685	0.0770217	0.149206	0.105295	0.111004	0.0913286	0.083514	0.0844641	0.0849788	0.0843533	0.0802995	0.0767287	0.08102	0.0800699	0.103783	0.0919224	0.101423	0.134186	0.127448	0.136142	0.110267	0.128612	0.132088	0.0678532	0.114258	0.10307	0.0990799
288	0.156973	0.13455	0.150053	0.0871402	0.127789	0.066143	0.105517	0.120449	0.141811	0.0839812	0.120077	0.115232	0.0727224	0.130069	0.0718357	0.0909407	0.095802	0.0675127	0.0695238	0.0735459	0.0768237	0.0784547	0.0544171	0.0599594	0.132088	0.088312	0.0940681	0.0744643	0.0666735	0.0675602	0.0683836	0.0675523	0.0635935	0.0599911	0.0642111	0.063166	0.0867523	0.0749948	0.0845671	0.117251	0.110489	0.119127	0.0932526	0.111629	0.11505	0.0509176	0.0973222	0.086008	0.0821443
289	0.147606	0.124448	0.141747	0.0775442	0.118684	0.0566103	0.0959445	0.110529	0.132436	0.0744722	0.110505	0.105865	0.0631897	0.120441	0.0622871	0.0814238	0.0862218	0.0580434	0.0599436	0.0639657	0.0672039	0.0687637	0.044734	0.0504267	0.122444	0.0786685	0.0843454	0.0650504	0.0571724	0.0579167	0.0589301	0.0580513	0.05414	0.0504742	0.0547734	0.0535779	0.0772117	0.0654146	0.0750977	0.107647	0.100774	0.109428	0.0835615	0.10159	0.105564	0.0412978	0.0877816	0.0765308	0.0725958
290	0.189063	0.166585	0.182689	0.118818	0.159942	0.0970926	0.136435	0.152127	0.17493	0.115627	0.151359	0.1482	0.104733	0.161517	0.103387	0.123363	0.127741	0.0994757	0.100964	0.104971	0.108066	0.109586	0.0856043	0.0911861	0.163299	0.119499	0.125319	0.106134	0.0982802	0.0988503	0.100394	0.0990799	0.095517	0.0916849	0.0958495	0.0945986	0.118264	0.106309	0.116008	0.148588	0.141613	0.150338	0.124432	0.142523	0.14634	0.0820968	0.128525	0.117251	0.113379
291	0.15843	0.135239	0.152072	0.0876786	0.128644	0.0665468	0.10653	0.120323	0.141668	0.0842662	0.120418	0.115319	0.0728808	0.130212	0.0719703	0.0909565	0.0958733	0.0676711	0.0697534	0.0738942	0.0772038	0.0789298	0.0547813	0.0604265	0.132523	0.0887158	0.0944798	0.0748364	0.0668951	0.0679244	0.0684391	0.0678611	0.0637202	0.0601732	0.0644565	0.0634748	0.0870769	0.0753669	0.0849629	0.117599	0.110924	0.119689	0.0937355	0.112073	0.115485	0.0512976	0.0976072	0.0864039	0.0824847
292	0.211034	0.188421	0.205246	0.140789	0.181937	0.11919	0.158493	0.173631	0.195302	0.137179	0.173188	0.168976	0.126182	0.183116	0.125049	0.144447	0.149127	0.121059	0.122809	0.126894	0.130124	0.131708	0.107647	0.113284	0.185484	0.141549	0.147218	0.127852	0.120045	0.120821	0.121874	0.120845	0.117116	0.113363	0.117536	0.116467	0.140085	0.128232	0.137939	0.170551	0.163742	0.172507	0.146561	0.164772	0.168406	0.104139	0.15052	0.139301	0.135405
293	0.17143	0.148208	0.165326	0.100703	0.141945	0.0794048	0.118913	0.133418	0.154558	0.0970134	0.133173	0.128074	0.0857626	0.143046	0.0847808	0.103799	0.108874	0.0806637	0.0826906	0.0867602	0.0901093	0.0916691	0.0676156	0.0733163	0.145334	0.101558	0.10729	0.0876391	0.0798324	0.0807112	0.0812734	0.080735	0.0768158	0.0731262	0.0773384	0.0763487	0.100109	0.0883754	0.0979714	0.13037	0.123664	0.13246	0.106507	0.12463	0.12828	0.064124	0.110544	0.0992699	0.095422
294	0.116902	0.0933238	0.110742	0.0460721	0.0874649	0.025051	0.0643378	0.0789773	0.100125	0.0425884	0.0788031	0.0734984	0.0310684	0.0886921	0.0302845	0.0490174	0.0540925	0.0259457	0.0281785	0.0323035	0.0357001	0.0373311	0.0132143	0.0188675	0.0909802	0.0472043	0.0528811	0.033119	0.0252886	0.0263337	0.0267375	0.0262149	0.0220345	0.0185428	0.0228421	0.0219236	0.0457158	0.0338553	0.0432613	0.0760161	0.0692783	0.0780272	0.0521131	0.0704105	0.0739576	0.00980189	0.0560798	0.0449399	0.0409573
295	0.119713	0.096	0.113371	0.0486928	0.0901964	0.027838	0.0669743	0.0816772	0.102864	0.0452486	0.0815188	0.0760874	0.033594	0.0913445	0.0329844	0.0515906	0.0567132	0.0285348	0.03091	0.0350034	0.0385108	0.0400706	0.0160171	0.0215911	0.0938068	0.0499912	0.0556443	0.0357793	0.0279964	0.029089	0.0293898	0.0288752	0.0246552	0.021211	0.0255736	0.0246631	0.0483919	0.0366423	0.0460008	0.078811	0.072089	0.0808062	0.0548922	0.0731262	0.0766891	0.0125809	0.0588668	0.0476476	0.0436889
296	0.141644	0.118137	0.135366	0.0706481	0.11216	0.0498566	0.0891513	0.103545	0.124859	0.0673306	0.103474	0.0981852	0.0559215	0.113316	0.0550901	0.0738309	0.078906	0.0507434	0.0530078	0.0571249	0.0605453	0.062113	0.0379883	0.0436889	0.115881	0.0720257	0.077758	0.0580038	0.0500783	0.0510839	0.0514481	0.0510363	0.0469034	0.0433247	0.0476081	0.0466817	0.0704739	0.0587084	0.0681778	0.10075	0.0940998	0.102975	0.07699	0.0952478	0.0987077	0.0345679	0.080925	0.0697138	0.0657867
297	0.131827	0.108383	0.12573	0.0611391	0.102579	0.0401102	0.0793969	0.093981	0.115224	0.0577267	0.0938543	0.0886367	0.0462938	0.103775	0.0454545	0.0643457	0.0694367	0.0412107	0.0433247	0.0475051	0.0508463	0.0524694	0.0283922	0.0340137	0.10615	0.0623188	0.0680907	0.0483286	0.0404665	0.0414878	0.0419233	0.0413849	0.0373707	0.0337128	0.0380279	0.0370223	0.0608778	0.0490886	0.0586451	0.0911148	0.08448	0.0932684	0.0673069	0.0855172	0.0891117	0.0248531	0.0712656	0.0600544	0.0561748
298	0.119475	0.0958495	0.113228	0.0486215	0.0900697	0.0276559	0.0668318	0.0815188	0.102651	0.0451299	0.081313	0.0760082	0.0335386	0.0911861	0.0328656	0.0515747	0.0566261	0.0284556	0.0307596	0.0348767	0.0382971	0.0398489	0.0158113	0.0214169	0.0935614	0.0497616	0.0554464	0.0357239	0.0278855	0.0288831	0.029279	0.0287169	0.0246314	0.0210923	0.0254311	0.0244572	0.0482811	0.0364839	0.0459533	0.0785972	0.0718753	0.080632	0.054718	0.0730233	0.0765229	0.0123197	0.058653	0.047426	0.0435305
299	0.13687	0.113292	0.130813	0.0661113	0.10756	0.0452091	0.0845116	0.0990878	0.120228	0.0626909	0.0988978	0.0936247	0.0513055	0.108779	0.0504346	0.0693258	0.0743455	0.0461275	0.0484315	0.0524773	0.0559373	0.0574812	0.0334199	0.0391521	0.111344	0.0674256	0.0730154	0.0532533	0.0454782	0.04646	0.0468955	0.046365	0.0422954	0.0387484	0.0430159	0.0420262	0.0658659	0.0540213	0.0636015	0.0961583	0.0896026	0.0984465	0.0724374	0.090814	0.0942027	0.0299124	0.0764278	0.0651216	0.0612816
300	0.167733	0.144028	0.16124	0.0966254	0.138129	0.076024	0.115437	0.129705	0.151145	0.0936247	0.129436	0.124258	0.0820097	0.13957	0.0811388	0.100054	0.105097	0.0769425	0.079294	0.0834744	0.0870215	0.0884308	0.0642744	0.0699988	0.14231	0.0985019	0.104218	0.0842662	0.0761982	0.0773304	0.0776313	0.0771563	0.0730312	0.0694763	0.0736884	0.0729125	0.0966017	0.0848046	0.0943373	0.127013	0.120481	0.129586	0.103308	0.121922	0.125018	0.060767	0.107259	0.095992	0.0923579
301	0.158216	0.134748	0.151913	0.0873936	0.128818	0.0664755	0.105548	0.120473	0.141454	0.0841078	0.120156	0.11497	0.0725878	0.130109	0.0718357	0.0906398	0.0956041	0.0674415	0.0697692	0.0739576	0.0775205	0.0789456	0.054813	0.0606086	0.132824	0.0892384	0.0949944	0.0747177	0.0669347	0.068059	0.0682965	0.0677344	0.0636252	0.0600623	0.0643615	0.0635223	0.0874094	0.0762378	0.085921	0.117686	0.111043	0.120077	0.0939176	0.112286	0.115596	0.0513055	0.0977972	0.0865227	0.0826352
302	0.141795	0.118106	0.1355	0.0708618	0.112286	0.04992	0.0889534	0.10368	0.124669	0.0673702	0.103482	0.0981614	0.0557156	0.113434	0.055106	0.07372	0.0788348	0.0506959	0.0531741	0.0572595	0.0607195	0.0623267	0.0381387	0.0437047	0.115944	0.0728254	0.0781301	0.0576	0.0502525	0.0513847	0.0514956	0.0510522	0.046848	0.0434276	0.0477189	0.0469826	0.0706797	0.0598802	0.0693021	0.100964	0.0941552	0.103276	0.0771167	0.0954932	0.0988186	0.034655	0.0809883	0.0698088	0.0658263
303	0.192792	0.169205	0.186489	0.122231	0.163624	0.101344	0.140314	0.155421	0.176402	0.118977	0.155041	0.150013	0.107433	0.164867	0.106807	0.125786	0.130695	0.102579	0.105184	0.109436	0.113323	0.114329	0.0897926	0.0957466	0.168065	0.125453	0.131431	0.111067	0.102096	0.102983	0.103482	0.102667	0.0988107	0.0952003	0.0994124	0.0986127	0.121977	0.110845	0.120378	0.152784	0.146371	0.155373	0.129127	0.147337	0.150742	0.0862377	0.132737	0.121566	0.117963
304	0.150219	0.126633	0.143996	0.0794207	0.120861	0.0585263	0.097631	0.11269	0.133751	0.0761191	0.112326	0.10729	0.0647495	0.122286	0.0639261	0.0828173	0.0878212	0.0595635	0.0618279	0.0659055	0.0694208	0.0709331	0.0467767	0.052604	0.124891	0.08083	0.0866177	0.0669268	0.0588668	0.0599356	0.0604028	0.0597219	0.0557552	0.0521052	0.0564203	0.0554939	0.0794048	0.0675919	0.0772513	0.109681	0.103094	0.112017	0.085921	0.104195	0.107694	0.0432693	0.089856	0.0785893	0.0747097
305	0.118905	0.095327	0.112698	0.0480752	0.0895788	0.027165	0.0662855	0.0811546	0.102176	0.0446232	0.0808775	0.0754777	0.0330477	0.090719	0.0324856	0.0510839	0.0561194	0.0279964	0.0303162	0.0344096	0.0378695	0.0394926	0.0154075	0.0210052	0.0931813	0.0493974	0.0550822	0.0352488	0.027363	0.0284002	0.0287644	0.0282972	0.0241247	0.0206172	0.0249085	0.0240614	0.0477743	0.0359535	0.0454149	0.0781539	0.0714636	0.0803233	0.0543063	0.0726908	0.0760795	0.0118921	0.0582255	0.0470222	0.0431109
306	0.112057	0.088415	0.105746	0.0411949	0.0826114	0.020253	0.0594052	0.0741001	0.0951765	0.0377349	0.0739259	0.0685262	0.0259774	0.0837911	0.0254073	0.0440214	0.0490886	0.0209339	0.0233171	0.0274184	0.0308467	0.0324064	0.00838466	0.0140219	0.0861743	0.0423587	0.0480514	0.0282339	0.0204035	0.0214961	0.0218128	0.0213219	0.0170543	0.0135865	0.0179649	0.0170543	0.0408069	0.0290177	0.0383525	0.0712102	0.0644407	0.0732212	0.0472755	0.0656204	0.0690804	0.00490886	0.0512343	0.0400072	0.0360643
[truncated: 563 more columns]
