# Supplementary material for: Computational analysis of dynamic allostery and control in the SARS-CoV-2 main protease
Source: J R Soc Interface. 2021 Jan 6;18(174):20200591. doi: 10.1098/rsif.2020.0591 (PMC7879766; doi:10.1098/rsif.2020.0591)
Supplement: 6lu7-2point-25-K2K1-0.25.xlsx [file rsif20200591supp10.xlsx]

## Sheet: Sheet1
	1	2	3	4	5	6	7	8	9	10	11	12	13	14	15	16	17	18	19	20	21	22	23	24	25	26	27	28	29	30	31	32	33	34	35	36	37	38	39	40	41	42	43	44	45	46	47	48	49
1	0.96177	0.970601	0.960463	0.9633	0.96439	0.962395	0.963647	0.970407	0.967258	0.963599	0.960684	0.975749	0.968332	0.963618	0.961943	0.965683	0.960934	0.965451	0.956332	0.955845	0.950013	0.947915	0.969805	0.961731	0.866815	0.932655	0.926751	0.957404	0.959378	0.959733	0.966833	0.959973	0.962809	0.960857	0.962232	0.960261	0.955309	0.956964	0.941237	0.92165	0.92702	0.890279	0.895807	0.898427	0.891946	0.960021	0.928319	0.930773	0.924114
2	0.970601	1.04985	1.03437	1.05143	1.05406	1.05098	1.05224	1.06295	1.05839	1.05174	1.04841	1.06813	1.05572	1.05186	1.04959	1.05123	1.048	1.05213	1.04381	1.04313	1.03701	1.03497	1.05854	1.04973	0.946987	1.0184	1.01173	1.04466	1.04713	1.04765	1.05426	1.04783	1.04903	1.04844	1.05022	1.04809	1.0433	1.04465	1.02719	1.00694	1.01244	0.972243	0.977849	0.982613	0.975193	1.04827	1.01462	1.01757	1.00939
3	0.960463	1.03437	1.01542	1.0129	1.01616	1.01572	1.01607	1.01695	1.01519	1.01466	1.01222	1.02347	1.01717	1.01544	1.01399	1.01425	1.01122	1.01503	1.00873	1.00827	1.00289	1.00067	1.02351	1.01516	0.914635	0.984432	0.977771	1.00969	1.01217	1.01284	1.01739	1.01286	1.00834	1.01328	1.01475	1.01286	1.00746	1.00969	0.992687	0.971863	0.978563	0.939084	0.945104	0.947546	0.940701	1.01318	0.979483	0.9817	0.975242
4	0.9633	1.05143	1.0129	1.03308	1.03888	1.03416	1.03584	1.04517	1.03992	1.03468	1.03166	1.04837	1.03762	1.03477	1.03223	1.0328	1.03009	1.03375	1.02693	1.02661	1.02029	1.0182	1.04155	1.0331	0.931825	1.00204	0.99557	1.02798	1.0303	1.03074	1.03671	1.0307	1.02947	1.03133	1.03294	1.03115	1.02649	1.02811	1.01053	0.990436	0.996128	0.957078	0.962559	0.966262	0.959244	1.03146	0.998232	1.00141	0.993342
5	0.96439	1.05406	1.01616	1.03888	1.03582	1.03726	1.03795	1.04756	1.03876	1.03632	1.03429	1.04751	1.04108	1.03678	1.03523	1.03649	1.03343	1.0376	1.02982	1.02945	1.02329	1.02116	1.04466	1.03581	0.934354	1.0046	0.998252	1.03117	1.03334	1.03345	1.04008	1.03368	1.03145	1.03456	1.03609	1.03401	1.02871	1.03071	1.01359	0.993263	0.998351	0.959647	0.964872	0.969253	0.961953	1.03421	1.00116	1.00452	0.996446
6	0.962395	1.05098	1.01572	1.03416	1.03726	1.03371	1.03758	1.04544	1.0397	1.03526	1.03209	1.04896	1.03888	1.03537	1.03302	1.03398	1.03112	1.03507	1.02749	1.02697	1.02069	1.01874	1.04222	1.03355	0.93204	1.00256	0.996197	1.02855	1.03077	1.0313	1.03758	1.03133	1.02989	1.0322	1.03384	1.03182	1.02694	1.02868	1.01119	0.989773	0.996486	0.957366	0.962665	0.966465	0.959724	1.03191	0.998811	1.00184	0.993869
7	0.963647	1.05224	1.01607	1.03584	1.03795	1.03758	1.03518	1.04582	1.04107	1.03718	1.03353	1.05025	1.04033	1.03658	1.03439	1.03502	1.03279	1.03641	1.02915	1.02845	1.02241	1.02027	1.0439	1.03514	0.933476	1.00389	0.997643	1.03029	1.03237	1.03276	1.03867	1.03291	1.03086	1.03373	1.03521	1.03332	1.02818	1.02995	1.01241	0.990436	0.997862	0.95911	0.963821	0.967074	0.960434	1.03351	0.99976	1.00316	0.995261
8	0.970407	1.06295	1.01695	1.04517	1.04756	1.04544	1.04582	1.04442	1.04182	1.04454	1.04137	1.05399	1.0494	1.04391	1.04365	1.0436	1.04091	1.04569	1.03789	1.03696	1.03209	1.02898	1.05252	1.04369	0.940334	1.01259	1.00591	1.03944	1.0417	1.04213	1.04784	1.04308	1.04375	1.04316	1.04474	1.04271	1.03784	1.03842	1.02109	0.994764	1.00455	0.964274	0.970873	0.97267	0.967635	1.04222	1.00736	1.00986	1.00086
9	0.967258	1.05839	1.01519	1.03992	1.03876	1.0397	1.04107	1.04182	1.03882	1.0405	1.03706	1.04436	1.03858	1.03843	1.03698	1.03314	1.03211	1.03342	1.03262	1.03157	1.02604	1.02375	1.04801	1.03886	0.936243	1.00666	1.00115	1.033	1.03571	1.03582	1.04047	1.03524	1.0218	1.03705	1.03819	1.03667	1.02982	1.03361	1.01591	0.995321	1.00206	0.96252	0.967461	0.971232	0.964283	1.037	1.00341	1.00633	0.998971
10	0.963599	1.05174	1.01466	1.03468	1.03632	1.03526	1.03718	1.04454	1.0405	1.03393	1.03164	1.04602	1.0396	1.0355	1.03289	1.03239	1.03026	1.03364	1.02819	1.02738	1.0213	1.01912	1.04276	1.034	0.932627	1.00301	0.996576	1.02878	1.03125	1.0314	1.03784	1.03119	1.02429	1.03224	1.03419	1.03247	1.02668	1.02894	1.0118	0.990575	0.997214	0.958189	0.963002	0.9672	0.960261	1.0324	0.99908	1.00232	0.994038
11	0.960684	1.04841	1.01222	1.03166	1.03429	1.03209	1.03353	1.04137	1.03706	1.03164	1.03099	1.04269	1.03573	1.03208	1.03141	1.03157	1.02896	1.03241	1.02515	1.02451	1.01776	1.01616	1.03957	1.0311	0.929564	0.99993	0.99373	1.0263	1.02872	1.0285	1.03547	1.02896	1.02638	1.02959	1.03124	1.02943	1.02391	1.02619	1.0085	0.987232	0.993909	0.955271	0.960453	0.963512	0.956791	1.02923	0.995411	0.997982	0.990763
12	0.975749	1.06813	1.02347	1.04837	1.04751	1.04896	1.05025	1.05399	1.04436	1.04602	1.04269	1.04795	1.03924	1.04531	1.04357	1.03384	1.03269	1.0357	1.04026	1.03993	1.03414	1.03221	1.05774	1.0479	0.944575	1.01331	1.00852	1.03999	1.04253	1.04503	1.0442	1.04297	1.03079	1.04467	1.0452	1.04403	1.0382	1.04166	1.02412	1.00252	1.01097	0.971222	0.976061	0.97738	0.969786	1.04535	1.00978	1.01266	1.00574
13	0.968332	1.05572	1.01717	1.03762	1.04108	1.03888	1.04033	1.0494	1.03858	1.0396	1.03573	1.03924	1.03756	1.03189	1.03595	1.03143	1.03299	1.03502	1.03164	1.03132	1.02509	1.02294	1.04582	1.03749	0.93541	1.007	1.00016	1.03215	1.03474	1.035	1.03953	1.03487	1.02745	1.03508	1.03765	1.03573	1.02933	1.03282	1.0153	0.993889	1.00122	0.961943	0.967345	0.970436	0.962713	1.03571	1.00213	1.00513	0.997373
14	0.963618	1.05186	1.01544	1.03477	1.03678	1.03537	1.03658	1.04391	1.03843	1.0355	1.03208	1.04531	1.03189	1.03437	1.03253	1.0324	1.03335	1.03264	1.02851	1.02746	1.02083	1.01926	1.04317	1.03428	0.933028	1.00275	0.996955	1.02872	1.03177	1.03157	1.03767	1.03109	1.02145	1.03186	1.03432	1.03226	1.02696	1.02915	1.01109	0.987548	0.998631	0.959743	0.964573	0.966688	0.960098	1.03249	0.99908	1.00255	0.994465
15	0.961943	1.04959	1.01399	1.03223	1.03523	1.03302	1.03439	1.04365	1.03698	1.03289	1.03141	1.04357	1.03595	1.03253	1.03193	1.03159	1.02692	1.03235	1.02599	1.02559	1.01918	1.01737	1.04086	1.03211	0.931099	1.00099	0.994893	1.02686	1.02963	1.03012	1.03671	1.02984	1.02473	1.03074	1.03274	1.03067	1.02565	1.02756	1.00942	0.987203	0.996377	0.957289	0.962193	0.964853	0.958074	1.03032	0.997064	1.00032	0.99226
16	0.965683	1.05123	1.01425	1.0328	1.03649	1.03398	1.03502	1.0436	1.03314	1.03239	1.03157	1.03384	1.03143	1.0324	1.03159	1.03294	1.01908	1.03224	1.02629	1.02561	1.02013	1.01778	1.04145	1.03306	0.932077	1.00196	0.99544	1.02667	1.0291	1.03059	1.03591	1.03004	1.01523	1.02955	1.03237	1.03156	1.02493	1.02803	1.01035	0.989238	0.998871	0.958764	0.963666	0.966494	0.959541	1.03102	0.998331	1.00195	0.993342
17	0.960934	1.048	1.01122	1.03009	1.03343	1.03112	1.03279	1.04091	1.03211	1.03026	1.02896	1.03269	1.03299	1.03335	1.02692	1.01908	1.03015	1.02711	1.02467	1.02387	1.01681	1.01541	1.03754	1.02962	0.92869	0.998761	0.992727	1.02348	1.02715	1.02691	1.03318	1.0267	1.02155	1.02737	1.03039	1.02779	1.02295	1.02537	1.00767	0.98739	0.994187	0.955376	0.959464	0.964679	0.957318	1.0284	0.995699	0.998561	0.990159
18	0.965451	1.05213	1.01503	1.03375	1.0376	1.03507	1.03641	1.04569	1.03342	1.03364	1.03241	1.0357	1.03502	1.03264	1.03235	1.03224	1.02711	1.03414	1.02714	1.02679	1.0212	1.01937	1.04244	1.03397	0.932049	1.00239	0.996217	1.02865	1.03008	1.03222	1.03512	1.0308	1.02312	1.03148	1.03359	1.0323	1.02661	1.02928	1.01173	0.991011	0.998481	0.958927	0.963879	0.967829	0.960088	1.03225	0.99925	1.00242	0.994038
19	0.956332	1.04381	1.00873	1.02693	1.02982	1.02749	1.02915	1.03789	1.03262	1.02819	1.02515	1.04026	1.03164	1.02851	1.02599	1.02629	1.02467	1.02714	1.02643	1.01644	1.01375	1.01194	1.03494	1.02677	0.92792	0.994764	0.987815	1.02166	1.02312	1.02434	1.03027	1.02428	1.02127	1.02494	1.02665	1.02468	1.02019	1.02107	1.00355	0.982141	0.989822	0.950878	0.956265	0.960031	0.954021	1.02478	0.991883	0.995241	0.986946
20	0.955845	1.04313	1.00827	1.02661	1.02945	1.02697	1.02845	1.03696	1.03157	1.02738	1.02451	1.03993	1.03132	1.02746	1.02559	1.02561	1.02387	1.02679	1.01644	1.02604	1.01266	1.0098	1.03329	1.02589	0.922397	0.991546	0.990921	1.02122	1.02429	1.02338	1.03008	1.02387	1.02038	1.0245	1.02653	1.02417	1.01968	1.0212	1.00429	0.982436	0.985743	0.949509	0.955453	0.958122	0.951191	1.02435	0.99108	0.994107	0.985772
21	0.950013	1.03701	1.00289	1.02029	1.02329	1.02069	1.02241	1.03209	1.02604	1.0213	1.01776	1.03414	1.02509	1.02083	1.01918	1.02013	1.01681	1.0212	1.01375	1.01266	1.01955	0.99943	1.02856	1.02312	0.920637	0.984659	0.984492	1.01443	1.01739	1.01737	1.02382	1.01785	1.01503	1.01773	1.02002	1.01812	1.01348	1.01521	0.997274	0.976208	0.980189	0.943792	0.949092	0.951201	0.949566	1.01796	0.985624	0.989169	0.979679
22	0.947915	1.03497	1.00067	1.0182	1.02116	1.01874	1.02027	1.02898	1.02375	1.01912	1.01616	1.03221	1.02294	1.01926	1.01737	1.01778	1.01541	1.01937	1.01194	1.0098	0.99943	1.0177	1.02943	1.01686	0.918411	0.990595	0.978397	1.01273	1.01531	1.0153	1.02171	1.01574	1.01317	1.01632	1.018	1.01592	1.0111	1.01325	0.994634	0.973906	0.980287	0.939206	0.953801	0.946703	0.945946	1.01625	0.983567	0.985989	0.978729
23	0.969805	1.05854	1.02351	1.04155	1.04466	1.04222	1.0439	1.05252	1.04801	1.04276	1.03957	1.05774	1.04582	1.04317	1.04086	1.04145	1.03754	1.04244	1.03494	1.03329	1.02856	1.02943	1.04093	1.03787	0.938164	1.01013	1.00239	1.03603	1.03839	1.03859	1.04538	1.03917	1.03644	1.04022	1.04159	1.0397	1.03493	1.03647	1.01889	0.997812	1.00222	0.962886	0.969446	0.973478	0.965789	1.03935	1.00545	1.00798	1.00064
24	0.961731	1.04973	1.01516	1.0331	1.03581	1.03355	1.03514	1.04369	1.03886	1.034	1.0311	1.0479	1.03749	1.03428	1.03211	1.03306	1.02962	1.03397	1.02677	1.02589	1.02312	1.01686	1.03787	1.03252	0.940043	1.0008	0.995092	1.02724	1.02973	1.02996	1.03634	1.03058	1.02939	1.03146	1.03284	1.0308	1.02575	1.02782	1.01003	0.98823	0.992111	0.949566	0.957375	0.960722	0.956983	1.03094	0.996486	0.99925	0.991338
25	0.866815	0.946987	0.914635	0.931825	0.934354	0.93204	0.933476	0.940334	0.936243	0.932627	0.929564	0.944575	0.93541	0.933028	0.931099	0.932077	0.92869	0.932049	0.92792	0.922397	0.920637	0.918411	0.938164	0.940043	0.931117	0.915047	0.897834	0.927141	0.92857	0.929071	0.934924	0.930029	0.929415	0.930363	0.93163	0.929285	0.924345	0.926816	0.908927	0.87578	0.883292	0.842931	0.864348	0.873795	0.912981	0.930149	0.906631	0.908673	0.891241
26	0.932655	1.0184	0.984432	1.00204	1.0046	1.00256	1.00389	1.01259	1.00666	1.00301	0.99993	1.01331	1.007	1.00275	1.00099	1.00196	0.998761	1.00239	0.994764	0.991546	0.984659	0.990595	1.01013	1.0008	0.915047	1.00135	0.94467	0.994167	0.997922	0.998781	1.00516	0.99914	0.996646	0.99927	1.00152	0.99921	0.994863	0.995679	0.978054	0.95615	0.965586	0.916237	0.932142	0.935691	0.934784	1.00035	0.968478	0.971523	0.963936
27	0.926751	1.01173	0.977771	0.99557	0.998252	0.996197	0.997643	1.00591	1.00115	0.996576	0.99373	1.00852	1.00016	0.996955	0.994893	0.99544	0.992727	0.996217	0.987815	0.990921	0.984492	0.978397	1.00239	0.995092	0.897834	0.94467	0.995032	0.984757	0.992786	0.992478	0.998991	0.993104	0.990644	0.993571	0.995301	0.993322	0.988862	0.990604	0.968371	0.947735	0.957155	0.936683	0.932991	0.929564	0.922526	0.993471	0.961097	0.964544	0.956409
28	0.957404	1.04466	1.00969	1.02798	1.03117	1.02855	1.03029	1.03944	1.033	1.02878	1.0263	1.03999	1.03215	1.02872	1.02686	1.02667	1.02348	1.02865	1.02166	1.02122	1.01443	1.01273	1.03603	1.02724	0.927141	0.994167	0.984757	1.02756	1.0255	1.02541	1.03186	1.02554	1.02305	1.02643	1.02822	1.02617	1.02115	1.02234	1.00431	0.983793	0.990545	0.953305	0.957098	0.960847	0.954192	1.02592	0.992915	0.995759	0.987795
29	0.959378	1.04713	1.01217	1.0303	1.03334	1.03077	1.03237	1.0417	1.03571	1.03125	1.02872	1.04253	1.03474	1.03177	1.02963	1.0291	1.02715	1.03008	1.02312	1.02429	1.01739	1.01531	1.03839	1.02973	0.92857	0.997922	0.992786	1.0255	1.02969	1.02713	1.03314	1.02789	1.0253	1.0289	1.03059	1.02953	1.02426	1.02317	1.0074	0.986512	0.992955	0.954259	0.959177	0.96306	0.955892	1.02812	0.994853	0.997822	0.989822
30	0.959733	1.04765	1.01284	1.03074	1.03345	1.0313	1.03276	1.04213	1.03582	1.0314	1.0285	1.04503	1.035	1.03157	1.03012	1.03059	1.02691	1.03222	1.02434	1.02338	1.01737	1.0153	1.03859	1.02996	0.929071	0.998781	0.992478	1.02541	1.02713	1.03027	1.03444	1.02789	1.02512	1.02882	1.03063	1.028	1.02329	1.02482	1.00834	0.986186	0.993154	0.954479	0.9591	0.963541	0.956543	1.02835	0.995401	0.998112	0.99008
31	0.966833	1.05426	1.01739	1.03671	1.04008	1.03758	1.03867	1.04784	1.04047	1.03784	1.03547	1.0442	1.03953	1.03767	1.03671	1.03591	1.03318	1.03512	1.03027	1.03008	1.02382	1.02171	1.04538	1.03634	0.934924	1.00516	0.998991	1.03186	1.03314	1.03444	1.03665	1.03279	1.0301	1.03537	1.03638	1.03469	1.03003	1.03142	1.01367	0.992727	0.99976	0.96054	0.965287	0.968429	0.961712	1.03466	1.00093	1.00415	0.996137
32	0.959973	1.04783	1.01286	1.0307	1.03368	1.03133	1.03291	1.04308	1.03524	1.03119	1.02896	1.04297	1.03487	1.03109	1.02984	1.03004	1.0267	1.0308	1.02428	1.02387	1.01785	1.01574	1.03917	1.03058	0.930029	0.99914	0.993104	1.02554	1.02789	1.02789	1.03279	1.03045	1.0214	1.02908	1.03206	1.02956	1.02405	1.0255	1.00795	0.985999	0.995869	0.956418	0.961001	0.964332	0.957356	1.02894	0.995779	0.99937	0.990921
33	0.962809	1.04903	1.00834	1.02947	1.03145	1.02989	1.03086	1.04375	1.0218	1.02429	1.02638	1.03079	1.02745	1.02145	1.02473	1.01523	1.02155	1.02312	1.02127	1.02038	1.01503	1.01317	1.03644	1.02939	0.929415	0.996646	0.990644	1.02305	1.0253	1.02512	1.0301	1.0214	1.02916	1.02515	1.02727	1.02499	1.01666	1.02365	1.00616	0.987212	0.994595	0.957165	0.961972	0.967152	0.956552	1.02832	0.995371	0.99936	0.989416
34	0.960857	1.04844	1.01328	1.03133	1.03456	1.0322	1.03373	1.04316	1.03705	1.03224	1.02959	1.04467	1.03508	1.03186	1.03074	1.02955	1.02737	1.03148	1.02494	1.0245	1.01773	1.01632	1.04022	1.03146	0.930363	0.99927	0.993571	1.02643	1.0289	1.02882	1.03537	1.02908	1.02515	1.03116	1.0321	1.02987	1.02452	1.02635	1.00863	0.987163	0.996207	0.95661	0.961828	0.964853	0.958046	1.02945	0.996486	0.99966	0.991536
35	0.962232	1.05022	1.01475	1.03294	1.03609	1.03384	1.03521	1.04474	1.03819	1.03419	1.03124	1.0452	1.03765	1.03432	1.03274	1.03237	1.03039	1.03359	1.02665	1.02653	1.02002	1.018	1.04159	1.03284	0.93163	1.00152	0.995301	1.02822	1.03059	1.03063	1.03638	1.03206	1.02727	1.0321	1.033	1.03062	1.0262	1.02803	1.0101	0.988319	0.997214	0.957729	0.962511	0.965943	0.959234	1.03121	0.997792	1.00095	0.992995
36	0.960261	1.04809	1.01286	1.03115	1.03401	1.03182	1.03332	1.04271	1.03667	1.03247	1.02943	1.04403	1.03573	1.03226	1.03067	1.03156	1.02779	1.0323	1.02468	1.02417	1.01812	1.01592	1.0397	1.0308	0.929285	0.99921	0.993322	1.02617	1.02953	1.028	1.03469	1.02956	1.02499	1.02987	1.03062	1.03068	1.0248	1.02588	1.00798	0.987272	0.993819	0.954746	0.960012	0.96358	0.956514	1.02916	0.99548	0.998641	0.990575
37	0.955309	1.0433	1.00746	1.02649	1.02871	1.02694	1.02818	1.03784	1.02982	1.02668	1.02391	1.0382	1.02933	1.02696	1.02565	1.02493	1.02295	1.02661	1.02019	1.01968	1.01348	1.0111	1.03493	1.02575	0.924345	0.994863	0.988862	1.02115	1.02426	1.02329	1.03003	1.02405	1.01666	1.02452	1.0262	1.0248	1.02583	1.02102	1.00383	0.980434	0.989733	0.950782	0.955472	0.958438	0.951543	1.02412	0.990505	0.993919	0.985181
38	0.956964	1.04465	1.00969	1.02811	1.03071	1.02868	1.02995	1.03842	1.03361	1.02894	1.02619	1.04166	1.03282	1.02915	1.02756	1.02803	1.02537	1.02928	1.02107	1.0212	1.01521	1.01325	1.03647	1.02782	0.926816	0.995679	0.990604	1.02234	1.02317	1.02482	1.03142	1.0255	1.02365	1.02635	1.02803	1.02588	1.02102	1.02749	1.0039	0.983429	0.986995	0.952791	0.956523	0.960396	0.95594	1.02615	0.993124	0.995928	0.987291
39	0.941237	1.02719	0.992687	1.01053	1.01359	1.01119	1.01241	1.02109	1.01591	1.0118	1.0085	1.02412	1.0153	1.01109	1.00942	1.01035	1.00767	1.01173	1.00355	1.00429	0.997274	0.994634	1.01889	1.01003	0.908927	0.978054	0.968371	1.00431	1.0074	1.00834	1.01367	1.00795	1.00616	1.00863	1.0101	1.00798	1.00383	1.0039	1.01004	0.972301	0.979905	0.934812	0.937142	0.942744	0.932972	1.00862	0.973079	0.979199	0.971766
40	0.92165	1.00694	0.971863	0.990436	0.993263	0.989773	0.990436	0.994764	0.995321	0.990575	0.987232	1.00252	0.993889	0.987548	0.987203	0.989238	0.98739	0.991011	0.982141	0.982436	0.976208	0.973906	0.997812	0.98823	0.87578	0.95615	0.947735	0.983793	0.986512	0.986186	0.992727	0.985999	0.987212	0.987163	0.988319	0.987272	0.980434	0.983429	0.972301	0.988971	0.955988	0.888048	0.880408	0.905453	0.927948	0.988309	0.960463	0.957557	0.952715
41	0.92702	1.01244	0.978563	0.996128	0.998351	0.996486	0.997862	1.00455	1.00206	0.997214	0.993909	1.01097	1.00122	0.998631	0.996377	0.998871	0.994187	0.998481	0.989822	0.985743	0.980189	0.980287	1.00222	0.992111	0.883292	0.965586	0.957155	0.990545	0.992955	0.993154	0.99976	0.995869	0.994595	0.996207	0.997214	0.993819	0.989733	0.986995	0.979905	0.955988	0.995003	0.918347	0.910875	0.940748	0.928811	0.99362	0.967142	0.962877	0.951477
42	0.890279	0.972243	0.939084	0.957078	0.959647	0.957366	0.95911	0.964274	0.96252	0.958189	0.955271	0.971222	0.961943	0.959743	0.957289	0.958764	0.955376	0.958927	0.950878	0.949509	0.943792	0.939206	0.962886	0.949566	0.842931	0.916237	0.936683	0.953305	0.954259	0.954479	0.96054	0.956418	0.957165	0.95661	0.957729	0.954746	0.950782	0.952791	0.934812	0.888048	0.918347	0.956179	0.891848	0.899308	0.885396	0.954231	0.927493	0.9226	0.910428
43	0.895807	0.977849	0.945104	0.962559	0.964872	0.962665	0.963821	0.970873	0.967461	0.963002	0.960453	0.976061	0.967345	0.964573	0.962193	0.963666	0.959464	0.963879	0.956265	0.955453	0.949092	0.953801	0.969446	0.957375	0.864348	0.932142	0.932991	0.957098	0.959177	0.9591	0.965287	0.961001	0.961972	0.961828	0.962511	0.960012	0.955472	0.956523	0.937142	0.880408	0.910875	0.891848	0.961491	0.897556	0.90073	0.961491	0.926807	0.921475	0.925038
44	0.898427	0.982613	0.947546	0.966262	0.969253	0.966465	0.967074	0.97267	0.971232	0.9672	0.963512	0.97738	0.970436	0.966688	0.964853	0.966494	0.964679	0.967829	0.960031	0.958122	0.951201	0.946703	0.973478	0.960722	0.873795	0.935691	0.929564	0.960847	0.96306	0.963541	0.968429	0.964332	0.967152	0.964853	0.965943	0.96358	0.958438	0.960396	0.942744	0.905453	0.940748	0.899308	0.897556	0.965712	0.900685	0.963647	0.94711	0.972301	0.936075
45	0.891946	0.975193	0.940701	0.959244	0.961953	0.959724	0.960434	0.967635	0.964283	0.960261	0.956791	0.969786	0.962713	0.960098	0.958074	0.959541	0.957318	0.960088	0.954021	0.951191	0.949566	0.945946	0.965789	0.956983	0.912981	0.934784	0.922526	0.954192	0.955892	0.956543	0.961712	0.957356	0.956552	0.958046	0.959234	0.956514	0.951543	0.95594	0.932972	0.927948	0.928811	0.885396	0.90073	0.900685	0.958678	0.956217	0.944027	0.957346	0.935635
46	0.960021	1.04827	1.01318	1.03146	1.03421	1.03191	1.03351	1.04222	1.037	1.0324	1.02923	1.04535	1.03571	1.03249	1.03032	1.03102	1.0284	1.03225	1.02478	1.02435	1.01796	1.01625	1.03935	1.03094	0.930149	1.00035	0.993471	1.02592	1.02812	1.02835	1.03466	1.02894	1.02832	1.02945	1.03121	1.02916	1.02412	1.02615	1.00862	0.988309	0.99362	0.954231	0.961491	0.963647	0.956217	1.03102	1.00648	1.00191	0.996805
47	0.928319	1.01462	0.979483	0.998232	1.00116	0.998811	0.99976	1.00736	1.00341	0.99908	0.995411	1.00978	1.00213	0.99908	0.997064	0.998331	0.995699	0.99925	0.991883	0.99108	0.985624	0.983567	1.00545	0.996486	0.906631	0.968478	0.961097	0.992915	0.994853	0.995401	1.00093	0.995779	0.995371	0.996486	0.997792	0.99548	0.990505	0.993124	0.973079	0.960463	0.967142	0.927493	0.926807	0.94711	0.944027	1.00648	0.997653	0.990228	0.966369
48	0.930773	1.01757	0.9817	1.00141	1.00452	1.00184	1.00316	1.00986	1.00633	1.00232	0.997982	1.01266	1.00513	1.00255	1.00032	1.00195	0.998561	1.00242	0.995241	0.994107	0.989169	0.985989	1.00798	0.99925	0.908673	0.971523	0.964544	0.995759	0.997822	0.998112	1.00415	0.99937	0.99936	0.99966	1.00095	0.998641	0.993919	0.995928	0.979199	0.957557	0.962877	0.9226	0.921475	0.972301	0.957346	1.00191	0.990228	1.00057	0.972437
49	0.924114	1.00939	0.975242	0.993342	0.996446	0.993869	0.995261	1.00086	0.998971	0.994038	0.990763	1.00574	0.997373	0.994465	0.99226	0.993342	0.990159	0.994038	0.986946	0.985772	0.979679	0.978729	1.00064	0.991338	0.891241	0.963936	0.956409	0.987795	0.989822	0.99008	0.996137	0.990921	0.989416	0.991536	0.992995	0.990575	0.985181	0.987291	0.971766	0.952715	0.951477	0.910428	0.925038	0.936075	0.935635	0.996805	0.966369	0.972437	0.992737
50	0.877674	0.957643	0.926038	0.942386	0.944981	0.942867	0.944037	0.951857	0.948029	0.943348	0.94008	0.956437	0.946267	0.943537	0.941369	0.942716	0.939066	0.943188	0.936299	0.935457	0.929684	0.927929	0.949405	0.941275	0.847851	0.913529	0.906721	0.937096	0.939103	0.939573	0.94536	0.939911	0.941765	0.940541	0.941906	0.940052	0.935046	0.937283	0.917998	0.905842	0.909555	0.871473	0.870446	0.886929	0.881606	0.940466	0.927252	0.916375	0.926103
51	0.977028	1.06691	1.03102	1.0497	1.0525	1.05052	1.05175	1.06038	1.05551	1.05089	1.04744	1.06442	1.05439	1.0511	1.04885	1.05017	1.04719	1.05122	1.04317	1.04259	1.03604	1.03474	1.0578	1.04986	0.946192	1.01794	1.01078	1.04456	1.0467	1.04711	1.05328	1.0473	1.0479	1.04822	1.04976	1.04765	1.04227	1.04502	1.02727	1.00972	1.01434	0.969883	0.978045	0.980767	0.981258	1.0478	1.01378	1.01918	0.996855
52	0.937846	1.02459	0.988951	1.00609	1.01025	1.00639	1.00753	1.02001	1.01718	1.00859	1.00162	1.02104	1.00789	1.00605	1.00291	1.00328	1.00273	1.00593	0.997922	0.997503	0.992449	0.990694	1.01333	1.00278	0.89858	0.972758	0.969224	1.00065	1.00181	1.00311	1.00815	1.00015	0.998991	1.0013	1.00164	1.00339	0.998481	0.997603	0.984364	0.974569	0.970387	0.929843	0.925057	0.985634	0.932058	1.00478	0.983006	0.975008	0.967858
53	0.951553	1.03855	1.00365	1.02167	1.02441	1.02258	1.02384	1.03183	1.02728	1.02276	1.01987	1.03656	1.02629	1.02255	1.02064	1.02138	1.01865	1.02266	1.01508	1.01447	1.00867	1.00721	1.03033	1.02113	0.921392	0.990179	0.983921	1.01619	1.01865	1.01884	1.02489	1.01904	1.01735	1.01976	1.02114	1.01959	1.01443	1.01668	0.997922	0.974472	0.984167	0.946277	0.951772	0.963561	0.951201	1.02016	0.98904	0.989268	0.978857
54	0.944707	1.03414	0.996955	1.01654	1.02017	1.01572	1.01536	1.01808	1.01561	1.0149	1.01195	1.02089	1.02091	1.01107	1.0122	1.01125	1.0111	1.01436	1.00851	1.00766	1.00185	1.00244	1.02228	1.01521	0.902948	0.983753	0.977526	1.00864	1.01146	1.0109	1.01681	1.01248	1.02174	1.01183	1.01294	1.01278	1.00545	1.00703	0.988358	0.960665	0.973809	0.937011	0.928198	0.951838	0.937424	1.01317	0.979699	0.97416	0.974774
55	0.96029	1.04827	1.01288	1.03143	1.03436	1.03215	1.03333	1.04139	1.03662	1.03254	1.02957	1.0463	1.03625	1.03225	1.03043	1.03108	1.02827	1.03206	1.02488	1.02423	1.01852	1.01626	1.03972	1.03095	0.929963	0.99983	0.99371	1.02589	1.02806	1.02827	1.03457	1.02906	1.02832	1.02947	1.03108	1.02913	1.02408	1.02608	1.0073	0.97917	0.993253	0.954736	0.958525	0.970125	0.957145	1.02946	0.996197	0.998711	0.990218
56	0.941322	1.02714	0.992955	1.01079	1.01339	1.01122	1.01275	1.02048	1.01627	1.01181	1.00891	1.02566	1.016	1.01216	1.01003	1.01148	1.00791	1.01223	1.00427	1.00395	0.998032	0.996935	1.0185	1.00989	0.909473	0.980208	0.973712	1.00529	1.00757	1.00775	1.01396	1.00883	1.0128	1.00948	1.01076	1.00855	1.00357	1.00571	0.986778	0.954679	0.971397	0.935317	0.936543	0.946921	0.941058	1.0087	0.976774	0.978025	0.967529
57	0.901063	0.988427	0.949937	0.970931	0.97303	0.970921	0.969922	0.961635	0.963079	0.969437	0.966011	0.965113	0.969757	0.970814	0.968439	0.966195	0.965325	0.967916	0.964274	0.963397	0.959234	0.948285	0.976921	0.968574	0.874984	0.937508	0.935551	0.963985	0.966639	0.967693	0.969951	0.968158	0.969398	0.968526	0.968817	0.968061	0.963098	0.964515	0.946078	0.890244	0.937124	0.910228	0.929303	0.964679	0.914041	0.966813	0.945757	0.938784	0.929787
58	0.943952	1.03112	0.993213	1.01507	1.01621	1.01405	1.01467	1.01991	1.0139	1.01401	1.0112	1.02217	1.0162	1.01259	1.01258	1.01111	1.00387	1.01025	1.00561	1.00567	0.99903	0.995659	1.01939	1.01206	0.89726	0.980973	0.976813	1.00733	1.00967	1.00947	1.01435	1.01109	1.01004	1.01186	1.01205	1.01054	1.00305	1.0048	0.983567	0.908491	0.967568	0.926242	0.948797	0.943886	0.934485	1.01217	0.978005	0.978661	0.974608
59	0.952648	1.03994	1.00521	1.02338	1.02627	1.02386	1.02535	1.03318	1.02891	1.02448	1.02142	1.03863	1.02811	1.02497	1.0227	1.02391	1.02051	1.02441	1.01715	1.01602	1.00996	1.00791	1.03111	1.02195	0.919422	0.991933	0.985772	1.01777	1.02026	1.02041	1.02667	1.02152	1.0218	1.0219	1.02378	1.02108	1.0165	1.01822	1.00025	0.972661	0.985112	0.945341	0.94875	0.959445	0.949054	1.02111	0.988309	0.989308	0.982289
60	0.948219	1.03473	0.99967	1.01824	1.02106	1.01884	1.0201	1.02605	1.02352	1.0193	1.01637	1.03228	1.02303	1.02021	1.01776	1.01884	1.01529	1.01917	1.01197	1.01153	1.00556	1.004	1.02605	1.01763	0.917392	0.987667	0.981493	1.01279	1.01494	1.0153	1.02146	1.01663	1.01992	1.01719	1.0185	1.01603	1.01115	1.01301	0.995351	0.969495	0.981307	0.944481	0.94766	0.953677	0.946589	1.01607	0.982927	0.985526	0.978749
61	0.95161	1.03832	1.00388	1.02166	1.02466	1.02223	1.02362	1.03267	1.0274	1.02267	1.01986	1.03556	1.0263	1.02335	1.02123	1.02168	1.0183	1.02227	1.01525	1.01447	1.00837	1.00625	1.02883	1.01926	0.917915	0.990684	0.983675	1.01629	1.01863	1.01877	1.02505	1.01967	1.01888	1.02025	1.02189	1.0195	1.01467	1.0163	0.998461	0.974296	0.981474	0.944037	0.946627	0.95487	0.9457	1.01957	0.985536	0.986877	0.981641
62	0.925927	1.00964	0.976696	0.993481	0.996945	0.994197	0.995391	1.00448	0.99955	0.994674	0.991625	1.00657	0.998152	0.99547	0.993223	0.99365	0.99107	0.994853	0.987361	0.987588	0.979993	0.976247	1.00014	0.991675	0.887018	0.963088	0.957423	0.988764	0.99103	0.991021	0.996715	0.991903	0.992429	0.992339	0.994117	0.991665	0.987242	0.98822	0.970746	0.943461	0.955061	0.917025	0.915065	0.92677	0.917952	0.991774	0.957998	0.959282	0.954412
63	0.932674	1.01637	0.982593	0.99967	1.00286	1.00041	1.00176	1.01201	1.00482	1.00083	0.997962	1.01162	1.00376	1.00075	0.998931	0.998811	0.996576	1.00021	0.993183	0.993402	0.987252	0.984236	1.00698	0.998551	0.901388	0.968972	0.963734	0.994794	0.997044	0.997224	1.00286	0.997324	0.997443	0.998232	0.99964	0.998012	0.992756	0.995411	0.977438	0.957519	0.961405	0.930056	0.931443	0.929434	0.92477	0.997812	0.962511	0.966804	0.95958
64	0.949016	1.03598	1.00137	1.019	1.02215	1.01979	1.02118	1.03031	1.02501	1.02044	1.01742	1.03427	1.02418	1.02067	1.01862	1.01957	1.017	1.02127	1.01291	1.01313	1.00596	1.00373	1.02655	1.01814	0.916595	0.987904	0.982151	1.01427	1.01619	1.01641	1.02296	1.01704	1.01701	1.01754	1.0193	1.01723	1.01249	1.01384	0.995968	0.972087	0.980307	0.94282	0.944934	0.95102	0.944877	1.01707	0.983085	0.986443	0.978759
65	0.960953	1.04898	1.01423	1.03239	1.03512	1.03274	1.03443	1.04336	1.03853	1.03323	1.03031	1.04832	1.03695	1.03387	1.03156	1.03235	1.02836	1.03313	1.02575	1.0235	1.02005	1.01835	1.03501	1.02907	0.928551	1.0008	0.993571	1.02651	1.02883	1.02915	1.03559	1.03004	1.02804	1.03061	1.03223	1.03005	1.02583	1.02711	1.00923	0.983822	0.992965	0.951353	0.952038	0.966736	0.956657	1.03015	0.996446	0.998701	0.992667
66	0.955032	1.04233	1.00774	1.02578	1.02882	1.02654	1.02797	1.03646	1.03219	1.02703	1.02395	1.04212	1.03089	1.02748	1.02535	1.02629	1.02264	1.02731	1.01852	1.02012	1.01338	1.00695	1.03532	1.02382	0.921862	0.99362	0.986906	1.02048	1.02256	1.02302	1.0295	1.02379	1.02305	1.02424	1.02568	1.02376	1.0189	1.02056	1.00285	0.978651	0.985378	0.945312	0.951953	0.956916	0.950811	1.02363	0.989337	0.99232	0.986048
67	0.947934	1.03502	1.00031	1.01816	1.021	1.0187	1.02028	1.02899	1.02273	1.01894	1.01607	1.03154	1.02404	1.01886	1.01743	1.01802	1.01699	1.02397	1.01204	1.01065	1.00104	1.00702	1.02585	1.01678	0.915285	0.98668	0.98014	1.01347	1.01501	1.0153	1.02231	1.01622	1.01458	1.01632	1.01829	1.01592	1.01127	1.01218	0.994316	0.971747	0.979307	0.93978	0.946258	0.951686	0.9445	1.01583	0.982151	0.984777	0.978651
68	0.956916	1.04419	1.01003	1.02757	1.03045	1.02808	1.02966	1.03904	1.03323	1.02852	1.02544	1.04177	1.03223	1.02845	1.02651	1.02738	1.02414	1.02984	1.02313	1.01763	1.0129	1.01119	1.03599	1.02729	0.925871	0.993183	0.989476	1.02251	1.02406	1.02464	1.03105	1.02489	1.02234	1.02542	1.0273	1.02515	1.02081	1.02186	1.00453	0.98396	0.990297	0.951229	0.956705	0.960799	0.953744	1.0254	0.99226	0.99545	0.987055
69	0.96227	1.05063	1.01313	1.03306	1.03665	1.03419	1.03525	1.0403	1.03191	1.03301	1.03202	1.03713	1.03701	1.03252	1.03255	1.02897	1.03124	1.03704	1.0257	1.02731	1.01865	1.01832	1.04207	1.0334	0.930978	1.0003	0.995311	1.02986	1.03144	1.03137	1.03638	1.03224	1.02559	1.03183	1.03383	1.03135	1.02733	1.02886	1.01092	0.987361	0.997623	0.958304	0.962607	0.967568	0.9598	1.0311	0.998042	1.00063	0.992826
70	0.95958	1.0471	1.01169	1.02938	1.03265	1.02997	1.03185	1.04091	1.03247	1.02966	1.02724	1.03853	1.03377	1.02852	1.02802	1.02577	1.02743	1.031	1.02217	1.02217	1.01554	1.01431	1.03693	1.02891	0.927632	0.997443	0.99112	1.02444	1.02654	1.0267	1.03266	1.02647	1.02257	1.02701	1.02958	1.02742	1.02208	1.02443	1.00676	0.987203	0.992885	0.953868	0.95816	0.964833	0.956992	1.02735	0.995391	0.997962	0.989367
71	0.962549	1.05062	1.01515	1.03359	1.03668	1.03446	1.03592	1.04474	1.03874	1.03483	1.03229	1.04605	1.03878	1.03463	1.0334	1.03305	1.03255	1.03476	1.02746	1.0272	1.02045	1.01855	1.04221	1.03337	0.931602	1.00207	0.995689	1.02918	1.03106	1.03135	1.03764	1.03168	1.02927	1.03229	1.03375	1.03186	1.02708	1.02848	1.01089	0.989387	0.996277	0.957126	0.962328	0.966572	0.95933	1.03158	0.998331	1.00117	0.993362
72	0.966707	1.05529	1.01802	1.03759	1.04113	1.03873	1.03985	1.04582	1.03739	1.03753	1.03673	1.04282	1.04139	1.03736	1.03715	1.03389	1.03523	1.04017	1.03216	1.03257	1.02415	1.02342	1.04649	1.03784	0.934681	1.00625	1.00032	1.03375	1.03593	1.03588	1.0411	1.03648	1.03093	1.0365	1.0384	1.03646	1.03138	1.0333	1.01548	0.992191	1.00168	0.961683	0.966378	0.971591	0.964071	1.03552	1.00258	1.0049	0.997294
73	0.965364	1.05371	1.01716	1.03628	1.0396	1.03714	1.03845	1.04627	1.03824	1.03697	1.03501	1.04468	1.04078	1.03652	1.03592	1.03392	1.03502	1.04091	1.03089	1.03095	1.02263	1.02179	1.04483	1.03616	0.933532	1.00462	0.998611	1.03249	1.03452	1.03413	1.04028	1.03501	1.03041	1.03509	1.03697	1.03467	1.02999	1.03161	1.0138	0.991159	0.99997	0.960213	0.965036	0.96999	0.962434	1.03427	1.00118	1.00357	0.996287
74	0.960905	1.04894	1.0141	1.03202	1.0349	1.03252	1.03401	1.04362	1.03732	1.03301	1.03006	1.04544	1.03672	1.03277	1.03098	1.03151	1.02967	1.03506	1.02582	1.02477	1.01809	1.01668	1.04	1.0314	0.929861	0.99985	0.994028	1.0271	1.02902	1.02918	1.03579	1.02958	1.02722	1.02982	1.03201	1.02969	1.02476	1.02646	1.00917	0.988171	0.994615	0.9555	0.960809	0.965229	0.95771	1.02975	0.996725	0.99958	0.991655
75	0.960674	1.04854	1.01221	1.03102	1.03393	1.03191	1.03299	1.04195	1.03476	1.03195	1.02892	1.04111	1.0347	1.03176	1.03059	1.02812	1.0292	1.03664	1.02409	1.02362	1.01706	1.01584	1.03964	1.03072	0.929471	0.997812	0.993163	1.02718	1.02883	1.02876	1.03454	1.02929	1.01889	1.02905	1.03146	1.02912	1.02475	1.02596	1.00862	0.987519	0.995082	0.955711	0.960693	0.965335	0.957327	1.02895	0.996128	0.99921	0.990981
76	0.955959	1.04328	1.00895	1.02648	1.02955	1.02722	1.02848	1.0384	1.03273	1.02759	1.02428	1.04108	1.03079	1.02762	1.02563	1.02582	1.02332	1.02729	1.01996	1.01857	1.01248	1.01105	1.03418	1.0257	0.925557	0.99374	0.988477	1.02132	1.02316	1.02365	1.02993	1.02382	1.02066	1.02417	1.02613	1.02419	1.01957	1.02094	1.00366	0.982819	0.989407	0.950992	0.956323	0.959512	0.951876	1.02428	0.990892	0.994088	0.986029
77	0.954479	1.04104	1.00722	1.02435	1.02759	1.02488	1.02637	1.03695	1.03048	1.02529	1.02183	1.0386	1.0286	1.02487	1.02326	1.02347	1.02007	1.02542	1.01813	1.01781	1.00933	1.00797	1.0332	1.02343	0.922092	0.992369	0.987025	1.0191	1.02115	1.02139	1.02782	1.02163	1.02	1.02188	1.02415	1.02225	1.0173	1.01873	1.00094	0.978495	0.986305	0.948911	0.953153	0.955883	0.949443	1.02211	0.988042	0.991288	0.98399
78	0.955845	1.04261	1.00827	1.02547	1.02872	1.02631	1.02794	1.0383	1.03159	1.02664	1.02362	1.03961	1.02978	1.02637	1.02471	1.02446	1.02172	1.02538	1.01916	1.0186	1.01252	1.01035	1.03336	1.02478	0.924937	0.994157	0.98819	1.02046	1.02272	1.02284	1.02924	1.02293	1.02005	1.02337	1.02555	1.02349	1.01811	1.02061	1.00315	0.98276	0.988171	0.95122	0.956409	0.957241	0.950716	1.02383	0.989545	0.993203	0.985486
79	0.960866	1.04874	1.01401	1.03179	1.03469	1.03255	1.03388	1.04336	1.03773	1.0329	1.02991	1.04652	1.03634	1.03285	1.03096	1.03159	1.02852	1.03264	1.02551	1.02491	1.01842	1.01638	1.04013	1.03124	0.930168	1.00023	0.993779	1.0263	1.02864	1.02892	1.03539	1.02926	1.02729	1.02996	1.03167	1.02976	1.02443	1.02646	1.00901	0.987795	0.993929	0.955309	0.96028	0.96438	0.957337	1.02974	0.996237	0.99934	0.991615
80	0.94517	1.03072	0.996167	1.01413	1.01747	1.01488	1.01606	1.0243	1.01922	1.01527	1.01242	1.02512	1.01758	1.01547	1.01357	1.0127	1.01012	1.01391	1.00771	1.007	1.00143	0.998072	1.02375	1.01428	0.915266	0.98279	0.977575	1.00904	1.01148	1.01161	1.01725	1.012	1.00761	1.01232	1.0141	1.01208	1.0071	1.00882	0.991843	0.970688	0.97654	0.94281	0.944707	0.945993	0.938033	1.01208	0.97739	0.980228	0.973994
81	0.953944	1.04129	1.00681	1.02462	1.0277	1.02515	1.02651	1.03539	1.03027	1.02573	1.02276	1.03844	1.02869	1.02567	1.02381	1.02414	1.02075	1.02488	1.01806	1.01751	1.01132	1.00902	1.03418	1.02463	0.924206	0.992498	0.987035	1.01915	1.02139	1.02144	1.02813	1.02202	1.01835	1.02241	1.02447	1.02251	1.01667	1.01938	1.00236	0.980836	0.986453	0.949861	0.953677	0.956619	0.949604	1.0224	0.988516	0.991635	0.983822
82	0.970572	1.06085	1.02101	1.04374	1.04564	1.04344	1.04401	1.04821	1.04157	1.04317	1.04048	1.05022	1.04535	1.04251	1.04152	1.0394	1.03499	1.04003	1.03456	1.03422	1.02845	1.02682	1.05069	1.04307	0.928895	1.00856	1.00352	1.03647	1.03902	1.0389	1.04398	1.04054	1.03496	1.04071	1.04212	1.03987	1.03189	1.03596	1.01791	0.947385	0.99971	0.957088	0.966784	0.967664	0.967442	1.04125	1.00635	1.01035	1.00222
83	0.957557	1.04545	1.00888	1.02859	1.03084	1.02904	1.03005	1.03654	1.03157	1.02905	1.02604	1.03976	1.03156	1.02911	1.02742	1.02671	1.02183	1.02682	1.02089	1.02062	1.01544	1.01223	1.03764	1.02894	0.927243	0.995301	0.989664	1.02261	1.02493	1.02488	1.03092	1.02548	1.02211	1.02598	1.02796	1.0261	1.01854	1.02259	1.00575	0.976305	0.990495	0.951838	0.957643	0.959618	0.953315	1.02655	0.991397	0.995938	0.987914
84	0.958831	1.0466	1.01222	1.02978	1.03256	1.03029	1.032	1.04112	1.0356	1.03096	1.02793	1.04442	1.03459	1.03105	1.0288	1.02974	1.02655	1.03096	1.02341	1.02288	1.01681	1.01449	1.03834	1.02913	0.92856	0.998162	0.991853	1.0245	1.02653	1.02689	1.03323	1.02722	1.02555	1.02777	1.02934	1.02757	1.0214	1.02426	1.00652	0.984108	0.990991	0.953849	0.95818	0.961414	0.954326	1.02755	0.993154	0.996526	0.988319
85	0.942641	1.02843	0.994366	1.01194	1.01474	1.01243	1.01378	1.02343	1.01743	1.01307	1.00967	1.0257	1.01663	1.01264	1.01098	1.01205	1.0097	1.01342	1.00502	1.00441	0.998491	0.996805	1.01925	1.01117	0.911358	0.979856	0.972048	1.00684	1.00915	1.00897	1.01562	1.00934	1.00745	1.00999	1.01138	1.00983	1.00291	1.0062	0.990139	0.972359	0.965132	0.932776	0.941134	0.937939	0.937124	1.00877	0.969262	0.974939	0.966098
86	0.956772	1.04493	1.00863	1.02794	1.03008	1.02826	1.02965	1.03592	1.03128	1.0287	1.02525	1.04051	1.0316	1.02846	1.02659	1.02701	1.02293	1.02799	1.02072	1.02034	1.01447	1.01286	1.0363	1.02723	0.925825	0.995291	0.98909	1.02288	1.02457	1.02482	1.0308	1.02497	1.02321	1.02567	1.02698	1.02513	1.01748	1.0217	1.00596	0.985831	0.993432	0.9516	0.956944	0.958573	0.953849	1.02568	0.992191	0.99562	0.986374
87	0.949319	1.03637	1.00167	1.0197	1.02222	1.0202	1.02166	1.03037	1.02526	1.02065	1.01761	1.03319	1.02365	1.02064	1.01887	1.01906	1.01599	1.02007	1.01311	1.01238	1.00626	1.00354	1.02839	1.01951	0.920241	0.98744	0.980836	1.01432	1.01614	1.01656	1.02307	1.01699	1.01441	1.01758	1.01968	1.01724	1.01287	1.01148	0.998481	0.985122	0.989604	0.942999	0.946381	0.953048	0.947461	1.01787	0.985762	0.988003	0.980444
88	0.957107	1.04451	1.00941	1.02754	1.03055	1.0281	1.02939	1.03851	1.03252	1.02854	1.0256	1.04069	1.03231	1.02829	1.02657	1.0266	1.02465	1.02826	1.02118	1.02047	1.01438	1.01246	1.03626	1.0279	0.926585	0.99561	0.989604	1.02267	1.02452	1.0248	1.03121	1.02493	1.02127	1.02595	1.02713	1.02522	1.01972	1.02238	1.0045	0.980983	0.99223	0.951829	0.957059	0.961107	0.953935	1.02559	0.99224	0.995202	0.987617
89	0.960809	1.04881	1.0142	1.03209	1.03476	1.03264	1.03401	1.04369	1.03788	1.03298	1.02997	1.04617	1.03625	1.03302	1.03092	1.03158	1.02794	1.03259	1.02588	1.02503	1.0183	1.01643	1.0408	1.03144	0.929833	1.00034	0.994167	1.02669	1.0285	1.02902	1.03538	1.02883	1.02576	1.02949	1.03168	1.02987	1.02528	1.02601	1.00891	0.987469	0.993362	0.95529	0.960645	0.963108	0.956246	1.02971	0.99552	0.998581	0.991219
90	0.959474	1.0466	1.01181	1.02976	1.03316	1.0305	1.03184	1.04058	1.03496	1.03064	1.02791	1.04199	1.03388	1.03071	1.02901	1.02859	1.02614	1.03026	1.02355	1.02291	1.01666	1.01414	1.03831	1.0296	0.928876	0.998271	0.992032	1.02455	1.02728	1.02721	1.03326	1.02761	1.02444	1.02753	1.03009	1.0279	1.02337	1.02441	1.0067	0.985723	0.992796	0.954717	0.958803	0.962395	0.9555	1.02759	0.994227	0.997034	0.99007
91	0.964283	1.0513	1.01485	1.03352	1.03697	1.03468	1.03614	1.04621	1.03696	1.03412	1.03236	1.04273	1.03598	1.03367	1.03265	1.02966	1.02853	1.03177	1.02742	1.02691	1.02048	1.01915	1.04231	1.03394	0.932543	1.00192	0.996098	1.02922	1.03154	1.03132	1.03703	1.03169	1.02439	1.03141	1.03418	1.03078	1.02642	1.02919	1.01126	0.99006	0.99908	0.959724	0.965634	0.966804	0.959321	1.03198	0.998521	1.00215	0.99371
92	0.957614	1.04433	1.00989	1.02707	1.03044	1.02793	1.02972	1.04053	1.03279	1.02777	1.0251	1.03988	1.03049	1.0272	1.02606	1.02421	1.02264	1.02584	1.02084	1.01994	1.01334	1.01215	1.03482	1.0267	0.926714	0.995162	0.989575	1.02182	1.02432	1.02402	1.03027	1.02363	1.01884	1.02429	1.027	1.02416	1.01797	1.02216	1.00477	0.984511	0.991675	0.953458	0.959177	0.959944	0.953019	1.02528	0.991923	0.995699	0.987242
93	0.960021	1.04764	1.01193	1.03019	1.0331	1.03083	1.03241	1.04201	1.03463	1.03079	1.02784	1.04153	1.03208	1.03069	1.02946	1.02657	1.02496	1.02929	1.0239	1.02285	1.01658	1.01484	1.03845	1.02977	0.928904	0.997922	0.99223	1.02517	1.0273	1.02706	1.03344	1.02735	1.01264	1.02996	1.03098	1.02869	1.02245	1.02518	1.00773	0.98744	0.994097	0.954641	0.960261	0.964158	0.956543	1.02839	0.995341	0.998531	0.990258
94	0.960511	1.04751	1.0128	1.03031	1.03351	1.03135	1.03308	1.04342	1.03496	1.03067	1.02851	1.04224	1.0333	1.03039	1.02968	1.02703	1.02643	1.02971	1.02412	1.02359	1.01702	1.01538	1.03866	1.03045	0.929712	0.998841	0.992737	1.02553	1.0278	1.02752	1.03359	1.0281	1.02552	1.02545	1.03052	1.02843	1.02244	1.02567	1.00806	0.986936	0.995321	0.956189	0.961789	0.963869	0.956772	1.02863	0.99554	0.99924	0.990723
95	0.973244	1.05754	1.01952	1.0376	1.04001	1.03889	1.03991	1.04993	1.03168	1.03463	1.03444	1.03498	1.03216	1.03449	1.0341	1.02737	1.02636	1.02914	1.03008	1.02935	1.02452	1.02194	1.04599	1.03805	0.937142	1.00526	0.9992	1.03118	1.03321	1.03445	1.03653	1.03313	1.011	1.03477	1.03604	1.03449	1.02653	1.0325	1.01545	0.995192	1.00388	0.965161	0.972427	0.973342	0.963936	1.03597	1.00293	1.0066	0.998042
96	0.967703	1.05467	1.01525	1.0359	1.03872	1.03722	1.03837	1.0492	1.03185	1.0332	1.03392	1.03807	1.03498	1.03194	1.03304	1.02663	1.02985	1.03168	1.02929	1.02904	1.02302	1.02168	1.04409	1.03661	0.935625	1.00495	0.998441	1.03075	1.03332	1.03315	1.03701	1.03138	1.02691	1.03158	1.03553	1.0338	1.02599	1.03171	1.01368	0.993124	1.00207	0.964071	0.971455	0.970174	0.960943	1.03429	1.00014	1.00472	0.995689
97	0.97915	1.06675	1.02769	1.04733	1.04979	1.04834	1.04931	1.05872	1.04243	1.04592	1.04499	1.04665	1.04324	1.04601	1.04405	1.03778	1.03797	1.03972	1.03976	1.0403	1.03515	1.03229	1.05604	1.04791	0.946362	1.01548	1.00888	1.04038	1.04264	1.04509	1.0449	1.04303	1.0279	1.04301	1.04461	1.04407	1.03816	1.04146	1.02415	1.00054	1.01129	0.97378	0.978945	0.981641	0.97162	1.04507	1.01111	1.01439	1.00644
98	0.96101	1.04605	1.00683	1.02557	1.02593	1.02672	1.02733	1.0359	1.01112	1.01953	1.02084	1.01677	1.01914	1.01534	1.01948	1.0066	1.01199	1.01325	1.01656	1.01467	1.00964	1.00761	1.03221	1.02523	0.923911	0.991477	0.985585	1.01804	1.01986	1.01851	1.0228	1.02038	1.0199	1.0212	1.02312	1.01922	1.00957	1.0191	1.00346	0.984895	0.990773	0.951267	0.956734	0.964312	0.954803	1.02395	0.993293	0.995948	0.987262
99	0.977028	1.0657	1.02279	1.04565	1.04717	1.04589	1.04623	1.05388	1.03216	1.04328	1.04246	1.03567	1.043	1.042	1.04151	1.0367	1.03756	1.03858	1.0377	1.03796	1.03308	1.02997	1.05279	1.04538	0.943924	1.01339	1.00611	1.03879	1.04063	1.04268	1.04299	1.04214	1.03684	1.04136	1.04307	1.04144	1.03588	1.03818	1.02201	1.00016	1.0068	0.969262	0.976374	0.97823	0.968371	1.04251	1.0076	1.01031	1.00354
100	0.963137	1.05182	1.01346	1.0344	1.03632	1.03498	1.0363	1.04349	1.03814	1.03505	1.03161	1.04699	1.03725	1.03523	1.03357	1.03435	1.0303	1.03531	1.02784	1.02703	1.02099	1.01887	1.04253	1.0335	0.931751	1.00258	0.996387	1.02906	1.03113	1.03136	1.03826	1.03184	1.03148	1.0327	1.03435	1.0321	1.02654	1.02885	1.01154	0.989021	0.996546	0.957423	0.962828	0.965741	0.959081	1.03196	0.998411	1.00158	0.993332
101	0.965596	1.05398	1.01698	1.03665	1.03884	1.03743	1.03889	1.04757	1.04133	1.03795	1.03432	1.04839	1.03956	1.03756	1.03616	1.03612	1.03253	1.03693	1.03032	1.02977	1.02335	1.02164	1.04532	1.03659	0.934466	1.00475	0.999	1.03154	1.0338	1.03371	1.04096	1.03436	1.0306	1.03516	1.03683	1.0347	1.02921	1.03135	1.0139	0.991358	1.00027	0.960761	0.96604	0.968342	0.961462	1.03455	1.00053	1.0036	0.99563
102	0.974978	1.06595	1.02093	1.04683	1.048	1.04744	1.04818	1.0497	1.04672	1.04755	1.04447	1.05563	1.04998	1.04717	1.04651	1.04585	1.04129	1.04706	1.04044	1.03942	1.03382	1.0315	1.05605	1.04673	0.942198	1.01491	1.00894	1.04212	1.04425	1.04426	1.05075	1.045	1.04237	1.04563	1.04734	1.04526	1.03928	1.04146	1.02384	0.997922	1.00826	0.969039	0.974647	0.973906	0.968487	1.04428	1.00823	1.01068	1.00285
103	0.969951	1.05899	1.0177	1.04098	1.04299	1.04156	1.04281	1.0469	1.04287	1.04199	1.03865	1.05406	1.0444	1.04155	1.0398	1.03987	1.03621	1.04177	1.03445	1.03383	1.02784	1.02604	1.04974	1.04075	0.937649	1.0086	1.0026	1.03557	1.03797	1.0376	1.04419	1.03813	1.03736	1.03912	1.04053	1.03886	1.03348	1.03555	1.01648	0.994107	1.003	0.964177	0.968381	0.969214	0.96358	1.03787	1.00236	1.00489	0.997354
104	0.962049	1.05	1.01347	1.03268	1.03555	1.03341	1.03476	1.04304	1.03681	1.03377	1.03049	1.04408	1.03613	1.03375	1.03173	1.03138	1.02871	1.03251	1.02625	1.02581	1.01958	1.0178	1.04106	1.03232	0.930708	1.00121	0.994953	1.02738	1.02953	1.02965	1.03588	1.03019	1.02665	1.03058	1.03246	1.03057	1.02509	1.02719	1.00949	0.988803	0.996257	0.956801	0.962232	0.964573	0.957595	1.03039	0.996835	0.99992	0.992062
105	0.959301	1.04741	1.01359	1.03027	1.03326	1.03106	1.03215	1.04154	1.03658	1.03141	1.02824	1.04566	1.03533	1.03148	1.02946	1.03051	1.02776	1.03185	1.0239	1.02369	1.01727	1.01517	1.03854	1.02988	0.928913	0.998901	0.992617	1.025	1.02731	1.02745	1.03405	1.0279	1.02827	1.02865	1.03008	1.02835	1.0235	1.0251	1.0072	0.987933	0.992786	0.954316	0.959416	0.963252	0.955959	1.02816	0.995082	0.998082	0.990278
106	0.959292	1.04697	1.01271	1.02974	1.03313	1.03069	1.03182	1.04053	1.03549	1.03076	1.0278	1.04381	1.0341	1.03109	1.02901	1.02924	1.02695	1.03063	1.02356	1.02325	1.01687	1.01481	1.03808	1.02947	0.928597	0.998601	0.99222	1.02463	1.02691	1.0272	1.0329	1.0274	1.02594	1.028	1.02957	1.0277	1.02256	1.02464	1.00676	0.988141	0.992637	0.954078	0.959186	0.963002	0.955653	1.02792	0.994605	0.997772	0.989832
107	0.961616	1.04979	1.01541	1.03302	1.03566	1.03348	1.03477	1.04424	1.03851	1.03372	1.03085	1.04745	1.03743	1.03396	1.03188	1.0328	1.02985	1.03398	1.02639	1.02586	1.01956	1.01739	1.04067	1.03228	0.930912	1.00127	0.994863	1.02733	1.0297	1.02999	1.03627	1.03034	1.02928	1.03091	1.0327	1.03067	1.02564	1.02741	1.00991	0.98909	0.995182	0.95616	0.961433	0.965422	0.958438	1.03077	0.997593	1.00036	0.992558
108	0.958486	1.04567	1.01222	1.02918	1.0321	1.02959	1.03094	1.04052	1.03493	1.02998	1.0266	1.04349	1.03266	1.03024	1.02797	1.02836	1.02534	1.02922	1.02248	1.02195	1.01579	1.01388	1.03703	1.02832	0.927771	0.997533	0.991506	1.02357	1.02561	1.02607	1.03197	1.02634	1.02612	1.02691	1.02856	1.02667	1.02149	1.02355	1.00601	0.987538	0.991705	0.95301	0.958074	0.962983	0.955329	1.02712	0.994416	0.997553	0.989179
109	0.964717	1.0536	1.02001	1.03728	1.04116	1.03728	1.03813	1.04427	1.04271	1.03703	1.03297	1.05067	1.03705	1.03754	1.03488	1.03367	1.03011	1.03426	1.02949	1.02894	1.02323	1.02126	1.04465	1.03612	0.934924	1.00469	0.998421	1.02984	1.03253	1.03348	1.0384	1.03308	1.03014	1.03374	1.03561	1.03389	1.02902	1.03107	1.014	0.994634	0.99955	0.960108	0.965374	0.971009	0.96358	1.0349	1.00289	1.00592	0.996995
110	0.960348	1.04881	1.01476	1.03226	1.03529	1.03281	1.03394	1.04205	1.03808	1.03311	1.02947	1.04684	1.03542	1.03323	1.03097	1.03117	1.02824	1.032	1.02535	1.02504	1.01882	1.01689	1.04035	1.03159	0.930475	1.00049	0.994127	1.02636	1.02874	1.02945	1.03501	1.0293	1.02781	1.02982	1.03176	1.02995	1.0251	1.02669	1.00905	0.990287	0.994983	0.955835	0.961058	0.965943	0.958515	1.03	0.997603	1.0007	0.992042
111	0.960252	1.05188	1.01638	1.03552	1.03885	1.03542	1.03624	1.0436	1.03756	1.03504	1.03059	1.04393	1.03247	1.03511	1.03235	1.0305	1.02783	1.0309	1.02738	1.02718	1.02182	1.01964	1.0428	1.03409	0.93286	1.00287	0.996357	1.02771	1.0304	1.03197	1.03514	1.03118	1.02522	1.03142	1.03313	1.03151	1.02645	1.02923	1.01175	0.994505	0.997862	0.957825	0.962886	0.971504	0.96228	1.03303	1.00126	1.00433	0.995699
112	0.970135	1.05803	1.02273	1.04064	1.04506	1.04178	1.0418	1.05144	1.04332	1.04152	1.03854	1.04732	1.03992	1.04123	1.03897	1.03528	1.03426	1.03675	1.03377	1.03379	1.02805	1.02587	1.04916	1.04055	0.938878	1.00881	1.00255	1.03481	1.03702	1.03801	1.04134	1.03762	1.02761	1.03786	1.03961	1.03791	1.03254	1.0353	1.01673	0.996775	1.00401	0.96438	0.969563	0.972768	0.965499	1.03857	1.0047	1.00792	0.99996
113	0.964717	1.05353	1.01793	1.03699	1.03974	1.03734	1.04045	1.04381	1.04191	1.03822	1.03478	1.05064	1.04047	1.03774	1.03566	1.03626	1.03363	1.03713	1.03034	1.02984	1.02341	1.02135	1.04487	1.03624	0.934644	1.00511	0.998751	1.03128	1.03341	1.03381	1.04006	1.03407	1.03122	1.03471	1.03632	1.03448	1.0295	1.03135	1.01357	0.991962	0.99948	0.960261	0.965065	0.969068	0.96201	1.03437	1.00087	1.00386	0.996068
114	0.959541	1.04814	1.01327	1.03131	1.03452	1.03154	1.03271	1.04199	1.03685	1.03185	1.02868	1.04574	1.03475	1.03167	1.02976	1.03016	1.02718	1.03134	1.02401	1.02365	1.01762	1.01566	1.03893	1.03022	0.929341	0.99914	0.992915	1.02514	1.02768	1.02812	1.03431	1.028	1.02645	1.02889	1.03054	1.02877	1.02347	1.02547	1.00741	0.987785	0.993521	0.955032	0.959877	0.96357	0.956562	1.02866	0.99557	0.998891	0.990733
115	0.963156	1.05126	1.01546	1.03434	1.03642	1.03447	1.03644	1.04384	1.03997	1.03506	1.03167	1.04751	1.03531	1.03359	1.03273	1.03115	1.02782	1.03107	1.02729	1.0264	1.02045	1.01829	1.04223	1.03345	0.932077	1.00239	0.996028	1.02746	1.03005	1.03083	1.03628	1.02985	1.02038	1.03117	1.03303	1.03132	1.02558	1.02819	1.01097	0.98911	0.996965	0.957816	0.962674	0.966233	0.959301	1.03185	0.998561	1.00159	0.993303
116	0.943329	1.02945	0.994863	1.01305	1.01633	1.01348	1.01522	1.02223	1.0188	1.01354	1.01043	1.02789	1.01563	1.01437	1.01186	1.01139	1.01026	1.01181	1.00661	1.00605	1.00005	0.997982	1.02106	1.01255	0.913822	0.982613	0.976422	1.00703	1.00961	1.01016	1.01607	1.00938	1.00342	1.01046	1.01235	1.01047	1.00532	1.00742	0.990486	0.96934	0.976178	0.939535	0.943725	0.946249	0.938962	1.01058	0.977497	0.980767	0.972398
117	0.957145	1.04471	1.00966	1.0279	1.03085	1.02861	1.02983	1.03794	1.03287	1.02851	1.02555	1.04121	1.03068	1.02795	1.02637	1.02638	1.02377	1.02778	1.02065	1.02074	1.01444	1.01278	1.03614	1.02755	0.927474	0.996277	0.989654	1.02356	1.02493	1.02479	1.03139	1.02477	1.01961	1.02553	1.02742	1.02559	1.02043	1.02255	1.00502	0.983812	0.991149	0.952495	0.957586	0.96153	0.954231	1.02591	0.992965	0.996187	0.987993
118	0.954994	1.04259	1.00775	1.02613	1.02888	1.02655	1.02814	1.0357	1.03145	1.02708	1.02393	1.03902	1.03	1.02598	1.02493	1.02582	1.02264	1.02664	1.01926	1.01897	1.01269	1.01086	1.03435	1.02577	0.92651	0.994804	0.992141	1.01783	1.02259	1.02282	1.02942	1.02335	1.02083	1.02393	1.0258	1.02356	1.01877	1.0201	1.00206	0.980395	0.9891	0.953515	0.957768	0.958985	0.951981	1.02383	0.990763	0.994058	0.986137
119	0.951772	1.03911	1.00473	1.02261	1.02524	1.02305	1.02457	1.03344	1.0282	1.02346	1.02056	1.03619	1.02677	1.02326	1.02147	1.02202	1.01732	1.02229	1.01554	1.01529	1.00941	1.00729	1.03071	1.02168	0.923984	0.996745	0.976979	1.01558	1.01922	1.01953	1.02569	1.01981	1.01861	1.02075	1.02224	1.02019	1.01549	1.01653	0.998501	0.97651	0.984905	0.942141	0.953086	0.955672	0.949243	1.02055	0.987489	0.990575	0.982554
120	0.958036	1.04494	1.0098	1.02812	1.03121	1.02869	1.0303	1.03911	1.03312	1.02923	1.02643	1.03978	1.03142	1.02902	1.02707	1.02635	1.02247	1.02914	1.01974	1.02108	1.01461	1.0129	1.03665	1.02796	0.92753	0.994853	0.989298	1.02205	1.02486	1.02552	1.03088	1.02541	1.02056	1.02619	1.02769	1.02619	1.02124	1.02276	1.00476	0.983567	0.991209	0.953544	0.958266	0.961808	0.954374	1.02592	0.992568	0.995789	0.988319
121	0.961356	1.04922	1.01471	1.03235	1.03509	1.03302	1.03429	1.04379	1.03792	1.03322	1.03034	1.04703	1.0358	1.03287	1.03132	1.03138	1.02814	1.0329	1.02523	1.02517	1.01876	1.01694	1.04064	1.03197	0.930912	1.00114	0.993193	1.02655	1.02882	1.0293	1.03589	1.02945	1.02639	1.03016	1.0321	1.02982	1.02509	1.02662	1.00896	0.987736	0.994694	0.955252	0.960943	0.96519	0.958582	1.03021	0.997084	1.00011	0.99224
122	0.961193	1.04856	1.01311	1.03182	1.03439	1.03233	1.0338	1.04089	1.03622	1.03181	1.02924	1.04376	1.03248	1.02881	1.03057	1.03005	1.02579	1.02991	1.02532	1.02433	1.01782	1.01634	1.04024	1.03127	0.930745	1.00002	0.993591	1.0255	1.02829	1.02842	1.03509	1.02819	1.01979	1.02915	1.03134	1.02939	1.02378	1.02575	1.00829	0.986295	0.994515	0.955902	0.961443	0.96437	0.957586	1.02948	0.996257	0.99968	0.991328
123	0.956887	1.04478	1.00972	1.02806	1.03118	1.02885	1.03011	1.03659	1.0333	1.02917	1.02637	1.04195	1.03226	1.02932	1.02734	1.02789	1.025	1.02841	1.02157	1.02107	1.01486	1.01296	1.03639	1.02798	0.92766	0.996945	0.991209	1.02183	1.02489	1.02523	1.03176	1.0252	1.02155	1.02615	1.02768	1.02583	1.02041	1.02254	1.00494	0.982524	0.991268	0.953801	0.95841	0.960962	0.954078	1.02615	0.993104	0.996416	0.988062
124	0.954956	1.0423	1.00828	1.02632	1.02908	1.02644	1.02704	1.03532	1.03138	1.02712	1.02396	1.04036	1.02988	1.02751	1.02491	1.02525	1.02158	1.02599	1.01926	1.01886	1.01249	1.01078	1.03413	1.02553	0.92489	0.994008	0.98822	1.02062	1.02267	1.02303	1.02939	1.02277	1.01937	1.02362	1.0255	1.02371	1.01839	1.02049	1.00333	0.981474	0.988754	0.950374	0.955252	0.958774	0.951829	1.02373	0.990575	0.99366	0.985486
125	0.965712	1.05389	1.02002	1.03769	1.03997	1.03817	1.04036	1.04803	1.04413	1.03735	1.03544	1.05035	1.04091	1.03884	1.03573	1.03573	1.03247	1.03605	1.03062	1.02998	1.02326	1.02163	1.04545	1.0369	0.935027	1.00552	0.99925	1.03098	1.0336	1.03421	1.04021	1.03376	1.02959	1.03475	1.03653	1.03473	1.02949	1.03193	1.01428	0.99363	0.99949	0.960376	0.96549	0.970184	0.962877	1.03496	1.00161	1.00419	0.996397
126	0.956992	1.04594	1.01073	1.02972	1.03217	1.02989	1.03178	1.04051	1.03543	1.03051	1.02708	1.04352	1.03247	1.03044	1.02796	1.02788	1.02567	1.02891	1.02293	1.02256	1.01638	1.01433	1.03746	1.02901	0.928133	0.998212	0.991655	1.02367	1.02588	1.02676	1.03206	1.02656	1.02331	1.02728	1.02891	1.02685	1.02203	1.02404	1.00671	0.988833	0.992379	0.953439	0.958534	0.963156	0.955787	1.02742	0.994426	0.997453	0.989179
127	0.962684	1.05009	1.01584	1.034	1.03699	1.03306	1.03479	1.04324	1.03847	1.03379	1.03071	1.04744	1.03721	1.03361	1.03169	1.03354	1.02976	1.0344	1.02616	1.02574	1.01944	1.01747	1.04077	1.03201	0.930726	1.00105	0.994823	1.02752	1.02969	1.02984	1.03681	1.02999	1.02947	1.03104	1.03254	1.03056	1.02541	1.02701	1.00963	0.987943	0.994644	0.956179	0.961299	0.96412	0.957155	1.03031	0.996347	0.99924	0.992062
128	0.952962	1.04007	1.00655	1.02382	1.02697	1.024	1.02569	1.03654	1.02947	1.02447	1.02084	1.03741	1.02649	1.02459	1.02229	1.02219	1.01929	1.02316	1.0168	1.01643	1.01023	1.00822	1.03133	1.02272	0.922784	0.992121	0.98593	1.01777	1.0201	1.02035	1.02659	1.02048	1.01818	1.02116	1.02296	1.02122	1.01627	1.01797	0.99965	0.979944	0.986295	0.948124	0.953239	0.954641	0.947915	1.02086	0.986926	0.989733	0.98336
129	0.963426	1.05285	1.01773	1.0363	1.04067	1.03639	1.03763	1.04581	1.0429	1.03686	1.03192	1.04767	1.03469	1.03701	1.03394	1.03144	1.02913	1.03198	1.02882	1.02871	1.02311	1.02067	1.04413	1.03552	0.934438	1.00427	0.997753	1.02905	1.03194	1.0331	1.03705	1.03214	1.02535	1.03289	1.03461	1.03319	1.02852	1.03057	1.01305	0.997094	0.99986	0.959685	0.964438	0.973371	0.964293	1.0344	1.00309	1.00611	0.996725
130	0.962492	1.05104	1.01677	1.03458	1.03786	1.03498	1.03612	1.04559	1.04004	1.03499	1.03158	1.04849	1.03666	1.03546	1.03296	1.03303	1.02949	1.03334	1.02755	1.02696	1.02108	1.01878	1.04233	1.03373	0.932478	1.00259	0.996038	1.02806	1.03078	1.03135	1.03694	1.03115	1.02859	1.032	1.03377	1.03168	1.02683	1.02876	1.01164	0.991893	0.997174	0.957509	0.962819	0.968623	0.960693	1.0322	0.99975	1.00278	0.994455
131	0.951543	1.04449	1.00897	1.02789	1.03072	1.0278	1.02815	1.03046	1.0273	1.02666	1.0224	1.0315	1.02694	1.02774	1.02573	1.02518	1.02291	1.02583	1.02056	1.02065	1.01511	1.01262	1.03498	1.02659	0.925057	0.995411	0.989219	1.02105	1.02382	1.02457	1.02823	1.02493	1.02398	1.02524	1.02637	1.02444	1.01919	1.02097	1.00409	0.983763	0.990912	0.951534	0.957404	0.963069	0.950146	1.02434	0.991011	0.992866	0.988121
132	0.964264	1.05219	1.01859	1.03533	1.03801	1.03576	1.03714	1.04587	1.04116	1.03628	1.03284	1.05058	1.03972	1.0362	1.03424	1.03547	1.03233	1.03674	1.0287	1.02828	1.02215	1.02007	1.04317	1.03454	0.933943	1.00338	0.997354	1.02982	1.03211	1.03207	1.03847	1.03237	1.03464	1.03321	1.03483	1.0329	1.02797	1.02977	1.01309	0.994058	0.997693	0.959388	0.96357	0.968516	0.960962	1.03322	1.00055	1.00357	0.995351
133	0.941454	1.03384	0.996825	1.01659	1.01965	1.01731	1.01757	1.02578	1.01884	1.01592	1.012	1.02005	1.01735	1.01698	1.015	1.01454	1.01244	1.01478	1.00973	1.00961	1.004	1.00147	1.0234	1.0149	0.914004	0.984482	0.97825	1.01065	1.0128	1.01346	1.01754	1.01401	1.01011	1.01406	1.01555	1.01362	1.00787	1.00892	0.991675	0.971009	0.977634	0.940334	0.945927	0.948096	0.935307	1.01126	0.972923	0.974803	0.970484
134	0.95616	1.04381	1.00903	1.02735	1.03016	1.02773	1.02904	1.03812	1.03353	1.02823	1.02487	1.04218	1.03139	1.0283	1.0261	1.02708	1.02361	1.028	1.02064	1.01966	1.01381	1.01163	1.0352	1.02653	0.925964	0.99555	0.989021	1.02169	1.02393	1.02396	1.03041	1.02448	1.02216	1.02485	1.02649	1.02468	1.01953	1.02159	1.00335	0.982544	0.98524	0.949823	0.955252	0.958467	0.952134	1.02464	0.990931	0.994525	0.988012
135	0.959829	1.04896	1.01445	1.03248	1.03528	1.03297	1.03404	1.04316	1.03671	1.03291	1.02878	1.04566	1.03482	1.0331	1.03078	1.03126	1.02755	1.03192	1.0253	1.02478	1.01908	1.01676	1.04003	1.03185	0.930661	1.00041	0.994097	1.02627	1.02858	1.02903	1.03476	1.02936	1.02846	1.03	1.03164	1.0296	1.02468	1.02641	1.00934	0.988269	0.993312	0.954421	0.960271	0.967277	0.958908	1.03019	0.998311	1.00098	0.992131
136	0.965683	1.05586	1.01997	1.039	1.04251	1.03956	1.04098	1.05049	1.04395	1.0399	1.03542	1.05098	1.04067	1.04006	1.03748	1.03701	1.03364	1.03742	1.03205	1.03171	1.02599	1.02329	1.04684	1.03837	0.936918	1.00699	1.00073	1.03251	1.03508	1.0357	1.04109	1.03575	1.03292	1.03661	1.0381	1.03636	1.03164	1.03356	1.01613	0.996397	1.00192	0.961933	0.966929	0.974452	0.965702	1.03677	1.00472	1.00753	0.998711
137	0.956466	1.04519	1.01073	1.02858	1.03162	1.02925	1.03045	1.0405	1.0338	1.02933	1.02514	1.04159	1.03134	1.02961	1.0272	1.02744	1.02458	1.02849	1.02183	1.02149	1.01565	1.01322	1.03644	1.028	0.927048	0.997124	0.990803	1.0225	1.02497	1.02554	1.03126	1.02575	1.02575	1.02655	1.02787	1.0262	1.02122	1.02315	1.00535	0.986433	0.992032	0.952191	0.957988	0.962703	0.954565	1.02642	0.993829	0.996676	0.989466
138	0.944774	1.03277	0.998671	1.01597	1.01918	1.01684	1.01752	1.02765	1.0213	1.01715	1.01355	1.02782	1.01974	1.01709	1.01485	1.01558	1.01315	1.01639	1.00982	1.00953	1.00349	1.00108	1.02421	1.01566	0.916136	0.985427	0.978563	1.01042	1.01297	1.013	1.01892	1.01316	1.01144	1.01424	1.0157	1.01369	1.00875	1.0104	0.993005	0.972826	0.979101	0.940729	0.945861	0.951058	0.943282	1.01393	0.981474	0.984432	0.976383
139	0.935888	1.02365	0.988744	1.00674	1.00954	1.00733	1.00738	1.0159	1.00904	1.00788	1.00399	1.01728	1.01078	1.00733	1.00519	1.00663	1.00428	1.00787	1.00071	1.00048	0.99553	0.992478	1.01454	1.0064	0.908282	0.977966	0.970581	1.00067	1.00346	1.00382	1.00975	1.00402	1.00131	1.00493	1.00623	1.00445	0.9991	1.0011	0.983999	0.96254	0.97062	0.932496	0.937264	0.941981	0.93426	1.00517	0.972787	0.976715	0.969272
140	0.910428	0.993481	0.960492	0.977497	0.980022	0.978015	0.979532	0.988348	0.983498	0.978338	0.975164	0.991645	0.981071	0.978455	0.976413	0.976686	0.974335	0.978015	0.97165	0.971455	0.965934	0.963252	0.985388	0.977096	0.881791	0.948427	0.943593	0.973021	0.974364	0.974705	0.980512	0.974803	0.972982	0.975603	0.97735	0.975437	0.970378	0.972311	0.954841	0.939159	0.942057	0.905589	0.910283	0.913566	0.906631	0.975622	0.943688	0.946977	0.939826
141	0.926436	1.01131	0.977429	0.994555	0.996885	0.994784	0.995968	1.00413	0.997882	0.994893	0.991675	1.00691	0.997743	0.994913	0.993273	0.994316	0.990842	0.994774	0.987973	0.988062	0.983409	0.98011	1.00201	0.9937	0.896237	0.96997	0.958611	0.989209	0.991139	0.991407	0.997673	0.991605	0.991001	0.992399	0.994028	0.992002	0.986078	0.988675	0.972019	0.953553	0.95748	0.920047	0.924539	0.928542	0.922231	0.992459	0.959992	0.963358	0.95617
142	0.959225	1.04748	1.01206	1.03046	1.03355	1.0311	1.03237	1.04132	1.0359	1.03143	1.02831	1.04503	1.0349	1.03164	1.02962	1.0303	1.02751	1.03144	1.02428	1.02381	1.01726	1.01509	1.03812	1.0299	0.929359	1.00072	0.992588	1.02341	1.02719	1.02753	1.03383	1.02789	1.02791	1.02859	1.03033	1.02838	1.02297	1.02598	1.00937	0.987232	0.992607	0.954946	0.95864	0.96177	0.953763	1.02808	0.994784	0.998182	0.990109
143	0.926001	1.01079	0.977116	0.994555	0.997204	0.995202	0.996347	1.00526	0.998641	0.995401	0.99233	1.00737	0.99924	0.995132	0.99362	0.994247	0.991447	0.995032	0.987361	0.986354	0.984984	0.981297	1.00299	0.994734	0.898625	0.980179	0.950801	0.986778	0.991199	0.990991	0.997912	0.991943	0.990109	0.992191	0.994346	0.991824	0.986936	0.988685	0.971193	0.952724	0.960242	0.922489	0.927345	0.92883	0.921788	0.992498	0.960376	0.964293	0.956619
144	0.91854	1.0027	0.968419	0.986699	0.988892	0.986897	0.988744	0.995212	0.990545	0.987183	0.98396	0.99966	0.98912	0.987242	0.985181	0.986226	0.982515	0.986275	0.98063	0.980414	0.97416	0.972155	0.994704	0.986236	0.890671	0.952857	0.956772	0.981847	0.983429	0.983586	0.989951	0.983488	0.979033	0.984137	0.986295	0.984216	0.978935	0.98115	0.962751	0.94282	0.951353	0.916411	0.920278	0.920913	0.913922	0.984216	0.952134	0.955615	0.948133
145	0.901469	0.984058	0.951087	0.96809	0.970882	0.9687	0.970077	0.97824	0.972943	0.968981	0.966108	0.981405	0.972525	0.969204	0.966949	0.967655	0.965113	0.968884	0.962212	0.962059	0.955883	0.952886	0.975281	0.966987	0.872755	0.939404	0.936384	0.962973	0.965017	0.965528	0.97128	0.965818	0.963946	0.966088	0.967955	0.966146	0.961626	0.963387	0.948209	0.927252	0.933317	0.895718	0.899659	0.904991	0.898086	0.966079	0.935167	0.938136	0.929294
146	0.961674	1.04983	1.01479	1.03303	1.03588	1.03366	1.03504	1.04395	1.03876	1.0341	1.03086	1.04771	1.03754	1.03357	1.03192	1.03283	1.02947	1.03381	1.02641	1.02577	1.01955	1.01759	1.04107	1.03226	0.930773	1.00121	0.99233	1.02587	1.02981	1.02947	1.03637	1.02986	1.02662	1.03089	1.03293	1.03051	1.02657	1.02712	1.0065	0.987627	0.99559	0.955567	0.96077	0.965345	0.958189	1.03077	0.997393	1.00022	0.99229
147	0.960617	1.04842	1.01351	1.03165	1.03467	1.03231	1.03359	1.04181	1.03742	1.03248	1.02932	1.04576	1.03499	1.03245	1.03036	1.0308	1.02751	1.03169	1.02494	1.02416	1.01812	1.01612	1.03973	1.03086	0.929694	0.99946	0.993303	1.02497	1.02854	1.02833	1.0349	1.02874	1.0256	1.02947	1.03104	1.02938	1.024	1.02604	1.00829	0.987104	0.994436	0.955137	0.960002	0.964052	0.957107	1.0294	0.996187	0.99921	0.991486
148	0.960002	1.04818	1.01283	1.03107	1.03356	1.03175	1.03299	1.04186	1.0359	1.03164	1.02835	1.04512	1.03449	1.032	1.03006	1.03078	1.02709	1.03167	1.02459	1.02358	1.01761	1.0157	1.03923	1.03027	0.92908	0.99941	0.992975	1.02521	1.02768	1.03024	1.03474	1.02821	1.02519	1.02879	1.03055	1.0284	1.02188	1.02534	1.00769	0.98662	0.993571	0.954517	0.95958	0.963589	0.956667	1.02885	0.99558	0.998841	0.990773
149	0.963349	1.05145	1.01599	1.03457	1.03749	1.03495	1.0367	1.04451	1.03976	1.0354	1.03209	1.04872	1.03766	1.03513	1.03312	1.03346	1.03009	1.03439	1.02768	1.02705	1.02089	1.01898	1.04248	1.03391	0.932338	1.00268	0.996247	1.02849	1.03095	1.03163	1.03734	1.03145	1.0274	1.03218	1.03385	1.0319	1.02676	1.02881	1.01099	0.988872	0.996705	0.957816	0.962674	0.966775	0.959656	1.03216	0.998781	1.0018	0.993948
150	0.967258	1.05615	1.01634	1.03884	1.04093	1.03915	1.04045	1.04594	1.04078	1.03948	1.03678	1.04841	1.04214	1.03923	1.03786	1.03752	1.03501	1.03884	1.03215	1.03154	1.02523	1.02318	1.04676	1.038	0.935382	1.00668	1.00043	1.03333	1.03564	1.03563	1.042	1.03636	1.0342	1.03692	1.03853	1.03641	1.03093	1.03291	1.01566	0.991972	1.00049	0.961241	0.966562	0.968787	0.962376	1.03602	1.00181	1.00462	0.997054
151	0.972894	1.06168	1.02367	1.04372	1.04786	1.04554	1.0464	1.05188	1.04191	1.04472	1.04202	1.0463	1.04203	1.0446	1.04241	1.03731	1.03695	1.03888	1.03745	1.03754	1.03164	1.0294	1.05282	1.04417	0.941473	1.01222	1.00604	1.03824	1.04037	1.04149	1.04383	1.04093	1.02964	1.04126	1.043	1.04127	1.03551	1.03867	1.02026	0.998112	1.00761	0.967142	0.972661	0.975271	0.968371	1.04194	1.00763	1.01075	1.0027
152	0.973176	1.06908	1.02191	1.05083	1.05285	1.0505	1.05023	1.04904	1.04789	1.04976	1.0475	1.05603	1.05343	1.05017	1.05028	1.04888	1.04516	1.05013	1.04412	1.04309	1.03811	1.03493	1.05925	1.04988	0.944783	1.0184	1.01232	1.04577	1.04818	1.04867	1.05451	1.04968	1.04623	1.04991	1.05139	1.04918	1.04401	1.04495	1.02724	1.00115	1.01064	0.969863	0.976198	0.976374	0.971251	1.04746	1.01181	1.01288	1.00473
153	0.978348	1.07344	1.02601	1.0545	1.05523	1.05382	1.05376	1.05215	1.0459	1.05275	1.05063	1.05547	1.05457	1.05357	1.05284	1.05027	1.04704	1.05169	1.047	1.04604	1.04053	1.03804	1.06209	1.05272	0.946627	1.02121	1.01496	1.04831	1.05078	1.05124	1.05577	1.05241	1.04992	1.05239	1.05383	1.05171	1.04621	1.04749	1.02967	1.00241	1.01137	0.971961	0.978583	0.97824	0.973751	1.05101	1.01468	1.01621	1.00874
154	0.976159	1.07426	1.02795	1.05647	1.05667	1.05491	1.05488	1.0516	1.04789	1.05353	1.05155	1.06104	1.05703	1.05483	1.05503	1.05389	1.04925	1.05437	1.04854	1.04784	1.0425	1.0393	1.0634	1.05413	0.949699	1.02294	1.01668	1.04994	1.05239	1.05396	1.05858	1.05503	1.05218	1.05448	1.05585	1.05378	1.04963	1.0491	1.03208	1.00637	1.01519	0.9749	0.981052	0.981405	0.97493	1.05193	1.01606	1.01748	1.01109
155	0.98169	1.07272	1.02535	1.05157	1.05429	1.05247	1.05225	1.05538	1.04319	1.05031	1.04913	1.0482	1.05027	1.05003	1.04873	1.0444	1.04468	1.0467	1.04476	1.04507	1.03949	1.03699	1.06023	1.0518	0.948029	1.01995	1.01315	1.0459	1.04814	1.0495	1.05065	1.0488	1.04407	1.0488	1.05046	1.04901	1.04349	1.0456	1.02822	1.00313	1.01391	0.974296	0.981601	0.979944	0.973244	1.04953	1.01326	1.01617	1.00961
156	0.977839	1.07141	1.02338	1.05185	1.05377	1.05191	1.05162	1.05057	1.0467	1.05112	1.04896	1.05712	1.05403	1.0514	1.05086	1.04932	1.04572	1.05093	1.04511	1.0443	1.03868	1.03615	1.06031	1.05087	0.945312	1.01949	1.01313	1.04652	1.04897	1.04929	1.05422	1.05052	1.04923	1.05051	1.0523	1.05018	1.04442	1.04585	1.02785	1.00062	1.0099	0.970678	0.97694	0.976032	0.971407	1.0488	1.01209	1.01328	1.0066
157	0.979954	1.07049	1.02532	1.05071	1.05254	1.05193	1.05222	1.05738	1.04869	1.05106	1.04783	1.04655	1.04901	1.05035	1.04997	1.0454	1.04455	1.04765	1.04429	1.04425	1.0382	1.03575	1.05932	1.05049	0.946249	1.01898	1.01258	1.04568	1.04788	1.04849	1.05211	1.04854	1.04197	1.04877	1.05063	1.04856	1.0425	1.04545	1.02732	1.00233	1.01214	0.972826	0.978592	0.978397	0.971688	1.0481	1.01151	1.01411	1.00748
158	0.978729	1.07408	1.02616	1.05472	1.05541	1.05451	1.0542	1.05226	1.0465	1.05349	1.05107	1.0564	1.05547	1.05405	1.05364	1.05098	1.04712	1.05202	1.04748	1.04626	1.04086	1.03824	1.06305	1.05299	0.946599	1.02151	1.01565	1.04867	1.05111	1.05179	1.05603	1.05306	1.04964	1.05284	1.05428	1.0523	1.04653	1.04814	1.03023	1.00278	1.0117	0.972349	0.978778	0.977839	0.973634	1.05139	1.01462	1.01572	1.0083
159	0.973098	1.06328	1.02108	1.04513	1.04624	1.04561	1.04672	1.05301	1.046	1.04584	1.04247	1.05275	1.04848	1.0457	1.04463	1.04513	1.04185	1.0465	1.0386	1.03819	1.03188	1.0299	1.05348	1.04472	0.941058	1.01262	1.00656	1.04025	1.04239	1.04203	1.04916	1.04319	1.04165	1.04389	1.0453	1.04287	1.03682	1.03917	1.02154	0.99559	1.00609	0.966997	0.972106	0.972855	0.966804	1.04212	1.00593	1.00807	1.00184
160	0.964582	1.05312	1.01497	1.03584	1.03895	1.03647	1.03792	1.04721	1.04027	1.0369	1.03427	1.04688	1.03988	1.03653	1.03517	1.03473	1.03277	1.03631	1.02947	1.0292	1.0226	1.02065	1.04417	1.0352	0.932851	1.00395	0.997892	1.03064	1.03306	1.03293	1.039	1.03376	1.03126	1.03417	1.03571	1.03373	1.02876	1.03041	1.0126	0.989743	0.997693	0.958879	0.964158	0.966407	0.959829	1.03353	0.998901	1.00202	0.994704
161	0.961828	1.04956	1.01468	1.03298	1.03568	1.03348	1.03487	1.04433	1.03843	1.03384	1.03082	1.04832	1.03708	1.03384	1.03167	1.03279	1.0295	1.03382	1.02614	1.02574	1.01933	1.01757	1.04072	1.032	0.930866	1.00122	0.994863	1.0274	1.02962	1.0301	1.03626	1.03019	1.02877	1.03072	1.03264	1.0304	1.02495	1.02736	1.0092	0.987914	0.995231	0.956074	0.961039	0.965142	0.95817	1.0306	0.997044	0.9998	0.991943
162	0.964814	1.0532	1.01769	1.03629	1.03918	1.03686	1.03838	1.04754	1.04208	1.03734	1.03423	1.05081	1.04052	1.03731	1.03509	1.03618	1.03309	1.03707	1.02965	1.02932	1.02284	1.02071	1.04451	1.03556	0.934176	1.00436	0.997782	1.03038	1.03311	1.03329	1.03962	1.03366	1.03174	1.03428	1.03601	1.03423	1.02978	1.03088	1.01085	0.99004	0.997743	0.959628	0.964341	0.968187	0.96101	1.0339	1.0002	1.00299	0.995172
163	0.951477	1.03865	1.0041	1.02206	1.02502	1.02263	1.02425	1.03336	1.02799	1.02292	1.02	1.03701	1.02605	1.02282	1.02081	1.02158	1.01875	1.02271	1.01573	1.01534	1.00885	1.00661	1.03001	1.02117	0.921207	0.991249	0.984698	1.01665	1.01877	1.01912	1.02553	1.01916	1.01698	1.01993	1.02166	1.01958	1.01533	1.01662	0.996646	0.978407	0.984324	0.946381	0.951439	0.955558	0.947811	1.01991	0.987045	0.990337	0.981965
164	0.936852	1.02264	0.988724	1.00637	1.00911	1.00692	1.00794	1.01739	1.01168	1.00734	1.00428	1.02117	1.01108	1.00705	1.00512	1.00624	1.00314	1.00763	0.99967	0.99937	0.993243	0.991021	1.01433	1.00605	0.906939	0.97531	0.969573	1.00135	1.00326	1.00341	1.00949	1.00389	1.00348	1.00425	1.00603	1.0039	0.99962	1.0014	0.989515	0.96228	0.970931	0.931937	0.935298	0.941266	0.933915	1.00481	0.972165	0.976891	0.966852
165	0.944311	1.0309	0.996745	1.0143	1.01704	1.01481	1.01622	1.02464	1.01978	1.0153	1.01234	1.02842	1.01869	1.01528	1.01301	1.01373	1.01126	1.01529	1.00798	1.0075	1.00115	0.9992	1.02229	1.01353	0.913675	0.98334	0.977556	1.00939	1.01094	1.01131	1.01733	1.01158	1.01014	1.01236	1.01398	1.01207	1.00716	1.00874	0.98999	0.971601	0.980179	0.940061	0.944282	0.94856	0.940927	1.01212	0.98013	0.982564	0.975232
166	0.91809	1.00238	0.969621	0.986403	0.988951	0.986818	0.988052	0.996845	0.991943	0.98739	0.983862	1.00087	0.990981	0.987064	0.985181	0.986423	0.983724	0.987726	0.979914	0.979454	0.973459	0.971484	0.993769	0.985309	0.888483	0.95573	0.949405	0.980807	0.983124	0.983252	0.989486	0.983734	0.983803	0.984413	0.985841	0.984088	0.979053	0.980503	0.960261	0.943763	0.94894	0.912379	0.917466	0.921364	0.915358	0.98456	0.953563	0.957098	0.949424
167	0.915523	0.99919	0.966688	0.983724	0.986216	0.983891	0.98524	0.993859	0.989545	0.984492	0.981003	0.997972	0.987252	0.98458	0.982456	0.983281	0.980316	0.984245	0.977223	0.976618	0.970698	0.968294	0.990921	0.982299	0.885742	0.953487	0.946807	0.978279	0.980356	0.980601	0.986601	0.980875	0.980101	0.981552	0.983144	0.981327	0.976198	0.977869	0.956992	0.94183	0.945643	0.909182	0.914114	0.919698	0.913319	0.981974	0.952162	0.955319	0.946343
168	0.930298	1.01565	0.98222	0.99943	1.00252	1.00025	1.00158	1.01003	1.00553	1.00049	0.996895	1.01387	1.00243	1.00076	0.998192	0.998601	0.99548	0.99923	0.992776	0.992349	0.986098	0.983842	1.00696	0.997673	0.898346	0.968381	0.962511	0.993968	0.996088	0.996676	1.00245	0.996476	0.995122	0.997164	0.998961	0.997294	0.992478	0.994436	0.976559	0.955969	0.964766	0.922452	0.929843	0.932347	0.926436	0.997583	0.966833	0.969951	0.966021
169	0.958534	1.04647	1.01197	1.02978	1.03272	1.03021	1.03187	1.04124	1.03532	1.03075	1.02765	1.04409	1.03439	1.03078	1.02876	1.03014	1.027	1.03121	1.02308	1.02264	1.01648	1.01436	1.03774	1.02912	0.92805	0.998152	0.991447	1.02459	1.02643	1.0268	1.03328	1.02706	1.02607	1.02791	1.02959	1.02736	1.02154	1.024	1.00679	0.985023	0.991189	0.95261	0.957624	0.962771	0.95594	1.02748	0.994326	0.996945	0.988675
170	0.939958	1.02632	0.992776	1.01023	1.01302	1.01058	1.01192	1.02061	1.01577	1.01119	1.00775	1.02405	1.0143	1.01132	1.00903	1.01037	1.00724	1.0112	1.00351	1.00315	0.996626	0.994953	1.01779	1.00885	0.909555	0.97869	0.972136	1.00467	1.00671	1.00696	1.0135	1.00732	1.0056	1.00811	1.00982	1.00759	1.0016	1.00471	0.988556	0.96576	0.972787	0.934148	0.939554	0.941991	0.936318	1.00807	0.975368	0.978622	0.972456
171	0.962097	1.05133	1.01577	1.03464	1.0379	1.03551	1.03666	1.04516	1.03992	1.03572	1.03138	1.04705	1.03736	1.0359	1.03355	1.03379	1.03041	1.03433	1.02776	1.02751	1.02152	1.01919	1.04249	1.03404	0.932422	1.00276	0.996506	1.02866	1.03103	1.03157	1.03744	1.03185	1.03073	1.03251	1.03389	1.03223	1.02707	1.02901	1.01108	0.991437	0.998022	0.95772	0.963291	0.969039	0.96101	1.03228	0.99994	1.00287	0.994893
172	0.955424	1.04316	1.00881	1.02657	1.03002	1.02715	1.02862	1.03812	1.03237	1.02751	1.02422	1.04098	1.03066	1.02703	1.02509	1.02562	1.02315	1.02703	1.01995	1.01938	1.01315	1.01109	1.03442	1.02583	0.925325	0.995003	0.988279	1.02083	1.02316	1.023	1.02934	1.02342	1.02152	1.02416	1.02596	1.02411	1.01927	1.02076	1.00338	0.982318	0.989139	0.950849	0.955816	0.96078	0.952467	1.0243	0.991734	0.994515	0.986532
173	0.949747	1.03645	1.00177	1.01992	1.02286	1.02044	1.02179	1.02967	1.02612	1.02099	1.01763	1.03455	1.02357	1.02095	1.01874	1.01913	1.01573	1.02002	1.01349	1.01279	1.00683	1.00458	1.02781	1.01924	0.919808	0.988853	0.982662	1.01444	1.01669	1.01667	1.02244	1.01709	1.01387	1.01782	1.01932	1.01766	1.01312	1.01461	0.997084	0.977087	0.981542	0.944764	0.948598	0.953506	0.946296	1.01769	0.985053	0.987914	0.979288
174	0.957931	1.04577	1.01111	1.0291	1.03184	1.02945	1.03094	1.0404	1.03441	1.02972	1.02676	1.04376	1.03282	1.02977	1.02778	1.02845	1.02524	1.02942	1.02234	1.02176	1.01552	1.01352	1.03681	1.02807	0.92741	0.997713	0.991139	1.02327	1.02565	1.02584	1.0321	1.02606	1.02473	1.02666	1.02851	1.02662	1.02163	1.02336	1.00627	0.985161	0.990991	0.952448	0.957126	0.961905	0.954746	1.02665	0.99373	0.996705	0.98822
175	0.959618	1.04758	1.01256	1.03097	1.03358	1.03142	1.03285	1.04197	1.03624	1.03164	1.02844	1.04505	1.03461	1.03176	1.02952	1.03009	1.02691	1.03111	1.02423	1.02355	1.01748	1.01533	1.03882	1.03017	0.929368	0.99918	0.992995	1.025	1.02735	1.028	1.03402	1.02811	1.0257	1.02894	1.03028	1.02839	1.02355	1.02507	1.00658	0.98596	0.992885	0.954173	0.959157	0.963194	0.956303	1.02857	0.995341	0.998471	0.989812
176	0.95817	1.04579	1.01184	1.02901	1.03176	1.02943	1.03091	1.04119	1.03407	1.02972	1.02634	1.04399	1.03346	1.02969	1.02793	1.02858	1.0258	1.02973	1.02216	1.02179	1.01546	1.01341	1.03686	1.02791	0.926825	0.997314	0.990822	1.0234	1.02569	1.0255	1.03205	1.02634	1.02681	1.02669	1.02859	1.02662	1.02185	1.02344	1.00517	0.985989	0.988516	0.951448	0.957442	0.961568	0.954364	1.02654	0.993243	0.996058	0.988922
177	0.9591	1.04761	1.01012	1.03042	1.0325	1.03077	1.03191	1.03855	1.03195	1.03066	1.0269	1.04183	1.03191	1.03056	1.02892	1.02875	1.02467	1.02998	1.02359	1.02274	1.01687	1.01483	1.03876	1.02927	0.927391	0.997952	0.992607	1.02503	1.02735	1.02615	1.03367	1.02728	1.02223	1.02785	1.02971	1.02884	1.02796	1.02509	1.00813	0.983645	0.992498	0.953878	0.958505	0.960789	0.954975	1.02761	0.994147	0.997344	0.988368
178	0.961664	1.0497	1.01323	1.03268	1.03539	1.03313	1.03465	1.04228	1.0369	1.03352	1.03059	1.04603	1.0369	1.03343	1.03153	1.03163	1.02816	1.03297	1.02594	1.02544	1.01928	1.01717	1.04123	1.03252	0.931304	1.0006	0.994157	1.02713	1.02933	1.02958	1.03572	1.02961	1.02796	1.03032	1.03198	1.03012	1.02445	1.0269	1.00817	0.987657	0.994764	0.956868	0.961299	0.963223	0.957069	1.03018	0.995371	0.99915	0.990832
179	0.959599	1.04745	1.01263	1.03073	1.03339	1.03115	1.03271	1.0418	1.03612	1.03172	1.02856	1.04463	1.03515	1.03162	1.02984	1.03039	1.02689	1.03144	1.02405	1.02341	1.01703	1.01502	1.03889	1.03001	0.928774	0.998751	0.992399	1.02528	1.02754	1.02745	1.03388	1.02788	1.02605	1.02857	1.03034	1.02835	1.02168	1.02452	1.00773	0.984472	0.99109	0.953858	0.959205	0.962097	0.955204	1.02827	0.993899	0.997603	0.989614
180	0.95841	1.04632	1.01148	1.02968	1.03232	1.03017	1.03153	1.04058	1.03491	1.03056	1.02732	1.04371	1.03389	1.03065	1.02889	1.02943	1.02578	1.03037	1.02303	1.02234	1.01616	1.01408	1.03782	1.02896	0.927836	0.997862	0.991536	1.02399	1.026	1.02624	1.03288	1.02683	1.02483	1.02763	1.02918	1.02713	1.0216	1.02385	1.00613	0.983458	0.990743	0.953305	0.95794	0.960972	0.953982	1.02724	0.993173	0.996546	0.988615
181	0.944877	1.03134	0.996995	1.01488	1.01725	1.01518	1.01647	1.02378	1.0195	1.01588	1.01237	1.02847	1.02022	1.01572	1.01398	1.01642	1.01267	1.01739	1.00797	1.00736	1.00003	0.998701	1.02193	1.01232	0.9092	0.983753	0.976598	1.00951	1.01158	1.01077	1.01838	1.01236	1.01085	1.013	1.0142	1.0124	1.00639	1.00913	0.99113	0.967268	0.967819	0.935513	0.936477	0.938164	0.938362	1.01089	0.974131	0.974014	0.963879
182	0.953477	1.04091	1.0067	1.02431	1.02674	1.02454	1.02578	1.03585	1.02911	1.02513	1.02162	1.03806	1.02838	1.025	1.02314	1.02451	1.02054	1.02551	1.01747	1.01672	1.01036	1.0084	1.03173	1.02332	0.921871	0.992498	0.985999	1.01844	1.02072	1.02042	1.02714	1.02154	1.02197	1.02194	1.0234	1.02166	1.01497	1.01794	0.99985	0.975407	0.969999	0.944906	0.951781	0.954937	0.948693	1.02151	0.987746	0.991209	0.983085
183	0.953601	1.04057	1.00677	1.02434	1.0274	1.02464	1.02606	1.03543	1.0308	1.02552	1.02213	1.03827	1.02882	1.0255	1.02324	1.02454	1.02139	1.02553	1.01754	1.01696	1.01106	1.00898	1.03209	1.02363	0.923024	0.992449	0.986019	1.01871	1.0211	1.02121	1.02785	1.02171	1.01989	1.02253	1.02402	1.02181	1.01651	1.01852	0.99993	0.978358	0.984738	0.946504	0.952876	0.957346	0.949918	1.02167	0.988655	0.991853	0.984984
184	0.957844	1.04562	1.01117	1.0289	1.03181	1.02936	1.03069	1.03981	1.03465	1.02978	1.02679	1.04302	1.03324	1.02972	1.02798	1.02874	1.02584	1.02983	1.02208	1.02164	1.01553	1.01338	1.03689	1.02812	0.926881	0.997184	0.990545	1.02346	1.02565	1.02574	1.03234	1.02606	1.02418	1.02686	1.02863	1.02659	1.02101	1.02321	1.00572	0.984551	0.989575	0.951486	0.956897	0.960934	0.954488	1.02651	0.992826	0.99553	0.987844
185	0.953258	1.03832	1.00328	1.02161	1.02467	1.02187	1.02324	1.02652	1.02685	1.02299	1.01924	1.03637	1.02542	1.02287	1.0206	1.02222	1.01753	1.02246	1.01484	1.01366	1.00776	1.00567	1.02883	1.01976	0.918889	0.99008	0.983517	1.01596	1.01819	1.01812	1.02484	1.01896	1.01598	1.01979	1.02124	1.01925	1.01364	1.01608	0.997713	0.977614	0.968139	0.945435	0.944141	0.945142	0.946003	1.01876	0.982181	0.98333	0.973313
186	0.941859	1.02683	0.991804	1.01011	1.01194	1.01033	1.01155	1.01638	1.01433	1.01111	1.00737	1.02477	1.01684	1.01049	1.00917	1.01263	1.00906	1.01405	1.00312	1.00232	0.99371	0.992796	1.01641	1.0039	0.898175	0.979836	0.972544	1.00498	1.00679	1.00627	1.01391	1.00809	1.00611	1.0087	1.00948	1.00781	1.00309	1.0044	0.984994	0.968226	0.964824	0.930829	0.925233	0.920351	0.931453	1.00569	0.963512	0.96151	0.940494
187	0.822909	0.896937	0.866329	0.882417	0.884786	0.882876	0.883724	0.88874	0.886628	0.883504	0.880056	0.894116	0.886858	0.883813	0.881818	0.883822	0.880241	0.884308	0.876297	0.875097	0.869767	0.867994	0.887701	0.880602	0.785747	0.855996	0.848606	0.877885	0.879642	0.879765	0.88521	0.880998	0.885024	0.881491	0.882329	0.880276	0.875903	0.877297	0.865256	0.842089	0.841129	0.809491	0.80928	0.798876	0.805687	0.880487	0.841802	0.837696	0.828068
188	0.892026	0.973751	0.939451	0.957289	0.959752	0.957653	0.958285	0.963618	0.961789	0.958899	0.954526	0.970737	0.963069	0.958132	0.956734	0.960165	0.956849	0.961241	0.95103	0.949908	0.943074	0.941313	0.963117	0.953401	0.849795	0.929833	0.921816	0.953105	0.954631	0.954507	0.960386	0.955911	0.959858	0.956906	0.957155	0.955338	0.950554	0.952734	0.936178	0.920167	0.918962	0.882638	0.875229	0.882515	0.896982	0.955749	0.925057	0.912388	0.899632
189	0.76955	0.839617	0.811347	0.826042	0.828441	0.826827	0.82796	0.833601	0.830739	0.827	0.824218	0.837135	0.829834	0.82753	0.825571	0.826653	0.823337	0.826918	0.820813	0.819673	0.81459	0.81254	0.832835	0.825233	0.734768	0.801244	0.795066	0.821741	0.823501	0.823897	0.82849	0.824523	0.827902	0.825068	0.825943	0.824226	0.820271	0.8211	0.807986	0.789852	0.790816	0.754968	0.764441	0.751142	0.757017	0.825612	0.798572	0.792637	0.807324
190	0.779136	0.849795	0.8223	0.836432	0.839012	0.836742	0.83814	0.844636	0.841668	0.837034	0.833918	0.848157	0.838836	0.837202	0.835329	0.835329	0.832094	0.835746	0.830448	0.829402	0.824309	0.822399	0.842333	0.835262	0.749035	0.809774	0.802768	0.831404	0.833376	0.83381	0.838652	0.83371	0.834419	0.834085	0.835504	0.834327	0.829717	0.831678	0.816833	0.795535	0.801492	0.766102	0.77542	0.781656	0.777711	0.835178	0.817798	0.819443	0.81905
191	0.797216	0.869802	0.841516	0.855833	0.858696	0.856595	0.858018	0.864564	0.861595	0.856955	0.854183	0.868133	0.859143	0.856784	0.854918	0.85526	0.852476	0.85591	0.850101	0.849336	0.843665	0.841096	0.862267	0.853286	0.764128	0.828963	0.823749	0.851147	0.853073	0.853517	0.858413	0.853423	0.853722	0.853807	0.855354	0.853833	0.849702	0.85159	0.834586	0.815878	0.822909	0.782971	0.795146	0.790002	0.791544	0.854858	0.828151	0.833793	0.817536
192	0.908455	0.991625	0.959273	0.9761	0.979101	0.976247	0.977869	0.985979	0.981945	0.976461	0.972914	0.990951	0.978592	0.976989	0.974744	0.974998	0.971096	0.97532	0.969107	0.968245	0.96203	0.959676	0.982662	0.974072	0.876727	0.94569	0.938164	0.96998	0.972583	0.972768	0.978749	0.97305	0.971523	0.973575	0.975095	0.973566	0.968468	0.970193	0.951924	0.931779	0.934905	0.899793	0.90201	0.910019	0.906758	0.97414	0.948352	0.951115	0.939761
193	0.938164	1.02396	0.990169	1.00764	1.01056	1.00815	1.00985	1.01874	1.01331	1.00868	1.00559	1.02219	1.0116	1.00851	1.00663	1.00753	1.00424	1.00831	1.00099	1.00032	0.993998	0.99229	1.01534	1.00612	0.906549	0.976501	0.970251	1.00227	1.00419	1.0046	1.01097	1.00502	1.00348	1.00541	1.00734	1.00515	0.99993	1.00198	0.983036	0.964216	0.969175	0.931965	0.935195	0.937808	0.933849	1.00551	0.970057	0.974657	0.962116
194	0.921521	1.00834	0.974374	0.992349	0.995391	0.992796	0.993491	1.00129	0.996526	0.992687	0.988012	1.00093	0.994664	0.99374	0.991239	0.991893	0.98904	0.99232	0.985614	0.985201	0.979395	0.976999	0.99925	0.990664	0.892106	0.961635	0.954689	0.986581	0.988912	0.989555	0.994237	0.990317	0.991824	0.990743	0.991387	0.989862	0.985161	0.985841	0.968323	0.949718	0.952943	0.917145	0.921088	0.928486	0.918668	0.989733	0.96228	0.965229	0.955787
195	0.959023	1.04682	1.01253	1.03026	1.03279	1.03061	1.03209	1.04168	1.03607	1.03108	1.02804	1.0451	1.03449	1.031	1.02896	1.02987	1.02706	1.03096	1.02334	1.02279	1.01655	1.01457	1.03808	1.02928	0.928207	0.998491	0.992111	1.02476	1.02678	1.02702	1.03346	1.02736	1.02683	1.02809	1.02977	1.02785	1.02283	1.02456	1.00703	0.986462	0.992052	0.953382	0.958218	0.962877	0.955883	1.02785	0.994784	0.997713	0.989436
196	0.946769	1.04542	1.00374	1.0271	1.02961	1.02737	1.02755	1.02757	1.02272	1.02454	1.02186	1.02145	1.0252	1.02637	1.02412	1.02239	1.02087	1.02307	1.01967	1.01989	1.01445	1.01154	1.0341	1.02566	0.924835	0.994943	0.988378	1.01985	1.02251	1.02445	1.02607	1.02415	1.02224	1.02401	1.02525	1.02349	1.01875	1.01948	1.00281	0.983773	0.990367	0.952572	0.959244	0.965277	0.948408	1.02196	0.987025	0.98821	0.985092
197	0.942047	1.03848	0.997493	1.01999	1.02261	1.02029	1.02043	1.01931	1.01539	1.01813	1.01469	1.01501	1.01963	1.02011	1.01781	1.01736	1.01513	1.01776	1.01302	1.01334	1.00799	1.00473	1.02715	1.01902	0.918806	0.988378	0.981984	1.01341	1.0158	1.01757	1.01993	1.01811	1.02048	1.01777	1.01874	1.01686	1.01252	1.01284	0.994257	0.975105	0.984748	0.947356	0.953048	0.95552	0.941388	1.01492	0.980473	0.980709	0.974637
198	0.965055	1.05468	1.02194	1.03847	1.04204	1.03907	1.03959	1.05126	1.0442	1.03924	1.03476	1.05063	1.0408	1.03921	1.03695	1.03759	1.03484	1.03843	1.03146	1.03116	1.02568	1.02309	1.04616	1.03776	0.93629	1.0062	0.99996	1.03245	1.03457	1.03529	1.04076	1.03565	1.03467	1.03611	1.03756	1.03576	1.03045	1.03249	1.01595	0.996167	1.00191	0.961828	0.966958	0.974618	0.964168	1.03594	1.0045	1.00685	0.99979
199	0.960962	1.04924	1.01493	1.0323	1.03492	1.03286	1.03406	1.0429	1.03805	1.03322	1.02999	1.04698	1.03664	1.03329	1.03118	1.03248	1.02947	1.03358	1.02567	1.02523	1.01925	1.01701	1.04012	1.03157	0.93027	1.0005	0.994237	1.02677	1.02895	1.0294	1.03554	1.02977	1.02966	1.03036	1.03198	1.02995	1.02486	1.02662	1.00932	0.989436	0.994316	0.955596	0.960866	0.96491	0.957749	1.02999	0.996815	0.9999	0.991893
200	0.965026	1.05362	1.02023	1.0369	1.03962	1.0371	1.03824	1.04381	1.04194	1.03721	1.0335	1.0503	1.03846	1.03756	1.0349	1.03466	1.03139	1.03545	1.02969	1.0294	1.02341	1.0213	1.04451	1.03586	0.935261	1.00472	0.998242	1.03032	1.03292	1.03337	1.0389	1.03326	1.03105	1.03405	1.03562	1.03392	1.02901	1.03107	1.01436	0.995152	0.998841	0.960559	0.965152	0.968972	0.961318	1.03476	1.0014	1.00462	0.996925
201	0.960204	1.04771	1.01464	1.0313	1.03401	1.03174	1.03273	1.04272	1.03716	1.03203	1.02889	1.04605	1.03503	1.03228	1.03015	1.03072	1.02775	1.03175	1.02453	1.02416	1.01788	1.01574	1.03914	1.03049	0.929424	0.99933	0.993193	1.02542	1.02769	1.02825	1.03426	1.02856	1.02798	1.02912	1.03066	1.02872	1.02382	1.02553	1.00819	0.988368	0.993541	0.954507	0.959781	0.9641	0.956858	1.02895	0.995869	0.998811	0.991011
202	0.962251	1.0494	1.01637	1.03276	1.03444	1.03289	1.03439	1.0433	1.03744	1.03303	1.02989	1.04632	1.03483	1.03344	1.03108	1.03103	1.02727	1.03175	1.02578	1.02514	1.01929	1.01712	1.04069	1.03223	0.930577	1.0008	0.994416	1.02639	1.02901	1.02953	1.0353	1.02946	1.02662	1.03018	1.03187	1.03004	1.02517	1.02697	1.00956	0.988279	0.995381	0.955739	0.96077	0.965663	0.957959	1.03016	0.997184	0.99972	0.992459
203	0.963406	1.05235	1.01778	1.03557	1.03764	1.0358	1.03716	1.04595	1.04005	1.03584	1.0326	1.04911	1.03874	1.03623	1.03412	1.03446	1.03112	1.03526	1.02841	1.028	1.0219	1.01975	1.04338	1.03453	0.933224	1.0033	0.997104	1.02937	1.03176	1.03199	1.03813	1.03239	1.03102	1.03294	1.03464	1.0328	1.02769	1.02956	1.01245	0.991814	0.997413	0.958314	0.963349	0.967848	0.960703	1.03319	1	1.00313	0.995042
204	0.959253	1.04741	1.01496	1.03085	1.03357	1.0314	1.03242	1.04188	1.03612	1.03154	1.02821	1.04574	1.03462	1.03165	1.02975	1.03056	1.02766	1.03173	1.02413	1.02371	1.01761	1.01553	1.0387	1.03032	0.929313	0.99906	0.992667	1.02507	1.0273	1.02769	1.03382	1.02814	1.02768	1.02869	1.03027	1.02809	1.02326	1.0253	1.00799	0.988507	0.993163	0.954087	0.95934	0.964062	0.956562	1.02858	0.995849	0.998611	0.991159
205	0.963724	1.05572	1.02031	1.03893	1.03997	1.03894	1.03896	1.03328	1.03452	1.0372	1.03382	1.04276	1.03712	1.03834	1.03652	1.03566	1.03194	1.0361	1.03101	1.03057	1.02515	1.02255	1.04618	1.03781	0.93426	1.00626	0.99978	1.03142	1.03422	1.03517	1.03896	1.03565	1.03475	1.03568	1.03727	1.03495	1.02935	1.03235	1.01545	0.993283	1.00097	0.960108	0.966185	0.970261	0.962723	1.03589	1.00254	1.00477	0.997294
206	0.960953	1.04901	1.0154	1.03227	1.0347	1.03259	1.03368	1.04106	1.03552	1.03248	1.02877	1.04394	1.03351	1.03296	1.0305	1.03012	1.02643	1.03063	1.02494	1.02434	1.01901	1.01653	1.04003	1.03164	0.929926	1.0003	0.993829	1.02578	1.02823	1.02903	1.0342	1.02894	1.02631	1.02955	1.03115	1.0294	1.02433	1.02639	1.00907	0.988734	0.994714	0.954927	0.96028	0.965866	0.958371	1.03017	0.997543	1.00021	0.992121
207	0.958899	1.04773	1.01399	1.03091	1.03376	1.03108	1.0323	1.04279	1.03591	1.03151	1.02788	1.04507	1.03437	1.03166	1.02964	1.03055	1.0273	1.0314	1.02376	1.02357	1.01759	1.01543	1.03858	1.03001	0.929229	0.99902	0.992578	1.02497	1.0273	1.02773	1.03396	1.02813	1.02738	1.02868	1.03028	1.02835	1.02325	1.02515	1.00805	0.988754	0.993253	0.954106	0.959292	0.965248	0.957232	1.02861	0.996098	0.99934	0.990951
208	0.958256	1.04367	1.0116	1.02701	1.0299	1.02793	1.02897	1.03956	1.03312	1.028	1.02461	1.04267	1.03106	1.02798	1.02617	1.02685	1.02386	1.02787	1.02047	1.02023	1.01425	1.01196	1.03511	1.02671	0.925992	0.995689	0.989446	1.02173	1.02387	1.02447	1.03019	1.02459	1.0234	1.02513	1.02675	1.02497	1.0201	1.02169	1.00451	0.984974	0.99006	0.951039	0.95616	0.96126	0.953744	1.02516	0.992667	0.995331	0.987548
209	0.961462	1.0483	1.01438	1.03181	1.03473	1.03238	1.03402	1.04463	1.03893	1.03329	1.02986	1.04806	1.03636	1.0334	1.03099	1.03194	1.02857	1.03276	1.02545	1.02507	1.01879	1.01666	1.04009	1.03161	0.930661	1.0004	0.994068	1.02641	1.02866	1.02919	1.03545	1.02937	1.02761	1.03007	1.03164	1.02987	1.02497	1.02645	1.00928	0.989169	0.994605	0.95529	0.960156	0.965412	0.957921	1.02985	0.996646	0.99909	0.991496
210	0.955883	1.03974	1.00639	1.02284	1.02569	1.02337	1.02505	1.03679	1.02933	1.02425	1.02145	1.03851	1.02888	1.0244	1.02247	1.02412	1.02146	1.02529	1.01682	1.01642	1.01004	1.00802	1.03118	1.02259	0.922277	0.991804	0.985437	1.01807	1.0202	1.02049	1.02704	1.02075	1.02178	1.02156	1.02304	1.02101	1.01619	1.01789	1.00045	0.980297	0.986186	0.947328	0.952476	0.957404	0.949832	1.02099	0.988447	0.991288	0.983291
211	0.958295	1.04292	1.01467	1.02671	1.02886	1.02735	1.02838	1.03678	1.03172	1.02762	1.0245	1.04182	1.03238	1.02783	1.02606	1.0285	1.02494	1.02948	1.02011	1.01998	1.01391	1.01164	1.03475	1.02585	0.925603	0.995162	0.988734	1.02134	1.02345	1.02408	1.03039	1.02462	1.0248	1.02493	1.02657	1.02444	1.01937	1.02105	1.00423	0.984354	0.988714	0.95045	0.955491	0.958534	0.951696	1.02455	0.9911	0.993869	0.987203
212	0.964129	1.04867	1.01357	1.03229	1.03274	1.03256	1.03423	1.04293	1.03756	1.03294	1.03011	1.04536	1.0364	1.03346	1.03132	1.03283	1.02795	1.03255	1.02548	1.02459	1.01877	1.01638	1.04017	1.03158	0.930029	1.00034	0.994078	1.02652	1.02897	1.02903	1.03596	1.02945	1.02709	1.03023	1.03186	1.0298	1.02485	1.02636	1.00953	0.986966	0.993988	0.954975	0.960108	0.963156	0.95617	1.02956	0.995321	0.997383	0.990614
213	0.956514	1.03934	1.00338	1.02323	1.0274	1.024	1.0255	1.03901	1.03466	1.02671	1.02277	1.04237	1.03086	1.02644	1.02353	1.02669	1.02363	1.02716	1.01793	1.01763	1.01158	1.00907	1.03185	1.02347	0.923929	0.992598	0.986393	1.01905	1.02111	1.02134	1.02871	1.02172	1.02212	1.0225	1.02415	1.02207	1.01756	1.01877	1.00182	0.982996	0.987124	0.948105	0.952915	0.959493	0.951696	1.02201	0.990129	0.992667	0.984462
214	0.951049	0.978769	0.961232	0.973001	0.962636	0.969291	0.970698	0.977116	0.979709	0.973352	0.968332	0.987983	0.976432	0.973128	0.969922	0.973858	0.968555	0.97303	0.963994	0.963464	0.957998	0.955701	0.977624	0.969524	0.874546	0.940212	0.934111	0.96492	0.967103	0.967645	0.975076	0.967993	0.971125	0.968681	0.970261	0.96839	0.9641	0.964708	0.948646	0.929759	0.934102	0.897152	0.902768	0.90368	0.897448	0.967287	0.934307	0.935373	0.929991
215	0.960818	1.04711	1.01276	1.03071	1.03249	1.03085	1.0325	1.042	1.03623	1.03124	1.0282	1.046	1.03449	1.03138	1.02914	1.03022	1.02675	1.03105	1.0237	1.02317	1.01706	1.01486	1.03842	1.0297	0.928644	0.998631	0.992359	1.02471	1.02715	1.02751	1.0336	1.02742	1.02644	1.02831	1.02978	1.02811	1.02307	1.02476	1.0075	0.986561	0.992359	0.953534	0.958659	0.962636	0.955692	1.02818	0.994545	0.997324	0.989783
216	0.956897	1.03841	1.00961	1.02304	1.02483	1.02358	1.02472	1.0315	1.02916	1.02477	1.02168	1.03837	1.02976	1.02525	1.02297	1.02649	1.02127	1.02624	1.01676	1.01642	1.01015	1.00805	1.03108	1.02265	0.921945	0.991764	0.985595	1.01801	1.02028	1.02049	1.02773	1.02106	1.01985	1.02175	1.02333	1.02122	1.01595	1.01747	1.00094	0.978612	0.985693	0.946637	0.952038	0.95403	0.947555	1.02059	0.986433	0.988418	0.982122
217	0.956686	1.04229	1.00285	1.0251	1.02865	1.02641	1.02867	1.04386	1.03667	1.02852	1.02582	1.04337	1.03397	1.02849	1.02605	1.02914	1.0254	1.02983	1.02045	1.0202	1.01317	1.01121	1.03437	1.02538	0.924835	0.994714	0.988665	1.02173	1.02379	1.02356	1.03105	1.02399	1.01921	1.02524	1.02644	1.0245	1.01975	1.02086	1.00365	0.981592	0.988833	0.95025	0.954717	0.959004	0.95121	1.0234	0.989802	0.99226	0.984629
218	0.961107	1.04939	1.02156	1.033	1.03426	1.03378	1.03446	1.03649	1.03501	1.03344	1.03089	1.04342	1.03824	1.03416	1.0325	1.03546	1.0311	1.03566	1.02666	1.02606	1.02008	1.01792	1.04131	1.03273	0.930122	1.00167	0.995152	1.02774	1.03029	1.03044	1.03701	1.03121	1.02847	1.03169	1.03306	1.03107	1.02535	1.02736	1.01035	0.986334	0.99548	0.955357	0.961174	0.962973	0.95638	1.03046	0.99558	0.997433	0.991308
219	0.961645	1.05723	1.03071	1.04119	1.04114	1.04122	1.04048	1.02548	1.03411	1.03922	1.03596	1.03906	1.04188	1.0399	1.03848	1.04103	1.03712	1.04078	1.03391	1.03409	1.02858	1.02569	1.04874	1.04036	0.936168	1.00905	1.0024	1.03439	1.03725	1.03842	1.04253	1.03814	1.03523	1.03846	1.04031	1.03785	1.03218	1.0344	1.01773	0.989466	1.00355	0.962289	0.968536	0.967219	0.960108	1.03731	1.00015	1.00054	0.996436
220	0.956064	1.04609	1.02012	1.02938	1.03165	1.03022	1.03007	1.03639	1.03302	1.02927	1.02619	1.04053	1.03289	1.02982	1.02829	1.02981	1.0279	1.03067	1.02337	1.02306	1.01692	1.0147	1.03773	1.0292	0.927085	0.998032	0.991556	1.02445	1.0267	1.02705	1.03233	1.02751	1.02056	1.02808	1.02926	1.02739	1.02177	1.02408	1.00679	0.983498	0.993104	0.952314	0.957528	0.961299	0.954345	1.02727	0.993382	0.995689	0.988922
221	0.960002	1.0486	1.0173	1.03148	1.034	1.03211	1.03344	1.04176	1.03687	1.03203	1.02939	1.0473	1.03609	1.03249	1.03064	1.03178	1.02763	1.03255	1.02495	1.02436	1.01806	1.01603	1.03951	1.03097	0.929694	0.99999	0.99369	1.02592	1.02816	1.02844	1.03527	1.02889	1.02512	1.02963	1.03116	1.02915	1.02402	1.02609	1.00872	0.988151	0.994983	0.954841	0.959868	0.965306	0.958352	1.02952	0.996975	0.99964	0.991814
222	0.957969	1.05005	1.01127	1.0317	1.03327	1.0319	1.03356	1.04789	1.03637	1.03172	1.02829	1.04331	1.03189	1.03255	1.02973	1.02856	1.02509	1.02857	1.02435	1.02354	1.01887	1.01584	1.03961	1.03112	0.93041	0.99995	0.993452	1.02476	1.02773	1.02842	1.03331	1.02793	1.02355	1.02881	1.03056	1.02924	1.02468	1.02587	1.00893	0.991526	0.994346	0.953954	0.958563	0.967606	0.959685	1.02947	0.998162	1.00077	0.991367
223	0.960204	1.05004	1.01462	1.03253	1.03436	1.03272	1.03446	1.04597	1.03717	1.03242	1.02953	1.04699	1.03437	1.03283	1.03061	1.0304	1.02634	1.03058	1.02529	1.02462	1.01886	1.01658	1.04039	1.03176	0.930484	1.00058	0.994227	1.02586	1.02862	1.02901	1.03514	1.02872	1.02496	1.02973	1.03165	1.02984	1.02482	1.02694	1.0097	0.991407	0.99553	0.955262	0.960319	0.967461	0.959848	1.0303	0.998491	1.00111	0.992866
224	0.962145	1.05027	1.01615	1.03364	1.03624	1.03404	1.03556	1.04486	1.03909	1.03443	1.03154	1.04854	1.03781	1.03446	1.03259	1.0334	1.02997	1.03418	1.02697	1.02625	1.02009	1.01798	1.04161	1.03298	0.931387	1.00192	0.99554	1.02802	1.0303	1.03048	1.03716	1.03068	1.02891	1.03145	1.03314	1.03128	1.02625	1.02799	1.01071	0.989565	0.996008	0.956629	0.961876	0.966291	0.959129	1.03132	0.998232	1.00101	0.993024
225	0.959253	1.04756	1.01508	1.03113	1.0341	1.03167	1.03281	1.04344	1.03741	1.03225	1.02895	1.04646	1.03545	1.03252	1.03025	1.03121	1.02807	1.03206	1.02456	1.02404	1.01802	1.01581	1.03918	1.0305	0.929471	0.99936	0.993213	1.02559	1.0279	1.02838	1.03442	1.02852	1.02778	1.02894	1.03063	1.02877	1.02382	1.02552	1.00825	0.987726	0.993968	0.954221	0.959733	0.964447	0.956897	1.02893	0.995719	0.998521	0.990515
226	0.961212	1.04938	1.01499	1.03246	1.03531	1.03323	1.03464	1.04396	1.03832	1.03348	1.03078	1.04776	1.03725	1.03373	1.03149	1.0327	1.02961	1.03377	1.02592	1.02547	1.01917	1.01705	1.0405	1.03206	0.930531	1.00085	0.994515	1.02715	1.02933	1.02975	1.036	1.02994	1.02863	1.03066	1.03228	1.03016	1.02533	1.02709	1.00975	0.988289	0.994833	0.955711	0.960886	0.965219	0.958122	1.0305	0.997074	0.99994	0.992339
227	0.961135	1.05068	1.01636	1.0336	1.03607	1.03418	1.03543	1.04511	1.03788	1.03432	1.03119	1.04698	1.0373	1.03442	1.03251	1.03352	1.03006	1.03416	1.02695	1.02645	1.02041	1.01798	1.0415	1.03292	0.931369	1.00183	0.995421	1.02786	1.03012	1.03073	1.03664	1.03103	1.02997	1.03137	1.03321	1.03106	1.02592	1.02795	1.01065	0.989941	0.996098	0.956361	0.961972	0.966958	0.959359	1.03142	0.998331	1.00115	0.993303
228	0.961462	1.04939	1.01515	1.03265	1.03552	1.03324	1.0347	1.044	1.03855	1.03366	1.03068	1.04735	1.03692	1.03372	1.03156	1.03248	1.02908	1.03345	1.02595	1.02551	1.01917	1.01721	1.04081	1.03198	0.930568	1.0008	0.994436	1.02716	1.02927	1.02961	1.03615	1.02978	1.02836	1.03064	1.03223	1.03038	1.02538	1.02705	1.0097	0.988754	0.994883	0.955749	0.96103	0.965306	0.958314	1.03052	0.997324	1.00017	0.99227
229	0.961135	1.04885	1.0153	1.0322	1.03506	1.03265	1.03422	1.0433	1.0379	1.03322	1.0303	1.04762	1.03679	1.03347	1.03116	1.03228	1.02908	1.03309	1.0256	1.02495	1.01879	1.01673	1.04029	1.0315	0.930224	1.00055	0.994078	1.02664	1.02876	1.02932	1.03569	1.02964	1.02812	1.03017	1.032	1.02976	1.02503	1.02673	1.00922	0.987943	0.994376	0.955338	0.960559	0.964457	0.957433	1.02998	0.996516	0.99919	0.991794
230	0.942217	1.04141	1.00887	1.02434	1.02702	1.02345	1.02316	1.02717	1.01833	1.02018	1.01773	1.01623	1.02009	1.02148	1.01951	1.0178	1.01674	1.01944	1.01549	1.01561	1.01056	1.00781	1.03002	1.02214	0.92071	0.991308	0.98456	1.01588	1.01886	1.02043	1.02254	1.01968	1.01448	1.01963	1.02123	1.01961	1.01465	1.01641	0.99989	0.979483	0.986098	0.945095	0.950402	0.957998	0.949633	1.01997	0.98823	0.990357	0.982505
231	0.963907	1.05204	1.01808	1.03507	1.03705	1.03514	1.0368	1.04569	1.03919	1.03526	1.03236	1.04876	1.03813	1.03568	1.03373	1.03404	1.03057	1.03482	1.02816	1.02739	1.02171	1.01927	1.04282	1.03434	0.932655	1.00303	0.996636	1.0289	1.03141	1.03182	1.03814	1.03195	1.03041	1.03269	1.03446	1.03246	1.02725	1.02912	1.01189	0.990377	0.997244	0.957691	0.962809	0.967519	0.960108	1.03258	0.99941	1.00187	0.994455
232	0.961626	1.0497	1.0153	1.03295	1.0357	1.03323	1.03481	1.04404	1.0386	1.03374	1.03063	1.04786	1.03704	1.03386	1.03165	1.03255	1.0292	1.03354	1.02619	1.0256	1.0195	1.0174	1.04078	1.03217	0.930791	1.00112	0.994794	1.0272	1.02957	1.02978	1.03626	1.03016	1.0283	1.03082	1.03251	1.03052	1.02542	1.02743	1.01006	0.988862	0.995082	0.955911	0.961135	0.965229	0.958438	1.0305	0.997573	1.00032	0.992469
233	0.96176	1.04963	1.01526	1.03304	1.03576	1.03358	1.03483	1.04412	1.03838	1.03386	1.03076	1.04759	1.03697	1.03388	1.03195	1.0327	1.02939	1.03378	1.0261	1.02576	1.01944	1.01738	1.04076	1.0321	0.930857	1.00107	0.994674	1.02725	1.02951	1.03005	1.03614	1.03033	1.02832	1.03084	1.03254	1.03057	1.02564	1.02736	1.00982	0.988665	0.994813	0.955921	0.961193	0.965354	0.958515	1.03079	0.997483	1.00045	0.992558
234	0.961424	1.04947	1.01685	1.03276	1.03558	1.03314	1.03381	1.04182	1.03637	1.03281	1.02963	1.04578	1.03455	1.03311	1.03111	1.03093	1.02729	1.03184	1.02539	1.02503	1.01917	1.01709	1.04024	1.03177	0.93041	1.00066	0.994187	1.0264	1.0289	1.02957	1.03475	1.02968	1.02665	1.02994	1.03157	1.02963	1.02465	1.02671	1.0096	0.988922	0.994605	0.955348	0.960741	0.965017	0.958141	1.03038	0.997244	1.00037	0.992697
235	0.961356	1.04932	1.01515	1.03247	1.03556	1.03308	1.03449	1.04369	1.03826	1.03353	1.03044	1.04703	1.03674	1.03365	1.0315	1.03251	1.02907	1.03335	1.02597	1.02524	1.01931	1.01714	1.04068	1.032	0.930373	1.00089	0.994436	1.02691	1.02924	1.02949	1.03597	1.03009	1.02815	1.03059	1.03227	1.03029	1.02526	1.02699	1.00958	0.988418	0.994634	0.955634	0.960828	0.965296	0.958266	1.03051	0.997284	1.0002	0.992399
236	0.961405	1.04955	1.01485	1.0328	1.03563	1.0334	1.03477	1.04428	1.03879	1.03386	1.03079	1.04763	1.03731	1.03381	1.03198	1.03291	1.02972	1.0339	1.02623	1.02573	1.01932	1.01732	1.04074	1.03216	0.930764	1.00109	0.994833	1.02735	1.0295	1.02994	1.03622	1.03028	1.02868	1.03091	1.03255	1.03041	1.02567	1.02731	1.0098	0.988862	0.994903	0.955959	0.961203	0.965393	0.958323	1.03062	0.997393	1.00029	0.992379
237	0.955462	1.04437	1.01453	1.0278	1.0309	1.0286	1.02877	1.04027	1.03386	1.02844	1.02462	1.04159	1.0314	1.02853	1.02645	1.02737	1.02547	1.02861	1.02104	1.02111	1.01532	1.01294	1.03594	1.02716	0.926538	0.996317	0.989872	1.02215	1.02443	1.02524	1.03026	1.02549	1.02437	1.02587	1.02722	1.02517	1.02069	1.02229	1.00509	0.985595	0.990377	0.951639	0.956581	0.961414	0.953324	1.02576	0.992578	0.99562	0.98819
238	0.959493	1.04769	1.01481	1.03155	1.03459	1.03201	1.03299	1.04482	1.03823	1.03264	1.02905	1.0471	1.0358	1.03241	1.03033	1.0313	1.02893	1.03269	1.0248	1.02454	1.01837	1.01614	1.0393	1.0308	0.930094	0.99956	0.993213	1.02582	1.02816	1.0284	1.03479	1.02868	1.02908	1.02943	1.03087	1.02904	1.02429	1.02609	1.00882	0.989021	0.993929	0.954975	0.959896	0.965538	0.95748	1.02925	0.996406	0.99937	0.991407
239	0.961606	1.04925	1.01556	1.03278	1.03562	1.03313	1.03465	1.04401	1.03926	1.03374	1.03071	1.04838	1.03728	1.03367	1.03168	1.03295	1.02991	1.03396	1.02622	1.0257	1.01934	1.01733	1.04071	1.032	0.930847	1.00092	0.994734	1.0273	1.02946	1.0297	1.03624	1.03016	1.0295	1.03076	1.03232	1.03039	1.02557	1.02719	1.01016	0.989595	0.994804	0.955997	0.961068	0.965451	0.958429	1.03054	0.997264	1.00031	0.992439
240	0.961058	1.04957	1.01601	1.03303	1.03624	1.03361	1.03484	1.04558	1.03977	1.03425	1.03048	1.04759	1.03745	1.03444	1.03227	1.03312	1.03042	1.03395	1.02647	1.02615	1.02021	1.01799	1.04107	1.03247	0.931294	1.00152	0.995082	1.02762	1.02994	1.03035	1.03637	1.03058	1.03094	1.0312	1.03261	1.03097	1.02596	1.0275	1.01013	0.990743	0.996197	0.956877	0.96227	0.967529	0.959071	1.03092	0.998411	1.00155	0.993611
241	0.961433	1.04963	1.01642	1.03273	1.03542	1.03299	1.03418	1.04231	1.03643	1.03296	1.02971	1.04607	1.03492	1.0333	1.03134	1.03141	1.02763	1.03207	1.02562	1.02512	1.01926	1.01716	1.04056	1.03206	0.930447	1.00082	0.994237	1.02663	1.02903	1.02939	1.03524	1.02952	1.02769	1.03011	1.03173	1.02988	1.02461	1.0269	1.00977	0.988932	0.994973	0.95552	0.960847	0.96549	0.958304	1.03051	0.997403	1.00029	0.992598
242	0.96227	1.05042	1.01803	1.0336	1.03501	1.03378	1.03467	1.04214	1.03628	1.03329	1.03044	1.04607	1.03504	1.03408	1.03182	1.03178	1.02792	1.03235	1.02628	1.02564	1.02003	1.01774	1.04115	1.03268	0.931052	1.00141	0.995122	1.027	1.02966	1.03001	1.03571	1.03014	1.02844	1.03092	1.03242	1.03072	1.02519	1.02727	1.01051	0.988981	0.996078	0.956141	0.961356	0.965876	0.95816	1.03093	0.997603	0.99994	0.992985
243	0.96228	1.05268	1.01853	1.03536	1.03686	1.03558	1.03667	1.04213	1.03651	1.03508	1.03192	1.04533	1.03655	1.03561	1.03377	1.03384	1.0298	1.03413	1.02804	1.02767	1.02194	1.01953	1.04322	1.03464	0.932543	1.00323	0.996865	1.02898	1.03134	1.03214	1.0375	1.03223	1.0306	1.03288	1.03442	1.03243	1.02723	1.02929	1.01226	0.991526	0.997633	0.957643	0.963493	0.968264	0.960319	1.0328	0.99975	1.00231	0.994495
244	0.961568	1.0503	1.0158	1.03329	1.03576	1.03384	1.03506	1.04402	1.03794	1.03374	1.03059	1.04728	1.03674	1.03409	1.03184	1.03262	1.02917	1.03346	1.02654	1.02585	1.01981	1.01787	1.04121	1.03246	0.931061	1.00149	0.995162	1.02744	1.02959	1.03037	1.03629	1.03036	1.02906	1.03083	1.0327	1.03085	1.02576	1.02759	1.01019	0.989644	0.99543	0.956141	0.961501	0.966069	0.958726	1.031	0.997822	1.00081	0.992915
245	0.961491	1.05034	1.01599	1.03358	1.03602	1.03407	1.0354	1.04506	1.03873	1.03443	1.03109	1.04763	1.03748	1.03448	1.03234	1.03332	1.02992	1.03401	1.02677	1.02635	1.02017	1.01803	1.04144	1.03288	0.931453	1.00175	0.99546	1.02786	1.03022	1.03059	1.0367	1.0308	1.02998	1.0314	1.03304	1.03117	1.02606	1.028	1.0105	0.989535	0.995729	0.956428	0.961616	0.96662	0.959014	1.03135	0.998092	1.00107	0.993124
246	0.962877	1.05213	1.0176	1.03507	1.03756	1.03579	1.03696	1.04717	1.04028	1.03583	1.03272	1.0496	1.03872	1.03608	1.03389	1.03439	1.03106	1.03516	1.02822	1.02799	1.02183	1.01954	1.04298	1.03435	0.933037	1.00332	0.996845	1.02922	1.03176	1.03185	1.03837	1.03208	1.03082	1.03283	1.03454	1.03271	1.02768	1.02945	1.01232	0.991705	0.997354	0.957931	0.963204	0.968148	0.960693	1.03282	0.99994	1.00256	0.994624
247	0.959608	1.04768	1.01426	1.03118	1.0332	1.03121	1.03264	1.04064	1.03458	1.03133	1.02824	1.04444	1.03342	1.03165	1.02961	1.02972	1.0261	1.03054	1.02384	1.02336	1.01768	1.01535	1.03891	1.03031	0.928662	0.99915	0.992776	1.02463	1.02739	1.02797	1.03367	1.02781	1.02543	1.02853	1.03023	1.02831	1.02316	1.02515	1.00784	0.987222	0.993312	0.953782	0.959369	0.963445	0.955653	1.02845	0.994933	0.997443	0.990198
248	0.961991	1.05111	1.01704	1.03415	1.03638	1.03467	1.03599	1.04501	1.03895	1.03484	1.0316	1.04782	1.03774	1.03509	1.03292	1.03377	1.0305	1.03443	1.02743	1.02692	1.02106	1.01859	1.0421	1.03362	0.931918	1.00236	0.996078	1.02829	1.03086	1.03127	1.03731	1.03156	1.0308	1.03203	1.03365	1.03186	1.02665	1.02846	1.01119	0.990515	0.996466	0.957021	0.962472	0.967268	0.960088	1.03184	0.998991	1.0018	0.993819
249	0.958783	1.04828	1.0144	1.03185	1.03431	1.03224	1.0333	1.04395	1.0368	1.03266	1.02908	1.04599	1.03539	1.03282	1.03063	1.03154	1.02866	1.0323	1.02495	1.02453	1.0186	1.01628	1.03966	1.03099	0.929759	0.99998	0.99367	1.02591	1.02834	1.02883	1.03476	1.02918	1.02851	1.02961	1.03102	1.0293	1.02436	1.02608	1.0089	0.988516	0.994286	0.954736	0.96005	0.965625	0.957959	1.02951	0.996765	0.9997	0.991536
250	0.961203	1.0498	1.01539	1.0332	1.03558	1.03353	1.03495	1.04535	1.03877	1.03401	1.03067	1.04789	1.03654	1.03436	1.03187	1.03249	1.02928	1.03329	1.02642	1.02591	1.01997	1.01758	1.04112	1.03237	0.931024	1.00141	0.995052	1.02727	1.02955	1.03006	1.03599	1.03016	1.02862	1.03113	1.03261	1.03068	1.02585	1.02745	1.01024	0.989436	0.99561	0.956332	0.961414	0.966658	0.958899	1.03087	0.997992	1.00078	0.992915
251	0.961828	1.05031	1.01527	1.03326	1.03544	1.03359	1.03497	1.0438	1.03761	1.03364	1.03062	1.04733	1.03574	1.03388	1.03184	1.03194	1.02823	1.03252	1.02618	1.02558	1.01967	1.01758	1.0413	1.03242	0.931034	1.00126	0.995032	1.02707	1.0296	1.02981	1.03619	1.02991	1.02704	1.03077	1.03248	1.0306	1.02547	1.02747	1.01022	0.990119	0.99549	0.95615	0.961472	0.966291	0.958851	1.03088	0.997972	1.00056	0.992905
252	0.961587	1.04975	1.01546	1.03297	1.03569	1.0336	1.03512	1.04454	1.03885	1.03393	1.03077	1.04811	1.03725	1.03397	1.03183	1.03262	1.02966	1.03366	1.02638	1.02583	1.01955	1.01739	1.04098	1.03224	0.930894	1.00118	0.994863	1.02732	1.02963	1.02985	1.03624	1.03019	1.02887	1.03098	1.03259	1.0304	1.02561	1.02739	1.00986	0.989308	0.995251	0.956036	0.96126	0.965741	0.958812	1.03075	0.997683	1.00034	0.992568
253	0.96101	1.04933	1.01472	1.03265	1.0349	1.033	1.03484	1.04535	1.03997	1.03405	1.03053	1.04828	1.03669	1.03403	1.03165	1.03231	1.02906	1.03334	1.02625	1.02561	1.01948	1.01738	1.04077	1.03223	0.93121	1.00101	0.994724	1.027	1.02957	1.02969	1.03597	1.03006	1.02885	1.03082	1.0324	1.0304	1.02584	1.02718	1.00992	0.98911	0.995052	0.955816	0.960636	0.965847	0.958371	1.03035	0.997254	0.99963	0.991913
254	0.960415	1.04889	1.01503	1.03192	1.03457	1.03252	1.03387	1.04351	1.03728	1.03283	1.02968	1.04647	1.03586	1.0329	1.03072	1.03135	1.02841	1.03238	1.02534	1.02472	1.01882	1.01645	1.03995	1.0314	0.929936	1.00032	0.993968	1.02629	1.0286	1.02904	1.03512	1.02924	1.02821	1.02989	1.03154	1.02961	1.02454	1.02636	1.00899	0.988309	0.994505	0.955109	0.960213	0.96492	0.957586	1.02993	0.996646	0.99951	0.991625
255	0.958256	1.04725	1.01288	1.0305	1.03324	1.0309	1.03236	1.04263	1.03626	1.03139	1.02818	1.04538	1.03453	1.03142	1.0292	1.03016	1.02715	1.03111	1.02362	1.02327	1.01714	1.01508	1.03831	1.0298	0.92882	0.998811	0.992349	1.02496	1.02703	1.0274	1.03364	1.02772	1.02708	1.02829	1.03003	1.02797	1.02301	1.02483	1.00758	0.98742	0.992737	0.953687	0.95886	0.963879	0.956724	1.02829	0.99553	0.998351	0.990317
256	0.942669	1.03533	1.00147	1.01907	1.02211	1.01942	1.02085	1.03438	1.02506	1.01978	1.01637	1.03406	1.02273	1.02006	1.01765	1.01859	1.01622	1.0195	1.01219	1.01205	1.00613	1.00382	1.02678	1.01831	0.918696	0.987637	0.981199	1.01321	1.0157	1.016	1.02169	1.01617	1.01519	1.01677	1.01844	1.0164	1.01176	1.01339	0.996337	0.978074	0.982004	0.943027	0.948048	0.954612	0.94657	1.01704	0.985023	0.987973	0.979464
257	0.959925	1.04616	1.01143	1.02933	1.03177	1.02986	1.03145	1.04262	1.03547	1.03046	1.02737	1.04331	1.03333	1.03067	1.02875	1.02926	1.02549	1.02975	1.02306	1.02216	1.0163	1.01409	1.03757	1.02901	0.928319	0.998042	0.991536	1.024	1.02632	1.02655	1.033	1.02682	1.02415	1.02765	1.02923	1.02742	1.02225	1.02393	1.00693	0.986847	0.991992	0.9528	0.957461	0.962511	0.955529	1.02712	0.994316	0.996656	0.989367
258	0.957423	1.04668	1.01217	1.02985	1.03285	1.03048	1.03184	1.04237	1.03574	1.03087	1.02772	1.04475	1.03431	1.0309	1.02876	1.02965	1.02676	1.0308	1.02318	1.02282	1.01661	1.01454	1.03796	1.02928	0.928217	0.998202	0.991843	1.02438	1.02673	1.02683	1.03334	1.02718	1.02638	1.02786	1.02953	1.02756	1.0227	1.02446	1.00705	0.986857	0.992161	0.953229	0.958448	0.963416	0.956189	1.02787	0.994893	0.997892	0.989872
259	0.957576	1.04697	1.01318	1.0299	1.03251	1.03052	1.03184	1.04286	1.03485	1.03077	1.02745	1.04348	1.03391	1.03084	1.02865	1.02957	1.02656	1.03035	1.0233	1.02278	1.01691	1.01453	1.03795	1.0293	0.92831	0.998351	0.991992	1.02421	1.0267	1.02704	1.03316	1.02735	1.02631	1.02793	1.02964	1.02766	1.02262	1.02456	1.0073	0.987311	0.992617	0.953029	0.958228	0.964091	0.956399	1.02774	0.995271	0.998112	0.98999
260	0.959791	1.04787	1.01352	1.03098	1.03395	1.03167	1.03311	1.04319	1.03677	1.0322	1.02905	1.04635	1.03637	1.03223	1.03018	1.03164	1.02862	1.0326	1.0244	1.02405	1.01776	1.01586	1.03919	1.03042	0.929303	0.99943	0.993193	1.0259	1.02805	1.02829	1.03485	1.02863	1.02741	1.02928	1.03101	1.02895	1.02377	1.02566	1.00835	0.986976	0.993561	0.954211	0.95956	0.963695	0.95661	1.02892	0.99553	0.998182	0.990743
261	0.95818	1.04589	1.01688	1.02941	1.03092	1.03052	1.03125	1.03593	1.0319	1.02971	1.02721	1.04073	1.033	1.03044	1.02887	1.02926	1.02562	1.03005	1.02315	1.02283	1.017	1.01481	1.03817	1.02966	0.927289	0.998232	0.991923	1.02426	1.02687	1.0272	1.03276	1.02748	1.02061	1.02803	1.02961	1.02768	1.02212	1.02412	1.00692	0.982701	0.992598	0.952476	0.957854	0.959359	0.952048	1.02689	0.991258	0.992746	0.987548
262	0.95982	1.04755	1.01435	1.03073	1.03232	1.03115	1.0323	1.04062	1.0338	1.0312	1.02827	1.04324	1.03404	1.03167	1.02963	1.03029	1.02639	1.031	1.02405	1.02321	1.01752	1.01523	1.03875	1.03006	0.92856	0.998821	0.992558	1.02491	1.02729	1.02776	1.03394	1.02793	1.02577	1.02864	1.03039	1.02815	1.02306	1.02506	1.00766	0.984876	0.993273	0.95341	0.958678	0.962347	0.954956	1.02821	0.994127	0.996377	0.989882
263	0.962443	1.06347	1.02589	1.04578	1.04736	1.04472	1.04471	1.03517	1.03671	1.04294	1.03985	1.03893	1.04477	1.04418	1.04293	1.0425	1.04157	1.04447	1.03729	1.0379	1.03187	1.02898	1.05209	1.04307	0.940221	1.01246	1.00577	1.03837	1.04104	1.043	1.04576	1.04313	1.04108	1.0428	1.044	1.04184	1.03804	1.03818	1.02191	1.00242	1.00539	0.96663	0.970727	0.977321	0.966852	1.04069	1.00641	1.00693	1.00164
264	0.961347	1.04792	1.01494	1.03156	1.03436	1.03248	1.03358	1.04058	1.03715	1.03211	1.02953	1.04701	1.03474	1.03299	1.03085	1.03142	1.02646	1.03143	1.02517	1.02439	1.01819	1.0163	1.03995	1.03139	0.92961	1.00028	0.993809	1.02579	1.02816	1.02882	1.03538	1.02877	1.02329	1.02954	1.03158	1.02926	1.02402	1.02641	1.00911	0.988161	0.994843	0.954918	0.96052	0.96437	0.957165	1.02963	0.996137	0.998262	0.99113
265	0.958046	1.04589	1.01726	1.02966	1.03237	1.03006	1.03135	1.03943	1.03421	1.02966	1.02723	1.04475	1.03311	1.03014	1.02833	1.02902	1.02497	1.02952	1.02267	1.02232	1.01614	1.014	1.0374	1.029	0.927604	0.997932	0.991516	1.02361	1.02606	1.02651	1.03265	1.0264	1.02236	1.02722	1.02907	1.02713	1.02191	1.02401	1.00662	0.98667	0.992389	0.952772	0.958132	0.962597	0.95552	1.02725	0.994306	0.996785	0.989357
266	0.957528	1.04508	1.01175	1.02856	1.03161	1.02883	1.03011	1.04207	1.03508	1.02805	1.02506	1.04545	1.0287	1.02863	1.02606	1.02488	1.02118	1.02524	1.02113	1.02031	1.01465	1.01251	1.03627	1.02755	0.926918	0.996506	0.99005	1.02122	1.0239	1.02487	1.03003	1.02396	1.01964	1.02482	1.02722	1.02542	1.02052	1.02271	1.00557	0.988091	0.991397	0.951715	0.956715	0.963638	0.955931	1.0263	0.994326	0.996885	0.988773
267	0.948399	1.03558	1.01079	1.01548	1.02076	1.01659	1.01704	1.03658	1.02732	1.01649	1.01289	1.03656	1.01471	1.01726	1.01345	1.01185	1.00721	1.0115	1.00884	1.00798	1.00372	1.00073	1.02431	1.01569	0.91786	0.985191	0.978534	1.00884	1.01195	1.01335	1.01766	1.01123	1.00823	1.01251	1.01471	1.01372	1.01032	1.01102	0.994197	0.980179	0.980189	0.940193	0.944915	0.954717	0.947792	1.0151	0.985999	0.990159	0.979209
268	0.95772	1.04658	1.01394	1.03057	1.03266	1.03087	1.03086	1.03652	1.03125	1.02892	1.02595	1.04222	1.02863	1.02996	1.02793	1.02653	1.0224	1.02668	1.02252	1.02225	1.01659	1.01446	1.03783	1.02937	0.92753	0.998212	0.991695	1.02299	1.02563	1.02681	1.03078	1.0268	1.02187	1.0268	1.02858	1.02672	1.02113	1.02417	1.00713	0.987183	0.992836	0.952619	0.958237	0.963166	0.955778	1.02793	0.994724	0.996985	0.989664
269	0.939723	1.03762	1.01215	1.02228	1.02569	1.01971	1.01886	1.02289	1.0153	1.01608	1.01414	1.0168	1.01671	1.01765	1.01631	1.01481	1.01318	1.01707	1.01159	1.01186	1.00683	1.00435	1.02668	1.01862	0.917952	0.987825	0.981219	1.01213	1.01497	1.01703	1.01887	1.01614	1.01643	1.0156	1.01766	1.01595	1.01197	1.01288	0.996337	0.976139	0.982524	0.94266	0.947773	0.952905	0.944311	1.01607	0.982918	0.985476	0.978094
270	0.952686	1.04401	1.01634	1.02713	1.02883	1.02738	1.02671	1.03158	1.03052	1.02389	1.02139	1.04057	1.02067	1.0252	1.02261	1.01871	1.01439	1.01844	1.01903	1.01814	1.01274	1.01104	1.03483	1.02632	0.924733	0.995192	0.988576	1.01787	1.02138	1.02333	1.02601	1.02052	1.0124	1.02134	1.02444	1.02322	1.01705	1.02091	1.00423	0.984334	0.989407	0.949747	0.955061	0.958927	0.952038	1.02464	0.990565	0.992508	0.986502
271	0.954851	1.0513	1.02592	1.03657	1.03716	1.03544	1.03417	1.02984	1.02997	1.03311	1.03049	1.03671	1.03507	1.03365	1.03267	1.03394	1.03152	1.035	1.02783	1.02818	1.02284	1.02011	1.04271	1.03429	0.931434	1.00315	0.996426	1.02854	1.03129	1.03256	1.036	1.03236	1.03263	1.03241	1.03392	1.0316	1.02608	1.02861	1.0118	0.9874	0.997892	0.957605	0.963146	0.964766	0.95615	1.03169	0.996128	0.997802	0.992508
272	0.95594	1.0524	1.02629	1.03805	1.03789	1.03703	1.03641	1.03027	1.02872	1.03367	1.03228	1.03423	1.03545	1.03537	1.03443	1.03387	1.03026	1.03441	1.02934	1.02942	1.02309	1.02116	1.04404	1.03565	0.932021	1.00441	0.998082	1.03025	1.03284	1.03397	1.03689	1.03434	1.0276	1.03412	1.03547	1.03347	1.02759	1.03001	1.01311	0.988783	0.998262	0.959052	0.964168	0.962665	0.955233	1.03278	0.995261	0.996227	0.993432
273	0.955577	1.04729	1.02135	1.03109	1.03306	1.03179	1.03117	1.03348	1.03037	1.02956	1.02715	1.04013	1.02918	1.0307	1.02919	1.02757	1.02353	1.02719	1.02416	1.02381	1.01794	1.0159	1.03885	1.03034	0.927855	0.99936	0.992717	1.02504	1.02733	1.02822	1.03224	1.02828	1.01795	1.02874	1.03004	1.02816	1.02205	1.02496	1.00797	0.984856	0.993362	0.953515	0.958851	0.961318	0.954383	1.02825	0.993948	0.996257	0.989783
274	0.955672	1.05418	1.02791	1.03889	1.03926	1.03823	1.03748	1.02878	1.02982	1.03537	1.03322	1.03308	1.0362	1.03652	1.03553	1.03501	1.03346	1.03562	1.03083	1.03126	1.02509	1.0228	1.04546	1.03695	0.933131	1.00596	0.99935	1.03165	1.03421	1.0354	1.03828	1.03524	1.02896	1.03569	1.03666	1.03476	1.02913	1.03136	1.01438	0.988378	0.99995	0.959752	0.965084	0.964582	0.957069	1.03417	0.997254	0.998411	0.994426
275	0.95772	1.05521	1.02637	1.03993	1.03929	1.03921	1.03837	1.031	1.02903	1.03603	1.03396	1.03245	1.03806	1.03733	1.03657	1.0363	1.03502	1.03791	1.03133	1.03173	1.02569	1.0234	1.046	1.03777	0.934139	1.00655	1.00002	1.03249	1.03503	1.03612	1.03904	1.03654	1.03388	1.03647	1.03761	1.03556	1.02999	1.03206	1.01515	0.99008	0.99994	0.960972	0.965914	0.965741	0.957816	1.03491	0.998202	0.99958	0.995729
276	0.959388	1.06059	1.02761	1.04484	1.04462	1.04316	1.04267	1.04507	1.03281	1.03933	1.03797	1.03406	1.04044	1.04044	1.03958	1.03893	1.03833	1.0408	1.03529	1.0362	1.03036	1.02768	1.05015	1.04178	0.93884	1.01066	1.00401	1.03614	1.03874	1.04101	1.04164	1.04007	1.03944	1.0398	1.04104	1.03917	1.03468	1.03593	1.01942	0.998401	1.00552	0.966678	0.971815	0.974228	0.96358	1.03871	1.00374	1.006	1.00112
277	0.963705	1.06415	1.03294	1.04882	1.04895	1.04736	1.04677	1.0386	1.03554	1.04404	1.04197	1.03654	1.04375	1.04514	1.04398	1.04304	1.0411	1.0439	1.03982	1.04064	1.03471	1.03219	1.05452	1.04624	0.942518	1.015	1.00827	1.04047	1.04342	1.04547	1.04655	1.04421	1.04067	1.04437	1.04577	1.04384	1.0394	1.04033	1.02369	0.99955	1.00921	0.970339	0.975798	0.975115	0.965258	1.04287	1.00571	1.00704	1.00413
278	0.956887	1.05695	1.02695	1.04249	1.04156	1.04105	1.0409	1.03678	1.02834	1.03709	1.03653	1.02904	1.04019	1.0394	1.03841	1.03764	1.03565	1.03913	1.03371	1.03419	1.02709	1.0252	1.0479	1.03945	0.935616	1.0086	1.00211	1.03479	1.03726	1.03863	1.04084	1.03872	1.03132	1.03842	1.03931	1.03772	1.03278	1.03412	1.01698	0.991011	1.00118	0.963108	0.967655	0.965181	0.957682	1.0363	0.997882	0.998791	0.996496
279	0.964158	1.06486	1.03322	1.04914	1.04967	1.04754	1.04723	1.03996	1.03734	1.04451	1.04223	1.03826	1.04526	1.04567	1.04469	1.04407	1.04256	1.04526	1.04002	1.04109	1.03507	1.03242	1.05497	1.04631	0.943367	1.01511	1.00833	1.04099	1.04356	1.0458	1.04738	1.04494	1.04294	1.04488	1.04588	1.04408	1.04008	1.04078	1.02426	1.00208	1.01027	0.970892	0.976344	0.978103	0.967229	1.04337	1.00761	1.00914	1.00494
280	0.951077	1.04333	1.01423	1.0268	1.02848	1.02784	1.02687	1.03658	1.02608	1.02444	1.02265	1.03531	1.02915	1.02585	1.02488	1.02448	1.02509	1.02682	1.02032	1.02033	1.01424	1.01212	1.0345	1.02662	0.923089	0.99545	0.988803	1.02105	1.02353	1.02438	1.02733	1.02492	1.02243	1.0251	1.02597	1.02395	1.01697	1.02103	1.00431	0.979513	0.990099	0.948484	0.954145	0.957634	0.950535	1.02397	0.98999	0.991477	0.98527
281	0.949785	1.04695	1.02595	1.03248	1.03209	1.0313	1.03057	1.03	1.02542	1.02826	1.02651	1.03372	1.03142	1.02981	1.02872	1.02893	1.02721	1.03066	1.02403	1.02403	1.01773	1.01588	1.038	1.02994	0.927187	0.99917	0.992469	1.02475	1.02749	1.0282	1.03158	1.02882	1.02511	1.02879	1.03001	1.02778	1.02173	1.02451	1.00785	0.984767	0.992389	0.952981	0.958151	0.958141	0.951258	1.02755	0.991486	0.992528	0.988734
282	0.954021	1.0501	1.021	1.0328	1.03254	1.0334	1.03241	1.02456	1.02373	1.03015	1.02794	1.02707	1.03178	1.03086	1.02985	1.02953	1.02877	1.03048	1.02616	1.0261	1.02058	1.01792	1.04019	1.03251	0.928662	1.00114	0.994525	1.02639	1.02911	1.03027	1.03287	1.02987	1.02368	1.03035	1.03162	1.02975	1.02304	1.02644	1.01055	0.984541	0.994754	0.953277	0.959205	0.960434	0.954355	1.02965	0.994276	0.994107	0.990268
283	0.957777	1.04585	1.01426	1.02892	1.03199	1.02961	1.03096	1.04126	1.03524	1.03021	1.0272	1.04429	1.03445	1.03028	1.02819	1.02956	1.02708	1.03088	1.02268	1.02209	1.01607	1.01376	1.03709	1.02857	0.927577	0.997513	0.991189	1.02362	1.02602	1.02609	1.03269	1.02674	1.02594	1.0273	1.02891	1.02679	1.02203	1.02347	1.00639	0.985614	0.991655	0.952495	0.957691	0.962386	0.955453	1.02708	0.994276	0.997174	0.989011
284	0.951934	1.05207	1.02511	1.03409	1.03377	1.03531	1.03517	1.03773	1.02665	1.03187	1.03153	1.04018	1.03884	1.03287	1.03232	1.03459	1.03508	1.03659	1.02822	1.02844	1.02153	1.01934	1.0413	1.03373	0.931089	1.00295	0.996287	1.02912	1.03176	1.03176	1.03595	1.0325	1.03227	1.03289	1.03398	1.03183	1.02544	1.02815	1.01299	0.98908	0.995012	0.955309	0.960568	0.960444	0.954994	1.03097	0.995112	0.995202	0.991933
285	0.949576	1.04799	1.01877	1.03238	1.03155	1.03159	1.03077	1.03336	1.02318	1.02793	1.02671	1.0286	1.03158	1.02971	1.0289	1.0289	1.02758	1.03082	1.0242	1.02422	1.01783	1.01568	1.03785	1.02998	0.927252	0.99923	0.992707	1.02483	1.02753	1.02867	1.03149	1.02911	1.02933	1.02898	1.02992	1.0282	1.02294	1.02465	1.0081	0.985023	0.992389	0.95301	0.957902	0.957653	0.95142	1.02741	0.991437	0.992409	0.988546
286	0.948997	1.04198	1.01096	1.02563	1.02661	1.02653	1.02748	1.0383	1.02927	1.02521	1.02437	1.0394	1.03344	1.02582	1.02506	1.02765	1.02616	1.02956	1.02029	1.02011	1.01257	1.0109	1.03366	1.02537	0.922627	0.994426	0.988329	1.0215	1.02368	1.02318	1.02988	1.02454	1.02411	1.0251	1.02619	1.02395	1.0177	1.02029	1.0035	0.978729	0.98824	0.948854	0.953525	0.955281	0.947745	1.02191	0.986354	0.988161	0.981994
287	0.95661	1.0451	1.01376	1.02838	1.03133	1.0291	1.02986	1.03967	1.03401	1.02935	1.02602	1.04334	1.03293	1.02938	1.0274	1.02844	1.02564	1.02971	1.02168	1.02156	1.01533	1.01335	1.0364	1.02777	0.927085	0.996855	0.990634	1.02286	1.02521	1.0254	1.03162	1.026	1.02486	1.02638	1.028	1.02601	1.02116	1.02312	1.00575	0.985634	0.99104	0.952114	0.957212	0.962126	0.954507	1.02658	0.993611	0.996556	0.988823
288	0.954813	1.04236	1.00697	1.02641	1.02889	1.02682	1.02836	1.03943	1.03286	1.02719	1.02433	1.04367	1.03141	1.02708	1.02522	1.02669	1.02428	1.02794	1.01973	1.0194	1.0129	1.01106	1.03407	1.02558	0.925547	0.994634	0.988447	1.02078	1.02293	1.02313	1.02993	1.02332	1.023	1.02417	1.02594	1.02373	1.0188	1.0208	1.00371	0.985585	0.988566	0.950336	0.95509	0.960232	0.952715	1.02408	0.991159	0.993958	0.986758
289	0.959062	1.04773	1.01485	1.03132	1.03359	1.03153	1.03232	1.04232	1.03565	1.03159	1.02794	1.04505	1.03391	1.03161	1.02947	1.03012	1.02701	1.03117	1.02385	1.02372	1.01766	1.01563	1.03892	1.03012	0.929248	0.9991	0.992697	1.02484	1.02712	1.0279	1.03356	1.02797	1.02802	1.02853	1.03017	1.02815	1.02308	1.02521	1.00803	0.989209	0.993183	0.954507	0.959503	0.964438	0.95638	1.02877	0.995669	0.998611	0.991149
290	0.958256	1.0486	1.01368	1.03312	1.03575	1.03285	1.03303	1.04479	1.03512	1.03204	1.02768	1.04182	1.03001	1.03216	1.02971	1.02781	1.02542	1.02847	1.02438	1.02447	1.01907	1.01675	1.03973	1.03126	0.930475	1.00029	0.993541	1.0248	1.02759	1.02884	1.03207	1.02854	1.02361	1.02865	1.03055	1.02862	1.02382	1.02631	1.00898	0.992617	0.994505	0.955214	0.960002	0.968749	0.959369	1.03014	0.998212	1.00087	0.992359
291	0.963262	1.0549	1.01918	1.03835	1.0375	1.03824	1.03912	1.05004	1.0417	1.03831	1.035	1.05031	1.0406	1.03838	1.03599	1.03692	1.03407	1.03746	1.03066	1.03038	1.02451	1.02217	1.04547	1.0369	0.935139	1.00576	0.99918	1.03174	1.03408	1.03473	1.04021	1.03469	1.03117	1.03524	1.03683	1.03488	1.02985	1.03196	1.0145	0.995221	0.99999	0.960348	0.965615	0.971601	0.963541	1.03532	1.00278	1.00579	0.997354
292	0.961616	1.05466	1.01636	1.03814	1.04191	1.03793	1.03837	1.03833	1.03938	1.0375	1.03228	1.04371	1.03717	1.03858	1.03576	1.03501	1.03205	1.03551	1.03008	1.02993	1.02465	1.02197	1.04532	1.03686	0.93441	1.00535	0.99901	1.03056	1.03333	1.03437	1.03879	1.03455	1.03294	1.03497	1.03625	1.0345	1.0297	1.03166	1.01434	0.996028	1.00085	0.960578	0.96633	0.973614	0.96411	1.03527	1.0038	1.00703	0.997354
293	0.95615	1.0472	1.01115	1.03092	1.03276	1.03121	1.03216	1.04563	1.03649	1.03187	1.02762	1.04372	1.03373	1.03181	1.02943	1.03023	1.02732	1.03092	1.02385	1.0235	1.01782	1.01537	1.03834	1.02996	0.929285	0.99908	0.992568	1.02466	1.02716	1.02793	1.03327	1.02813	1.02658	1.02858	1.03	1.02815	1.0238	1.02517	1.00783	0.989644	0.9937	0.954002	0.958918	0.966591	0.958065	1.02859	0.996995	1.00001	0.990912
294	0.959301	1.04784	1.01363	1.03157	1.03424	1.03193	1.03316	1.04343	1.03728	1.03234	1.02887	1.04625	1.03487	1.0323	1.03005	1.03067	1.02767	1.03154	1.02474	1.02406	1.0179	1.01587	1.03925	1.0307	0.929666	0.99971	0.993322	1.02552	1.02789	1.02829	1.03423	1.02849	1.02713	1.029	1.03078	1.02883	1.02398	1.02584	1.00841	0.9891	0.993859	0.954593	0.959877	0.965335	0.957863	1.0292	0.996686	0.9996	0.991407
295	0.960741	1.04906	1.01475	1.03199	1.03476	1.0328	1.03426	1.04349	1.03801	1.03305	1.03011	1.04682	1.03679	1.03321	1.03119	1.03226	1.02911	1.0332	1.0255	1.02508	1.0189	1.01673	1.04021	1.03144	0.930168	1.00052	0.994058	1.02673	1.0289	1.02915	1.03546	1.02956	1.02851	1.03016	1.03178	1.02976	1.02494	1.02653	1.00927	0.98818	0.994296	0.955443	0.960559	0.965046	0.957777	1.03002	0.996835	0.99977	0.991843
296	0.948465	1.03152	0.997703	1.0153	1.0185	1.01586	1.01649	1.02649	1.02208	1.01644	1.01257	1.02977	1.01979	1.01663	1.01443	1.01557	1.01344	1.01691	1.00885	1.00878	1.00284	1.00055	1.02327	1.0147	0.915523	0.984186	0.977771	1.00991	1.01224	1.01262	1.01859	1.01302	1.01376	1.0136	1.01495	1.0132	1.00883	1.00994	0.992816	0.974169	0.979258	0.940005	0.945378	0.951562	0.943669	1.01341	0.982043	0.985191	0.976432
297	0.953305	1.04264	1.00792	1.02621	1.02891	1.02659	1.0279	1.03943	1.03273	1.02721	1.02362	1.04157	1.03022	1.02724	1.02492	1.02623	1.02357	1.02739	1.01956	1.01912	1.01307	1.0109	1.03406	1.02557	0.925011	0.994754	0.98824	1.02049	1.02283	1.02334	1.02913	1.02359	1.02366	1.02414	1.02584	1.02371	1.01905	1.02049	1.0033	0.984364	0.988813	0.949728	0.954937	0.961087	0.953181	1.02402	0.991903	0.995072	0.986423
298	0.95864	1.04776	1.0135	1.03119	1.03401	1.03182	1.03293	1.04343	1.0368	1.03214	1.02859	1.04574	1.03486	1.032	1.02992	1.03078	1.02797	1.03146	1.02441	1.02381	1.01799	1.0159	1.03899	1.03031	0.929359	0.99936	0.993124	1.02532	1.02767	1.02816	1.03416	1.02821	1.02763	1.02894	1.03049	1.0287	1.0239	1.02553	1.00831	0.988398	0.993581	0.954345	0.959618	0.964997	0.957433	1.02897	0.996367	0.99931	0.991139
299	0.950744	1.04568	1.00493	1.02753	1.02913	1.02822	1.0292	1.04331	1.0331	1.0286	1.02478	1.04163	1.03072	1.02864	1.02634	1.02687	1.02427	1.02778	1.02097	1.02071	1.01476	1.01244	1.03576	1.02713	0.926371	0.996098	0.989644	1.02191	1.02414	1.02491	1.0301	1.02496	1.02306	1.02549	1.02707	1.02512	1.02049	1.0219	1.00484	0.986472	0.990456	0.951039	0.956418	0.963339	0.954736	1.02567	0.993561	0.996775	0.987815
300	0.952248	1.01603	0.983154	1.00134	1.003	1.00088	1.00213	1.01376	1.00983	1.00218	0.998691	1.01751	1.0052	1.00241	0.99997	1.0007	0.998271	1.00177	0.994475	0.994028	0.988378	0.986107	1.0086	1.00028	0.902578	0.970164	0.963907	0.995381	0.997673	0.998401	1.00411	0.998281	0.998601	0.998931	1.00043	0.998711	0.994386	0.995709	0.978671	0.960617	0.964843	0.926649	0.931816	0.937292	0.929777	0.998831	0.967471	0.970562	0.961972
301	0.928022	1.02628	0.990317	1.00901	1.01218	1.00944	1.01078	1.02562	1.01549	1.01002	1.00669	1.02399	1.01302	1.00982	1.00769	1.00858	1.00672	1.00976	1.00228	1.00227	0.996277	0.993948	1.01675	1.00833	0.909673	0.977957	0.971582	1.00338	1.00557	1.00628	1.01187	1.0063	1.00518	1.00699	1.0083	1.00653	1.00207	1.0035	0.986551	0.968478	0.972223	0.933849	0.938821	0.945681	0.937545	1.0068	0.97532	0.978446	0.969951
302	0.903066	1.00651	0.967887	0.991705	0.995381	0.993442	0.995012	1.00457	0.997264	0.994008	0.991239	1.00722	0.998152	0.994097	0.99223	0.99365	0.990862	0.994784	0.986897	0.986551	0.980463	0.978387	1.00106	0.992627	0.895145	0.962636	0.956552	0.987953	0.990347	0.990377	0.996715	0.990912	0.989783	0.991387	0.993015	0.990981	0.986255	0.987864	0.97128	0.951258	0.956992	0.919431	0.92453	0.928579	0.92188	0.99103	0.959426	0.96228	0.954498
303	0.959225	1.03501	1.00219	1.02445	1.02584	1.0236	1.02557	1.03712	1.03161	1.02544	1.0216	1.04036	1.02854	1.02518	1.02256	1.02467	1.02122	1.02504	1.01685	1.01671	1.01034	1.00826	1.03131	1.02278	0.922452	0.991873	0.985565	1.01792	1.02018	1.02059	1.02759	1.02061	1.01928	1.02149	1.02326	1.02118	1.01596	1.01779	1.00077	0.981346	0.985871	0.947015	0.952333	0.956935	0.9495	1.02104	0.987854	0.990337	0.982849
304	0.953916	1.03804	1.00503	1.02341	1.02599	1.02289	1.02414	1.03902	1.03054	1.02392	1.02029	1.03944	1.02695	1.02378	1.02155	1.02237	1.02019	1.02341	1.01607	1.01591	1.00978	1.00759	1.03063	1.02209	0.922083	0.991249	0.984787	1.01695	1.01932	1.01999	1.02566	1.01987	1.01927	1.02058	1.02214	1.02023	1.01548	1.0171	0.99999	0.982141	0.985713	0.946665	0.951543	0.958601	0.950279	1.02064	0.988388	0.991526	0.983104
305	0.961145	1.04839	1.01499	1.03209	1.03492	1.0324	1.0338	1.04345	1.03843	1.03321	1.02983	1.048	1.03659	1.0331	1.03091	1.03209	1.02919	1.0329	1.02539	1.02483	1.01868	1.01653	1.04003	1.03126	0.930289	1.00029	0.993889	1.02632	1.02861	1.02917	1.0355	1.02927	1.02852	1.02989	1.03159	1.02961	1.02485	1.02637	1.00907	0.988457	0.994018	0.955128	0.960184	0.964795	0.95748	1.02975	0.996367	0.99908	0.991467
306	0.958573	1.04546	1.00973	1.0284	1.03286	1.02949	1.03102	1.04269	1.03768	1.03117	1.02739	1.04615	1.0344	1.03087	1.02831	1.03012	1.02734	1.03094	1.02277	1.02243	1.01616	1.01412	1.03721	1.02855	0.927929	0.997563	0.991209	1.02373	1.02616	1.02644	1.033	1.02671	1.02694	1.02735	1.02896	1.02693	1.02245	1.0237	1.00658	0.987084	0.991853	0.952581	0.957595	0.963792	0.956361	1.02723	0.994873	0.997912	0.989278
1	1.03848	1.13358	1.09582	1.11513	1.11857	1.11576	1.11736	1.12629	1.12307	1.1165	1.11305	1.1316	1.11903	1.11659	1.11374	1.11536	1.11288	1.11581	1.10817	1.10801	1.10102	1.09854	1.12314	1.11403	1.00561	1.08244	1.07527	1.11062	1.11176	1.11148	1.11873	1.1115	1.10492	1.1129	1.11456	1.11238	1.10555	1.10799	1.08727	1.06785	1.07102	1.031	1.03604	1.04014	1.03323	1.1128	1.07606	1.07918	1.06994
2	0.942744	1.02998	0.995819	1.01351	1.01674	1.0142	1.01557	1.02472	1.02023	1.01503	1.01143	1.02799	1.0183	1.01473	1.01233	1.01368	1.01199	1.01488	1.00756	1.0074	1.00159	0.998741	1.02149	1.01302	0.914279	0.983203	0.976862	1.00856	1.01066	1.01072	1.01697	1.01087	1.00721	1.01187	1.0133	1.01164	1.0066	1.00828	0.990505	0.970387	0.976774	0.938512	0.943499	0.947802	0.940108	1.01168	0.978798	0.982141	0.975886
3	0.97303	1.06276	1.02737	1.04566	1.04886	1.0459	1.04787	1.05255	1.05489	1.04701	1.04322	1.06273	1.04609	1.04696	1.04391	1.04319	1.04016	1.04286	1.0389	1.03878	1.03177	1.03008	1.05354	1.04482	0.943263	1.01413	1.00782	1.03999	1.04207	1.0428	1.04971	1.04126	1.03158	1.04278	1.04527	1.04334	1.03853	1.04036	1.02261	1.0032	1.00666	0.968177	0.972787	0.976169	0.96935	1.04359	1.00984	1.01218	1.00493
4	0.962761	1.05085	1.01628	1.03398	1.03718	1.03453	1.03608	1.04474	1.04059	1.03538	1.03179	1.04904	1.03732	1.03543	1.03286	1.03293	1.02981	1.03367	1.02755	1.02715	1.02105	1.01881	1.0423	1.03347	0.932384	1.00305	0.996207	1.02831	1.03074	1.03131	1.03707	1.03102	1.02775	1.03177	1.03349	1.03171	1.02691	1.02862	1.01066	0.991933	0.996397	0.957672	0.962472	0.96634	0.959244	1.03209	0.998431	1.00155	0.993968
5	0.95863	1.04613	1.01138	1.02991	1.0324	1.0297	1.0309	1.03385	1.03611	1.03001	1.02639	1.04313	1.0301	1.03057	1.02797	1.02709	1.02347	1.02678	1.02218	1.02201	1.01599	1.01404	1.03751	1.02871	0.927372	0.997553	0.991427	1.02308	1.02548	1.02639	1.03143	1.02609	1.01875	1.02678	1.02859	1.02654	1.02185	1.02358	1.00635	0.981542	0.991615	0.952876	0.957835	0.959704	0.953124	1.02707	0.992876	0.996078	0.988526
6	0.960252	1.04821	1.01339	1.03148	1.03451	1.03209	1.03344	1.04106	1.03724	1.03268	1.02968	1.04647	1.03618	1.03288	1.03069	1.03163	1.02874	1.03285	1.02505	1.02472	1.01822	1.0161	1.03974	1.03096	0.929759	0.99992	0.993769	1.02627	1.02827	1.0287	1.03518	1.0289	1.02672	1.02972	1.03127	1.02925	1.0242	1.02605	1.00844	0.986423	0.993958	0.95508	0.960223	0.963512	0.956619	1.02914	0.995769	0.998871	0.99107
7	0.959148	1.0474	1.01337	1.03136	1.034	1.0316	1.03294	1.04043	1.03754	1.03268	1.02934	1.04593	1.03623	1.03299	1.03031	1.03185	1.02878	1.03253	1.02475	1.02437	1.01782	1.0159	1.03926	1.03064	0.929815	0.99951	0.993491	1.02602	1.02796	1.02824	1.03498	1.02839	1.02653	1.02935	1.03093	1.02896	1.02397	1.02574	1.00828	0.986324	0.99376	0.955233	0.960146	0.963455	0.956667	1.02903	0.995719	0.998741	0.990882
8	0.946324	1.03365	0.997124	1.01685	1.01787	1.01619	1.01689	1.02885	1.02636	1.01802	1.01591	1.0317	1.02854	1.01765	1.01782	1.02348	1.02194	1.02575	1.01178	1.01088	1.00367	1.00273	1.02502	1.0171	0.918503	0.986117	0.979738	1.01309	1.01505	1.0138	1.02375	1.01673	1.02618	1.01741	1.01842	1.01522	1.00798	1.01151	0.994644	0.977585	0.981435	0.942415	0.949281	0.956198	0.95006	1.01525	0.987272	0.990208	0.978974
9	0.978504	1.06995	1.03492	1.05299	1.05227	1.05243	1.05396	1.06186	1.04903	1.0505	1.04789	1.0475	1.04359	1.0532	1.04777	1.03878	1.03702	1.03872	1.04377	1.04238	1.03697	1.0356	1.06054	1.05181	0.950298	1.01865	1.01315	1.04151	1.04538	1.04747	1.04971	1.04379	1.03515	1.04565	1.04813	1.04779	1.04073	1.04556	1.02891	1.0058	1.01841	0.977605	0.98167	0.988942	0.981052	1.05002	1.01966	1.02259	1.01306
10	0.965084	1.05352	1.01851	1.03571	1.03814	1.03659	1.03832	1.04733	1.04084	1.03671	1.03371	1.04787	1.03735	1.03722	1.03434	1.03294	1.02985	1.03332	1.02935	1.02853	1.02245	1.02056	1.0443	1.03558	0.934419	1.00444	0.998351	1.02996	1.03234	1.03304	1.03868	1.0321	1.02509	1.03308	1.03524	1.0337	1.02856	1.03052	1.01323	0.99223	0.998561	0.959973	0.964881	0.968894	0.961712	1.03404	1.00086	1.00405	0.995659
11	0.968352	1.05752	1.02115	1.04037	1.04274	1.04105	1.0426	1.05037	1.04716	1.04107	1.04224	1.05317	1.04495	1.04076	1.03937	1.04013	1.03725	1.0408	1.03372	1.03313	1.02627	1.0245	1.04845	1.03984	0.937461	1.00848	1.0022	1.03446	1.0371	1.0375	1.04393	1.03728	1.03535	1.03797	1.03983	1.03803	1.03289	1.03475	1.01692	0.995261	1.00156	0.963551	0.968361	0.971077	0.964438	1.0378	1.00345	1.0062	0.998651
12	0.989822	1.08226	1.0471	1.06277	1.06408	1.06379	1.06491	1.0757	1.05628	1.05836	1.05751	1.05393	1.04979	1.0591	1.05646	1.04333	1.04404	1.04464	1.05399	1.05369	1.04787	1.04656	1.07132	1.06303	0.958851	1.03039	1.02356	1.05208	1.05563	1.05892	1.05483	1.05444	1.0465	1.05569	1.0578	1.05735	1.04996	1.05676	1.03879	1.02296	1.02672	0.986029	0.991546	0.998661	0.989179	1.06114	1.0287	1.03187	1.0234
13	0.97097	1.06043	1.02351	1.04173	1.04344	1.04348	1.04549	1.0562	1.04914	1.0422	1.04082	1.05155	1.044	1.04283	1.03945	1.03769	1.03625	1.03933	1.03551	1.03495	1.02898	1.02693	1.05072	1.042	0.940739	1.01123	1.00465	1.03564	1.0381	1.04018	1.04305	1.03786	1.03627	1.0386	1.0406	1.03969	1.0368	1.03657	1.01913	0.998751	1.00257	0.965885	0.971018	0.97304	0.966552	1.04035	1.00617	1.0097	1.00074
14	0.964062	1.05234	1.01736	1.03514	1.03718	1.03573	1.03773	1.04463	1.0412	1.03597	1.03499	1.04804	1.03832	1.03689	1.03464	1.03433	1.03055	1.03386	1.0287	1.02788	1.02168	1.01999	1.04353	1.03475	0.933653	1.00368	0.997533	1.02915	1.03202	1.03257	1.03894	1.0321	1.0257	1.03285	1.03477	1.03313	1.02822	1.03	1.01257	0.991149	0.997852	0.959263	0.964129	0.968216	0.960828	1.03316	1.00003	1.00306	0.994953
15	0.966514	1.05558	1.02105	1.03843	1.04078	1.03924	1.04081	1.04986	1.04446	1.03886	1.03615	1.05093	1.04088	1.03878	1.03673	1.03605	1.03306	1.03655	1.03149	1.03105	1.02481	1.02276	1.04658	1.03792	0.936159	1.0068	1.00026	1.03207	1.03471	1.03558	1.04049	1.03483	1.03124	1.0355	1.03738	1.03618	1.03107	1.03273	1.01526	0.994754	1.00018	0.961299	0.966794	0.970426	0.963618	1.03627	1.00304	1.00622	0.997753
16	0.978455	1.06826	1.03182	1.04915	1.05088	1.05081	1.05322	1.0627	1.05541	1.04975	1.04773	1.05815	1.04951	1.05008	1.04695	1.04382	1.0415	1.04474	1.04292	1.04247	1.03649	1.03445	1.05834	1.04953	0.94765	1.01875	1.01191	1.04285	1.04572	1.04781	1.05016	1.04525	1.04046	1.04587	1.04785	1.04743	1.04453	1.04409	1.02643	1.00655	1.01071	0.973118	0.978318	0.98011	0.973488	1.04781	1.01317	1.0172	1.00801
17	0.972923	1.06292	1.02442	1.0438	1.04521	1.04522	1.04746	1.05671	1.05402	1.04514	1.04305	1.05842	1.04824	1.04543	1.04274	1.04304	1.04027	1.04419	1.03799	1.03759	1.03099	1.02912	1.05275	1.04395	0.942283	1.01329	1.00698	1.03868	1.04136	1.04235	1.04764	1.04102	1.03969	1.04195	1.04402	1.04257	1.0389	1.03894	1.02122	0.998811	1.004	0.968129	0.972641	0.972184	0.965799	1.04158	1.00556	1.00922	1.00105
18	0.975856	1.06538	1.02781	1.04622	1.04773	1.04818	1.05023	1.06094	1.05242	1.04659	1.04483	1.0564	1.04795	1.0473	1.04375	1.04197	1.04042	1.04368	1.04	1.03951	1.03384	1.03139	1.05528	1.04656	0.944934	1.01596	1.00907	1.04018	1.04279	1.04475	1.04722	1.04265	1.04133	1.04298	1.04505	1.04429	1.04108	1.04106	1.02347	1.00331	1.00667	0.969922	0.975251	0.976354	0.970125	1.04482	1.01	1.01382	1.00492
19	0.969214	1.05814	1.02378	1.04129	1.04367	1.04198	1.04368	1.0529	1.04741	1.04232	1.03923	1.05572	1.04541	1.04225	1.0399	1.04044	1.03772	1.04171	1.03474	1.03406	1.02769	1.02581	1.04935	1.04064	0.93854	1.00944	1.00294	1.03542	1.03787	1.03825	1.04443	1.03822	1.03645	1.03893	1.04087	1.039	1.03403	1.0358	1.01814	0.996725	1.00281	0.963888	0.969078	0.972894	0.966204	1.03902	1.00553	1.00838	1.00038
20	0.968749	1.05767	1.02266	1.04076	1.04303	1.04164	1.04306	1.05222	1.04618	1.04132	1.03891	1.05578	1.0451	1.0415	1.03962	1.04022	1.03734	1.04122	1.03391	1.03352	1.02722	1.02514	1.04896	1.04016	0.938033	1.00887	1.00247	1.03516	1.03734	1.03785	1.04386	1.03777	1.0364	1.03863	1.04044	1.03838	1.0335	1.03503	1.01779	0.996456	1.00241	0.963329	0.968594	0.972631	0.965702	1.03858	1.00506	1.008	1.00002
21	0.973575	1.06204	1.02659	1.04466	1.04739	1.0454	1.04705	1.0572	1.05047	1.04574	1.0432	1.06031	1.04973	1.04568	1.04374	1.04505	1.04219	1.04634	1.0382	1.0379	1.03154	1.02932	1.05303	1.04428	0.941699	1.01305	1.00648	1.03946	1.04158	1.04218	1.04852	1.04232	1.04225	1.04292	1.04493	1.04264	1.03752	1.03925	1.02178	1.00087	1.00654	0.967258	0.972379	0.976784	0.96964	1.04281	1.00919	1.012	1.00391
22	0.975583	1.06473	1.03002	1.04781	1.05051	1.04826	1.04996	1.05968	1.05321	1.04836	1.04565	1.06331	1.05233	1.04859	1.04655	1.04738	1.04459	1.04857	1.04106	1.04049	1.03413	1.03217	1.05601	1.04718	0.944405	1.01586	1.00922	1.04223	1.0445	1.04484	1.05109	1.04502	1.04406	1.04578	1.04747	1.04536	1.0406	1.04227	1.02465	1.0035	1.00934	0.969796	0.974949	0.979591	0.972495	1.04566	1.01205	1.01506	1.00699
23	0.954841	1.04181	1.00741	1.02485	1.02757	1.02574	1.02709	1.03584	1.02951	1.02576	1.02293	1.03893	1.02934	1.02578	1.02387	1.02462	1.02189	1.02572	1.0185	1.01804	1.01178	1.00985	1.03298	1.02451	0.923772	0.993611	0.987282	1.01943	1.02186	1.02215	1.02825	1.02235	1.02121	1.023	1.02459	1.02287	1.01777	1.01964	1.00244	0.981592	0.987479	0.948712	0.953878	0.958055	0.951248	1.0229	0.989921	0.992905	0.985102
24	0.962597	1.05047	1.01641	1.03382	1.03667	1.03437	1.03587	1.04482	1.03984	1.03481	1.03168	1.04829	1.0385	1.03504	1.03289	1.03382	1.03102	1.03486	1.02743	1.02672	1.02044	1.01853	1.04197	1.03327	0.931797	1.00217	0.995729	1.02824	1.03069	1.03089	1.0373	1.03126	1.03022	1.03195	1.03361	1.0315	1.02648	1.02821	1.01088	0.989733	0.995819	0.957031	0.962212	0.966398	0.959244	1.03171	0.998291	1.00126	0.993362
25	1.06762	1.166	1.12963	1.14862	1.1509	1.14847	1.14994	1.1638	1.15373	1.14835	1.14509	1.16321	1.15307	1.14829	1.14615	1.14785	1.14457	1.14915	1.14064	1.13982	1.13327	1.13082	1.15686	1.14742	1.03458	1.11278	1.1055	1.14156	1.14415	1.14451	1.15099	1.14463	1.14472	1.14552	1.14729	1.1449	1.13882	1.14155	1.12245	1.101	1.10576	1.06201	1.06809	1.07435	1.06618	1.1458	1.10931	1.11269	1.10365
26	0.992627	1.08511	1.04958	1.06794	1.07106	1.06897	1.07046	1.08013	1.0736	1.06914	1.0662	1.08363	1.07295	1.06931	1.06697	1.06816	1.06501	1.06924	1.06128	1.06096	1.05427	1.05222	1.07656	1.06762	0.962713	1.03554	1.02902	1.06255	1.06479	1.0652	1.07144	1.06553	1.06377	1.06622	1.0678	1.06574	1.06045	1.06253	1.04446	1.02272	1.0292	0.988714	0.994068	0.998381	0.991179	1.06611	1.0316	1.03444	1.02626
27	0.99973	1.09244	1.05615	1.07515	1.07779	1.07593	1.07746	1.08642	1.07983	1.07596	1.07307	1.09028	1.08	1.07576	1.0739	1.07502	1.07191	1.07617	1.06848	1.06785	1.06124	1.05929	1.08363	1.0747	0.96903	1.04247	1.0357	1.06943	1.0718	1.07214	1.0785	1.07236	1.07073	1.07313	1.07492	1.07279	1.06765	1.06956	1.05166	1.02937	1.03558	0.995192	1.00057	1.00474	0.997623	1.07298	1.03835	1.04136	1.03322
28	0.96839	1.05844	1.02307	1.04096	1.04317	1.0418	1.04336	1.05263	1.04605	1.04185	1.0394	1.05497	1.04498	1.04205	1.03959	1.03985	1.03737	1.04109	1.03437	1.03386	1.0277	1.0256	1.04925	1.04057	0.938568	1.0096	1.00277	1.03515	1.03757	1.03848	1.044	1.03801	1.03656	1.0386	1.04043	1.03872	1.03415	1.03555	1.01797	0.996357	1.00244	0.963753	0.96903	0.972194	0.965905	1.03903	1.0051	1.00826	1.00012
29	0.96841	1.05707	1.02225	1.04	1.04227	1.0406	1.04219	1.0515	1.04461	1.04053	1.03777	1.05274	1.04334	1.04052	1.0383	1.0382	1.03557	1.03925	1.03304	1.03254	1.02638	1.02443	1.04793	1.03918	0.937349	1.00825	1.00178	1.03398	1.03634	1.03694	1.04233	1.03664	1.03383	1.03734	1.03909	1.03738	1.0325	1.03428	1.01671	0.99548	1.00125	0.962453	0.967906	0.971523	0.964833	1.03778	1.00424	1.00733	0.998991
30	0.966562	1.05515	1.01958	1.0381	1.04016	1.03873	1.04036	1.04935	1.04321	1.03907	1.03617	1.05303	1.0427	1.03905	1.03711	1.03813	1.03487	1.03898	1.03153	1.03094	1.02473	1.02239	1.04629	1.03738	0.935364	1.00642	0.99986	1.03256	1.03474	1.03537	1.04173	1.03529	1.03332	1.03603	1.0377	1.03565	1.03056	1.03254	1.01522	0.99365	0.99996	0.960934	0.966098	0.969805	0.962944	1.03593	1.00219	1.00507	0.997294
31	0.970552	1.06015	1.02654	1.04267	1.04489	1.04371	1.04561	1.05543	1.04738	1.04309	1.04028	1.05079	1.04274	1.0434	1.0402	1.03732	1.03514	1.03776	1.0358	1.03513	1.02945	1.02728	1.05117	1.04248	0.940334	1.0113	1.00478	1.03597	1.03869	1.04046	1.04332	1.03857	1.03122	1.03923	1.04101	1.04013	1.03588	1.03716	1.01967	0.99901	1.00425	0.965412	0.97097	0.974218	0.967829	1.04121	1.00712	1.01029	1.00184
32	0.967355	1.05626	1.02033	1.03866	1.04102	1.0397	1.04122	1.05113	1.04379	1.03944	1.03703	1.05269	1.04252	1.03973	1.03724	1.03732	1.03463	1.0382	1.03203	1.03158	1.02545	1.02341	1.04697	1.03823	0.936412	1.0074	1.00086	1.03296	1.03531	1.03608	1.04125	1.03561	1.03389	1.03631	1.03797	1.03613	1.03157	1.03304	1.01562	0.994973	1.00018	0.961645	0.967161	0.970028	0.963512	1.03674	1.00292	1.00603	0.997862
33	0.97341	1.06488	1.02565	1.04602	1.04726	1.0488	1.05142	1.06573	1.05788	1.04854	1.04663	1.05996	1.05488	1.04886	1.0468	1.04919	1.04785	1.05285	1.04187	1.04201	1.03653	1.03386	1.0574	1.04855	0.948115	1.01796	1.01104	1.04361	1.04572	1.04691	1.05226	1.04621	1.05799	1.04672	1.04823	1.04638	1.04377	1.04267	1.02567	1.01085	1.01157	0.973507	0.979718	0.983704	0.975261	1.0479	1.01559	1.01945	1.01039
34	0.967393	1.05616	1.02113	1.0385	1.04086	1.03945	1.04107	1.05064	1.04492	1.03948	1.03671	1.0525	1.04197	1.03985	1.03709	1.03687	1.03449	1.03796	1.03197	1.03138	1.02517	1.02318	1.04699	1.03806	0.936299	1.00715	1.00064	1.03263	1.03512	1.03595	1.04114	1.03542	1.03365	1.03609	1.03787	1.03623	1.0316	1.03304	1.01553	0.994426	1.00017	0.961664	0.966997	0.96997	0.963214	1.03651	1.00265	1.00579	0.997623
35	0.966726	1.05543	1.02143	1.03836	1.04103	1.03918	1.04064	1.05069	1.0433	1.03897	1.03641	1.05099	1.04125	1.03908	1.03647	1.03608	1.03388	1.03715	1.03161	1.03105	1.02506	1.02298	1.04639	1.03798	0.936075	1.00678	1.00027	1.0323	1.03472	1.03559	1.04034	1.03488	1.03182	1.03563	1.03749	1.03585	1.03107	1.03267	1.01516	0.994595	1.00004	0.961078	0.966697	0.970242	0.963541	1.0363	1.0028	1.00588	0.997633
36	0.96721	1.05611	1.02152	1.03894	1.0413	1.03968	1.04115	1.05061	1.04342	1.03983	1.03678	1.05134	1.04239	1.0398	1.03769	1.03773	1.03478	1.03823	1.03241	1.03171	1.02562	1.02366	1.04713	1.03841	0.936449	1.00728	1.00086	1.03294	1.03556	1.03604	1.0417	1.0358	1.03173	1.0366	1.03817	1.03658	1.0314	1.03336	1.01588	0.994794	1.00106	0.961597	0.966949	0.971339	0.964312	1.03699	1.00344	1.00661	0.998471
37	0.975856	1.06547	1.03007	1.0482	1.0496	1.04897	1.05061	1.06155	1.04961	1.04844	1.04624	1.05814	1.05239	1.04861	1.04647	1.04813	1.04463	1.04835	1.04144	1.04065	1.03453	1.03246	1.0563	1.04739	0.944622	1.01618	1.00948	1.04231	1.04461	1.04511	1.05113	1.04488	1.04039	1.04583	1.04747	1.04548	1.0395	1.04235	1.02518	1.00428	1.00965	0.969718	0.975583	0.979767	0.972719	1.04602	1.01225	1.01517	1.00735
38	0.968729	1.05666	1.0224	1.04004	1.04282	1.04075	1.04222	1.05175	1.04568	1.04079	1.03811	1.05455	1.04459	1.0411	1.0388	1.03957	1.03682	1.04083	1.03364	1.0328	1.02659	1.0248	1.04822	1.03944	0.937377	1.00824	1.00187	1.03445	1.03679	1.0373	1.04326	1.03731	1.03597	1.0381	1.03972	1.03771	1.0327	1.03453	1.01702	0.996118	1.00215	0.96278	0.967984	0.972408	0.965306	1.03807	1.00459	1.00752	0.99951
39	0.989961	1.07679	1.04137	1.05957	1.06221	1.0601	1.06153	1.0704	1.06793	1.06035	1.05758	1.07476	1.06404	1.06076	1.05834	1.05928	1.05633	1.06012	1.05272	1.05208	1.04562	1.0438	1.06765	1.0587	0.954708	1.02704	1.0206	1.05372	1.05609	1.05649	1.06309	1.0566	1.05607	1.05719	1.05924	1.05705	1.05223	1.05373	1.03584	1.01465	1.02058	0.980738	0.986019	0.989723	0.98276	1.05716	1.02279	1.02587	1.0178
40	1.02401	1.12948	1.0826	1.11193	1.11008	1.11121	1.11097	1.09785	1.10942	1.10927	1.10447	1.10473	1.11028	1.10966	1.1082	1.10773	1.10589	1.10909	1.10305	1.10273	1.09651	1.09438	1.11874	1.10993	0.99984	1.07632	1.06916	1.10304	1.10629	1.10753	1.11083	1.10807	1.10864	1.10793	1.10925	1.10703	1.09998	1.10372	1.08582	1.06559	1.07191	1.02729	1.03412	1.03942	1.0294	1.10724	1.07084	1.07185	1.06595
41	1.00508	1.09208	1.05756	1.07514	1.07879	1.07618	1.07758	1.08305	1.07765	1.07509	1.07257	1.08771	1.07949	1.07501	1.07392	1.07417	1.07325	1.0763	1.06875	1.06854	1.06171	1.05995	1.08402	1.07499	0.968613	1.04285	1.03585	1.06992	1.07224	1.07242	1.07771	1.07296	1.07268	1.07368	1.07536	1.07277	1.06712	1.06993	1.05185	1.03118	1.03608	0.995132	1.00144	1.00568	0.997822	1.07354	1.03847	1.04099	1.03406
42	1.04243	1.13489	1.09889	1.1175	1.11993	1.11773	1.11909	1.12519	1.1175	1.11622	1.11335	1.13176	1.12179	1.11566	1.11526	1.11667	1.11375	1.11867	1.11011	1.10936	1.1028	1.10079	1.12589	1.11668	1.0064	1.08334	1.07607	1.11113	1.11368	1.11397	1.11963	1.11439	1.1154	1.11529	1.11693	1.11418	1.10875	1.11114	1.09265	1.07099	1.07567	1.03337	1.03933	1.04427	1.03672	1.11504	1.07906	1.08179	1.07399
43	1.03665	1.12829	1.09025	1.1107	1.11489	1.11157	1.11317	1.11086	1.11069	1.10935	1.10578	1.11884	1.11339	1.10961	1.10841	1.10845	1.10714	1.11069	1.10357	1.10293	1.09635	1.09429	1.11896	1.10991	1.00003	1.07669	1.06939	1.10422	1.10701	1.10715	1.11244	1.10795	1.10846	1.10834	1.11008	1.10751	1.10175	1.10442	1.08552	1.06204	1.06947	1.02757	1.03446	1.03623	1.02941	1.10836	1.07161	1.07478	1.06799
44	1.02004	1.11161	1.07569	1.097	1.09989	1.09635	1.09782	1.11163	1.10854	1.09766	1.09289	1.11532	1.10255	1.09757	1.09518	1.09732	1.09528	1.09912	1.08959	1.08921	1.08299	1.08054	1.10501	1.09588	0.9891	1.06292	1.05581	1.09053	1.09292	1.09336	1.10016	1.09362	1.09749	1.09447	1.09583	1.09402	1.08898	1.0905	1.07203	1.05722	1.05717	1.01475	1.02078	1.03124	1.02081	1.09454	1.06153	1.06461	1.05487
45	1.03323	1.1277	1.09241	1.1117	1.11504	1.1121	1.11338	1.13255	1.12501	1.11394	1.10966	1.13021	1.11766	1.11398	1.11071	1.11239	1.11056	1.1135	1.10504	1.10477	1.098	1.09556	1.12048	1.11121	1.0025	1.0778	1.07084	1.10607	1.10856	1.10882	1.11552	1.1089	1.10948	1.10967	1.11142	1.10933	1.10407	1.10585	1.08681	1.06838	1.07144	1.0291	1.03482	1.04271	1.03266	1.10935	1.07412	1.07669	1.0681
46	0.963695	1.05151	1.01813	1.03526	1.03824	1.03564	1.03726	1.04809	1.04201	1.0365	1.03341	1.05007	1.03979	1.03645	1.03408	1.03518	1.0326	1.03616	1.02868	1.0282	1.02192	1.01993	1.04335	1.03452	0.932935	1.00353	0.997124	1.02972	1.03192	1.03223	1.03879	1.03243	1.03191	1.03322	1.03492	1.03303	1.02787	1.02977	1.01222	0.991447	0.997324	0.958055	0.963464	0.967993	0.960626	1.03288	0.99951	1.00247	0.994595
47	0.994247	1.08527	1.05105	1.06907	1.07233	1.06959	1.07093	1.08673	1.07925	1.07107	1.06735	1.08582	1.07467	1.07093	1.06825	1.06983	1.06801	1.07104	1.06268	1.0624	1.05581	1.0535	1.07753	1.06858	0.963599	1.03654	1.02987	1.06387	1.06595	1.06638	1.0728	1.06658	1.06713	1.06736	1.06887	1.06685	1.06165	1.06349	1.04535	1.02632	1.03022	0.989525	0.995092	1.00169	0.99231	1.06659	1.03239	1.0352	1.02723
48	0.994535	1.08485	1.05046	1.06726	1.07046	1.06834	1.06979	1.08298	1.07225	1.06878	1.0656	1.08124	1.07288	1.06868	1.0665	1.06862	1.06688	1.06969	1.06125	1.06104	1.05427	1.05217	1.07605	1.06724	0.961731	1.03504	1.02847	1.06255	1.06473	1.06484	1.07103	1.06523	1.06492	1.06606	1.06769	1.06536	1.05957	1.06206	1.04408	1.02397	1.02857	0.987835	0.993799	0.99937	0.99	1.06534	1.03016	1.03257	1.02551
49	1.00582	1.09117	1.05938	1.07492	1.07881	1.07596	1.07747	1.08736	1.08253	1.07645	1.07316	1.0901	1.0803	1.07668	1.07419	1.07556	1.07355	1.07701	1.06889	1.06857	1.06156	1.05968	1.08397	1.07474	0.968758	1.04262	1.03601	1.07007	1.07224	1.0723	1.07885	1.07287	1.07444	1.07356	1.07514	1.07306	1.06767	1.06965	1.0514	1.03055	1.03607	0.995331	1.00134	1.00525	0.996765	1.07283	1.03725	1.04007	1.03269
50	1.05804	1.15371	1.11437	1.13487	1.13796	1.13579	1.13769	1.1437	1.13779	1.13562	1.1329	1.14948	1.14085	1.1357	1.13432	1.13619	1.13281	1.13763	1.12809	1.12755	1.12045	1.11838	1.14425	1.13461	1.02247	1.1008	1.09352	1.12954	1.13196	1.13232	1.13908	1.13282	1.13636	1.13365	1.13528	1.13287	1.12738	1.12927	1.11012	1.08755	1.09361	1.05065	1.0569	1.05995	1.05258	1.13281	1.09579	1.09882	1.09084
51	0.944868	1.03191	0.998192	1.01565	1.01896	1.01606	1.01753	1.02905	1.02283	1.01693	1.01361	1.03232	1.02063	1.01694	1.01477	1.01595	1.01332	1.01718	1.00944	1.00878	1.00245	1.00056	1.02362	1.01509	0.915321	0.984531	0.978407	1.01022	1.0127	1.01265	1.01909	1.01315	1.01468	1.0137	1.01535	1.01359	1.00854	1.01037	0.993144	0.974111	0.978641	0.940155	0.945303	0.95064	0.94265	1.01351	0.980885	0.983744	0.975778
52	0.97304	1.06115	1.02402	1.04232	1.04499	1.04104	1.04215	1.04859	1.04459	1.0418	1.03784	1.05443	1.04635	1.04169	1.03986	1.04175	1.03986	1.04352	1.03451	1.03433	1.02889	1.02603	1.04937	1.04042	0.939601	1.00942	1.00278	1.03585	1.03807	1.03862	1.04501	1.03879	1.04061	1.03945	1.0411	1.03902	1.03564	1.03553	1.01827	0.99928	1.0031	0.963561	0.968943	0.975515	0.968129	1.03975	1.00754	1.0117	1.00176
53	0.973536	1.06273	1.0279	1.04615	1.04918	1.04681	1.04818	1.05707	1.05309	1.04719	1.04404	1.06226	1.05067	1.04737	1.04514	1.04589	1.0429	1.04722	1.03938	1.0389	1.03248	1.03037	1.05419	1.04549	0.942933	1.01423	1.00751	1.04043	1.04275	1.0433	1.04978	1.04343	1.04322	1.04413	1.04578	1.04377	1.03906	1.04058	1.02312	1.00274	1.00805	0.968303	0.973498	0.978318	0.971164	1.04401	1.01054	1.01338	1.00505
54	0.989723	1.09069	1.04718	1.0719	1.07068	1.07024	1.07046	1.06145	1.06547	1.06883	1.06444	1.06358	1.07026	1.06943	1.06826	1.06829	1.06614	1.06982	1.06277	1.06302	1.0575	1.05505	1.07819	1.06972	0.964582	1.0373	1.03023	1.06313	1.06623	1.06787	1.07113	1.06834	1.07161	1.06798	1.06922	1.06724	1.06189	1.06372	1.04672	1.02911	1.03412	0.991189	0.998741	1.00464	0.993998	1.0672	1.03413	1.03641	1.0292
55	0.964592	1.05246	1.018	1.03573	1.03864	1.03646	1.03777	1.04636	1.0413	1.03657	1.03339	1.05084	1.03973	1.0365	1.03453	1.0353	1.03229	1.03618	1.02902	1.02856	1.02213	1.02026	1.04377	1.03488	0.933448	1.00384	0.997473	1.03002	1.03214	1.03254	1.03877	1.03284	1.03151	1.03358	1.03518	1.0334	1.02825	1.03005	1.0128	0.991962	0.998002	0.958563	0.963888	0.968516	0.961424	1.03358	1.00038	1.00361	0.995411
56	0.981994	1.07116	1.03525	1.05439	1.05742	1.05462	1.0563	1.06304	1.06022	1.05445	1.05096	1.06838	1.05816	1.05467	1.05275	1.05358	1.05098	1.05508	1.04723	1.04677	1.0403	1.03821	1.062	1.05333	0.949927	1.02181	1.0151	1.0482	1.05074	1.05091	1.05704	1.05121	1.052	1.05194	1.0537	1.05146	1.04655	1.04831	1.0305	1.01019	1.01557	0.975485	0.981179	0.985437	0.978592	1.05218	1.01856	1.02189	1.01357
57	1.00661	1.09965	1.05872	1.0812	1.08664	1.07965	1.08154	1.07197	1.08438	1.07828	1.07269	1.07883	1.07972	1.07822	1.07552	1.0759	1.07581	1.07789	1.07113	1.07126	1.06555	1.06267	1.08632	1.07745	0.971999	1.04514	1.03798	1.0717	1.07417	1.07538	1.07924	1.07536	1.07793	1.0755	1.07717	1.07518	1.07046	1.07184	1.05396	1.03429	1.03969	0.997703	1.00487	1.0097	1.00204	1.07644	1.04321	1.04757	1.03867
58	1.00917	1.10258	1.06468	1.08716	1.0876	1.08599	1.08799	1.08094	1.08645	1.08277	1.07839	1.07656	1.08218	1.08295	1.08119	1.07967	1.07731	1.08046	1.077	1.07639	1.07069	1.06844	1.09244	1.08416	0.97735	1.05125	1.04367	1.07642	1.07958	1.08101	1.08282	1.08081	1.07967	1.08132	1.0825	1.08016	1.07319	1.07809	1.06161	1.03998	1.04657	1.00376	1.01162	1.01619	1.00836	1.08289	1.04934	1.05129	1.04486
59	0.971018	1.05891	1.02397	1.04203	1.04479	1.04255	1.04423	1.05188	1.0463	1.04253	1.0393	1.05661	1.04607	1.04247	1.04062	1.04153	1.03878	1.04258	1.03523	1.03467	1.02842	1.02639	1.04998	1.04133	0.939028	1.0101	1.00343	1.03628	1.03846	1.0388	1.04488	1.03929	1.03855	1.03997	1.04151	1.03943	1.03457	1.03618	1.0188	0.997733	1.00383	0.964351	0.969902	0.974062	0.967065	1.03995	1.00666	1.00969	1.00151
60	0.977243	1.06426	1.02937	1.0475	1.05043	1.04794	1.0493	1.05509	1.05179	1.04736	1.04408	1.06049	1.05108	1.04747	1.04588	1.04646	1.04375	1.04784	1.04049	1.03992	1.03363	1.03155	1.05537	1.04675	0.943631	1.0152	1.00863	1.04153	1.04372	1.04415	1.04989	1.04448	1.04439	1.04508	1.04666	1.04468	1.03965	1.04169	1.02388	1.00314	1.00861	0.969165	0.97491	0.978857	0.971961	1.0453	1.01178	1.01498	1.0071
61	0.974579	1.06313	1.02883	1.04631	1.04932	1.04672	1.04841	1.05671	1.05288	1.04692	1.04394	1.06033	1.05038	1.04716	1.04484	1.04539	1.04272	1.04656	1.03944	1.03888	1.03264	1.0304	1.0541	1.04535	0.943056	1.01421	1.0077	1.04037	1.04278	1.04325	1.04918	1.04322	1.04227	1.04399	1.04576	1.04375	1.03894	1.04047	1.02281	1.00156	1.00754	0.968245	0.973702	0.977331	0.97062	1.04413	1.01027	1.01326	1.00544
62	1.00264	1.0927	1.05737	1.07532	1.07837	1.07576	1.07743	1.08677	1.08215	1.07591	1.07294	1.08945	1.07938	1.07618	1.07374	1.07413	1.07175	1.07573	1.06816	1.06793	1.06128	1.05921	1.08368	1.07472	0.96932	1.04255	1.03579	1.06918	1.07174	1.07248	1.07821	1.07218	1.07224	1.07289	1.07468	1.07287	1.06863	1.06934	1.05126	1.03009	1.03537	0.995371	1.0011	1.00426	0.997623	1.07312	1.03823	1.04182	1.03315
63	0.99981	1.09018	1.0544	1.07195	1.07519	1.07273	1.07452	1.0842	1.07911	1.07283	1.07017	1.08445	1.07613	1.07371	1.07042	1.07079	1.06844	1.07213	1.06529	1.06478	1.05821	1.0562	1.08063	1.07143	0.966717	1.03967	1.03293	1.06632	1.0686	1.06962	1.07501	1.06861	1.06942	1.06947	1.07143	1.06979	1.06557	1.06609	1.04807	1.02695	1.03228	0.992935	0.998961	1.00001	0.99368	1.06971	1.03445	1.03809	1.02966
64	0.97653	1.06519	1.03015	1.04821	1.05112	1.04863	1.05012	1.05866	1.05359	1.04855	1.04579	1.06194	1.05204	1.04898	1.04673	1.04733	1.0446	1.04838	1.04123	1.04067	1.03454	1.03235	1.05624	1.04758	0.944528	1.01601	1.00959	1.04229	1.04462	1.04509	1.05102	1.04532	1.04416	1.04585	1.04761	1.04561	1.04057	1.04238	1.02472	1.00383	1.00951	0.970087	0.975515	0.979621	0.972865	1.04598	1.01253	1.01548	1.00735
65	0.963233	1.051	1.01623	1.03404	1.03668	1.03453	1.03612	1.04435	1.03891	1.03446	1.03165	1.04863	1.03811	1.03465	1.03274	1.03356	1.03061	1.03465	1.02739	1.02676	1.02054	1.01867	1.04203	1.03356	0.93176	1.00227	0.996068	1.0284	1.03065	1.03104	1.03703	1.03125	1.03035	1.03202	1.03359	1.03155	1.02653	1.02845	1.01098	0.990109	0.995869	0.956858	0.962251	0.966456	0.959637	1.03193	0.998581	1.0016	0.993611
66	0.96932	1.05682	1.02226	1.03969	1.04263	1.04029	1.04159	1.04984	1.04488	1.03994	1.03723	1.05413	1.044	1.0401	1.03851	1.03946	1.03644	1.04058	1.03305	1.0325	1.02618	1.02412	1.04773	1.03903	0.936871	1.00805	1.00129	1.03421	1.03627	1.03674	1.04277	1.03717	1.03585	1.0378	1.03945	1.0372	1.03236	1.03413	1.0168	0.995839	1.00146	0.962107	0.967345	0.971727	0.965171	1.03764	1.00453	1.00747	0.99944
67	0.974715	1.0632	1.02741	1.0458	1.04832	1.04663	1.04808	1.05753	1.05064	1.04563	1.04337	1.06088	1.04963	1.0459	1.04431	1.04482	1.04207	1.04623	1.03892	1.03836	1.0322	1.03004	1.05369	1.045	0.94249	1.01381	1.00713	1.03981	1.04221	1.04274	1.0485	1.04288	1.04233	1.04345	1.04529	1.0432	1.03837	1.04006	1.02258	1.00234	1.00715	0.967819	0.973157	0.9778	0.970941	1.04378	1.01044	1.0136	1.00513
68	0.967587	1.05604	1.02072	1.03896	1.04148	1.03949	1.04108	1.05095	1.04526	1.0399	1.03721	1.05445	1.04336	1.04007	1.03773	1.03857	1.03554	1.03969	1.03229	1.0317	1.02555	1.0233	1.04719	1.03834	0.93629	1.00717	1.00091	1.03327	1.0358	1.03623	1.04231	1.03601	1.03497	1.0368	1.0386	1.03683	1.03175	1.03341	1.01585	0.994883	1.00083	0.96178	0.966794	0.970911	0.964148	1.0367	1.00338	1.00624	0.998042
69	0.969854	1.05886	1.02397	1.04064	1.04293	1.04236	1.04391	1.05306	1.04415	1.04008	1.03831	1.05097	1.04236	1.04073	1.03779	1.03616	1.0344	1.03793	1.03402	1.03332	1.02777	1.0256	1.04898	1.04073	0.939244	1.00983	1.00303	1.034	1.03673	1.0383	1.04091	1.03689	1.03533	1.03718	1.03919	1.03795	1.03401	1.035	1.01803	0.997164	1.00216	0.963618	0.969059	0.972738	0.967016	1.03948	1.0064	1.0097	1.00091
70	0.967422	1.05643	1.01869	1.03793	1.03953	1.03899	1.0409	1.05136	1.04617	1.03922	1.03731	1.05507	1.04329	1.03934	1.03708	1.03805	1.03521	1.03952	1.03175	1.03135	1.02492	1.02297	1.04652	1.0379	0.93615	1.00703	1.0006	1.03292	1.03526	1.03583	1.04199	1.03535	1.03655	1.03598	1.03814	1.03628	1.0322	1.03261	1.01519	0.993283	0.998521	0.961539	0.966465	0.967606	0.961107	1.03554	1.00055	1.00379	0.99558
71	0.964534	1.05297	1.01917	1.03597	1.03866	1.03687	1.03825	1.04763	1.04083	1.03673	1.03375	1.04879	1.03907	1.03693	1.03446	1.03422	1.03149	1.03497	1.02925	1.02865	1.02268	1.02068	1.04412	1.0356	0.933887	1.00445	0.997942	1.03011	1.03256	1.03315	1.0385	1.03276	1.02994	1.0335	1.03536	1.03365	1.02875	1.03044	1.01285	0.992091	0.997892	0.958956	0.964187	0.968206	0.961655	1.03394	1.00057	1.00373	0.995371
72	0.964592	1.05337	1.01845	1.03503	1.03751	1.03672	1.03835	1.04766	1.03916	1.0349	1.03281	1.04594	1.03724	1.03542	1.0326	1.03132	1.02964	1.03285	1.0284	1.02775	1.02226	1.02018	1.04334	1.03511	0.934232	1.00447	0.997603	1.02845	1.03113	1.03268	1.0358	1.03128	1.03027	1.03171	1.03385	1.03256	1.02877	1.02955	1.01242	0.991695	0.996616	0.958438	0.964004	0.967587	0.961549	1.03376	1.00078	1.00392	0.995102
73	0.964843	1.05333	1.01884	1.03557	1.03784	1.03684	1.03843	1.04767	1.03968	1.03605	1.0334	1.04691	1.03771	1.03623	1.03372	1.03243	1.03005	1.03342	1.0289	1.0283	1.02261	1.02037	1.04384	1.03542	0.934242	1.00445	0.997812	1.02925	1.03208	1.03309	1.03722	1.03219	1.02907	1.03264	1.03478	1.03323	1.0291	1.03018	1.01292	0.992032	0.997014	0.958716	0.964091	0.967751	0.961481	1.03408	1.00063	1.00378	0.995411
74	0.964148	1.05242	1.01732	1.03513	1.0378	1.036	1.03749	1.04693	1.04069	1.03605	1.03348	1.05012	1.0393	1.03625	1.03405	1.03466	1.03159	1.03561	1.02863	1.02796	1.02177	1.01982	1.04337	1.03456	0.933103	1.00358	0.997294	1.02955	1.03201	1.03246	1.03831	1.03236	1.03092	1.03332	1.03495	1.03287	1.028	1.02973	1.01219	0.9911	0.996885	0.95817	0.963628	0.967248	0.96054	1.03301	0.9997	1.00267	0.994475
75	0.972787	1.06225	1.02669	1.04447	1.04614	1.04523	1.04713	1.05639	1.04839	1.04511	1.04225	1.05552	1.04561	1.04533	1.04272	1.04116	1.03781	1.04113	1.0375	1.03694	1.03103	1.02889	1.05268	1.04407	0.94152	1.01275	1.00609	1.03804	1.04056	1.0417	1.0463	1.04069	1.03323	1.04144	1.04348	1.042	1.0371	1.03868	1.02154	1.00044	1.0058	0.966949	0.97234	0.975856	0.969088	1.04243	1.00854	1.01148	1.00342
76	0.970737	1.05945	1.02392	1.04224	1.04463	1.04288	1.0445	1.05418	1.0483	1.04307	1.04044	1.05745	1.04671	1.04324	1.04102	1.04175	1.03892	1.04284	1.03562	1.035	1.02859	1.0266	1.05016	1.04159	0.939216	1.01049	1.00405	1.03659	1.03884	1.03945	1.04524	1.03926	1.03848	1.03995	1.04163	1.03985	1.03517	1.03656	1.01886	0.997832	1.00362	0.964611	0.970009	0.9734	0.966591	1.03982	1.00605	1.00905	1.0009
77	0.972525	1.06034	1.02414	1.04268	1.045	1.04328	1.04512	1.05481	1.04895	1.0434	1.04097	1.05692	1.04713	1.04374	1.04149	1.0424	1.0395	1.0436	1.03594	1.03552	1.02914	1.02701	1.05089	1.04213	0.939742	1.01091	1.00448	1.03708	1.03946	1.04	1.04599	1.03984	1.03987	1.04072	1.04237	1.0405	1.03587	1.03718	1.01949	0.998911	1.00405	0.965277	0.970601	0.973975	0.967171	1.04076	1.00674	1.01003	1.00186
78	0.971844	1.06036	1.02499	1.04283	1.04531	1.04378	1.04546	1.05495	1.0495	1.04404	1.04134	1.05747	1.04735	1.0441	1.04163	1.04223	1.03957	1.04357	1.03649	1.03592	1.02949	1.02765	1.05127	1.04239	0.940127	1.01139	1.00478	1.03743	1.03969	1.0404	1.04616	1.04001	1.03978	1.04077	1.04248	1.04086	1.03622	1.03729	1.0198	0.998671	1.00418	0.965673	0.971232	0.973439	0.96692	1.04081	1.00637	1.00975	1.00168
79	0.963705	1.05211	1.01733	1.03494	1.03767	1.03572	1.03727	1.04655	1.04103	1.03601	1.03308	1.04961	1.03935	1.03633	1.03393	1.03482	1.03174	1.0357	1.02861	1.02806	1.02168	1.01966	1.04304	1.03443	0.932916	1.00354	0.996925	1.02957	1.03173	1.03224	1.03844	1.03235	1.03098	1.03301	1.03484	1.0328	1.02797	1.02958	1.0122	0.99104	0.997064	0.958074	0.963435	0.967422	0.960597	1.03298	0.99953	1.00247	0.994644
80	0.98589	1.07591	1.04161	1.05871	1.06151	1.0596	1.06123	1.07131	1.06499	1.05948	1.05674	1.07076	1.0619	1.05997	1.05697	1.05643	1.05407	1.05751	1.05179	1.05142	1.04502	1.04313	1.06707	1.05839	0.954698	1.02663	1.01993	1.05269	1.05523	1.05599	1.06114	1.05508	1.05231	1.05605	1.05807	1.05629	1.05197	1.05297	1.03528	1.01416	1.01981	0.980052	0.985605	0.989684	0.982574	1.05676	1.02267	1.0259	1.01734
81	0.97234	1.06117	1.02624	1.04408	1.0467	1.04487	1.04639	1.05573	1.04971	1.04507	1.04213	1.05819	1.04839	1.04523	1.04276	1.04383	1.04057	1.0446	1.03749	1.03695	1.03038	1.02836	1.05223	1.04348	0.941124	1.01224	1.00579	1.03848	1.04088	1.04128	1.04748	1.04137	1.03923	1.04207	1.04373	1.04162	1.03684	1.0386	1.02105	0.99972	1.00576	0.966485	0.971786	0.975954	0.969039	1.0421	1.00828	1.01126	1.00336
82	0.974735	1.06525	1.03178	1.04979	1.05013	1.04887	1.05103	1.05772	1.04646	1.04718	1.04346	1.05016	1.04626	1.04681	1.04412	1.03984	1.04055	1.04094	1.0406	1.04004	1.03456	1.03226	1.05569	1.04756	0.944783	1.01591	1.00879	1.04007	1.04302	1.04443	1.04569	1.04336	1.03987	1.04419	1.0456	1.04385	1.03806	1.042	1.02554	1.00674	1.01006	0.969466	0.975593	0.982908	0.975388	1.04633	1.01454	1.01663	1.00853
83	0.974618	1.06323	1.02961	1.04723	1.0492	1.04738	1.04915	1.05843	1.05028	1.04739	1.04441	1.05782	1.05027	1.04727	1.04499	1.04582	1.04257	1.04624	1.03986	1.03914	1.03283	1.03086	1.05464	1.04627	0.943376	1.01446	1.00805	1.04063	1.04304	1.04357	1.04937	1.04316	1.03914	1.04401	1.04583	1.044	1.03877	1.04111	1.024	1.00313	1.00847	0.968574	0.974004	0.979239	0.971961	1.04463	1.01134	1.01394	1.00616
84	0.967026	1.05521	1.02044	1.0385	1.0412	1.039	1.04077	1.0503	1.04327	1.03935	1.03664	1.05263	1.043	1.03925	1.03727	1.03843	1.03554	1.03944	1.03194	1.03136	1.025	1.02317	1.04656	1.0381	0.935747	1.00664	1.00034	1.03294	1.03531	1.03558	1.04179	1.03584	1.03382	1.03662	1.03818	1.03612	1.03077	1.03285	1.01559	0.994247	1.00045	0.961241	0.966572	0.97063	0.963657	1.03621	1.00287	1.00568	0.997972
85	0.990862	1.07953	1.0435	1.06244	1.06479	1.06321	1.06528	1.07379	1.06601	1.06278	1.06097	1.07485	1.06707	1.06299	1.06117	1.06226	1.05994	1.06365	1.05584	1.05554	1.04881	1.0468	1.07098	1.06209	0.957289	1.03025	1.02351	1.05711	1.05932	1.05955	1.06564	1.05959	1.05756	1.06054	1.06231	1.0601	1.05411	1.05697	1.03908	1.01766	1.02361	0.983498	0.989238	0.992449	0.985348	1.0604	1.0257	1.02808	1.02109
86	0.970504	1.05881	1.0248	1.0423	1.0451	1.04269	1.04445	1.05596	1.04799	1.04281	1.04014	1.0564	1.04657	1.04299	1.04076	1.04203	1.03916	1.04288	1.03535	1.03487	1.0284	1.02656	1.05009	1.04156	0.939188	1.01006	1.00387	1.03641	1.03851	1.03903	1.04538	1.03905	1.03815	1.04001	1.04144	1.03967	1.03408	1.03661	1.01927	1.00009	1.00458	0.964679	0.970087	0.975846	0.968003	1.03987	1.00698	1.00957	1.00164
87	0.977331	1.06627	1.03166	1.04954	1.05221	1.04999	1.05144	1.06107	1.05538	1.05024	1.04734	1.06349	1.05351	1.05037	1.04791	1.04868	1.04598	1.04959	1.04274	1.04212	1.03575	1.03363	1.05738	1.04886	0.945766	1.01703	1.01082	1.04349	1.04581	1.04636	1.05241	1.04624	1.04444	1.04715	1.04882	1.04689	1.04181	1.04368	1.02604	1.00495	1.0108	0.971339	0.976754	0.980669	0.973605	1.04724	1.01322	1.01642	1.00825
88	0.971533	1.06004	1.02506	1.0428	1.04549	1.04378	1.04553	1.05461	1.04793	1.04351	1.04105	1.05695	1.04679	1.04364	1.04144	1.04177	1.03918	1.04276	1.03611	1.03567	1.02937	1.02739	1.05126	1.04236	0.939949	1.0112	1.00464	1.0371	1.03962	1.03996	1.04546	1.03969	1.03776	1.04063	1.04223	1.04049	1.03554	1.03745	1.01969	0.998801	1.00477	0.965383	0.970853	0.974666	0.967906	1.04077	1.00713	1.01012	1.00199
89	0.964428	1.05308	1.01791	1.03599	1.03851	1.03686	1.03824	1.04811	1.04176	1.03703	1.03436	1.04986	1.04052	1.03697	1.03498	1.03625	1.03297	1.03688	1.02934	1.02895	1.02268	1.02073	1.04435	1.03561	0.933681	1.00442	0.998012	1.03061	1.03294	1.03306	1.03954	1.03321	1.03134	1.03402	1.03581	1.03394	1.02867	1.0305	1.01336	0.99223	0.998281	0.958966	0.964332	0.968371	0.961356	1.03406	1.00069	1.0037	0.995659
90	0.969291	1.05783	1.02351	1.04077	1.04359	1.04165	1.04313	1.05267	1.04678	1.04152	1.03898	1.05413	1.0443	1.04198	1.03918	1.03914	1.03664	1.0402	1.03409	1.03367	1.02721	1.02526	1.04901	1.04023	0.938362	1.00894	1.00258	1.0348	1.03718	1.03815	1.04349	1.03769	1.03536	1.03822	1.0401	1.03847	1.03432	1.03516	1.01761	0.996596	1.00221	0.963329	0.968729	0.97233	0.96576	1.03864	1.00494	1.00803	0.99989
91	0.972281	1.0618	1.02615	1.04356	1.04595	1.04518	1.04688	1.05783	1.04956	1.04419	1.04173	1.05407	1.04572	1.04473	1.04147	1.03975	1.0382	1.04105	1.03701	1.03677	1.03087	1.02868	1.05228	1.04355	0.941708	1.01278	1.00604	1.03739	1.03971	1.04177	1.04449	1.0398	1.03806	1.04038	1.0424	1.04126	1.03753	1.03839	1.02061	1.00049	1.00487	0.967065	0.972534	0.974735	0.968439	1.04203	1.00796	1.01139	1.00277
92	0.971883	1.06076	1.02369	1.04243	1.04436	1.04323	1.0452	1.05486	1.04993	1.04353	1.04118	1.05782	1.04725	1.044	1.04115	1.04181	1.03934	1.04335	1.03601	1.03561	1.02923	1.02725	1.05091	1.04206	0.940014	1.01115	1.00461	1.0371	1.03943	1.04	1.04568	1.03974	1.04055	1.04032	1.04229	1.04053	1.03612	1.03715	1.01922	0.997942	1.00337	0.965596	0.971183	0.972243	0.965596	1.04012	1.00537	1.00869	1.00066
93	0.971931	1.06097	1.02482	1.04306	1.04446	1.04372	1.0456	1.05455	1.04787	1.04385	1.04095	1.05592	1.04534	1.04391	1.04137	1.04074	1.0372	1.04102	1.03613	1.03565	1.02957	1.02737	1.05129	1.04261	0.940287	1.01133	1.00472	1.03681	1.03956	1.04023	1.04547	1.0394	1.03397	1.04027	1.04222	1.04067	1.03578	1.03733	1.01997	0.998851	1.00434	0.965644	0.971319	0.974238	0.967306	1.04088	1.00668	1.00984	1.0017
94	0.969728	1.05847	1.02216	1.04035	1.04241	1.0414	1.04317	1.05282	1.04683	1.04116	1.03895	1.05454	1.04418	1.04159	1.03881	1.0387	1.03645	1.04004	1.0338	1.03339	1.02735	1.0252	1.04889	1.04024	0.938221	1.00929	1.00259	1.03455	1.03709	1.03804	1.04289	1.03726	1.03679	1.03782	1.03978	1.03831	1.0338	1.0349	1.01735	0.996456	1.00156	0.963705	0.969185	0.971028	0.964621	1.03849	1.00396	1.00743	0.99927
95	0.983616	1.07433	1.0359	1.05428	1.05509	1.05683	1.05893	1.07164	1.05678	1.0539	1.05239	1.05737	1.05069	1.05494	1.05113	1.04404	1.04299	1.04517	1.04785	1.04786	1.04262	1.04016	1.06409	1.05551	0.953639	1.02457	1.01752	1.04762	1.05022	1.05386	1.05128	1.04984	1.04603	1.05022	1.0522	1.05186	1.04909	1.04953	1.03187	1.01483	1.01621	0.979454	0.98521	0.986423	0.978906	1.05393	1.01917	1.02324	1.01472
96	0.970087	1.06113	1.0226	1.04347	1.04448	1.04638	1.04817	1.06019	1.04949	1.04342	1.04205	1.05271	1.04678	1.04437	1.04118	1.04045	1.03935	1.04313	1.03769	1.0373	1.03204	1.02975	1.05326	1.04474	0.943291	1.01417	1.00711	1.03787	1.04009	1.04273	1.04432	1.03993	1.04418	1.04036	1.04231	1.04149	1.03816	1.0389	1.02147	1.0036	1.00567	0.968652	0.974569	0.976725	0.969776	1.04357	1.00976	1.01344	1.00452
97	0.977223	1.06854	1.03446	1.05024	1.05233	1.05209	1.05312	1.06306	1.04359	1.04798	1.04612	1.04503	1.0411	1.04892	1.04583	1.03536	1.03677	1.03678	1.04272	1.04268	1.03786	1.03543	1.05892	1.05083	0.949149	1.01943	1.01247	1.04214	1.04497	1.04872	1.04396	1.04535	1.03906	1.04527	1.047	1.04649	1.04229	1.045	1.02723	1.0116	1.0139	0.975271	0.980914	0.985408	0.976559	1.04932	1.01665	1.02025	1.01159
98	0.989674	1.08419	1.04152	1.06244	1.06259	1.06541	1.06927	1.08727	1.07644	1.06449	1.06262	1.07314	1.06451	1.06512	1.06067	1.05888	1.05635	1.06038	1.05768	1.05759	1.05222	1.04981	1.07388	1.06478	0.962857	1.03381	1.02687	1.05756	1.05995	1.06335	1.06395	1.05912	1.06403	1.06005	1.06213	1.06156	1.05913	1.05837	1.04146	1.02495	1.02286	0.989228	0.994784	0.99544	0.986561	1.06316	1.02716	1.03133	1.02319
99	0.975661	1.06778	1.03158	1.05162	1.05264	1.05292	1.05393	1.06598	1.04943	1.04837	1.04693	1.05028	1.04796	1.04944	1.04652	1.04222	1.04359	1.0462	1.04356	1.04407	1.03899	1.03675	1.05957	1.05206	0.950564	1.02079	1.01321	1.04254	1.0456	1.04971	1.04448	1.04678	1.05325	1.04643	1.04767	1.0467	1.0431	1.04586	1.02888	1.0164	1.01573	0.976657	0.983321	0.988971	0.979033	1.05062	1.01906	1.02231	1.01442
100	0.963349	1.05179	1.01866	1.03515	1.0374	1.0356	1.03696	1.04798	1.04077	1.03541	1.03254	1.04923	1.03837	1.0358	1.03328	1.03407	1.03079	1.0344	1.02803	1.02745	1.02108	1.01916	1.04267	1.03421	0.932674	1.00304	0.996596	1.02863	1.03103	1.03166	1.03766	1.03135	1.0302	1.03242	1.03396	1.03223	1.02669	1.02919	1.01204	0.993054	0.997324	0.957768	0.963339	0.969049	0.961203	1.03272	1.00019	1.0028	0.994953
101	0.964023	1.05256	1.01783	1.03527	1.03773	1.03615	1.03781	1.04888	1.03891	1.03558	1.0333	1.0469	1.03798	1.03579	1.0338	1.03362	1.03072	1.03416	1.02858	1.02772	1.02162	1.01981	1.04328	1.03477	0.933065	1.00374	0.997174	1.02925	1.0316	1.03192	1.03769	1.03178	1.02749	1.03274	1.03453	1.03273	1.02672	1.0297	1.01256	0.993094	0.997892	0.95839	0.963917	0.96903	0.961876	1.03328	1.00046	1.00328	0.995261
102	0.959906	1.04671	1.01349	1.03029	1.03325	1.03002	1.03202	1.04426	1.03757	1.02918	1.02841	1.04256	1.03671	1.03017	1.02857	1.03135	1.03055	1.03326	1.02374	1.02286	1.01472	1.0143	1.03744	1.02926	0.927846	0.998222	0.991645	1.02402	1.02661	1.02607	1.03408	1.02683	1.03282	1.02774	1.02967	1.02725	1.02014	1.02438	1.00728	0.990803	0.993015	0.953363	0.959791	0.966523	0.95794	1.02722	0.995301	0.996915	0.989298
103	0.963599	1.05177	1.01721	1.03552	1.03779	1.03575	1.03771	1.04798	1.04255	1.03534	1.0338	1.04983	1.0404	1.03609	1.03391	1.03566	1.03332	1.03692	1.02859	1.0279	1.02041	1.01943	1.04284	1.0347	0.932496	1.00352	0.997014	1.02904	1.03177	1.03188	1.03892	1.03179	1.03426	1.03267	1.03483	1.03259	1.02653	1.02978	1.01251	0.994117	0.997373	0.958132	0.963869	0.969243	0.961183	1.03262	0.9993	1.00082	0.993919
104	0.968778	1.05739	1.02298	1.04058	1.04317	1.04105	1.04292	1.05424	1.04613	1.04111	1.03834	1.05364	1.04353	1.04143	1.03878	1.03876	1.03626	1.03977	1.03358	1.03296	1.02671	1.02481	1.04829	1.03974	0.938014	1.00843	1.00212	1.03456	1.03685	1.03753	1.043	1.03704	1.03353	1.0378	1.0397	1.03781	1.03283	1.03472	1.01715	0.997403	1.00235	0.963127	0.9687	0.97269	0.965644	1.03812	1.00492	1.0079	0.99959
105	0.961828	1.05035	1.01478	1.03357	1.03655	1.03408	1.036	1.04534	1.04016	1.03463	1.0319	1.04964	1.03902	1.03477	1.03251	1.03391	1.03106	1.03537	1.02718	1.02656	1.02013	1.01825	1.0416	1.03293	0.931536	1.00196	0.99552	1.0282	1.03027	1.03076	1.03727	1.03085	1.03196	1.03164	1.03328	1.03138	1.02639	1.02798	1.01057	0.990238	0.99545	0.956743	0.962193	0.965335	0.958774	1.03123	0.997663	1.00065	0.992717
106	0.96605	1.05409	1.01902	1.03726	1.04016	1.03768	1.03935	1.04876	1.04439	1.03833	1.0356	1.05256	1.0419	1.03849	1.03614	1.03704	1.03424	1.03828	1.0305	1.03012	1.02373	1.0217	1.04526	1.03646	0.934859	1.00545	0.99902	1.03175	1.03393	1.03435	1.04061	1.03429	1.03433	1.03508	1.0368	1.03508	1.03048	1.03151	1.01399	0.993154	0.999	0.96028	0.965615	0.968507	0.961866	1.03497	1.00096	1.00436	0.996307
107	0.961645	1.04962	1.01526	1.03299	1.03588	1.03339	1.03495	1.04471	1.03899	1.03384	1.03083	1.04828	1.03753	1.03413	1.03188	1.03277	1.02983	1.03394	1.02632	1.02586	1.01959	1.01757	1.0409	1.03229	0.930922	1.00141	0.994863	1.0272	1.02956	1.03004	1.03636	1.03019	1.02921	1.03091	1.03255	1.03054	1.02554	1.02736	1.01003	0.989199	0.995152	0.95615	0.961212	0.965519	0.958573	1.03059	0.997463	1.00054	0.992588
108	0.965953	1.05423	1.01703	1.03688	1.0399	1.03711	1.03879	1.04733	1.04343	1.0378	1.03497	1.05373	1.04195	1.03799	1.03595	1.0375	1.03451	1.03864	1.03039	1.02981	1.02354	1.02134	1.04496	1.03615	0.934326	1.00508	0.998631	1.03153	1.03367	1.03387	1.0406	1.03418	1.0355	1.03478	1.03653	1.03446	1.02984	1.03111	1.01372	0.99229	0.998841	0.959944	0.965277	0.968061	0.961126	1.03435	1.0003	1.00371	0.99558
109	0.954545	1.04278	1.00525	1.02546	1.02758	1.02631	1.02805	1.03671	1.03224	1.02714	1.02432	1.04017	1.03198	1.02701	1.02519	1.02758	1.02438	1.0287	1.01937	1.019	1.01299	1.01071	1.03425	1.02535	0.924641	0.994684	0.988111	1.02099	1.02311	1.02304	1.03056	1.02378	1.02565	1.02445	1.02626	1.02383	1.01923	1.02034	1.00315	0.980934	0.987844	0.949547	0.954966	0.957787	0.950811	1.02361	0.989614	0.993015	0.98523
110	0.959292	1.04755	1.01192	1.03099	1.03366	1.03169	1.03317	1.04261	1.03731	1.03221	1.02916	1.04724	1.03655	1.03226	1.0303	1.03194	1.0291	1.03332	1.02453	1.0242	1.01784	1.01562	1.03921	1.03036	0.929331	0.99941	0.993163	1.02589	1.02809	1.02819	1.03497	1.02856	1.03056	1.02918	1.03086	1.02891	1.02413	1.02546	1.00805	0.987015	0.992915	0.954431	0.959848	0.962761	0.956055	1.02876	0.994993	0.998291	0.990456
111	0.953248	1.04436	1.0061	1.02812	1.02997	1.02846	1.03025	1.04038	1.0317	1.02973	1.02618	1.03869	1.0359	1.02968	1.02787	1.0324	1.02814	1.03274	1.02179	1.02131	1.01523	1.01263	1.03629	1.02728	0.926547	0.996526	0.990268	1.02346	1.02536	1.02541	1.03356	1.02633	1.0277	1.02709	1.02842	1.02617	1.02125	1.02236	1.00561	0.983458	0.989971	0.951315	0.956964	0.960953	0.953334	1.02568	0.992161	0.995391	0.987647
112	0.971582	1.0628	1.02581	1.0447	1.04646	1.04543	1.04784	1.05924	1.04547	1.0458	1.04265	1.04928	1.04495	1.04666	1.04294	1.0399	1.03819	1.04019	1.03803	1.0374	1.03122	1.02918	1.05284	1.04408	0.942179	1.01306	1.00657	1.0387	1.04109	1.0421	1.04636	1.04087	1.02917	1.04189	1.04365	1.04257	1.03815	1.03919	1.02169	1.00128	1.00623	0.967297	0.972554	0.976051	0.969165	1.04264	1.00864	1.01189	1.00382
113	0.959589	1.04821	1.01201	1.03083	1.03318	1.03137	1.03278	1.04047	1.0356	1.03127	1.02894	1.044	1.03478	1.0319	1.02962	1.03011	1.02731	1.03116	1.02423	1.02374	1.0175	1.01546	1.03885	1.03018	0.929173	0.99957	0.993134	1.02515	1.02745	1.02806	1.03388	1.02791	1.0259	1.02868	1.03035	1.02863	1.02345	1.02523	1.00797	0.986038	0.992667	0.954727	0.95981	0.962511	0.955845	1.02852	0.994823	0.997972	0.990198
114	0.962723	1.05106	1.01531	1.03391	1.0358	1.0342	1.03573	1.04251	1.04012	1.03475	1.03184	1.05041	1.03816	1.03499	1.03248	1.03358	1.03025	1.03445	1.02707	1.02653	1.02036	1.0183	1.0417	1.03328	0.931844	1.0023	0.995879	1.02819	1.03045	1.03106	1.03708	1.0309	1.02953	1.03153	1.03343	1.03154	1.02644	1.02808	1.01065	0.988655	0.995401	0.957031	0.962674	0.964013	0.95816	1.03157	0.997613	1.00058	0.993193
115	0.962222	1.05149	1.01551	1.03288	1.03694	1.03472	1.03562	1.04639	1.04113	1.03474	1.03249	1.04808	1.03797	1.03525	1.03297	1.03346	1.03023	1.03393	1.02741	1.02669	1.02033	1.01858	1.04206	1.0335	0.932151	1.00231	0.996167	1.02838	1.03085	1.03084	1.03767	1.03074	1.02684	1.03184	1.0338	1.03174	1.02646	1.02868	1.01141	0.991883	0.996825	0.957385	0.962617	0.9678	0.960665	1.03215	0.99936	1.00244	0.994615
116	0.972797	1.06905	1.04002	1.04952	1.05967	1.05232	1.05394	1.06285	1.06067	1.05338	1.05034	1.06764	1.05664	1.05351	1.05088	1.05211	1.04919	1.05285	1.04533	1.04501	1.03854	1.03639	1.06014	1.05154	0.948437	1.01994	1.01333	1.04657	1.04876	1.04916	1.0555	1.04902	1.04778	1.05	1.05166	1.04965	1.04457	1.04636	1.02896	1.00767	1.01422	0.974316	0.979532	0.983911	0.976696	1.05001	1.01632	1.01977	1.01148
117	0.965683	1.05518	1.01932	1.03778	1.03983	1.03844	1.0397	1.04861	1.04587	1.0392	1.03639	1.05359	1.04258	1.03934	1.03714	1.03801	1.03493	1.03878	1.03146	1.03093	1.02461	1.02269	1.04624	1.03739	0.935756	1.00628	1.00006	1.03274	1.03485	1.03523	1.04168	1.03523	1.03385	1.03609	1.03778	1.03576	1.03107	1.03251	1.01511	0.993243	1.00011	0.961068	0.966291	0.969931	0.963156	1.03592	1.00233	1.00529	0.997344
118	0.967858	1.05705	1.02207	1.04014	1.04228	1.0407	1.04243	1.05047	1.04748	1.04139	1.03845	1.05528	1.04513	1.04158	1.03929	1.04051	1.03763	1.04136	1.03365	1.03323	1.02665	1.02466	1.04836	1.03974	0.937499	1.00845	1.00192	1.03485	1.037	1.03721	1.04385	1.03741	1.03629	1.03831	1.03992	1.03789	1.03272	1.03476	1.01708	0.995321	1.00201	0.962751	0.968042	0.97197	0.965103	1.03804	1.00435	1.00748	0.99949
119	0.972038	1.06124	1.02683	1.04442	1.04727	1.0452	1.04658	1.05594	1.04942	1.04512	1.04284	1.0593	1.04909	1.04563	1.04351	1.04467	1.04141	1.04546	1.03788	1.03733	1.03115	1.02905	1.05299	1.04399	0.941378	1.01259	1.00607	1.03898	1.04127	1.04161	1.04784	1.04189	1.04037	1.04262	1.04433	1.04224	1.03722	1.03891	1.02148	0.99993	1.0063	0.966987	0.972174	0.976276	0.969272	1.0424	1.00854	1.01173	1.00368
120	0.971368	1.06018	1.02583	1.04301	1.04557	1.04379	1.04531	1.05477	1.04872	1.04369	1.04093	1.05612	1.04592	1.04427	1.04154	1.04084	1.03796	1.0415	1.03625	1.03571	1.0294	1.02745	1.05145	1.04244	0.940692	1.01122	1.00466	1.03682	1.03949	1.04001	1.04564	1.03967	1.03523	1.04047	1.04233	1.04073	1.03614	1.03744	1.01997	0.998391	1.0047	0.965741	0.970776	0.975076	0.968139	1.041	1.00754	1.01049	1.00213
121	0.962646	1.05075	1.01611	1.03376	1.03651	1.03441	1.03596	1.04526	1.04052	1.03494	1.03211	1.04947	1.0384	1.03517	1.03299	1.03401	1.03069	1.03486	1.02749	1.02702	1.02052	1.01841	1.04212	1.03332	0.9319	1.00246	0.995998	1.02836	1.03069	1.03095	1.03781	1.03137	1.02955	1.03196	1.03386	1.03184	1.02684	1.02857	1.0113	0.989753	0.996257	0.957212	0.962453	0.966465	0.959378	1.03184	0.998381	1.00129	0.993471
122	0.964611	1.05337	1.01902	1.03537	1.03914	1.03705	1.03898	1.04706	1.04462	1.03777	1.03509	1.051	1.04007	1.03863	1.03563	1.03591	1.03252	1.03617	1.03008	1.02929	1.023	1.02118	1.04487	1.03594	0.934681	1.00483	0.998681	1.03078	1.03331	1.03375	1.04052	1.03346	1.02787	1.03451	1.03633	1.03447	1.02942	1.03124	1.01377	0.992002	0.99933	0.960088	0.965181	0.969582	0.962434	1.03449	1.00146	1.00459	0.996456
123	0.964467	1.05346	1.01796	1.03624	1.03881	1.03735	1.0388	1.04539	1.0446	1.03845	1.03491	1.05214	1.04159	1.03784	1.03575	1.03726	1.03431	1.03811	1.03008	1.02949	1.02311	1.02144	1.04474	1.03598	0.934279	1.00495	0.998691	1.03125	1.03353	1.03372	1.04034	1.03408	1.03251	1.03488	1.03658	1.03435	1.02942	1.03104	1.01354	0.991298	0.998761	0.959925	0.964939	0.968632	0.961606	1.03449	1.00084	1.00398	0.996177
124	0.968555	1.05768	1.02075	1.04083	1.04258	1.04016	1.04116	1.04943	1.04693	1.04292	1.03942	1.0551	1.04599	1.04261	1.04018	1.04116	1.03833	1.04206	1.03464	1.03405	1.02781	1.02584	1.04934	1.0406	0.93823	1.00914	1.00281	1.03579	1.03811	1.03817	1.04468	1.03869	1.03503	1.03934	1.041	1.03898	1.03385	1.03556	1.01787	0.994605	1.00337	0.964042	0.969282	0.972291	0.965509	1.03868	1.00491	1.00808	1.00025
125	0.966272	1.05544	1.01662	1.03837	1.04105	1.03911	1.04118	1.04663	1.04292	1.04009	1.03672	1.04962	1.04276	1.03925	1.03728	1.03732	1.03472	1.03839	1.03195	1.03145	1.02508	1.02329	1.04666	1.0381	0.935691	1.00653	1.00047	1.03303	1.03532	1.03555	1.04161	1.03561	1.03118	1.0365	1.03821	1.03628	1.03087	1.033	1.01548	0.992836	1.00067	0.961164	0.966572	0.969446	0.962906	1.0363	1.00217	1.00465	0.997324
126	0.966069	1.05679	1.02149	1.03822	1.03952	1.03938	1.04193	1.04831	1.04592	1.04037	1.0375	1.05315	1.04283	1.04042	1.03791	1.03813	1.03579	1.03931	1.03296	1.03257	1.02648	1.02429	1.04758	1.03875	0.937124	1.0077	1.00137	1.0341	1.03615	1.03681	1.04196	1.03639	1.03242	1.03714	1.03873	1.03705	1.03194	1.0334	1.01579	0.993362	1.00099	0.96227	0.967945	0.969369	0.962771	1.0371	1.00274	1.00615	0.998801
127	0.961905	1.05089	1.01525	1.03387	1.03658	1.03393	1.03549	1.04443	1.0386	1.03354	1.0308	1.04827	1.03576	1.03418	1.03192	1.03121	1.0281	1.032	1.02635	1.02574	1.01943	1.01767	1.04134	1.03261	0.931471	1.0016	0.995012	1.02696	1.02936	1.03014	1.036	1.02965	1.02543	1.03041	1.03255	1.03071	1.02534	1.02776	1.01054	0.991298	0.99552	0.956504	0.961837	0.966195	0.959205	1.03101	0.998132	1.00098	0.993322
128	0.97452	1.0693	1.02474	1.04505	1.04706	1.0456	1.04684	1.05468	1.05028	1.0453	1.04319	1.06175	1.05012	1.0455	1.0433	1.04525	1.04196	1.04618	1.03815	1.0375	1.03097	1.02914	1.05252	1.04374	0.941501	1.01288	1.00616	1.03927	1.04128	1.04158	1.0485	1.04154	1.04093	1.04251	1.04424	1.0422	1.03701	1.0386	1.02149	1.0005	1.00539	0.96721	0.973011	0.973566	0.9672	1.04204	1.00663	1.00987	1.00287
129	0.953534	1.0422	1.00613	1.02632	1.02839	1.02727	1.02883	1.03944	1.03298	1.02799	1.0248	1.03799	1.03141	1.02786	1.02555	1.02689	1.02414	1.02797	1.02045	1.01975	1.01413	1.01164	1.035	1.02617	0.926047	0.99546	0.989021	1.02156	1.0238	1.02409	1.03057	1.02408	1.02246	1.02494	1.02655	1.02472	1.02033	1.02113	1.00384	0.982908	0.988902	0.950212	0.955653	0.959839	0.952381	1.02463	0.991308	0.994913	0.987133
130	0.958716	1.04704	1.0111	1.02996	1.03234	1.03045	1.03222	1.04256	1.036	1.03107	1.02817	1.04459	1.03511	1.03109	1.02911	1.03051	1.0273	1.03151	1.02346	1.02291	1.01677	1.01463	1.03827	1.02945	0.92844	0.998431	0.992201	1.02472	1.0269	1.02715	1.03376	1.02751	1.02787	1.02819	1.02988	1.02777	1.023	1.02451	1.00717	0.986522	0.992389	0.953496	0.958668	0.962925	0.955759	1.02779	0.994634	0.997653	0.989723
131	0.958803	1.04934	1.00645	1.03044	1.03389	1.03185	1.03363	1.04293	1.0377	1.03331	1.02963	1.04449	1.03932	1.033	1.03106	1.03591	1.03163	1.03693	1.02561	1.02521	1.01913	1.01648	1.04011	1.03129	0.929991	1.0003	0.994038	1.02728	1.02943	1.02905	1.03711	1.02982	1.03536	1.03071	1.03233	1.02976	1.02507	1.02594	1.00925	0.98589	0.994843	0.955462	0.96126	0.96304	0.954994	1.02894	0.994068	0.997513	0.990119
132	0.959052	1.04652	1.00793	1.0298	1.03248	1.03024	1.0319	1.03739	1.03609	1.03111	1.02805	1.0456	1.03609	1.0312	1.02916	1.03196	1.02842	1.03313	1.02339	1.02296	1.01645	1.01435	1.03792	1.02895	0.927836	0.998172	0.991982	1.02497	1.02706	1.027	1.0342	1.02742	1.03121	1.0282	1.02989	1.02767	1.02272	1.02424	1.00708	0.984876	0.991824	0.953258	0.959138	0.959896	0.953496	1.0272	0.992568	0.99562	0.988675
133	0.9778	1.06396	1.02299	1.04093	1.04611	1.04353	1.0459	1.06545	1.05059	1.04429	1.04129	1.05639	1.0494	1.04385	1.04124	1.04376	1.04207	1.04616	1.03706	1.03697	1.03115	1.0286	1.05219	1.04326	0.941322	1.01189	1.00572	1.03849	1.04052	1.04053	1.0467	1.03964	1.04598	1.0411	1.04268	1.04084	1.03617	1.03779	1.02081	1.00164	1.00706	0.966755	0.972719	0.975895	0.968342	1.04141	1.00753	1.01247	1.00281
134	0.971426	1.05858	1.02232	1.0411	1.04376	1.04179	1.04355	1.05408	1.04727	1.04239	1.03941	1.05691	1.04626	1.04226	1.04025	1.04188	1.03849	1.04261	1.03464	1.03416	1.02771	1.02557	1.04947	1.04063	0.938512	1.00941	1.00288	1.03569	1.03804	1.03835	1.04499	1.03836	1.03761	1.03916	1.04093	1.03874	1.03392	1.03562	1.01829	0.997643	1.00294	0.96358	0.969059	0.972709	0.965876	1.03906	1.00538	1.00832	1.00067
135	0.959724	1.04885	1.01119	1.03022	1.03261	1.03067	1.03256	1.04396	1.03618	1.03164	1.02841	1.04543	1.03588	1.03157	1.02948	1.03154	1.0283	1.03251	1.02382	1.0235	1.01729	1.01499	1.03839	1.02978	0.928672	0.998731	0.992419	1.02521	1.02724	1.0275	1.03435	1.02775	1.02917	1.02869	1.03022	1.02811	1.02331	1.02483	1.00765	0.987341	0.992429	0.953782	0.958899	0.963358	0.95594	1.02809	0.994794	0.998182	0.990099
136	0.952572	1.04267	1.0048	1.02304	1.02515	1.02352	1.02491	1.03647	1.02874	1.02391	1.02089	1.03676	1.02736	1.02375	1.02194	1.023	1.02019	1.02385	1.01622	1.01592	1.00985	1.00759	1.03096	1.02214	0.922065	0.991675	0.985437	1.0177	1.0197	1.02007	1.0264	1.02032	1.02048	1.02094	1.02257	1.02082	1.01617	1.01729	1.0003	0.980032	0.985102	0.946835	0.952191	0.956437	0.948902	1.02068	0.98743	0.990703	0.982888
137	0.96177	1.05213	1.01476	1.03352	1.0352	1.03348	1.03496	1.04791	1.04006	1.03381	1.03097	1.04986	1.03762	1.03396	1.03191	1.03304	1.03038	1.03425	1.0262	1.02566	1.0197	1.01749	1.0408	1.0322	0.931015	1.00103	0.994883	1.02743	1.0296	1.03008	1.03652	1.03007	1.03185	1.03083	1.03257	1.03068	1.02585	1.02723	1.00976	0.990486	0.994943	0.956112	0.961587	0.966098	0.958707	1.03067	0.997383	1.0007	0.992389
138	0.97872	1.08074	1.03252	1.04965	1.05396	1.05065	1.05213	1.06461	1.05569	1.05076	1.04776	1.06451	1.05323	1.05074	1.04849	1.04856	1.04597	1.04961	1.04308	1.04275	1.03656	1.03455	1.05799	1.04949	0.946627	1.01797	1.01135	1.04391	1.0464	1.04689	1.05264	1.04668	1.04378	1.04755	1.04927	1.04743	1.04223	1.04421	1.0267	1.00672	1.01194	0.972068	0.977458	0.98278	0.975134	1.04758	1.01454	1.01775	1.00919
139	0.974579	1.07702	1.02752	1.05408	1.05874	1.0572	1.05911	1.07344	1.06754	1.05813	1.05398	1.07526	1.06072	1.05777	1.05488	1.05589	1.05279	1.05697	1.04935	1.0489	1.04276	1.04054	1.06449	1.05565	0.952448	1.0237	1.0171	1.05024	1.05269	1.05321	1.05967	1.05323	1.05144	1.05394	1.05566	1.05374	1.0489	1.05055	1.03281	1.01409	1.01773	0.977693	0.982721	0.989377	0.981003	1.05391	1.02032	1.02296	1.01476
140	1.00498	1.11024	1.08158	1.09087	1.10241	1.09495	1.09642	1.10641	1.10055	1.09464	1.09155	1.10952	1.0978	1.09493	1.09217	1.09292	1.08995	1.09374	1.08665	1.08624	1.07949	1.07733	1.10229	1.09322	0.985812	1.06017	1.05338	1.08756	1.0901	1.09066	1.09691	1.09017	1.08874	1.09129	1.09298	1.0911	1.08579	1.0879	1.06933	1.04822	1.05445	1.01256	1.01831	1.02279	1.01553	1.09157	1.05663	1.05996	1.05149
141	0.987825	1.09349	1.04973	1.07626	1.07998	1.07732	1.07912	1.09061	1.08517	1.07836	1.07503	1.09321	1.08144	1.0787	1.07561	1.07742	1.07362	1.07779	1.06968	1.06924	1.06255	1.06048	1.08513	1.07583	0.970242	1.04345	1.03704	1.07093	1.07329	1.07362	1.08063	1.07366	1.07105	1.07463	1.07638	1.07434	1.06868	1.07093	1.05291	1.03239	1.03758	0.996516	1.00217	1.00677	0.99943	1.07439	1.03979	1.04283	1.03494
142	0.970611	1.05398	1.01562	1.03713	1.04072	1.0385	1.04033	1.0518	1.04437	1.03972	1.03657	1.05271	1.04301	1.03958	1.0371	1.03834	1.03573	1.03922	1.03183	1.03138	1.02491	1.02288	1.04654	1.03765	0.935625	1.00635	1.00015	1.03304	1.03509	1.03538	1.04162	1.0352	1.03352	1.03622	1.03791	1.03598	1.0308	1.03262	1.0153	0.994157	1.00046	0.96101	0.966456	0.970543	0.962944	1.03586	1.00221	1.00523	0.997433
143	0.995809	1.09166	1.05421	1.07352	1.07765	1.07569	1.07729	1.08776	1.08223	1.07619	1.07275	1.09103	1.07956	1.07601	1.07368	1.07499	1.07179	1.07596	1.06791	1.06729	1.06064	1.05868	1.08301	1.07394	0.968361	1.04175	1.03505	1.0689	1.07114	1.07144	1.07852	1.0719	1.07054	1.07258	1.07426	1.07229	1.06684	1.06884	1.05074	1.02854	1.03501	0.994644	1.00006	1.00399	0.996795	1.07222	1.03738	1.04026	1.03226
144	0.995172	1.09621	1.05677	1.07887	1.08239	1.08167	1.08367	1.09309	1.08966	1.08305	1.07944	1.09747	1.08647	1.08294	1.08037	1.08243	1.07864	1.08283	1.07411	1.07362	1.06698	1.06488	1.08939	1.08011	0.973897	1.04779	1.04129	1.07538	1.07767	1.07782	1.08529	1.07819	1.0774	1.0791	1.08088	1.07855	1.07318	1.07518	1.05735	1.03491	1.04116	1.00047	1.00617	1.01012	1.00276	1.07867	1.04377	1.04691	1.03886
145	1.05027	1.12513	1.08745	1.10718	1.10893	1.10754	1.1101	1.12214	1.11306	1.10818	1.10522	1.12176	1.1119	1.10801	1.10556	1.10656	1.10383	1.1076	1.09974	1.09934	1.09229	1.09017	1.11542	1.10598	0.997264	1.07289	1.06604	1.10098	1.10347	1.1039	1.11037	1.10368	1.10123	1.10474	1.10625	1.10441	1.09891	1.10084	1.08222	1.0592	1.06596	1.02455	1.02996	1.03355	1.02627	1.10407	1.06782	1.07086	1.06298
146	0.961953	1.05075	1.01517	1.0337	1.03602	1.0344	1.0358	1.04415	1.03891	1.03466	1.03215	1.04851	1.03845	1.03485	1.03269	1.03382	1.03084	1.03482	1.02722	1.02684	1.0203	1.01855	1.04201	1.03306	0.931807	1.00207	0.995839	1.02839	1.0307	1.03091	1.03741	1.03126	1.02981	1.03188	1.03357	1.03143	1.02653	1.02833	1.01111	0.989981	0.996167	0.957155	0.962126	0.966369	0.959532	1.0316	0.998591	1.00141	0.993491
147	0.963397	1.05207	1.01621	1.03504	1.03756	1.03562	1.03695	1.04548	1.04046	1.03564	1.03293	1.04922	1.03928	1.03572	1.03385	1.03461	1.03158	1.03557	1.02831	1.02805	1.02152	1.01948	1.04304	1.03447	0.932832	1.00322	0.996626	1.02951	1.03175	1.032	1.03852	1.03207	1.03041	1.03279	1.03465	1.03264	1.02746	1.0294	1.01215	0.991249	0.997363	0.958218	0.963483	0.967558	0.960501	1.03286	0.99952	1.00258	0.994555
148	0.965432	1.05423	1.01827	1.03644	1.03895	1.03729	1.03895	1.04892	1.04135	1.03727	1.03484	1.05107	1.04122	1.03749	1.0357	1.03707	1.03337	1.03778	1.03012	1.02948	1.02319	1.02118	1.04478	1.03604	0.93426	1.00508	0.998541	1.03101	1.03341	1.03356	1.04038	1.03379	1.03234	1.03461	1.03611	1.03428	1.02872	1.03107	1.01382	0.993352	0.99915	0.959541	0.965017	0.969602	0.962299	1.03459	1.00133	1.00408	0.996128
149	0.961655	1.05028	1.01473	1.03311	1.03552	1.03365	1.03534	1.04505	1.03879	1.03383	1.03113	1.04727	1.03739	1.03409	1.03205	1.03294	1.02986	1.03383	1.02638	1.02585	1.01971	1.01756	1.04099	1.0324	0.931043	1.00147	0.995092	1.02753	1.02977	1.03008	1.03662	1.03029	1.02875	1.03108	1.03281	1.03073	1.02563	1.02762	1.01023	0.989604	0.9956	0.95638	0.961587	0.966291	0.958985	1.03093	0.997942	1.00083	0.992876
150	0.96332	1.0518	1.02044	1.03552	1.03772	1.03586	1.03744	1.04804	1.04111	1.03581	1.03267	1.04684	1.03776	1.03612	1.03304	1.03293	1.03024	1.03347	1.02838	1.02742	1.02115	1.0196	1.04329	1.03466	0.933149	1.0035	0.996855	1.02826	1.03095	1.03187	1.0373	1.03093	1.02914	1.03208	1.03391	1.0326	1.0271	1.02967	1.01249	0.992866	0.997493	0.957969	0.963474	0.969156	0.961962	1.03319	1.0007	1.00306	0.995062
151	0.976139	1.06796	1.03306	1.04979	1.05191	1.0514	1.05369	1.06206	1.0469	1.0506	1.04804	1.04991	1.047	1.05208	1.04777	1.04188	1.04143	1.042	1.04337	1.04298	1.03658	1.03471	1.05858	1.04986	0.947309	1.01862	1.01198	1.04368	1.04625	1.0476	1.04916	1.04561	1.03031	1.04684	1.04847	1.04779	1.04257	1.0448	1.02705	1.00716	1.01208	0.972515	0.977888	0.982181	0.975095	1.04835	1.01454	1.01769	1.00946
152	0.954545	1.05417	1.0061	1.03347	1.03433	1.03315	1.03337	1.03304	1.028	1.03263	1.02994	1.02744	1.0413	1.03334	1.03323	1.03692	1.03447	1.0384	1.02747	1.02639	1.02127	1.01904	1.04106	1.03347	0.930661	1.00122	0.994455	1.02883	1.03095	1.03043	1.03838	1.03252	1.03377	1.03325	1.03411	1.03096	1.02205	1.02685	1.01072	0.988566	0.998331	0.955491	0.964303	0.965046	0.958065	1.02988	0.996307	0.996715	0.991496
153	0.960453	1.05177	1.01656	1.03365	1.03362	1.03389	1.03472	1.05008	1.03755	1.03187	1.02912	1.03821	1.04374	1.03198	1.03265	1.03743	1.0385	1.04101	1.02699	1.0267	1.02075	1.01859	1.04103	1.0336	0.932804	1.0013	0.994127	1.02799	1.03026	1.03001	1.03859	1.03266	1.04198	1.03299	1.03337	1.02989	1.02298	1.02729	1.01161	0.993601	0.998471	0.955567	0.962068	0.973206	0.964708	1.03217	1.00307	1.00466	0.995411
154	0.953773	1.05381	1.00929	1.0347	1.03566	1.03384	1.03334	1.03695	1.02776	1.03305	1.03043	1.02776	1.04258	1.03328	1.03496	1.03882	1.03803	1.04233	1.02822	1.02793	1.02238	1.01982	1.04156	1.03353	0.931034	1.00165	0.994933	1.03006	1.03191	1.03102	1.03914	1.03475	1.04052	1.03496	1.03543	1.0313	1.02272	1.02757	1.01239	0.988596	1.00021	0.957031	0.964689	0.970213	0.960213	1.0308	0.99979	1.00188	0.994386
155	0.968294	1.05863	1.02358	1.0416	1.04386	1.04324	1.04477	1.05897	1.04639	1.04165	1.03865	1.04734	1.04521	1.04252	1.03764	1.03894	1.04053	1.04227	1.03491	1.03498	1.02895	1.02736	1.05066	1.04237	0.942075	1.01153	1.00429	1.0338	1.03654	1.04055	1.04175	1.03622	1.04429	1.03673	1.03885	1.03864	1.03575	1.03666	1.0191	1.00195	1.00453	0.966233	0.971436	0.976559	0.969253	1.04113	1.00843	1.01164	1.00254
156	0.960828	1.04998	1.01453	1.03233	1.03469	1.03259	1.03494	1.04723	1.04215	1.03355	1.0319	1.04305	1.04441	1.03425	1.03377	1.03869	1.03872	1.04123	1.02795	1.02757	1.0192	1.01836	1.04091	1.0327	0.930912	1.00139	0.994784	1.02894	1.03148	1.03017	1.04002	1.03287	1.04222	1.03352	1.03468	1.03153	1.02291	1.02728	1.01031	0.990723	0.996397	0.955701	0.962039	0.967955	0.96152	1.02958	0.99938	1.00111	0.991784
157	0.970843	1.06122	1.02572	1.04326	1.04578	1.04442	1.04678	1.06128	1.04479	1.04174	1.04045	1.04695	1.04294	1.0431	1.03899	1.03592	1.03602	1.03794	1.03603	1.03492	1.02804	1.02704	1.05142	1.04305	0.9412	1.01146	1.00481	1.03451	1.03771	1.03977	1.0424	1.03633	1.03498	1.03809	1.04019	1.03997	1.03418	1.03755	1.02041	1.00194	1.00508	0.966204	0.971883	0.976969	0.970116	1.04153	1.00864	1.01081	1.00254
158	0.962087	1.05393	1.01852	1.0357	1.03556	1.03583	1.03656	1.0524	1.03867	1.0337	1.03168	1.03911	1.04578	1.03443	1.03542	1.03986	1.04076	1.04318	1.02951	1.02924	1.02285	1.02058	1.04288	1.03552	0.934251	1.00318	0.996267	1.03058	1.03278	1.03217	1.04104	1.03496	1.0441	1.03538	1.03591	1.03232	1.02457	1.02925	1.01347	0.995082	1.00043	0.957193	0.963647	0.973994	0.966156	1.03397	1.00445	1.00599	0.996895
159	0.96358	1.05267	1.01769	1.03595	1.0378	1.03626	1.03849	1.04987	1.03878	1.0354	1.03391	1.04456	1.03865	1.03612	1.03345	1.03407	1.03123	1.03427	1.0288	1.02799	1.02108	1.01974	1.0434	1.03512	0.933075	1.00371	0.997393	1.02865	1.03152	1.0321	1.03799	1.03107	1.0274	1.03242	1.03436	1.03259	1.0263	1.03019	1.0133	0.994784	0.998082	0.958419	0.964322	0.97031	0.962338	1.03348	1.00059	1.00243	0.995311
160	0.966562	1.05596	1.02327	1.03932	1.04191	1.03988	1.04166	1.05298	1.04437	1.0397	1.03701	1.04939	1.04157	1.04019	1.03698	1.0364	1.03415	1.03704	1.03245	1.0319	1.0256	1.02368	1.04707	1.0387	0.936824	1.00759	1.00104	1.03276	1.03521	1.03631	1.04109	1.0354	1.03051	1.0361	1.03794	1.03654	1.03115	1.03349	1.01618	0.995729	1.00108	0.96177	0.967161	0.97128	0.964785	1.03724	1.00382	1.00677	0.998701
161	0.963666	1.05202	1.01586	1.03483	1.03755	1.03566	1.03712	1.04649	1.04026	1.03575	1.03308	1.05004	1.03973	1.03592	1.03389	1.03527	1.03218	1.03613	1.028	1.02763	1.02128	1.01948	1.04309	1.03416	0.932646	1.00323	0.996606	1.02947	1.03171	1.03188	1.03851	1.03234	1.03188	1.03298	1.03462	1.03267	1.02728	1.02926	1.01206	0.991189	0.996955	0.957806	0.96332	0.967113	0.960079	1.03252	0.9993	1.00204	0.994326
162	0.960837	1.04843	1.01352	1.03122	1.03427	1.03208	1.03373	1.04286	1.03702	1.03241	1.02956	1.04623	1.03624	1.03264	1.0305	1.0315	1.02865	1.03245	1.02493	1.02445	1.01808	1.01621	1.03956	1.03084	0.92948	0.99991	0.993809	1.02606	1.02831	1.02858	1.03494	1.02872	1.02817	1.02955	1.03124	1.02919	1.02404	1.02598	1.00852	0.987953	0.993769	0.95487	0.960127	0.963994	0.95727	1.02933	0.995898	0.998731	0.99105
163	0.976061	1.06229	1.027	1.04502	1.04777	1.04587	1.04747	1.0574	1.05164	1.04627	1.04333	1.0608	1.05009	1.04645	1.04428	1.0454	1.0422	1.04633	1.03868	1.03791	1.03161	1.02968	1.05334	1.04453	0.942057	1.01344	1.00696	1.03966	1.04211	1.04227	1.04883	1.04259	1.04191	1.04328	1.04501	1.04281	1.03778	1.03977	1.022	1.00096	1.00693	0.967481	0.972894	0.976911	0.969902	1.04299	1.00928	1.01221	1.00433
164	0.994704	1.07956	1.04417	1.06197	1.06436	1.06204	1.0637	1.07304	1.07035	1.06262	1.05947	1.07742	1.06588	1.06278	1.06046	1.06133	1.05806	1.06233	1.05471	1.05407	1.04755	1.04557	1.06958	1.06091	0.956581	1.02879	1.02239	1.05573	1.05804	1.05855	1.06501	1.05858	1.05803	1.05932	1.06114	1.05925	1.05419	1.0559	1.03791	1.01691	1.02238	0.98223	0.987538	0.991744	0.984748	1.05895	1.02476	1.02777	1.01968
165	0.978142	1.07182	1.03471	1.05318	1.05593	1.05368	1.05547	1.06522	1.05995	1.05421	1.05108	1.06791	1.05766	1.05429	1.05178	1.05278	1.04981	1.05379	1.04644	1.04592	1.03946	1.03746	1.06123	1.05262	0.949025	1.0208	1.01433	1.0476	1.04962	1.05015	1.05615	1.05004	1.04899	1.05105	1.05255	1.05083	1.04576	1.04746	1.02965	1.0083	1.01429	0.974618	0.980091	0.984009	0.977018	1.0509	1.01683	1.01986	1.01184
166	0.978201	1.1118	1.06381	1.08483	1.08666	1.08383	1.08593	1.0949	1.08844	1.08451	1.08118	1.09843	1.08889	1.08451	1.08231	1.08432	1.08109	1.08522	1.07623	1.07597	1.06903	1.06696	1.09149	1.08252	0.975964	1.04984	1.04311	1.07738	1.08	1.08021	1.08712	1.08056	1.08126	1.08145	1.08298	1.08096	1.07534	1.07712	1.05923	1.0366	1.04357	1.00248	1.00837	1.0121	1.00471	1.08061	1.04557	1.04863	1.04073
167	0.990812	1.11328	1.0652	1.08779	1.09	1.08743	1.08964	1.09807	1.0908	1.08791	1.08507	1.10139	1.09239	1.08797	1.08574	1.08773	1.0845	1.08895	1.08031	1.07967	1.07296	1.0708	1.0955	1.08624	0.979415	1.05386	1.04698	1.08151	1.08357	1.08408	1.09079	1.08449	1.08516	1.08512	1.08678	1.08443	1.07924	1.0812	1.06284	1.04025	1.04713	1.00614	1.01197	1.01544	1.00815	1.08471	1.04914	1.05227	1.04425
168	0.992062	1.08409	1.04783	1.06596	1.06844	1.06657	1.06834	1.07916	1.07236	1.06712	1.06404	1.08166	1.07072	1.0673	1.06525	1.06618	1.06293	1.06704	1.05935	1.05883	1.0525	1.05023	1.07462	1.06554	0.961001	1.03365	1.02702	1.06052	1.06285	1.06323	1.06976	1.06354	1.06374	1.06415	1.06595	1.06389	1.0591	1.06044	1.04245	1.02182	1.02712	0.986946	0.992469	0.996875	0.989347	1.06379	1.02951	1.03272	1.02445
169	0.971582	1.05811	1.02466	1.04106	1.04316	1.0416	1.0433	1.05289	1.0454	1.04206	1.03904	1.05392	1.04512	1.04182	1.03988	1.04111	1.03782	1.04154	1.03448	1.03392	1.0276	1.02544	1.04929	1.04047	0.937714	1.00897	1.0026	1.03547	1.03799	1.03801	1.04419	1.03818	1.03508	1.03917	1.04065	1.03865	1.03304	1.0353	1.01795	0.996297	1.00267	0.963243	0.968884	0.972388	0.965258	1.03879	1.00457	1.00717	1.00002
170	0.984777	1.0782	1.04506	1.06275	1.06443	1.06279	1.06432	1.0736	1.0651	1.06297	1.0602	1.07415	1.06655	1.06302	1.06101	1.06245	1.05891	1.0628	1.05564	1.0548	1.04845	1.04648	1.07046	1.06176	0.957059	1.02964	1.02323	1.05667	1.05897	1.05925	1.06553	1.05945	1.05643	1.06008	1.06192	1.05958	1.05368	1.05637	1.03884	1.01678	1.02335	0.982898	0.988754	0.992627	0.984876	1.06004	1.02514	1.02783	1.02079
171	0.95615	1.04637	1.01073	1.02866	1.03107	1.02916	1.03066	1.04342	1.0344	1.02972	1.02662	1.04255	1.03291	1.02982	1.02748	1.02844	1.02586	1.02947	1.02208	1.02167	1.0157	1.0133	1.0366	1.02795	0.927029	0.997174	0.990763	1.02323	1.02542	1.02583	1.03189	1.02597	1.02528	1.02674	1.02836	1.02635	1.02153	1.02304	1.00578	0.985654	0.991021	0.952067	0.957413	0.96228	0.954345	1.02629	0.993283	0.996367	0.988348
172	0.968962	1.05696	1.02015	1.03876	1.04082	1.03968	1.04143	1.05147	1.04531	1.04029	1.03737	1.05394	1.04401	1.0404	1.03838	1.03923	1.03646	1.04047	1.0327	1.0321	1.02577	1.02371	1.0473	1.03867	0.936412	1.00759	1.00093	1.03374	1.03597	1.03643	1.04267	1.03658	1.03638	1.03718	1.03891	1.03694	1.03175	1.03356	1.01618	0.995032	1.001	0.961914	0.967335	0.97128	0.964187	1.03706	1.00345	1.00651	0.998481
173	0.971737	1.06677	1.02881	1.04816	1.05064	1.0485	1.05025	1.0597	1.05439	1.04881	1.04607	1.06275	1.05278	1.0491	1.0467	1.04771	1.045	1.04913	1.04122	1.04081	1.03443	1.03223	1.05613	1.04744	0.944471	1.01602	1.00941	1.04231	1.04466	1.04515	1.05137	1.04502	1.04519	1.0459	1.04767	1.04583	1.04096	1.04241	1.02477	1.00388	1.00934	0.970009	0.975398	0.978827	0.972233	1.04587	1.01178	1.01486	1.00702
174	0.966349	1.05476	1.01906	1.03757	1.04029	1.03812	1.03957	1.04909	1.04343	1.03846	1.03554	1.05286	1.0423	1.03857	1.03659	1.03785	1.03469	1.03869	1.0308	1.03033	1.02395	1.02205	1.04559	1.0368	0.934999	1.00561	0.99917	1.03189	1.03432	1.03446	1.04114	1.03486	1.03444	1.03544	1.03727	1.03524	1.03021	1.03183	1.01453	0.993561	0.99928	0.960079	0.965432	0.969466	0.962665	1.03526	1.00161	1.00453	0.996755
175	0.965441	1.0534	1.01851	1.03652	1.03912	1.03698	1.03834	1.04843	1.04186	1.03712	1.03422	1.05049	1.04077	1.03731	1.03514	1.03602	1.03308	1.03712	1.0297	1.02918	1.02269	1.0207	1.04446	1.03572	0.933924	1.00456	0.997992	1.03059	1.03292	1.03337	1.03976	1.0333	1.03242	1.03419	1.03591	1.03385	1.02885	1.03082	1.01352	0.992617	0.998451	0.95909	0.964361	0.969068	0.961847	1.03423	1.00069	1.00387	0.995908
176	0.966407	1.05557	1.01809	1.03809	1.0407	1.03854	1.04033	1.04964	1.04373	1.03896	1.03665	1.05466	1.04366	1.03919	1.03713	1.03906	1.03599	1.04024	1.03155	1.03103	1.02443	1.02236	1.04604	1.03732	0.935186	1.00644	0.99992	1.03278	1.03476	1.03526	1.04189	1.0357	1.03664	1.03626	1.03793	1.03583	1.03061	1.03238	1.01498	0.993829	0.99952	0.960818	0.966475	0.968526	0.961808	1.03551	1.00096	1.00396	0.996496
177	0.970795	1.06024	1.0247	1.04347	1.04513	1.04371	1.04574	1.05857	1.04727	1.04391	1.0412	1.0548	1.04827	1.04389	1.04196	1.04468	1.04056	1.04461	1.03649	1.03589	1.02923	1.02751	1.05112	1.04239	0.939902	1.01101	1.00456	1.03728	1.03969	1.03986	1.04675	1.04002	1.03848	1.04104	1.04249	1.04037	1.0345	1.03739	1.02056	1.00182	1.00539	0.965306	0.970892	0.977282	0.968894	1.04085	1.00792	1.01045	1.00283
178	0.966765	1.05477	1.02052	1.03842	1.04108	1.03896	1.04082	1.05045	1.04398	1.03922	1.0364	1.05245	1.04268	1.03919	1.03692	1.03789	1.03509	1.03888	1.0317	1.03105	1.02452	1.02261	1.04639	1.03764	0.935738	1.00665	0.9999	1.03249	1.035	1.03529	1.04157	1.0352	1.03373	1.03623	1.03782	1.03588	1.0306	1.03272	1.01541	0.994853	1.00051	0.96127	0.966533	0.970979	0.963782	1.03621	1.00281	1.00551	0.997753
179	0.968013	1.05556	1.02113	1.03897	1.04149	1.03954	1.04118	1.05091	1.04314	1.03965	1.03692	1.05214	1.04301	1.03965	1.03755	1.0386	1.03557	1.03943	1.03229	1.03165	1.02536	1.02342	1.04683	1.03836	0.93629	1.00692	1.0007	1.03327	1.03559	1.03581	1.04208	1.03592	1.03337	1.03679	1.03832	1.03643	1.03106	1.03328	1.01579	0.994853	1.00073	0.96151	0.966958	0.971183	0.964158	1.03661	1.00331	1.00636	0.998471
180	0.969146	1.05657	1.02194	1.04005	1.04256	1.0405	1.04191	1.05207	1.04412	1.04059	1.03789	1.05306	1.04423	1.04069	1.03871	1.04001	1.03688	1.04076	1.0331	1.03269	1.02639	1.02419	1.04801	1.03923	0.937105	1.00795	1.0016	1.03433	1.03664	1.03681	1.04317	1.03692	1.03464	1.03795	1.0396	1.03741	1.03202	1.03432	1.0169	0.996058	1.00179	0.962357	0.967761	0.972097	0.964997	1.03772	1.00434	1.00718	0.99934
181	0.998911	1.08474	1.0479	1.06596	1.06832	1.06754	1.06959	1.07367	1.064	1.06651	1.06512	1.07441	1.07128	1.06657	1.06564	1.06709	1.06455	1.06828	1.06035	1.05991	1.05273	1.05123	1.0751	1.06645	0.959954	1.03454	1.0278	1.06159	1.0638	1.06396	1.06993	1.06436	1.06153	1.06515	1.06687	1.06424	1.05725	1.0609	1.04365	1.02019	1.02714	0.98667	0.992965	0.994366	0.986828	1.06422	1.02733	1.02914	1.02426
182	0.975505	1.06354	1.02708	1.04684	1.04875	1.0472	1.04919	1.05944	1.04954	1.04748	1.0449	1.05983	1.05211	1.04714	1.04548	1.04781	1.04444	1.04875	1.04007	1.03941	1.03291	1.03096	1.05466	1.04589	0.942754	1.01458	1.0081	1.04111	1.04346	1.04352	1.05033	1.04368	1.04274	1.04469	1.04643	1.04413	1.03843	1.04073	1.0238	1.00275	1.00765	0.968303	0.97376	0.97736	0.970339	1.04426	1.01005	1.01285	1.00566
183	0.973244	1.0595	1.02376	1.04097	1.04367	1.04219	1.04377	1.05633	1.04751	1.04228	1.0393	1.05444	1.0452	1.04224	1.04001	1.04042	1.03764	1.04137	1.03485	1.03428	1.02826	1.02609	1.04974	1.04101	0.938925	1.00979	1.00334	1.03593	1.03824	1.03844	1.04428	1.03834	1.03617	1.03923	1.04081	1.03896	1.03388	1.03599	1.01857	0.998441	1.00381	0.964187	0.969398	0.974413	0.967171	1.03976	1.00647	1.00985	1.00142
184	0.97095	1.05598	1.02257	1.03928	1.04229	1.04031	1.04197	1.05117	1.04518	1.04083	1.03758	1.05313	1.04393	1.04084	1.03871	1.03957	1.03649	1.04031	1.03319	1.03262	1.02614	1.02428	1.0479	1.03937	0.936918	1.00785	1.00152	1.03429	1.0365	1.03682	1.0431	1.03686	1.0341	1.03758	1.03943	1.0375	1.03202	1.03414	1.01673	0.995022	1.00153	0.962318	0.967713	0.97164	0.964428	1.03746	1.0039	1.0067	0.998971
185	1.00385	1.09352	1.0512	1.07587	1.07767	1.07699	1.07811	1.07087	1.07384	1.07545	1.07395	1.07956	1.08104	1.07653	1.07555	1.07689	1.07467	1.07876	1.07017	1.06986	1.06242	1.06068	1.08476	1.07591	0.967761	1.04394	1.03738	1.07146	1.07384	1.07426	1.08028	1.07469	1.07417	1.0752	1.07689	1.07433	1.06834	1.07049	1.05271	1.0242	1.03618	0.995779	1.00181	0.998891	0.991546	1.07263	1.03269	1.03345	1.03039
186	1.01862	1.11361	1.0723	1.09268	1.09474	1.09446	1.09549	1.08364	1.08786	1.09273	1.09074	1.09377	1.09698	1.09326	1.09268	1.09351	1.09157	1.09525	1.08731	1.08718	1.07939	1.07813	1.10218	1.09326	0.982289	1.06061	1.0538	1.08864	1.09103	1.09141	1.09697	1.09234	1.09035	1.09245	1.0942	1.09134	1.08408	1.08755	1.06961	1.04043	1.05291	1.01108	1.01797	1.01493	1.00662	1.08971	1.04873	1.04857	1.04684
187	1.14401	1.24716	1.20354	1.2278	1.23118	1.22841	1.23015	1.23062	1.22954	1.2275	1.22519	1.23747	1.23352	1.22809	1.22667	1.22792	1.2261	1.23018	1.22029	1.22008	1.21205	1.21	1.23742	1.22732	1.10523	1.19096	1.18298	1.22189	1.22442	1.22493	1.2315	1.22539	1.22878	1.22609	1.22805	1.2254	1.21896	1.22138	1.20083	1.17578	1.1823	1.13631	1.14361	1.14396	1.1356	1.22483	1.18262	1.18512	1.17844
188	1.05315	1.15127	1.10907	1.13258	1.13474	1.1336	1.1351	1.13047	1.13525	1.13339	1.13042	1.13904	1.13889	1.13372	1.13279	1.13477	1.13364	1.13711	1.12697	1.12699	1.11916	1.11754	1.14223	1.13299	1.01889	1.09921	1.0919	1.12839	1.13085	1.13105	1.13736	1.13241	1.13637	1.13274	1.13413	1.13124	1.1244	1.12746	1.10823	1.08602	1.09137	1.04794	1.05506	1.05719	1.04657	1.12991	1.08951	1.0899	1.08602
189	1.2018	1.30582	1.26631	1.28897	1.29434	1.29023	1.29219	1.30144	1.29812	1.29047	1.28636	1.30693	1.29541	1.29118	1.28862	1.29	1.28687	1.29173	1.28154	1.28072	1.27297	1.27037	1.29973	1.28891	1.16242	1.25031	1.24213	1.28283	1.28572	1.2862	1.29421	1.28678	1.29182	1.28748	1.28924	1.28732	1.28133	1.28267	1.26048	1.23872	1.24285	1.19387	1.20143	1.20616	1.19758	1.28724	1.24616	1.25031	1.24026
190	1.18328	1.2912	1.24639	1.27195	1.27462	1.27328	1.27553	1.28368	1.27596	1.27383	1.27045	1.28911	1.27928	1.27393	1.27206	1.27437	1.26967	1.27567	1.26498	1.26396	1.25675	1.25394	1.28322	1.27244	1.14723	1.23405	1.22642	1.26676	1.26939	1.26981	1.27752	1.2705	1.27582	1.27131	1.27297	1.27045	1.26452	1.26605	1.24498	1.21978	1.22669	1.17846	1.1859	1.18838	1.18103	1.2707	1.22993	1.23407	1.22374
191	1.15492	1.259	1.21994	1.24141	1.24513	1.2429	1.24489	1.25449	1.25001	1.24374	1.23968	1.26005	1.24775	1.24416	1.24138	1.24268	1.23833	1.24354	1.23452	1.23364	1.22691	1.22397	1.25226	1.24198	1.12034	1.20457	1.19674	1.2359	1.23881	1.23928	1.24695	1.23938	1.24154	1.24027	1.24224	1.2402	1.23452	1.23576	1.21485	1.1915	1.19767	1.15049	1.15752	1.16109	1.15352	1.24027	1.20056	1.20535	1.19485
192	1.02203	1.11244	1.07384	1.09409	1.09542	1.09491	1.09655	1.10409	1.09592	1.09496	1.09256	1.10773	1.09972	1.09466	1.09344	1.09516	1.09201	1.0964	1.08771	1.08713	1.08056	1.07822	1.10304	1.09378	0.986029	1.06114	1.05431	1.08903	1.09138	1.09165	1.09823	1.0921	1.09273	1.09279	1.09446	1.09221	1.08662	1.08865	1.07023	1.04693	1.05404	1.01272	1.01878	1.02197	1.01448	1.09215	1.05607	1.05922	1.05139
193	0.987894	1.07928	1.04346	1.06079	1.0633	1.06173	1.06336	1.07198	1.06595	1.06207	1.05921	1.07547	1.06583	1.0621	1.06017	1.0616	1.05818	1.06225	1.05446	1.05397	1.04732	1.04529	1.06932	1.06055	0.956217	1.02861	1.022	1.05564	1.05781	1.05799	1.06487	1.05842	1.05702	1.05934	1.06083	1.0589	1.05355	1.05539	1.03778	1.01564	1.02214	0.982014	0.987617	0.991427	0.984314	1.05883	1.02429	1.02727	1.0195
194	0.993442	1.0827	1.04119	1.06342	1.06666	1.06486	1.06682	1.07969	1.07	1.06564	1.06234	1.07897	1.07089	1.06537	1.06346	1.06608	1.06349	1.06785	1.05818	1.05784	1.05167	1.04919	1.0733	1.06408	0.959685	1.03225	1.02578	1.05981	1.06187	1.06197	1.06854	1.06213	1.06692	1.06318	1.06452	1.0624	1.05769	1.05887	1.04115	1.01923	1.02623	0.985831	0.991953	0.994575	0.986798	1.06225	1.02696	1.03103	1.02267
195	0.96438	1.05276	1.01769	1.03564	1.03843	1.03643	1.03772	1.04735	1.04162	1.03671	1.03379	1.05103	1.04048	1.03694	1.03467	1.03585	1.03291	1.03685	1.02913	1.02859	1.02235	1.02035	1.04378	1.0351	0.933467	1.00389	0.997733	1.03034	1.03253	1.0327	1.03935	1.03314	1.03252	1.03384	1.03553	1.03345	1.02841	1.03018	1.01286	0.991764	0.997812	0.958726	0.963975	0.968081	0.960924	1.0337	1.00018	1.003	0.995281
196	0.960645	1.0578	1.01544	1.03721	1.04144	1.03812	1.03912	1.04732	1.04377	1.03845	1.03428	1.04772	1.04495	1.03894	1.0378	1.04143	1.03839	1.04393	1.03208	1.0323	1.02594	1.02318	1.04665	1.03785	0.935223	1.00641	1.00041	1.03395	1.03587	1.03634	1.04312	1.03758	1.05017	1.03755	1.03884	1.03655	1.03299	1.03241	1.01549	0.990426	1.0022	0.962155	0.968255	0.968235	0.958237	1.03395	0.997693	0.99907	0.993293
197	0.973955	1.07014	1.02538	1.04983	1.05337	1.05118	1.05242	1.06123	1.05542	1.05141	1.04721	1.05899	1.05816	1.05184	1.05109	1.05487	1.05201	1.0573	1.04511	1.04511	1.03877	1.03598	1.05979	1.0507	0.946504	1.01918	1.01297	1.04693	1.04902	1.04933	1.05645	1.05099	1.06444	1.0505	1.05213	1.04959	1.04579	1.04523	1.02811	1.00199	1.01455	0.973965	0.980356	0.979111	0.969446	1.04685	1.0095	1.01054	1.0053
198	0.956093	1.04336	1.00475	1.02599	1.02862	1.02654	1.02835	1.03996	1.03265	1.02793	1.02479	1.03977	1.03288	1.02778	1.02549	1.02936	1.02556	1.02971	1.01997	1.0196	1.01343	1.01104	1.0344	1.02559	0.92477	0.994843	0.988685	1.02162	1.02347	1.02339	1.03084	1.02356	1.02483	1.02486	1.02616	1.02413	1.01881	1.02053	1.00358	0.981808	0.988922	0.950098	0.955816	0.95863	0.950773	1.02366	0.989565	0.992885	0.985545
199	0.960271	1.04879	1.01274	1.03273	1.0354	1.03316	1.03451	1.04389	1.039	1.03387	1.03056	1.04877	1.03786	1.03383	1.0316	1.03348	1.03009	1.03435	1.02586	1.02548	1.0191	1.01711	1.04051	1.03172	0.930568	1.0008	0.994366	1.02715	1.02925	1.0296	1.03631	1.02975	1.03088	1.03069	1.03241	1.03031	1.02539	1.02697	1.00973	0.989595	0.994883	0.955739	0.961212	0.965181	0.958103	1.03038	0.997094	1.00034	0.992042
200	0.954765	1.0433	1.00415	1.02665	1.02884	1.02724	1.02884	1.03505	1.03274	1.02805	1.02521	1.04281	1.03347	1.02807	1.02621	1.02936	1.02567	1.0306	1.02046	1.01999	1.0135	1.01141	1.03499	1.02605	0.925214	0.995291	0.989189	1.02216	1.02406	1.02411	1.03141	1.02492	1.02827	1.02559	1.02717	1.02498	1.02013	1.02127	1.0041	0.981552	0.9891	0.950602	0.956112	0.957547	0.95103	1.02426	0.989901	0.993412	0.986029
201	0.961578	1.05046	1.01391	1.03402	1.03676	1.03443	1.0362	1.04514	1.04047	1.03544	1.0323	1.05005	1.04029	1.03538	1.03327	1.03572	1.03252	1.03697	1.0277	1.02711	1.02046	1.01852	1.04197	1.03329	0.931881	1.00226	0.996058	1.02883	1.03097	1.03102	1.03831	1.03161	1.03278	1.03241	1.03393	1.03189	1.02685	1.02836	1.01115	0.989812	0.996008	0.957308	0.962588	0.965943	0.95887	1.03173	0.998002	1.00113	0.993233
202	0.960693	1.04891	1.01316	1.03164	1.03402	1.03222	1.03389	1.04437	1.03728	1.03199	1.03002	1.04733	1.03687	1.03236	1.03095	1.03195	1.02827	1.03326	1.02516	1.02454	1.01797	1.01603	1.0398	1.03101	0.929973	0.99997	0.993869	1.02632	1.02857	1.02883	1.03593	1.02913	1.02724	1.0298	1.03169	1.02956	1.02455	1.02631	1.00913	0.988942	0.994078	0.955013	0.960242	0.965094	0.958046	1.0297	0.996825	0.99965	0.991576
203	0.958592	1.04702	1.01152	1.03021	1.03289	1.03075	1.0323	1.04229	1.03622	1.03133	1.0285	1.04552	1.03569	1.03128	1.02932	1.03117	1.02789	1.03204	1.02363	1.02312	1.01689	1.01481	1.0382	1.02963	0.928412	0.998701	0.992369	1.02491	1.02716	1.02717	1.03412	1.0275	1.0281	1.0285	1.03016	1.02791	1.02302	1.02464	1.00754	0.986788	0.992419	0.95363	0.958956	0.96332	0.955988	1.02783	0.994794	0.997862	0.989941
204	0.958534	1.04816	1.01066	1.03146	1.03398	1.032	1.03356	1.04171	1.0375	1.03301	1.02997	1.04728	1.03872	1.03283	1.03088	1.03433	1.03084	1.03552	1.02526	1.02476	1.01808	1.01627	1.03959	1.03083	0.929517	0.9999	0.993591	1.02673	1.02889	1.02862	1.03647	1.02968	1.03222	1.03025	1.03168	1.02962	1.02418	1.02588	1.00869	0.986857	0.993432	0.954813	0.960194	0.963214	0.956227	1.02902	0.995241	0.998222	0.990733
205	0.952457	1.04567	1.00563	1.02949	1.03093	1.02937	1.03156	1.04435	1.03507	1.03056	1.02773	1.04508	1.03766	1.03032	1.02853	1.03443	1.02912	1.03419	1.02267	1.02247	1.01547	1.01379	1.03715	1.02836	0.928347	0.997284	0.991169	1.02448	1.02632	1.02573	1.03496	1.02683	1.02847	1.02781	1.02961	1.02701	1.02142	1.02354	1.00741	0.988091	0.991685	0.953563	0.958458	0.963214	0.954278	1.02629	0.992687	0.99548	0.989585
206	0.959522	1.04866	1.01236	1.03203	1.03444	1.0324	1.034	1.04557	1.03818	1.03341	1.03021	1.04681	1.03812	1.03321	1.0313	1.03378	1.03008	1.03469	1.02553	1.025	1.01855	1.01643	1.04012	1.03126	0.930056	1.00044	0.993909	1.02677	1.0289	1.02897	1.03651	1.02965	1.03011	1.0305	1.032	1.02981	1.02482	1.02659	1.0093	0.988773	0.994097	0.955176	0.960386	0.965248	0.957854	1.02975	0.996566	0.99954	0.991566
207	0.95863	1.04781	1.01182	1.03119	1.03403	1.03171	1.03322	1.04398	1.037	1.03261	1.02919	1.0457	1.03637	1.03254	1.03043	1.0324	1.02882	1.03302	1.02479	1.0243	1.01817	1.0159	1.03931	1.03066	0.929629	0.99961	0.993193	1.02596	1.02815	1.02832	1.03515	1.02872	1.02956	1.02942	1.03115	1.02899	1.02403	1.02585	1.00856	0.988032	0.9937	0.954727	0.959791	0.964708	0.95704	1.02901	0.996008	0.99902	0.990991
208	0.960789	1.04999	1.01351	1.03349	1.0361	1.03376	1.03561	1.04509	1.04032	1.03479	1.03176	1.05035	1.04032	1.03468	1.03285	1.03573	1.03225	1.0368	1.02703	1.02641	1.0198	1.01785	1.04158	1.03273	0.931453	1.00187	0.99563	1.02845	1.03062	1.03048	1.03823	1.03106	1.03329	1.03208	1.03351	1.03134	1.02639	1.02778	1.01051	0.989476	0.995361	0.956657	0.96203	0.965374	0.958218	1.031	0.997064	1.00025	0.992598
209	0.964824	1.05364	1.01874	1.03646	1.03941	1.03727	1.03845	1.04629	1.04118	1.03718	1.03439	1.0504	1.04214	1.03756	1.03562	1.03735	1.03411	1.03862	1.02998	1.02963	1.02321	1.02114	1.04453	1.03625	0.934522	1.00494	0.998451	1.03121	1.03346	1.03375	1.04032	1.03419	1.03134	1.03473	1.03636	1.03428	1.02921	1.03091	1.01375	0.992469	0.99911	0.959522	0.965094	0.969214	0.962299	1.03464	1.00148	1.00455	0.996965
210	0.966011	1.05496	1.0199	1.03863	1.04139	1.03903	1.04078	1.04952	1.04575	1.03992	1.03688	1.05539	1.04441	1.03993	1.03766	1.03965	1.03666	1.04081	1.03186	1.03176	1.02513	1.02305	1.04679	1.03777	0.935897	1.00687	1.00052	1.03357	1.03558	1.03554	1.04261	1.03607	1.03634	1.03685	1.03847	1.03619	1.03119	1.03286	1.01551	0.993919	1.00028	0.961347	0.966465	0.970174	0.963146	1.0361	1.00232	1.00512	0.996895
211	0.961818	1.05081	1.01527	1.03452	1.0374	1.0349	1.03653	1.04437	1.04071	1.03574	1.03304	1.05137	1.04099	1.03568	1.03383	1.03678	1.03316	1.03779	1.028	1.02767	1.02084	1.01907	1.04238	1.03364	0.932496	1.00268	0.996387	1.02958	1.0314	1.03162	1.03909	1.03233	1.03467	1.03305	1.03469	1.0323	1.02724	1.02891	1.01182	0.991675	0.995759	0.957528	0.962713	0.964756	0.958525	1.03207	0.997802	1.00076	0.99365
212	0.969582	1.05835	1.02372	1.04122	1.04459	1.04153	1.04319	1.05292	1.04634	1.04032	1.03868	1.0576	1.04281	1.04088	1.03907	1.03786	1.03525	1.03922	1.03396	1.03305	1.02612	1.02511	1.0486	1.04026	0.938897	1.00894	1.00245	1.03472	1.03718	1.03736	1.04456	1.03618	1.0306	1.03765	1.04042	1.03825	1.0324	1.03526	1.01827	0.998042	1.00373	0.964004	0.968962	0.973994	0.96691	1.03899	1.00653	1.00896	1.0017
213	0.968235	1.05714	1.02049	1.03944	1.04299	1.04011	1.04109	1.05054	1.04616	1.04119	1.03739	1.0546	1.04348	1.04064	1.03803	1.03909	1.03752	1.0404	1.03308	1.03294	1.02707	1.02458	1.04785	1.03906	0.937667	1.00785	1.00155	1.03414	1.03637	1.03687	1.04268	1.03633	1.03303	1.03729	1.03896	1.03726	1.03241	1.03398	1.01676	0.995092	1.00136	0.962694	0.9678	0.971436	0.964573	1.03772	1.00429	1.00781	0.99954
214	1.03143	1.12754	1.09099	1.10847	1.11217	1.10892	1.10903	1.11695	1.1126	1.10845	1.10527	1.12327	1.10946	1.10713	1.10507	1.10523	1.10383	1.10623	1.10174	1.10147	1.0948	1.09224	1.11623	1.10727	1.0006	1.07503	1.06863	1.10322	1.10465	1.10498	1.11086	1.10225	1.09786	1.10444	1.10727	1.10531	1.09954	1.10171	1.08343	1.06426	1.06584	1.02517	1.03034	1.03463	1.02762	1.10621	1.0703	1.07301	1.06575
215	0.965268	1.05364	1.01888	1.03655	1.0395	1.03708	1.03862	1.04842	1.04255	1.03704	1.03455	1.05301	1.04077	1.03745	1.03537	1.036	1.03258	1.03698	1.02974	1.02919	1.02272	1.02096	1.04439	1.03598	0.934419	1.00465	0.998391	1.03102	1.03314	1.03345	1.04011	1.03365	1.03086	1.03422	1.03627	1.03412	1.02905	1.03091	1.01365	0.994008	0.998781	0.959464	0.964621	0.96935	0.962549	1.03445	1.00141	1.00426	0.996237
216	0.968458	1.05671	1.02431	1.0393	1.04286	1.04018	1.04132	1.05018	1.04508	1.03984	1.03769	1.0568	1.043	1.04026	1.03848	1.03836	1.03631	1.03973	1.03312	1.03231	1.02574	1.0239	1.04689	1.03897	0.938465	1.00793	1.00111	1.03419	1.03618	1.03619	1.04328	1.0362	1.02984	1.03739	1.03926	1.03709	1.03172	1.03359	1.01714	0.997284	1.00149	0.962655	0.967364	0.971776	0.96491	1.03762	1.00463	1.00698	1.00131
217	0.964746	1.05321	1.01858	1.03667	1.04062	1.03739	1.03871	1.05157	1.04254	1.03695	1.03524	1.05423	1.04262	1.0373	1.03536	1.03677	1.03494	1.03889	1.02995	1.02948	1.02287	1.0212	1.04493	1.0364	0.934905	1.00499	0.998521	1.03129	1.03326	1.03357	1.04028	1.03341	1.03464	1.03432	1.03628	1.03428	1.02896	1.03108	1.01386	0.994157	0.998931	0.960223	0.965055	0.969253	0.962184	1.03446	1.00118	1.00439	0.996556
218	0.96632	1.05416	1.02159	1.03678	1.04079	1.03753	1.03895	1.04689	1.04353	1.0374	1.03458	1.05345	1.03951	1.03776	1.03576	1.03512	1.03271	1.0359	1.03065	1.02971	1.02269	1.02162	1.04412	1.03668	0.93688	1.00519	0.998551	1.0313	1.03344	1.03381	1.04089	1.03325	1.02582	1.03432	1.03675	1.03472	1.02924	1.03131	1.01497	0.996377	0.99994	0.960194	0.964988	0.970387	0.963666	1.03535	1.00303	1.00504	0.99923
219	0.965277	1.06014	1.02021	1.04212	1.04334	1.04229	1.04129	1.03732	1.03561	1.0381	1.03568	1.04286	1.0361	1.03839	1.03722	1.03374	1.03267	1.03486	1.0345	1.0347	1.02782	1.02725	1.04952	1.04179	0.940372	1.00975	1.0031	1.03391	1.03697	1.03891	1.04101	1.03626	1.02706	1.03718	1.04013	1.03839	1.03146	1.03615	1.02033	0.998162	1.00644	0.965354	0.969737	0.974501	0.965364	1.03916	1.00508	1.00316	1.00225
220	0.953401	1.04149	1.0089	1.02621	1.02839	1.02671	1.02822	1.03808	1.03164	1.02654	1.02476	1.04431	1.03386	1.02623	1.02514	1.02803	1.02738	1.03058	1.02025	1.02017	1.01242	1.01151	1.03423	1.02551	0.924271	0.994515	0.988487	1.02187	1.0239	1.02341	1.0309	1.02419	1.0272	1.02518	1.02671	1.0241	1.01824	1.02085	1.00412	0.985309	0.988912	0.950127	0.955147	0.957701	0.951306	1.02283	0.989684	0.99231	0.984866
221	0.960924	1.04788	1.01526	1.03077	1.03296	1.0312	1.03248	1.04159	1.03588	1.03122	1.02859	1.04574	1.03525	1.03165	1.02973	1.03043	1.02658	1.03142	1.02414	1.02334	1.01734	1.01512	1.03855	1.03036	0.929973	0.9992	0.992717	1.02495	1.02735	1.02769	1.03401	1.02814	1.02712	1.02862	1.03035	1.02852	1.02345	1.02506	1.0083	0.990476	0.992866	0.953706	0.959196	0.963483	0.957011	1.02883	0.996048	0.998951	0.992012
222	0.950878	1.03865	1.00386	1.0197	1.02276	1.01986	1.02091	1.03978	1.02722	1.01932	1.01662	1.03569	1.02098	1.01999	1.01732	1.01644	1.01277	1.01705	1.01194	1.01111	1.00588	1.00385	1.02733	1.01881	0.919891	0.987746	0.981435	1.01248	1.01514	1.01586	1.02135	1.01543	1.0145	1.01591	1.01807	1.01673	1.01244	1.01362	0.996945	0.982367	0.982407	0.943348	0.948589	0.958285	0.94988	1.01774	0.987795	0.991457	0.981209
223	0.959887	1.04765	1.01309	1.02942	1.03146	1.0298	1.03123	1.04348	1.03527	1.02942	1.02699	1.04412	1.0323	1.02988	1.02796	1.0278	1.02359	1.02851	1.02244	1.02141	1.01569	1.01362	1.03708	1.02884	0.928774	0.997912	0.99112	1.02325	1.02558	1.02612	1.03233	1.02636	1.02477	1.02678	1.02862	1.02681	1.02201	1.02365	1.00696	0.990545	0.991784	0.952629	0.957883	0.964255	0.956983	1.02752	0.99545	0.998691	0.990842
224	0.962328	1.05012	1.01594	1.03337	1.03621	1.03396	1.03543	1.04494	1.03925	1.03408	1.03139	1.04826	1.03783	1.03431	1.03227	1.03336	1.02989	1.03421	1.02687	1.02606	1.01978	1.01786	1.04144	1.03289	0.931639	1.0017	0.995142	1.02774	1.03007	1.03038	1.03688	1.03048	1.02844	1.03124	1.0331	1.03099	1.02604	1.02767	1.01048	0.990268	0.995659	0.956514	0.961674	0.966214	0.959129	1.03132	0.998162	1.00111	0.993432
225	0.961991	1.05071	1.01693	1.03379	1.037	1.03454	1.03578	1.04601	1.04017	1.03487	1.03173	1.04863	1.03941	1.03495	1.03296	1.03426	1.03194	1.03564	1.02753	1.02713	1.02071	1.01852	1.04166	1.03329	0.932618	1.00242	0.995729	1.02871	1.03068	1.03105	1.03755	1.0316	1.02886	1.03185	1.03358	1.03159	1.02686	1.0283	1.01125	0.990912	0.996237	0.957184	0.962443	0.967113	0.959724	1.03185	0.998991	1.00209	0.994426
226	0.962463	1.05076	1.0164	1.03391	1.03656	1.03454	1.0361	1.04529	1.03982	1.03484	1.03191	1.04891	1.03868	1.03497	1.03279	1.03412	1.03094	1.03523	1.02747	1.02678	1.02059	1.01838	1.04198	1.03335	0.931881	1.00231	0.995888	1.02849	1.03078	1.03097	1.03743	1.03131	1.02985	1.03205	1.03378	1.03162	1.02679	1.02834	1.01116	0.990218	0.995978	0.956858	0.962145	0.966543	0.959666	1.03187	0.998551	1.0014	0.993611
227	0.959762	1.04807	1.01337	1.03117	1.03382	1.03171	1.0331	1.04499	1.03727	1.03209	1.02903	1.04649	1.03551	1.03205	1.03022	1.03128	1.02811	1.03197	1.02439	1.02389	1.01783	1.01581	1.03898	1.03048	0.929285	0.99935	0.993064	1.0256	1.02798	1.02823	1.03469	1.0284	1.02782	1.02918	1.03096	1.02866	1.02386	1.02568	1.00836	0.988724	0.993551	0.954269	0.959666	0.965046	0.957413	1.02911	0.996377	0.99928	0.99105
228	0.961962	1.05001	1.01563	1.03334	1.03612	1.0337	1.03532	1.04464	1.03918	1.03405	1.03121	1.04816	1.03768	1.03439	1.03228	1.03322	1.0302	1.03439	1.02669	1.02616	1.02	1.01782	1.04138	1.03264	0.931434	1.00168	0.995212	1.02786	1.03005	1.03029	1.03684	1.03077	1.02895	1.03133	1.03303	1.03109	1.02602	1.0278	1.0104	0.989367	0.99556	0.956351	0.961693	0.965905	0.958956	1.03107	0.997932	1.00088	0.993104
229	0.962126	1.05001	1.01622	1.03325	1.03616	1.03406	1.03531	1.04425	1.03924	1.03419	1.03139	1.04846	1.03832	1.03434	1.03255	1.03347	1.03055	1.03468	1.0268	1.02641	1.01982	1.01781	1.04135	1.03272	0.931471	1.00169	0.995271	1.02807	1.03014	1.0304	1.03701	1.0309	1.02761	1.03151	1.03297	1.03127	1.02603	1.02768	1.01057	0.989486	0.99544	0.956581	0.961693	0.965605	0.959004	1.03123	0.998002	1.00092	0.993352
230	0.944604	1.04401	1.0023	1.02609	1.03052	1.02664	1.02838	1.03492	1.02727	1.02632	1.02305	1.03096	1.03592	1.0259	1.02513	1.03029	1.03004	1.03258	1.02055	1.02035	1.01399	1.01103	1.03359	1.02532	0.925353	0.994684	0.988171	1.02181	1.02374	1.02358	1.03103	1.02505	1.02724	1.02544	1.02675	1.02387	1.01911	1.02036	1.00413	0.983665	0.989911	0.949509	0.955233	0.961606	0.952553	1.02314	0.990951	0.993293	0.98524
231	0.960886	1.04849	1.01323	1.03112	1.03378	1.03158	1.03333	1.0433	1.0369	1.03131	1.02908	1.04661	1.03553	1.03191	1.03024	1.03106	1.02754	1.0319	1.02443	1.02377	1.01731	1.01549	1.03882	1.03043	0.929424	0.99955	0.992995	1.02549	1.0278	1.02791	1.03525	1.02813	1.02461	1.02899	1.03092	1.02892	1.02363	1.02559	1.00821	0.988151	0.993392	0.954393	0.959608	0.964476	0.957586	1.02902	0.996456	0.99917	0.991338
232	0.961722	1.04995	1.01554	1.03312	1.03543	1.0336	1.0352	1.04427	1.03877	1.03393	1.03092	1.04803	1.03743	1.03412	1.03199	1.03292	1.02976	1.03404	1.02642	1.02577	1.01946	1.01744	1.04098	1.0323	0.931089	1.00126	0.994883	1.02738	1.02972	1.0301	1.03671	1.03026	1.02847	1.03102	1.03279	1.03076	1.02562	1.0274	1.01015	0.989268	0.995022	0.956064	0.96126	0.965576	0.958831	1.0307	0.997673	1.00074	0.992885
233	0.960991	1.04958	1.01464	1.033	1.03564	1.03348	1.03525	1.04485	1.03876	1.03409	1.03131	1.04782	1.03843	1.03408	1.0319	1.03361	1.03053	1.03484	1.02645	1.02577	1.01949	1.01736	1.04098	1.03215	0.930912	1.00116	0.994813	1.02758	1.02965	1.02998	1.03674	1.03025	1.02974	1.03106	1.03272	1.0308	1.02553	1.02743	1.01	0.98908	0.994963	0.955959	0.961308	0.965422	0.958419	1.03056	0.997403	1.00015	0.992459
234	0.958937	1.04825	1.01118	1.03198	1.03443	1.03229	1.03416	1.04285	1.03872	1.03335	1.0305	1.04777	1.03859	1.03335	1.03131	1.03438	1.03063	1.03514	1.02552	1.02504	1.01838	1.01654	1.03998	1.0311	0.929898	1.00007	0.993998	1.02687	1.0292	1.02905	1.03689	1.02953	1.02887	1.03044	1.0321	1.02993	1.02469	1.02632	1.00932	0.987509	0.993779	0.955185	0.960463	0.963435	0.956456	1.02927	0.995361	0.998361	0.991011
235	0.962001	1.05028	1.0152	1.03337	1.03609	1.03409	1.03549	1.04509	1.03973	1.03464	1.03162	1.04814	1.03857	1.03459	1.03245	1.034	1.03066	1.03505	1.02697	1.02626	1.02012	1.01798	1.04137	1.03271	0.931443	1.00183	0.99545	1.02808	1.03021	1.03058	1.03736	1.0308	1.02937	1.03164	1.03336	1.03121	1.02605	1.02777	1.01067	0.989703	0.99546	0.956648	0.961808	0.965847	0.958966	1.03101	0.998002	1.00094	0.993203
236	0.961549	1.04957	1.01514	1.03299	1.03587	1.03355	1.03505	1.04432	1.03875	1.03404	1.03093	1.04784	1.03764	1.034	1.03185	1.03322	1.03012	1.03404	1.02637	1.02588	1.01953	1.01735	1.0409	1.03241	0.931024	1.0012	0.994804	1.02744	1.02986	1.02999	1.03648	1.03021	1.02937	1.03088	1.03263	1.03076	1.02549	1.02745	1.00995	0.989219	0.994973	0.95615	0.961318	0.965451	0.958544	1.03085	0.997533	1.00047	0.992558
237	0.956619	1.0477	1.00829	1.03181	1.03504	1.03234	1.03419	1.04257	1.03833	1.03357	1.0306	1.0474	1.04061	1.03328	1.03167	1.0361	1.03315	1.0375	1.02587	1.02566	1.01878	1.01673	1.04028	1.03135	0.929805	1.00034	0.994097	1.02757	1.02954	1.02924	1.03749	1.03029	1.03593	1.03117	1.0326	1.03009	1.02509	1.02643	1.00939	0.986966	0.994097	0.955653	0.961145	0.962973	0.955663	1.02914	0.994247	0.997334	0.990119
238	0.961155	1.05069	1.01381	1.03421	1.03683	1.03452	1.03618	1.0452	1.03956	1.0355	1.03259	1.04858	1.04107	1.03534	1.03359	1.03658	1.03343	1.03778	1.02786	1.02741	1.02098	1.01874	1.04227	1.03376	0.932012	1.00259	0.996247	1.02926	1.03132	1.0314	1.03867	1.03193	1.03443	1.03265	1.03427	1.0322	1.02702	1.02861	1.01136	0.989614	0.996406	0.957538	0.962906	0.96605	0.959129	1.03183	0.998142	1.00109	0.993372
239	0.961107	1.04964	1.01378	1.03326	1.03595	1.03367	1.03527	1.04382	1.0395	1.03433	1.03131	1.04915	1.0382	1.03432	1.03226	1.03365	1.03067	1.03476	1.02659	1.026	1.01975	1.01777	1.04125	1.03245	0.931285	1.00138	0.995281	1.02772	1.02996	1.03018	1.03706	1.03056	1.02969	1.03125	1.03295	1.03091	1.02578	1.02753	1.01036	0.988961	0.995341	0.956418	0.961635	0.965219	0.958228	1.03082	0.997254	1.00055	0.992657
240	0.958007	1.04532	1.01019	1.02828	1.03131	1.02893	1.03043	1.04156	1.03613	1.02987	1.02653	1.04407	1.03358	1.02983	1.0274	1.02867	1.02612	1.02996	1.02196	1.02175	1.01547	1.01323	1.03645	1.02796	0.927206	0.996995	0.990703	1.02325	1.02536	1.02547	1.03204	1.02567	1.02675	1.02645	1.02816	1.02621	1.02138	1.02272	1.00551	0.984688	0.990753	0.952191	0.957299	0.961328	0.95403	1.02618	0.992995	0.996217	0.988042
241	0.960674	1.04908	1.01204	1.03238	1.03447	1.03255	1.03451	1.04286	1.03882	1.03366	1.03061	1.04784	1.03768	1.03361	1.03158	1.03395	1.02982	1.03447	1.02575	1.0252	1.01854	1.01664	1.04027	1.03139	0.930122	1.00043	0.994207	1.02716	1.02929	1.02922	1.03674	1.02973	1.02793	1.03069	1.03245	1.03	1.02487	1.0266	1.00973	0.988022	0.993958	0.955615	0.960684	0.963956	0.956715	1.02965	0.995928	0.998811	0.991625
242	0.959743	1.04765	1.01075	1.03012	1.03283	1.03064	1.03227	1.0406	1.03681	1.03074	1.02829	1.04696	1.03455	1.03119	1.02941	1.03054	1.0263	1.03124	1.02365	1.02298	1.01632	1.01451	1.03798	1.0293	0.928635	0.998311	0.992141	1.02464	1.02705	1.02698	1.03475	1.02723	1.02358	1.0282	1.03022	1.02796	1.02308	1.02466	1.00764	0.986867	0.992717	0.953944	0.958956	0.963156	0.956208	1.02791	0.994983	0.997812	0.99008
243	0.95637	1.04487	1.00836	1.02788	1.03054	1.02808	1.02986	1.04196	1.03472	1.02861	1.02554	1.0442	1.03098	1.02864	1.02663	1.02722	1.02334	1.0276	1.02092	1.02033	1.01381	1.01219	1.03573	1.02691	0.926436	0.995938	0.989693	1.02199	1.02421	1.02459	1.03155	1.02446	1.02181	1.02546	1.02759	1.02548	1.0204	1.02224	1.00536	0.986976	0.990446	0.951715	0.956504	0.962896	0.954698	1.02547	0.993015	0.995978	0.987963
244	0.960213	1.04859	1.01364	1.0316	1.03447	1.03209	1.03373	1.04401	1.03788	1.03269	1.02966	1.04716	1.03614	1.03266	1.03052	1.03161	1.02853	1.03252	1.02484	1.02453	1.01818	1.0161	1.03953	1.03085	0.929647	0.99972	0.99363	1.02605	1.02826	1.02856	1.03521	1.02903	1.02754	1.02952	1.03136	1.02937	1.02427	1.02597	1.00875	0.988457	0.994028	0.954956	0.960021	0.96491	0.957634	1.02934	0.996486	0.99944	0.991417
245	0.959877	1.04798	1.01365	1.03108	1.03404	1.03181	1.03315	1.04391	1.03724	1.03206	1.02898	1.04636	1.03587	1.03208	1.03006	1.03107	1.02826	1.0322	1.02457	1.02404	1.01766	1.0158	1.03919	1.03046	0.929303	0.9995	0.993154	1.02566	1.02805	1.0283	1.03462	1.02857	1.02767	1.0291	1.03087	1.02889	1.02389	1.02568	1.00846	0.987924	0.993541	0.954517	0.959618	0.96465	0.957394	1.02903	0.996197	0.99912	0.99107
246	0.95911	1.04712	1.01153	1.02993	1.03281	1.0304	1.03189	1.04306	1.03627	1.03067	1.02784	1.04563	1.03463	1.03096	1.0289	1.03021	1.02686	1.03109	1.02315	1.02282	1.01639	1.01449	1.03782	1.02929	0.92817	0.998212	0.991943	1.02429	1.02666	1.02679	1.03343	1.02707	1.02701	1.02777	1.02961	1.02756	1.02265	1.02443	1.00718	0.986897	0.99227	0.953248	0.958544	0.963483	0.956112	1.02767	0.994804	0.997673	0.989654
247	0.960088	1.0483	1.01393	1.03113	1.03376	1.03166	1.03322	1.04107	1.03688	1.03195	1.02919	1.04691	1.03617	1.0321	1.03064	1.03177	1.02774	1.03251	1.02473	1.024	1.0176	1.01569	1.03897	1.03038	0.929675	0.99974	0.993144	1.02576	1.02806	1.02821	1.03525	1.02862	1.02427	1.02942	1.03115	1.02888	1.02408	1.02561	1.00849	0.987321	0.993332	0.954612	0.959791	0.963975	0.957002	1.02904	0.996237	0.999	0.991467
248	0.959244	1.04727	1.0128	1.03042	1.03314	1.03092	1.03242	1.0436	1.03676	1.03129	1.0282	1.04595	1.03476	1.03139	1.02933	1.03028	1.02727	1.03135	1.02384	1.02316	1.01682	1.01492	1.03835	1.02965	0.928774	0.998731	0.992349	1.02472	1.0271	1.02718	1.03396	1.02755	1.0269	1.02828	1.0301	1.02799	1.02316	1.02493	1.00754	0.987835	0.992856	0.953668	0.958889	0.964399	0.956925	1.02816	0.99554	0.998401	0.990248
249	0.958783	1.04784	1.01294	1.03129	1.0342	1.03184	1.03309	1.04496	1.03742	1.0323	1.02906	1.04666	1.03645	1.03237	1.03017	1.03197	1.02939	1.03321	1.02468	1.02434	1.01796	1.01585	1.03924	1.03058	0.929536	0.99962	0.993114	1.02601	1.02803	1.02828	1.03502	1.02891	1.02996	1.02941	1.03097	1.02905	1.02399	1.02573	1.00844	0.988141	0.993571	0.954526	0.959724	0.965113	0.957471	1.029	0.996426	0.99934	0.990921
250	0.958841	1.04702	1.01259	1.03029	1.03297	1.03097	1.03226	1.04276	1.03667	1.03146	1.02845	1.04562	1.0355	1.03142	1.02943	1.03075	1.02768	1.032	1.02388	1.02343	1.01711	1.01505	1.03823	1.02967	0.928662	0.998821	0.992548	1.02494	1.02714	1.02732	1.03391	1.02785	1.02756	1.02862	1.03029	1.02818	1.02332	1.02471	1.00758	0.98661	0.992359	0.953811	0.958831	0.963647	0.956294	1.02809	0.995122	0.998102	0.990099
251	0.961578	1.04992	1.01398	1.03258	1.03479	1.03297	1.03432	1.044	1.03803	1.03323	1.03019	1.04732	1.0365	1.03331	1.03155	1.03236	1.02834	1.03306	1.02576	1.02508	1.01878	1.01688	1.04039	1.03179	0.930587	1.00057	0.994266	1.02681	1.02901	1.02921	1.03617	1.02972	1.02775	1.03035	1.03218	1.03009	1.02507	1.02704	1.00972	0.989278	0.994843	0.955797	0.961107	0.965808	0.958621	1.03027	0.997373	1.00032	0.992459
252	0.961616	1.04992	1.0149	1.03313	1.0356	1.03352	1.03508	1.04463	1.03874	1.03397	1.03088	1.04815	1.03781	1.03402	1.03197	1.0333	1.03016	1.03441	1.02648	1.02592	1.01958	1.0175	1.04114	1.0323	0.930903	1.00115	0.994963	1.02747	1.02995	1.02997	1.0367	1.0304	1.02961	1.03116	1.03286	1.03084	1.02562	1.02734	1.01014	0.989258	0.995082	0.956227	0.961308	0.965538	0.958688	1.03082	0.997743	1.00065	0.992687
253	0.963146	1.05157	1.0169	1.03455	1.03779	1.03538	1.03689	1.04617	1.03939	1.03522	1.03249	1.04907	1.03987	1.0356	1.03364	1.03494	1.03187	1.0364	1.02814	1.02757	1.02121	1.0193	1.0427	1.03419	0.932468	1.00297	0.996556	1.02913	1.03161	1.03166	1.03822	1.03227	1.03167	1.03271	1.03427	1.03235	1.02729	1.02924	1.01209	0.991843	0.996975	0.957366	0.96331	0.968148	0.961222	1.03263	1.00018	1.00304	0.994624
254	0.961933	1.05018	1.01609	1.03329	1.03615	1.03384	1.03511	1.04514	1.03909	1.03386	1.03098	1.04812	1.03768	1.03439	1.0322	1.03315	1.0299	1.03401	1.02646	1.0259	1.01973	1.0178	1.04113	1.0326	0.931481	1.00164	0.994993	1.02756	1.02973	1.03011	1.03672	1.03063	1.02894	1.0312	1.03287	1.03095	1.02585	1.02753	1.01046	0.990218	0.995381	0.956418	0.961597	0.96663	0.959474	1.03104	0.998371	1.00138	0.993402
255	0.963069	1.05184	1.01667	1.03477	1.03769	1.03537	1.03687	1.04673	1.04059	1.03572	1.0326	1.04985	1.03956	1.03583	1.03376	1.03518	1.03206	1.03612	1.02812	1.02774	1.02128	1.01937	1.04285	1.03426	0.932618	1.00308	0.996646	1.0293	1.03143	1.03185	1.03841	1.03234	1.03236	1.03294	1.03459	1.03247	1.02758	1.02943	1.01199	0.990971	0.997014	0.957749	0.963011	0.967703	0.960492	1.03253	0.99955	1.00281	0.994376
256	0.969757	1.06034	1.02467	1.0431	1.04633	1.04375	1.04516	1.05502	1.04842	1.04444	1.04083	1.05687	1.04865	1.04435	1.04222	1.04407	1.04118	1.04514	1.03661	1.03612	1.03003	1.02768	1.05148	1.04279	0.940381	1.01117	1.00503	1.03785	1.04005	1.04042	1.04683	1.04097	1.04168	1.04162	1.04295	1.04075	1.03598	1.03776	1.02104	0.998531	1.0049	0.965712	0.971212	0.975973	0.968381	1.04123	1.00801	1.01143	1.00283
257	0.967297	1.05551	1.02142	1.03771	1.04087	1.03833	1.0394	1.04774	1.04163	1.03709	1.03487	1.05112	1.04072	1.03827	1.03626	1.036	1.03206	1.03664	1.03071	1.02981	1.02351	1.02192	1.04557	1.03727	0.935523	1.00593	0.99925	1.03137	1.03388	1.03442	1.04042	1.0345	1.03003	1.03497	1.03701	1.03501	1.02972	1.03181	1.01509	0.995072	1.00021	0.960328	0.96605	0.971261	0.964303	1.03593	1.0033	1.00605	0.998271
258	0.963483	1.05227	1.01718	1.03505	1.03786	1.03572	1.03724	1.04704	1.04068	1.03595	1.03293	1.05001	1.03974	1.03628	1.03414	1.03501	1.03192	1.03619	1.0283	1.02797	1.02187	1.01958	1.04321	1.03469	0.933028	1.00331	0.996995	1.02954	1.03162	1.03224	1.03833	1.03236	1.03211	1.03311	1.03483	1.03277	1.02779	1.02956	1.01224	0.991367	0.997214	0.958122	0.963262	0.96809	0.960693	1.03283	0.99989	1.00284	0.994794
259	0.960905	1.04909	1.01469	1.0316	1.03475	1.03218	1.03348	1.04587	1.03814	1.03227	1.02918	1.04694	1.03521	1.03249	1.03063	1.03046	1.0273	1.03143	1.02493	1.02402	1.018	1.01623	1.03951	1.03104	0.930094	1	0.993342	1.02573	1.02807	1.0285	1.03471	1.02875	1.02706	1.02922	1.03118	1.02915	1.02409	1.02592	1.00884	0.989951	0.994197	0.955032	0.960127	0.966369	0.958736	1.02937	0.997324	1.00059	0.991883
260	0.962626	1.05086	1.0172	1.03386	1.03661	1.03462	1.03584	1.04431	1.03882	1.03451	1.03156	1.04794	1.03834	1.03502	1.03283	1.03384	1.0308	1.03481	1.02706	1.02665	1.02051	1.01829	1.04182	1.03318	0.931611	1.00219	0.995729	1.0282	1.03045	1.03082	1.03717	1.03133	1.02861	1.03171	1.0333	1.03139	1.02641	1.02829	1.01106	0.989703	0.996028	0.956619	0.962059	0.966359	0.959637	1.03189	0.998811	1.00162	0.99374
261	0.961462	1.05143	1.0178	1.0336	1.03608	1.03447	1.03491	1.03755	1.0347	1.03101	1.03	1.04308	1.03193	1.03252	1.03137	1.02822	1.02585	1.02908	1.02728	1.0262	1.01958	1.01817	1.04093	1.03342	0.931695	1.00233	0.99552	1.02722	1.02992	1.03046	1.0364	1.02914	1.01906	1.03035	1.03329	1.0313	1.02513	1.02818	1.01143	0.988259	0.996905	0.956256	0.961645	0.965644	0.958812	1.03172	0.998501	1	0.994107
262	0.963252	1.05211	1.01912	1.03472	1.03733	1.03554	1.03673	1.04497	1.03816	1.03403	1.03215	1.04773	1.03854	1.03499	1.03366	1.03416	1.0306	1.03494	1.02818	1.0272	1.02085	1.01924	1.04236	1.03428	0.932664	1.00309	0.996666	1.02914	1.03133	1.03158	1.03805	1.03233	1.02576	1.03289	1.03471	1.03232	1.02695	1.0291	1.01236	0.991853	0.997483	0.957308	0.963108	0.968565	0.961462	1.03302	1.00046	1.00308	0.995301
263	0.959964	1.0585	1.01542	1.04032	1.04139	1.03869	1.03835	1.0338	1.03378	1.03562	1.0333	1.03495	1.03879	1.03662	1.03641	1.03674	1.03437	1.03833	1.0309	1.0315	1.02574	1.02308	1.04571	1.03765	0.936196	1.00644	0.99964	1.03196	1.03465	1.03617	1.03993	1.03684	1.03535	1.03609	1.03745	1.03543	1.03042	1.03154	1.01632	0.996755	1.00235	0.962299	0.968749	0.973614	0.963156	1.03473	1.00264	1.00519	0.997673
264	0.962877	1.05034	1.01787	1.03279	1.03453	1.03327	1.03444	1.04414	1.03854	1.03278	1.03052	1.04829	1.03755	1.03337	1.03156	1.03301	1.02905	1.03388	1.02599	1.02501	1.0192	1.01706	1.04022	1.03224	0.932291	1.00106	0.994356	1.02721	1.02931	1.02936	1.03631	1.02993	1.02724	1.03063	1.03248	1.03038	1.02523	1.02697	1.01043	0.99231	0.994843	0.955969	0.960972	0.966359	0.959177	1.03096	0.998052	1.00069	0.994684
265	0.960847	1.04843	1.01528	1.03087	1.03304	1.03139	1.0328	1.04166	1.03676	1.03168	1.02899	1.04574	1.03596	1.03188	1.03005	1.03129	1.02777	1.03226	1.02438	1.02362	1.01773	1.01548	1.03858	1.03032	0.930652	0.99946	0.992945	1.02558	1.0278	1.02793	1.03446	1.02861	1.02612	1.02927	1.0307	1.02883	1.02404	1.02526	1.00843	0.989733	0.992687	0.954211	0.959426	0.963686	0.956868	1.02914	0.996147	0.99926	0.992518
266	0.961885	1.05065	1.01475	1.03274	1.03421	1.03326	1.03476	1.04538	1.03942	1.03364	1.03089	1.04628	1.03865	1.03372	1.03208	1.03411	1.03016	1.03502	1.02649	1.0256	1.01972	1.01722	1.04075	1.03225	0.932114	1.00136	0.994794	1.02769	1.0299	1.02986	1.03708	1.03033	1.03129	1.0313	1.03261	1.0308	1.02614	1.02698	1.01016	0.990535	0.994525	0.956026	0.961299	0.965615	0.958304	1.03094	0.997653	1.00105	0.993958
267	0.944934	1.03263	0.998022	1.01511	1.0179	1.01535	1.01715	1.03734	1.02723	1.01583	1.01411	1.0381	1.02591	1.01603	1.0148	1.02029	1.0194	1.02328	1.00928	1.00926	1.00254	1.0005	1.02286	1.01425	0.917558	0.983832	0.97782	1.0115	1.01303	1.01205	1.02154	1.01366	1.02318	1.01451	1.01611	1.01366	1.00914	1.00984	0.993511	0.982898	0.978074	0.940344	0.945322	0.95445	0.94623	1.01302	0.983576	0.987785	0.977859
268	0.959014	1.04982	1.01106	1.03296	1.0347	1.03333	1.03553	1.04687	1.0397	1.03465	1.0319	1.04956	1.04211	1.03424	1.0329	1.03769	1.03314	1.03826	1.02689	1.02632	1.01966	1.01748	1.04086	1.03235	0.932217	1.00132	0.995102	1.02868	1.03085	1.02992	1.03909	1.03123	1.03329	1.03227	1.03367	1.03131	1.02625	1.02738	1.01083	0.990921	0.994774	0.95661	0.961847	0.964795	0.957404	1.03075	0.996626	0.9998	0.99363
269	0.940071	1.03843	0.996626	1.01982	1.0233	1.01975	1.02107	1.02529	1.02439	1.01917	1.01626	1.02747	1.02973	1.01874	1.01841	1.02646	1.02491	1.0287	1.01362	1.01423	1.00763	1.00489	1.02674	1.01829	0.918898	0.987716	0.981601	1.01522	1.01716	1.01724	1.02495	1.01886	1.03097	1.01932	1.02015	1.01704	1.01194	1.01339	0.998232	0.980561	0.983635	0.944018	0.950307	0.955682	0.944641	1.01584	0.982898	0.985555	0.979474
270	0.954775	1.04356	1.01017	1.02483	1.02464	1.02496	1.02664	1.03838	1.03317	1.0262	1.02319	1.04114	1.03277	1.02621	1.02455	1.02836	1.02442	1.02964	1.01835	1.0178	1.01208	1.00906	1.03235	1.02386	0.925307	0.993442	0.987005	1.0203	1.02241	1.02202	1.0302	1.02313	1.02606	1.02402	1.02534	1.02328	1.01917	1.01893	1.00255	0.985289	0.985348	0.947811	0.953153	0.958046	0.951277	1.02321	0.990882	0.994048	0.98741
271	0.94874	1.04535	1.00316	1.02769	1.0282	1.02785	1.02807	1.0325	1.02547	1.02606	1.02356	1.03537	1.03077	1.02569	1.02491	1.02778	1.02633	1.02953	1.02021	1.02131	1.01415	1.01268	1.03524	1.02657	0.925751	0.995112	0.988951	1.02163	1.0239	1.0245	1.0292	1.0247	1.02863	1.02533	1.02683	1.02375	1.01768	1.02173	1.00662	0.989852	0.991734	0.952343	0.957605	0.965181	0.952838	1.02388	0.990872	0.991655	0.988003
272	0.952743	1.05141	1.00918	1.03478	1.03482	1.03513	1.03659	1.03455	1.03311	1.03453	1.03274	1.0444	1.04388	1.034	1.03416	1.04083	1.03676	1.04191	1.02836	1.02888	1.02133	1.01966	1.04306	1.03392	0.931248	1.00243	0.996656	1.03065	1.0325	1.03198	1.04002	1.03349	1.04077	1.03441	1.0356	1.0322	1.02569	1.02888	1.01368	0.990406	0.997094	0.958841	0.964399	0.963792	0.954106	1.03072	0.99364	0.995361	0.993412
273	0.952257	1.04405	1.00553	1.02862	1.03044	1.02912	1.03101	1.03886	1.03428	1.03004	1.02765	1.04532	1.03765	1.02989	1.02872	1.03311	1.02987	1.0344	1.02294	1.02257	1.01517	1.01366	1.03698	1.02798	0.926872	0.997174	0.99111	1.02464	1.02673	1.02605	1.03475	1.02711	1.0308	1.02826	1.02962	1.02716	1.02167	1.02319	1.00679	0.985033	0.990228	0.952695	0.957921	0.957931	0.951239	1.02537	0.990515	0.993352	0.9874
274	0.951087	1.04992	1.00769	1.03351	1.03494	1.03407	1.03505	1.02919	1.03001	1.0331	1.03076	1.03909	1.03971	1.03293	1.03249	1.03659	1.03418	1.03837	1.02737	1.0278	1.02017	1.01861	1.04158	1.03285	0.929833	1.00158	0.995401	1.02887	1.03106	1.03117	1.03771	1.03193	1.03688	1.03284	1.03406	1.03106	1.02437	1.02777	1.01226	0.98908	0.996606	0.957356	0.962896	0.963859	0.954231	1.02959	0.993392	0.993839	0.99108
275	0.953725	1.05262	1.01077	1.03652	1.03737	1.03664	1.038	1.03378	1.03343	1.0364	1.03368	1.04208	1.04348	1.03604	1.03557	1.04082	1.03755	1.04211	1.03002	1.03034	1.0228	1.02123	1.04431	1.03542	0.932496	1.00399	0.998042	1.03164	1.03407	1.03351	1.0414	1.0347	1.0402	1.03564	1.03735	1.03386	1.02706	1.03051	1.01542	0.991447	0.99915	0.95982	0.965876	0.966804	0.956667	1.03217	0.995948	0.996586	0.99374
276	0.961905	1.05705	1.01577	1.03895	1.04077	1.03877	1.03925	1.03119	1.03442	1.03695	1.03424	1.0387	1.04309	1.03709	1.03678	1.0409	1.03836	1.04253	1.03163	1.03225	1.02522	1.02333	1.04602	1.03773	0.935251	1.00617	0.99953	1.03281	1.03522	1.03588	1.04145	1.03721	1.04725	1.03724	1.03859	1.03543	1.02942	1.03214	1.01689	0.998152	1.00362	0.962906	0.969611	0.97452	0.962097	1.03414	1.00089	1.00167	0.997224
277	0.965451	1.06187	1.02041	1.04488	1.04631	1.04483	1.04512	1.03031	1.03647	1.04307	1.04003	1.03993	1.04745	1.04295	1.04264	1.0455	1.0431	1.04723	1.03784	1.03841	1.03104	1.02938	1.05207	1.04341	0.940645	1.01203	1.00563	1.03866	1.04131	1.04231	1.04734	1.04289	1.04737	1.04306	1.04464	1.04137	1.03553	1.03821	1.02313	1.00145	1.00903	0.969068	0.975261	0.978054	0.966233	1.04021	1.00571	1.00602	1.00312
278	0.961866	1.05923	1.01846	1.04229	1.04338	1.04318	1.04404	1.03158	1.03424	1.04149	1.03965	1.04033	1.04996	1.04137	1.04163	1.04698	1.04472	1.04914	1.0364	1.03685	1.02896	1.02733	1.05031	1.04176	0.937246	1.01019	1.00379	1.03787	1.04031	1.04003	1.04711	1.04172	1.04813	1.04226	1.04329	1.0402	1.03273	1.0364	1.02105	0.995649	1.00511	0.965296	0.971795	0.971086	0.961462	1.03803	1.00114	1.00135	0.99906
279	0.965779	1.06185	1.01831	1.04386	1.04559	1.04352	1.04358	1.03122	1.03688	1.0417	1.03864	1.03918	1.0459	1.042	1.04146	1.04394	1.04146	1.04576	1.03643	1.03699	1.03056	1.02823	1.05098	1.04252	0.939996	1.01092	1.00447	1.0374	1.03984	1.04103	1.04578	1.04197	1.04623	1.04186	1.04335	1.04027	1.03467	1.03706	1.02171	1.00163	1.00808	0.968071	0.974306	0.977937	0.966021	1.03927	1.00557	1.00657	1.00255
280	0.950887	1.04393	1.00374	1.02731	1.02988	1.02848	1.0301	1.04045	1.03451	1.02898	1.02672	1.04281	1.03591	1.0287	1.02765	1.03044	1.02891	1.0322	1.02224	1.02222	1.0148	1.01316	1.03623	1.02777	0.92626	0.996695	0.990555	1.02384	1.02608	1.02568	1.0332	1.02652	1.02724	1.02733	1.02869	1.0264	1.02094	1.02268	1.00576	0.981945	0.99111	0.952353	0.956514	0.959359	0.95141	1.02427	0.989644	0.992052	0.985299
281	0.94587	1.0453	1.00112	1.0283	1.0298	1.02929	1.03062	1.0323	1.02948	1.02881	1.02706	1.0421	1.03794	1.02842	1.02835	1.0336	1.03123	1.0358	1.02295	1.02309	1.01565	1.01405	1.03704	1.02815	0.925973	0.996965	0.99106	1.02495	1.02693	1.02631	1.03398	1.02779	1.03592	1.02869	1.02972	1.02679	1.0207	1.02327	1.00711	0.983262	0.991715	0.952981	0.958189	0.95816	0.949262	1.02495	0.988605	0.990297	0.98665
282	0.956648	1.05605	1.00738	1.03734	1.03871	1.03841	1.03797	1.03625	1.02496	1.03472	1.03303	1.03491	1.03418	1.03579	1.03431	1.03144	1.03096	1.03266	1.03059	1.03077	1.02433	1.02268	1.04543	1.03721	0.934046	1.00594	0.99946	1.03061	1.03362	1.03471	1.03735	1.03356	1.02138	1.03436	1.03636	1.03434	1.02778	1.03232	1.01581	0.989228	1.00182	0.959916	0.964255	0.967684	0.961203	1.03472	1.00061	1.00041	0.995411
283	0.957854	1.046	1.01201	1.02942	1.03236	1.02987	1.0316	1.04195	1.03597	1.03059	1.02776	1.04522	1.03535	1.0305	1.02858	1.03039	1.02763	1.03158	1.023	1.02242	1.01611	1.01396	1.03737	1.02884	0.927957	0.997782	0.991427	1.02424	1.02659	1.02633	1.03356	1.0269	1.02733	1.02773	1.02929	1.02727	1.02238	1.02374	1.0067	0.985792	0.991734	0.953019	0.958046	0.962655	0.955567	1.02717	0.994097	0.997064	0.98905
284	0.945955	1.04474	1.00534	1.02693	1.02744	1.02821	1.02885	1.03397	1.02475	1.02603	1.02468	1.04147	1.03492	1.02648	1.02596	1.02998	1.02899	1.03191	1.0216	1.02152	1.01448	1.01259	1.03484	1.02724	0.925094	0.996137	0.989812	1.02258	1.025	1.02503	1.0306	1.02588	1.03197	1.02669	1.02734	1.02514	1.01965	1.02232	1.00608	0.980512	0.991011	0.950317	0.954899	0.956791	0.951049	1.02422	0.990149	0.990446	0.985476
285	0.951819	1.04906	1.0101	1.03107	1.03176	1.03227	1.03328	1.03162	1.02628	1.03083	1.02932	1.03621	1.03952	1.03048	1.0306	1.03568	1.03479	1.03785	1.02566	1.02606	1.0188	1.01709	1.03924	1.03104	0.92831	0.99977	0.993591	1.02727	1.0295	1.02913	1.03536	1.03063	1.04362	1.0314	1.03206	1.02907	1.02245	1.02598	1.01109	0.989317	0.994585	0.955157	0.961039	0.9633	0.953487	1.02792	0.992766	0.993352	0.99002
286	0.952267	1.04429	1.00872	1.02729	1.0278	1.0286	1.02907	1.0387	1.03101	1.02626	1.02575	1.04169	1.03535	1.02697	1.02686	1.02966	1.02907	1.03226	1.02204	1.02218	1.01463	1.01314	1.03578	1.02756	0.92404	0.996397	0.990287	1.02356	1.02578	1.02517	1.03201	1.02679	1.03041	1.02724	1.02847	1.02558	1.01891	1.02234	1.00555	0.980512	0.9911	0.951001	0.955405	0.957413	0.950412	1.0239	0.989407	0.991784	0.98462
287	0.956619	1.04612	1.00962	1.02938	1.03218	1.02997	1.03164	1.03987	1.03573	1.03082	1.02818	1.04531	1.03696	1.03079	1.02914	1.03221	1.02919	1.03361	1.02322	1.02283	1.01604	1.01428	1.03755	1.02891	0.927836	0.998012	0.991734	1.02471	1.02699	1.02664	1.03428	1.02761	1.02994	1.02839	1.02987	1.02734	1.02252	1.02405	1.0068	0.984708	0.991645	0.95322	0.958486	0.961414	0.954412	1.02696	0.993114	0.996347	0.988427
288	0.957557	1.04685	1.01161	1.03012	1.03186	1.03054	1.03195	1.04128	1.03442	1.03086	1.02828	1.04416	1.03799	1.03122	1.02951	1.03366	1.02994	1.03495	1.02348	1.02299	1.01664	1.01441	1.03789	1.02913	0.92805	0.998351	0.992151	1.02508	1.02727	1.02714	1.03511	1.02807	1.03334	1.02861	1.03031	1.02782	1.02268	1.02439	1.00721	0.985151	0.992121	0.952953	0.958458	0.962347	0.955644	1.02783	0.994605	0.997613	0.989842
289	0.959599	1.04966	1.01089	1.03318	1.03554	1.03339	1.035	1.04378	1.03889	1.03444	1.03132	1.04833	1.04001	1.03431	1.03255	1.03636	1.03201	1.03708	1.02661	1.02607	1.01962	1.0175	1.04116	1.03231	0.930829	1.00122	0.994923	1.02816	1.0302	1.03018	1.03804	1.03091	1.03479	1.03145	1.03315	1.03097	1.0257	1.0273	1.01056	0.989337	0.995281	0.956237	0.961741	0.96491	0.95795	1.03044	0.996775	0.99971	0.99225
290	0.955749	1.04744	1.00707	1.0313	1.03274	1.0315	1.0332	1.04036	1.03551	1.03322	1.03007	1.04294	1.0414	1.03274	1.03152	1.03884	1.03335	1.03893	1.02534	1.02485	1.0185	1.01596	1.03929	1.03049	0.929155	0.99975	0.993481	1.02738	1.02924	1.02876	1.03785	1.03016	1.03448	1.0308	1.03233	1.02948	1.02442	1.02562	1.00877	0.984285	0.992627	0.954555	0.960175	0.961337	0.953982	1.02854	0.993203	0.996277	0.989614
291	0.954106	1.0435	1.0081	1.02724	1.02938	1.02763	1.0288	1.03946	1.0315	1.02803	1.0248	1.0395	1.03159	1.02817	1.02587	1.02798	1.02473	1.02836	1.0205	1.01989	1.01404	1.01176	1.035	1.02631	0.925566	0.99544	0.989149	1.02176	1.02379	1.02415	1.03042	1.02464	1.02378	1.02525	1.02676	1.02465	1.01975	1.02134	1.00429	0.983026	0.989149	0.950459	0.955883	0.960396	0.953067	1.02486	0.991893	0.995152	0.986956
292	0.942716	1.03391	0.996038	1.01817	1.02029	1.01886	1.02036	1.03309	1.02333	1.01983	1.01653	1.03078	1.0258	1.01934	1.01776	1.02197	1.01821	1.02269	1.01211	1.01178	1.00594	1.00339	1.02659	1.01789	0.918081	0.987242	0.981071	1.01373	1.0157	1.01557	1.02311	1.01612	1.01964	1.01697	1.01862	1.0165	1.01154	1.01275	0.996108	0.975193	0.981228	0.942735	0.948285	0.952962	0.944925	1.01619	0.98334	0.986857	0.978416
293	0.953553	1.04413	1.00893	1.02814	1.03109	1.0286	1.02972	1.04112	1.03273	1.02901	1.02558	1.041	1.03351	1.02883	1.0269	1.0295	1.02696	1.03071	1.02137	1.02098	1.0155	1.01286	1.03597	1.02747	0.926316	0.996277	0.990149	1.02276	1.02499	1.02508	1.03156	1.02557	1.02728	1.02621	1.02762	1.0256	1.02097	1.02235	1.00534	0.984876	0.99003	0.950925	0.957069	0.962376	0.954259	1.02599	0.993422	0.996775	0.987746
294	0.960453	1.04937	1.01374	1.03225	1.03509	1.03305	1.03451	1.04464	1.03791	1.03379	1.03067	1.04713	1.03801	1.03345	1.03183	1.03347	1.03041	1.03444	1.0259	1.02553	1.01929	1.01723	1.04061	1.03179	0.930605	1.00077	0.994515	1.02716	1.02928	1.02969	1.03626	1.03007	1.03134	1.03094	1.03238	1.03035	1.02539	1.02696	1.00968	0.988348	0.994595	0.955701	0.960886	0.965306	0.957988	1.03028	0.997004	1.00009	0.992052
295	0.961414	1.04966	1.01527	1.03287	1.03595	1.03365	1.03512	1.0447	1.0392	1.03417	1.03105	1.04827	1.03756	1.03416	1.03202	1.03296	1.02994	1.03387	1.02644	1.0259	1.01971	1.01751	1.041	1.03251	0.931015	1.00141	0.995072	1.02748	1.02973	1.03024	1.03654	1.03018	1.02925	1.03092	1.03272	1.03088	1.02578	1.02753	1.01034	0.989387	0.99547	0.956208	0.961539	0.965808	0.958812	1.03093	0.997673	1.00073	0.992776
296	0.965248	1.05621	1.01974	1.03965	1.04322	1.04063	1.04197	1.05243	1.04692	1.04152	1.03807	1.05601	1.04657	1.04113	1.03908	1.04196	1.03933	1.04303	1.0336	1.03325	1.02698	1.02486	1.04822	1.03953	0.937452	1.00825	1.0019	1.03516	1.03703	1.03729	1.04386	1.03767	1.04065	1.03832	1.03976	1.03788	1.03306	1.03429	1.0172	0.995281	1.00183	0.96279	0.968361	0.972126	0.964602	1.03768	1.00408	1.00749	0.998751
297	0.962607	1.0524	1.01676	1.03571	1.03887	1.03634	1.03783	1.04845	1.04149	1.03701	1.0336	1.05042	1.04173	1.03699	1.03488	1.03723	1.03434	1.03819	1.02926	1.02885	1.02295	1.02061	1.044	1.03527	0.933523	1.004	0.997952	1.03064	1.0327	1.033	1.03968	1.03342	1.03528	1.0342	1.03566	1.03368	1.0286	1.03019	1.01307	0.991972	0.997743	0.95864	0.964332	0.968972	0.961501	1.03366	1.00043	1.0039	0.995351
298	0.960674	1.04949	1.01424	1.03289	1.03582	1.03328	1.0349	1.04539	1.03884	1.03406	1.03079	1.04789	1.03794	1.03396	1.03198	1.03373	1.03065	1.03452	1.0264	1.0259	1.0196	1.01752	1.04091	1.03218	0.930931	1.00108	0.994794	1.02757	1.0296	1.0301	1.0365	1.03023	1.03113	1.03111	1.03257	1.03067	1.02578	1.02741	1.01004	0.989347	0.995042	0.955997	0.961491	0.966156	0.958678	1.03066	0.997663	1.00065	0.992528
299	0.956724	1.0473	1.01157	1.03046	1.03352	1.03091	1.03208	1.04318	1.03499	1.03146	1.02777	1.04277	1.03585	1.03156	1.02951	1.03186	1.02901	1.03264	1.02412	1.02376	1.01792	1.01537	1.03835	1.02995	0.929201	0.998961	0.992459	1.02529	1.02743	1.02756	1.03426	1.02811	1.02864	1.02894	1.03017	1.02821	1.02338	1.02477	1.00789	0.986995	0.993114	0.954164	0.959628	0.964968	0.956925	1.02845	0.996078	0.99962	0.991169
300	0.985132	1.07696	1.04067	1.05922	1.0631	1.06016	1.06138	1.07148	1.06772	1.06115	1.05783	1.07567	1.06471	1.06071	1.05858	1.06003	1.05854	1.06138	1.05321	1.05325	1.04663	1.04426	1.06799	1.05922	0.955309	1.02748	1.02104	1.05474	1.05663	1.0569	1.06304	1.05669	1.05291	1.05779	1.05924	1.0574	1.05249	1.05401	1.03639	1.01539	1.02036	0.981317	0.986532	0.990585	0.982849	1.05744	1.02337	1.02679	1.01765
301	0.976188	1.06759	1.03299	1.05067	1.0539	1.05105	1.05208	1.06235	1.05513	1.05162	1.04793	1.06281	1.05479	1.05151	1.04914	1.05044	1.0479	1.05153	1.04366	1.04349	1.03774	1.03512	1.05865	1.0502	0.947195	1.01902	1.01235	1.04468	1.04711	1.04729	1.05352	1.04785	1.04626	1.04858	1.05002	1.04825	1.04318	1.04533	1.0285	1.00505	1.01212	0.972641	0.977751	0.983547	0.975446	1.04869	1.01545	1.01902	1.01027
302	0.998621	1.09031	1.05459	1.0731	1.07607	1.07358	1.07511	1.08387	1.07836	1.07383	1.07058	1.08883	1.07771	1.07427	1.0718	1.07318	1.06969	1.07405	1.06615	1.0656	1.05871	1.05683	1.08104	1.072	0.965953	1.04085	1.03371	1.06614	1.06943	1.06985	1.07639	1.07032	1.0703	1.07092	1.07258	1.07084	1.06543	1.068	1.05077	1.0245	1.03235	0.992578	0.996995	1.00128	0.99363	1.07044	1.0354	1.03852	1.02991
303	0.973303	1.06346	1.02817	1.046	1.04835	1.04639	1.04734	1.05554	1.04945	1.04655	1.04327	1.05839	1.04962	1.04658	1.04437	1.04612	1.0433	1.04669	1.03953	1.03915	1.03317	1.03063	1.05369	1.04537	0.943282	1.01512	1.00838	1.04076	1.04247	1.04284	1.04919	1.04299	1.03826	1.04388	1.0454	1.04343	1.03798	1.04006	1.02321	1.00114	1.00705	0.967984	0.972768	0.977165	0.970057	1.04389	1.00989	1.01286	1.00582
304	0.966552	1.05682	1.0213	1.03971	1.04268	1.04046	1.04137	1.0508	1.04467	1.04099	1.03746	1.05272	1.04505	1.04073	1.03885	1.04061	1.03809	1.0416	1.03326	1.03282	1.02709	1.02463	1.04778	1.03941	0.937864	1.00804	1.00175	1.03434	1.03661	1.03685	1.04316	1.03711	1.03685	1.03789	1.03938	1.03754	1.03261	1.034	1.01726	0.995958	1.00198	0.962819	0.96809	0.972768	0.965325	1.03792	1.00453	1.00812	1.00009
305	0.963522	1.05211	1.0175	1.03525	1.0382	1.03586	1.03727	1.04563	1.0408	1.0363	1.03336	1.05006	1.04045	1.03632	1.03435	1.03587	1.03302	1.03704	1.02883	1.02843	1.02195	1.01978	1.04331	1.03476	0.933271	1.00359	0.997244	1.02993	1.03213	1.03247	1.03891	1.03267	1.03028	1.0333	1.03498	1.03291	1.02802	1.02971	1.01244	0.990812	0.997413	0.958333	0.963551	0.96749	0.960761	1.03316	0.99989	1.00286	0.995062
306	0.962347	1.05067	1.01499	1.03316	1.03688	1.0341	1.03522	1.04575	1.04074	1.03508	1.03158	1.04956	1.03824	1.03477	1.03237	1.03363	1.03138	1.03476	1.02698	1.0268	1.02061	1.0184	1.04176	1.03278	0.931844	1.0019	0.99544	1.02823	1.03037	1.03062	1.03693	1.03063	1.02893	1.03145	1.03304	1.03126	1.02655	1.02803	1.01058	0.989604	0.99545	0.956868	0.96177	0.966224	0.958956	1.03157	0.998331	1.00148	0.993491
[truncated: 563 more columns]
