# Supplementary material for: Computational analysis of dynamic allostery and control in the SARS-CoV-2 main protease
Source: J R Soc Interface. 2021 Jan 6;18(174):20200591. doi: 10.1098/rsif.2020.0591 (PMC7879766; doi:10.1098/rsif.2020.0591)
Supplement: 6lu7-2point-25-K2K1-4.00.xlsx [file rsif20200591supp11.xlsx]

## Sheet: Sheet1
	1	2	3	4	5	6	7	8	9	10	11	12	13	14	15	16	17	18	19	20	21	22	23	24	25	26	27	28	29	30	31	32	33	34	35	36	37	38	39	40	41	42	43	44	45	46	47	48	49
1	1.13362	1.12371	1.15464	1.13714	1.12991	1.131	1.12815	1.13828	1.15149	1.13379	1.13675	1.14771	1.13595	1.13142	1.1348	1.13906	1.13802	1.139	1.14151	1.14235	1.15033	1.14976	1.12297	1.13292	1.22586	1.1706	1.17872	1.14167	1.13856	1.13501	1.13395	1.13746	1.13752	1.13658	1.13526	1.13796	1.14111	1.13938	1.15311	1.1687	1.15994	1.20378	1.17153	1.18497	1.19097	1.13129	1.17918	1.16417	1.13822
2	1.12371	1.0225	1.05062	1.02637	1.02156	1.02089	1.018	1.02286	1.03571	1.02177	1.02541	1.03316	1.02345	1.02084	1.02308	1.02626	1.02579	1.0267	1.02948	1.0302	1.03781	1.03765	1.01317	1.02205	1.10643	1.05613	1.06345	1.02972	1.02698	1.02403	1.02177	1.02584	1.02521	1.02473	1.02376	1.02659	1.02903	1.02782	1.04018	1.05366	1.04631	1.08628	1.05723	1.06879	1.07179	1.02048	1.06234	1.04908	1.02533
3	1.15464	1.05062	1.05919	1.06088	1.05601	1.05678	1.05308	1.05593	1.0683	1.05609	1.06121	1.06658	1.05849	1.05583	1.05888	1.06167	1.06122	1.06256	1.06577	1.06657	1.07468	1.07415	1.04897	1.0584	1.14574	1.09362	1.10101	1.0658	1.06293	1.06017	1.05709	1.06229	1.06125	1.06094	1.06001	1.06274	1.06482	1.06425	1.07703	1.0917	1.08382	1.12463	1.09483	1.1072	1.11101	1.0572	1.10089	1.08704	1.06296
4	1.13714	1.02637	1.06088	1.03759	1.03318	1.03538	1.03321	1.03799	1.0494	1.03617	1.04004	1.04725	1.0382	1.03506	1.03769	1.04105	1.04059	1.04159	1.04439	1.04501	1.05297	1.05236	1.02779	1.03682	1.12249	1.07135	1.07894	1.04449	1.04162	1.03862	1.03641	1.04055	1.04002	1.03941	1.0384	1.04112	1.0439	1.04283	1.05503	1.06874	1.06138	1.10199	1.07251	1.08419	1.08697	1.03537	1.07749	1.06395	1.04025
5	1.12991	1.02156	1.05601	1.03318	1.02993	1.02858	1.02569	1.03243	1.04599	1.02931	1.03284	1.04336	1.03245	1.02748	1.03087	1.03573	1.03438	1.03543	1.03723	1.03788	1.04556	1.04498	1.02055	1.02941	1.11434	1.06361	1.07109	1.03772	1.0348	1.0312	1.03042	1.03358	1.03404	1.03285	1.03158	1.0341	1.03648	1.03523	1.04756	1.06099	1.05368	1.09423	1.06481	1.0764	1.07895	1.02766	1.06935	1.05603	1.03278
6	1.131	1.02089	1.05678	1.03538	1.02858	1.03062	1.02796	1.02973	1.04216	1.02928	1.03301	1.03949	1.03119	1.02827	1.03094	1.03419	1.03353	1.03455	1.03736	1.03807	1.04571	1.04521	1.02084	1.02981	1.11497	1.06415	1.07152	1.03758	1.03474	1.03171	1.0295	1.03361	1.03308	1.03277	1.03165	1.03426	1.03662	1.03579	1.04814	1.06156	1.05426	1.09447	1.06519	1.07711	1.08004	1.02831	1.0705	1.05701	1.03354
7	1.12815	1.018	1.05308	1.03321	1.02569	1.02796	1.02819	1.03271	1.04385	1.02958	1.03088	1.04368	1.03112	1.02635	1.02877	1.034	1.03263	1.03357	1.03545	1.03619	1.04348	1.0434	1.01877	1.02753	1.11277	1.06174	1.06963	1.03597	1.03274	1.02927	1.02864	1.03138	1.03172	1.03091	1.02945	1.03205	1.03484	1.03362	1.04542	1.05897	1.05223	1.09277	1.06313	1.07487	1.07703	1.02584	1.06755	1.05416	1.03062
8	1.13828	1.02286	1.05593	1.03799	1.03243	1.02973	1.03271	1.03125	1.04972	1.03559	1.03538	1.04371	1.03406	1.0316	1.03304	1.03693	1.03641	1.03667	1.03907	1.0403	1.04717	1.04735	1.02286	1.03124	1.11892	1.0659	1.07355	1.04032	1.03656	1.03259	1.03266	1.03434	1.03351	1.03404	1.03321	1.03573	1.03969	1.03777	1.04975	1.06515	1.0562	1.09865	1.06922	1.08096	1.08369	1.02992	1.07236	1.05935	1.03639
9	1.15149	1.03571	1.0683	1.0494	1.04599	1.04216	1.04385	1.04972	1.04414	1.04746	1.04771	1.05362	1.05215	1.04568	1.04841	1.05612	1.05432	1.05413	1.05386	1.05461	1.06018	1.06063	1.03624	1.04391	1.13251	1.07903	1.08816	1.0552	1.05188	1.04644	1.05041	1.04928	1.05203	1.05005	1.04859	1.05061	1.05503	1.05136	1.06297	1.07733	1.06949	1.11252	1.08211	1.09393	1.09541	1.04236	1.08467	1.07146	1.04774
10	1.13379	1.02177	1.05609	1.03617	1.02931	1.02928	1.02958	1.03559	1.04746	1.03134	1.03301	1.04425	1.03611	1.03102	1.03316	1.0403	1.03909	1.03881	1.03949	1.04026	1.04696	1.04676	1.02231	1.03072	1.11643	1.06544	1.07331	1.04033	1.03731	1.03291	1.03448	1.03509	1.03661	1.03507	1.03397	1.03631	1.03993	1.03728	1.04959	1.06268	1.05603	1.09668	1.06661	1.07875	1.0801	1.02905	1.07083	1.05734	1.03371
11	1.13675	1.02541	1.06121	1.04004	1.03284	1.03301	1.03088	1.03538	1.04771	1.03301	1.03477	1.04462	1.03578	1.03224	1.03513	1.03971	1.03893	1.03899	1.04194	1.04267	1.04977	1.04961	1.02536	1.03441	1.11942	1.06878	1.07637	1.0422	1.03957	1.03605	1.03534	1.03781	1.03746	1.03708	1.03603	1.03894	1.04182	1.04044	1.05262	1.06632	1.05923	1.09979	1.07009	1.08215	1.08453	1.03256	1.07475	1.0612	1.03749
12	1.14771	1.03316	1.06658	1.04725	1.04336	1.03949	1.04368	1.04371	1.05362	1.04425	1.04462	1.04098	1.04578	1.04219	1.04443	1.05086	1.04782	1.04988	1.05031	1.0512	1.05657	1.05707	1.03316	1.04075	1.12778	1.07489	1.08437	1.0512	1.04787	1.04293	1.04592	1.04512	1.0485	1.04646	1.04473	1.04717	1.0515	1.04821	1.06001	1.07368	1.06747	1.10882	1.07812	1.09047	1.09102	1.03852	1.08076	1.06745	1.04322
13	1.13595	1.02345	1.05849	1.0382	1.03245	1.03119	1.03112	1.03406	1.05215	1.03611	1.03578	1.04578	1.0333	1.0312	1.03509	1.03986	1.03677	1.03949	1.04186	1.04247	1.04916	1.04867	1.02423	1.03253	1.1184	1.06767	1.07583	1.04215	1.03924	1.0348	1.03623	1.03684	1.0372	1.03673	1.03595	1.0385	1.04228	1.03977	1.05191	1.06625	1.05914	1.09908	1.06866	1.08158	1.0828	1.03115	1.073	1.05988	1.03618
14	1.13142	1.02084	1.05583	1.03506	1.02748	1.02827	1.02635	1.0316	1.04568	1.03102	1.03224	1.04219	1.0312	1.03027	1.02997	1.03516	1.03196	1.03551	1.03816	1.03863	1.0455	1.04529	1.0207	1.02968	1.11511	1.06396	1.0718	1.03789	1.03567	1.03199	1.0309	1.033	1.03349	1.03262	1.03154	1.03437	1.03761	1.03579	1.04778	1.06099	1.05538	1.09579	1.06614	1.07866	1.07956	1.02778	1.06978	1.05661	1.03298
15	1.1348	1.02308	1.05888	1.03769	1.03087	1.03094	1.02877	1.03304	1.04841	1.03316	1.03513	1.04443	1.03509	1.02997	1.03305	1.03814	1.03728	1.03839	1.0404	1.04111	1.04818	1.04813	1.02349	1.03235	1.11772	1.06664	1.0746	1.04047	1.03812	1.03465	1.03416	1.03638	1.03651	1.03593	1.03475	1.03745	1.04052	1.0387	1.05075	1.06421	1.05825	1.09823	1.06833	1.08086	1.08247	1.03065	1.07277	1.05945	1.03582
16	1.13906	1.02626	1.06167	1.04105	1.03573	1.03419	1.034	1.03693	1.05612	1.0403	1.03971	1.05086	1.03986	1.03516	1.03814	1.03614	1.04078	1.04064	1.04491	1.04622	1.05223	1.05214	1.02769	1.03591	1.12232	1.07032	1.07882	1.04542	1.04173	1.03695	1.04079	1.03978	1.04093	1.04025	1.03916	1.042	1.04597	1.04258	1.05498	1.06925	1.06451	1.10315	1.07222	1.0864	1.08648	1.03392	1.0769	1.06322	1.03952
17	1.13802	1.02579	1.06122	1.04059	1.03438	1.03353	1.03263	1.03641	1.05432	1.03909	1.03893	1.04782	1.03677	1.03196	1.03728	1.04078	1.03557	1.03991	1.04281	1.04449	1.0516	1.05108	1.02629	1.03476	1.12126	1.06952	1.07777	1.04435	1.04009	1.03701	1.03789	1.0393	1.03966	1.03896	1.0381	1.04017	1.04498	1.04187	1.05391	1.06835	1.06167	1.10196	1.0712	1.08358	1.08538	1.03336	1.07552	1.06212	1.03847
18	1.139	1.0267	1.06256	1.04159	1.03543	1.03455	1.03357	1.03667	1.05413	1.03881	1.03899	1.04988	1.03949	1.03551	1.03839	1.04064	1.03991	1.03643	1.0442	1.04431	1.05254	1.05247	1.02724	1.03604	1.12223	1.06949	1.07808	1.04544	1.0411	1.03725	1.03862	1.04044	1.04038	1.03978	1.03878	1.04146	1.04543	1.04259	1.05487	1.06926	1.06302	1.10232	1.07207	1.08515	1.08632	1.03428	1.07683	1.0633	1.03966
19	1.14151	1.02948	1.06577	1.04439	1.03723	1.03736	1.03545	1.03907	1.05386	1.03949	1.04194	1.05031	1.04186	1.03816	1.0404	1.04491	1.04281	1.0442	1.03927	1.04609	1.05289	1.05445	1.02933	1.03938	1.12817	1.07147	1.07895	1.04536	1.04288	1.04076	1.03979	1.04244	1.04244	1.04195	1.04077	1.04328	1.04756	1.04444	1.05599	1.07064	1.06331	1.10475	1.07489	1.08662	1.0894	1.03723	1.07946	1.06615	1.0423
20	1.14235	1.0302	1.06657	1.04501	1.03788	1.03807	1.03619	1.0403	1.05461	1.04026	1.04267	1.0512	1.04247	1.03863	1.04111	1.04622	1.04449	1.04431	1.04609	1.04019	1.05191	1.05483	1.02997	1.04108	1.12767	1.07329	1.0838	1.048	1.04393	1.04174	1.04091	1.04357	1.04346	1.04279	1.04183	1.0443	1.04794	1.04594	1.0584	1.07229	1.06458	1.10421	1.07502	1.08739	1.08919	1.03784	1.08013	1.06688	1.04227
21	1.15033	1.03781	1.07468	1.05297	1.04556	1.04571	1.04348	1.04717	1.06018	1.04696	1.04977	1.05657	1.04916	1.0455	1.04818	1.05223	1.0516	1.05254	1.05289	1.05191	1.0475	1.06335	1.0416	1.04587	1.1285	1.07529	1.08605	1.05484	1.05299	1.0489	1.04726	1.05101	1.04966	1.04944	1.04877	1.05138	1.05483	1.05346	1.06519	1.07888	1.0702	1.11103	1.08231	1.09368	1.10149	1.04525	1.08852	1.07486	1.05076
22	1.14976	1.03765	1.07415	1.05236	1.04498	1.04521	1.0434	1.04735	1.06063	1.04676	1.04961	1.05707	1.04867	1.04529	1.04813	1.05214	1.05108	1.05247	1.05445	1.05483	1.06335	1.04736	1.03872	1.04457	1.13572	1.08097	1.08901	1.05442	1.0521	1.04883	1.04743	1.05097	1.05097	1.04988	1.04873	1.05121	1.05454	1.05359	1.06466	1.07871	1.06918	1.11169	1.07967	1.09252	1.10058	1.0449	1.08849	1.07438	1.0501
23	1.12297	1.01317	1.04897	1.02779	1.02055	1.02084	1.01877	1.02286	1.03624	1.02231	1.02536	1.03316	1.02423	1.0207	1.02349	1.02769	1.02629	1.02724	1.02933	1.02997	1.0416	1.03872	1.02279	1.02508	1.10816	1.05693	1.06265	1.02971	1.02727	1.02408	1.02288	1.02647	1.02664	1.02565	1.02419	1.02702	1.0301	1.02871	1.04087	1.05454	1.04685	1.0858	1.05638	1.06868	1.07425	1.02062	1.06248	1.04888	1.02537
24	1.13292	1.02205	1.0584	1.03682	1.02941	1.02981	1.02753	1.03124	1.04391	1.03072	1.03441	1.04075	1.03253	1.02968	1.03235	1.03591	1.03476	1.03604	1.03938	1.04108	1.04587	1.04457	1.02508	1.03185	1.11887	1.07053	1.07509	1.03772	1.03638	1.03273	1.03109	1.03536	1.03563	1.03437	1.03312	1.03595	1.03828	1.03794	1.04925	1.06293	1.05397	1.09288	1.06312	1.07533	1.08521	1.02985	1.07135	1.05674	1.03411
25	1.22586	1.10643	1.14574	1.12249	1.11434	1.11497	1.11277	1.11892	1.13251	1.11643	1.11942	1.12778	1.1184	1.11511	1.11772	1.12232	1.12126	1.12223	1.12817	1.12767	1.1285	1.13572	1.10816	1.11887	1.1168	1.14845	1.15707	1.12551	1.12204	1.11822	1.11684	1.12085	1.12091	1.11988	1.11821	1.12121	1.12405	1.12557	1.13438	1.15065	1.13586	1.15361	1.13886	1.1606	1.15572	1.11739	1.17073	1.16207	1.12229
26	1.1706	1.05613	1.09362	1.07135	1.06361	1.06415	1.06174	1.0659	1.07903	1.06544	1.06878	1.07489	1.06767	1.06396	1.06664	1.07032	1.06952	1.06949	1.07147	1.07329	1.07529	1.08097	1.05693	1.07053	1.14845	1.06635	1.09599	1.07286	1.06939	1.06691	1.06551	1.06935	1.06785	1.06785	1.06718	1.0695	1.07309	1.07138	1.08258	1.09651	1.0906	1.1263	1.10326	1.11447	1.12608	1.06456	1.10886	1.09471	1.07009
27	1.17872	1.06345	1.10101	1.07894	1.07109	1.07152	1.06963	1.07355	1.08816	1.07331	1.07637	1.08437	1.07583	1.0718	1.0746	1.07882	1.07777	1.07808	1.07895	1.0838	1.08605	1.08901	1.06265	1.07509	1.15707	1.09599	1.07368	1.07716	1.07863	1.07478	1.07404	1.07727	1.07696	1.0761	1.07503	1.07777	1.08143	1.08126	1.08866	1.10648	1.09691	1.13052	1.11817	1.12116	1.12518	1.07125	1.11439	1.10043	1.07617
28	1.14167	1.02972	1.0658	1.04449	1.03772	1.03758	1.03597	1.04032	1.0552	1.04033	1.0422	1.0512	1.04215	1.03789	1.04047	1.04542	1.04435	1.04544	1.04536	1.048	1.05484	1.05442	1.02971	1.03772	1.12551	1.07286	1.07716	1.03953	1.04443	1.04148	1.04104	1.04327	1.04304	1.04262	1.04151	1.04462	1.04784	1.04568	1.0571	1.07111	1.06392	1.10671	1.07501	1.08645	1.08931	1.03729	1.0796	1.06603	1.04239
29	1.13856	1.02698	1.06293	1.04162	1.0348	1.03474	1.03274	1.03656	1.05188	1.03731	1.03957	1.04787	1.03924	1.03567	1.03812	1.04173	1.04009	1.0411	1.04288	1.04393	1.05299	1.0521	1.02727	1.03638	1.12204	1.06939	1.07863	1.04443	1.03669	1.03805	1.03711	1.04042	1.0405	1.04006	1.03959	1.03971	1.0436	1.04068	1.05485	1.06927	1.06174	1.10205	1.07184	1.08398	1.08623	1.03431	1.07646	1.06306	1.03913
30	1.13501	1.02403	1.06017	1.03862	1.0312	1.03171	1.02927	1.03259	1.04644	1.03291	1.03605	1.04293	1.0348	1.03199	1.03465	1.03695	1.03701	1.03725	1.04076	1.04174	1.0489	1.04883	1.02408	1.03273	1.11822	1.06691	1.07478	1.04148	1.03805	1.0336	1.03345	1.03623	1.03672	1.03641	1.03515	1.03831	1.04072	1.03845	1.05268	1.06511	1.05798	1.0988	1.0684	1.08042	1.08317	1.03125	1.07359	1.06013	1.0359
31	1.13395	1.02177	1.05709	1.03641	1.03042	1.0295	1.02864	1.03266	1.05041	1.03448	1.03534	1.04592	1.03623	1.0309	1.03416	1.04079	1.03789	1.03862	1.03979	1.04091	1.04726	1.04743	1.02288	1.03109	1.11684	1.06551	1.07404	1.04104	1.03711	1.03345	1.03171	1.03755	1.0371	1.0357	1.03485	1.03673	1.04154	1.03789	1.04994	1.06419	1.05781	1.09735	1.06688	1.07944	1.08101	1.02938	1.07149	1.05788	1.03436
32	1.13746	1.02584	1.06229	1.04055	1.03358	1.03361	1.03138	1.03434	1.04928	1.03509	1.03781	1.04512	1.03684	1.033	1.03638	1.03978	1.0393	1.04044	1.04244	1.04357	1.05101	1.05097	1.02647	1.03536	1.12085	1.06935	1.07727	1.04327	1.04042	1.03623	1.03755	1.03566	1.03799	1.0384	1.03725	1.0393	1.04214	1.04108	1.0534	1.06753	1.06168	1.10124	1.07122	1.0839	1.08591	1.03351	1.07611	1.06277	1.03882
33	1.13752	1.02521	1.06125	1.04002	1.03404	1.03308	1.03172	1.03351	1.05203	1.03661	1.03746	1.0485	1.0372	1.03349	1.03651	1.04093	1.03966	1.04038	1.04244	1.04346	1.04966	1.05097	1.02664	1.03563	1.12091	1.06785	1.07696	1.04304	1.0405	1.03672	1.0371	1.03799	1.03517	1.03811	1.03707	1.0398	1.04321	1.04161	1.05338	1.06815	1.06371	1.10231	1.07254	1.08402	1.08581	1.033	1.07605	1.0627	1.0395
34	1.13658	1.02473	1.06094	1.03941	1.03285	1.03277	1.03091	1.03404	1.05005	1.03507	1.03708	1.04646	1.03673	1.03262	1.03593	1.04025	1.03896	1.03978	1.04195	1.04279	1.04944	1.04988	1.02565	1.03437	1.11988	1.06785	1.0761	1.04262	1.04006	1.03641	1.0357	1.0384	1.03811	1.03471	1.03612	1.03926	1.04267	1.04051	1.05242	1.06676	1.06121	1.10054	1.07047	1.08322	1.08499	1.03253	1.07516	1.06169	1.03809
35	1.13526	1.02376	1.06001	1.0384	1.03158	1.03165	1.02945	1.03321	1.04859	1.03397	1.03603	1.04473	1.03595	1.03154	1.03475	1.03916	1.0381	1.03878	1.04077	1.04183	1.04877	1.04873	1.02419	1.03312	1.11821	1.06718	1.07503	1.04151	1.03959	1.03515	1.03485	1.03725	1.03707	1.03612	1.03358	1.03759	1.04087	1.03999	1.05147	1.06572	1.05982	1.09879	1.06873	1.0817	1.08334	1.03151	1.07381	1.06009	1.03684
36	1.13796	1.02659	1.06274	1.04112	1.0341	1.03426	1.03205	1.03573	1.05061	1.03631	1.03894	1.04717	1.0385	1.03437	1.03745	1.042	1.04017	1.04146	1.04328	1.0443	1.05138	1.05121	1.02702	1.03595	1.12121	1.0695	1.07777	1.04462	1.03971	1.03831	1.03673	1.0393	1.0398	1.03926	1.03759	1.03641	1.04405	1.04048	1.05441	1.06877	1.06132	1.10096	1.07156	1.08348	1.08576	1.03413	1.07607	1.06267	1.03905
37	1.14111	1.02903	1.06482	1.0439	1.03648	1.03662	1.03484	1.03969	1.05503	1.03993	1.04182	1.0515	1.04228	1.03761	1.04052	1.04597	1.04498	1.04543	1.04756	1.04794	1.05483	1.05454	1.0301	1.03828	1.12405	1.07309	1.08143	1.04784	1.0436	1.04072	1.04154	1.04214	1.04321	1.04267	1.04087	1.04405	1.03891	1.04353	1.05733	1.07238	1.06611	1.10541	1.0746	1.0866	1.08766	1.03656	1.07835	1.06522	1.04078
38	1.13938	1.02782	1.06425	1.04283	1.03523	1.03579	1.03362	1.03777	1.05136	1.03728	1.04044	1.04821	1.03977	1.03579	1.0387	1.04258	1.04187	1.04259	1.04444	1.04594	1.05346	1.05359	1.02871	1.03794	1.12557	1.07138	1.08126	1.04568	1.04068	1.03845	1.03789	1.04108	1.04161	1.04051	1.03999	1.04048	1.04353	1.03789	1.05721	1.07014	1.06979	1.10451	1.07184	1.08528	1.09016	1.03569	1.07847	1.06509	1.04023
39	1.15311	1.04018	1.07703	1.05503	1.04756	1.04814	1.04542	1.04975	1.06297	1.04959	1.05262	1.06001	1.05191	1.04778	1.05075	1.05498	1.05391	1.05487	1.05599	1.0584	1.06519	1.06466	1.04087	1.04925	1.13438	1.08258	1.08866	1.0571	1.05485	1.05268	1.04994	1.0534	1.05338	1.05242	1.05147	1.05441	1.05733	1.05721	1.05005	1.10251	1.07527	1.11296	1.08681	1.09796	1.0993	1.04785	1.08762	1.07641	1.04817
40	1.1687	1.05366	1.0917	1.06874	1.06099	1.06156	1.05897	1.06515	1.07733	1.06268	1.06632	1.07368	1.06625	1.06099	1.06421	1.06925	1.06835	1.06926	1.07064	1.07229	1.07888	1.07871	1.05454	1.06293	1.15065	1.09651	1.10648	1.07111	1.06927	1.06511	1.06419	1.06753	1.06815	1.06676	1.06572	1.06877	1.07238	1.07014	1.10251	1.06364	1.08989	1.12758	1.09672	1.11147	1.12559	1.06267	1.11258	1.09598	1.07089
41	1.15994	1.04631	1.08382	1.06138	1.05368	1.05426	1.05223	1.0562	1.06949	1.05603	1.05923	1.06747	1.05914	1.05538	1.05825	1.06451	1.06167	1.06302	1.06331	1.06458	1.0702	1.06918	1.04685	1.05397	1.13586	1.0906	1.09691	1.06392	1.06174	1.05798	1.05781	1.06168	1.06371	1.06121	1.05982	1.06132	1.06611	1.06979	1.07527	1.08989	1.05633	1.10999	1.08439	1.08929	1.11341	1.05437	1.10232	1.08547	1.06496
42	1.20378	1.08628	1.12463	1.10199	1.09423	1.09447	1.09277	1.09865	1.11252	1.09668	1.09979	1.10882	1.09908	1.09579	1.09823	1.10315	1.10196	1.10232	1.10475	1.10421	1.11103	1.11169	1.0858	1.09288	1.15361	1.1263	1.13052	1.10671	1.10205	1.0988	1.09735	1.10124	1.10231	1.10054	1.09879	1.10096	1.10541	1.10451	1.11296	1.12758	1.10999	1.09657	1.14267	1.13886	1.1438	1.09422	1.15083	1.12758	1.1017
43	1.17153	1.05723	1.09483	1.07251	1.06481	1.06519	1.06313	1.06922	1.08211	1.06661	1.07009	1.07812	1.06866	1.06614	1.06833	1.07222	1.0712	1.07207	1.07489	1.07502	1.08231	1.07967	1.05638	1.06312	1.13886	1.10326	1.11817	1.07501	1.07184	1.0684	1.06688	1.07122	1.07254	1.07047	1.06873	1.07156	1.0746	1.07184	1.08681	1.09672	1.08439	1.14267	1.06719	1.12728	1.12479	1.06795	1.10757	1.09517	1.07061
44	1.18497	1.06879	1.1072	1.08419	1.0764	1.07711	1.07487	1.08096	1.09393	1.07875	1.08215	1.09047	1.08158	1.07866	1.08086	1.0864	1.08358	1.08515	1.08662	1.08739	1.09368	1.09252	1.06868	1.07533	1.1606	1.11447	1.12116	1.08645	1.08398	1.08042	1.07944	1.0839	1.08402	1.08322	1.0817	1.08348	1.0866	1.08528	1.09796	1.11147	1.08929	1.13886	1.12728	1.07907	1.12324	1.07967	1.11506	1.10466	1.07764
45	1.19097	1.07179	1.11101	1.08697	1.07895	1.08004	1.07703	1.08369	1.09541	1.0801	1.08453	1.09102	1.0828	1.07956	1.08247	1.08648	1.08538	1.08632	1.0894	1.08919	1.10149	1.10058	1.07425	1.08521	1.15572	1.12608	1.12518	1.08931	1.08623	1.08317	1.08101	1.08591	1.08581	1.08499	1.08334	1.08576	1.08766	1.09016	1.0993	1.12559	1.11341	1.1438	1.12479	1.12324	1.08176	1.08173	1.10959	1.10475	1.09324
46	1.13129	1.02048	1.0572	1.03537	1.02766	1.02831	1.02584	1.02992	1.04236	1.02905	1.03256	1.03852	1.03115	1.02778	1.03065	1.03392	1.03336	1.03428	1.03723	1.03784	1.04525	1.0449	1.02062	1.02985	1.11739	1.06456	1.07125	1.03729	1.03431	1.03125	1.02938	1.03351	1.033	1.03253	1.03151	1.03413	1.03656	1.03569	1.04785	1.06267	1.05437	1.09422	1.06795	1.07967	1.08173	1.0304	1.06906	1.05623	1.034
47	1.17918	1.06234	1.10089	1.07749	1.06935	1.0705	1.06755	1.07236	1.08467	1.07083	1.07475	1.08076	1.073	1.06978	1.07277	1.0769	1.07552	1.07683	1.07946	1.08013	1.08852	1.08849	1.06248	1.07135	1.17073	1.10886	1.11439	1.0796	1.07646	1.07359	1.07149	1.07611	1.07605	1.07516	1.07381	1.07607	1.07835	1.07847	1.08762	1.11258	1.10232	1.15083	1.10757	1.11506	1.10959	1.06906	1.07213	1.08189	1.07822
48	1.16417	1.04908	1.08704	1.06395	1.05603	1.05701	1.05416	1.05935	1.07146	1.05734	1.0612	1.06745	1.05988	1.05661	1.05945	1.06322	1.06212	1.0633	1.06615	1.06688	1.07486	1.07438	1.04888	1.05674	1.16207	1.09471	1.10043	1.06603	1.06306	1.06013	1.05788	1.06277	1.0627	1.06169	1.06009	1.06267	1.06522	1.06509	1.07641	1.09598	1.08547	1.12758	1.09517	1.10466	1.10475	1.05623	1.08189	1.05888	1.06855
49	1.13822	1.02533	1.06296	1.04025	1.03278	1.03354	1.03062	1.03639	1.04774	1.03371	1.03749	1.04322	1.03618	1.03298	1.03582	1.03952	1.03847	1.03966	1.0423	1.04227	1.05076	1.0501	1.02537	1.03411	1.12229	1.07009	1.07617	1.04239	1.03913	1.0359	1.03436	1.03882	1.0395	1.03809	1.03684	1.03905	1.04078	1.04023	1.04817	1.07089	1.06496	1.1017	1.07061	1.07764	1.09324	1.034	1.07822	1.06855	1.03513
50	1.18456	1.0679	1.10653	1.08337	1.07585	1.0761	1.0734	1.07846	1.09081	1.0768	1.08015	1.08731	1.0786	1.0758	1.07824	1.0817	1.08094	1.08198	1.08504	1.08578	1.09371	1.09353	1.06807	1.07804	1.16531	1.11365	1.12028	1.08525	1.08225	1.07919	1.07698	1.08122	1.08061	1.0803	1.07917	1.0819	1.08444	1.0842	1.09467	1.1181	1.10686	1.14392	1.11177	1.11833	1.1348	1.07656	1.11249	1.10317	1.08887
51	1.11358	1.00198	1.03899	1.0162	1.00859	1.00967	1.00651	1.01061	1.02146	1.00942	1.01303	1.01784	1.01137	1.00881	1.01159	1.01462	1.01427	1.0155	1.01807	1.01935	1.0263	1.02669	1.00206	1.01227	1.09651	1.04494	1.05143	1.01834	1.01558	1.0127	1.01028	1.01444	1.01415	1.01404	1.01281	1.01503	1.01744	1.01801	1.02982	1.05001	1.04083	1.07468	1.04643	1.06261	1.06978	1.01047	1.05733	1.04042	1.0173
52	1.14182	1.03002	1.06693	1.04498	1.03772	1.03797	1.03547	1.03997	1.05241	1.03876	1.04197	1.0489	1.04078	1.03751	1.04011	1.04354	1.04272	1.04385	1.04638	1.04708	1.05437	1.0539	1.02939	1.03818	1.12095	1.07342	1.08172	1.04704	1.04382	1.0406	1.03902	1.04271	1.04237	1.04196	1.0409	1.04364	1.04612	1.0448	1.05783	1.07372	1.06251	1.10151	1.07319	1.08427	1.08684	1.03845	1.07919	1.06387	1.04159
53	1.14054	1.02886	1.06551	1.04378	1.03609	1.03683	1.03419	1.03765	1.0505	1.03756	1.04105	1.04724	1.03938	1.03625	1.03902	1.04213	1.04174	1.04269	1.04543	1.04648	1.05377	1.05411	1.02914	1.03798	1.12351	1.07243	1.08017	1.04572	1.04289	1.03975	1.03791	1.0417	1.04134	1.04091	1.03964	1.04256	1.04508	1.04422	1.05614	1.07052	1.06256	1.10333	1.07377	1.08792	1.08999	1.03666	1.08054	1.06578	1.04127
54	1.13687	1.02525	1.06224	1.03977	1.03227	1.03309	1.03033	1.03467	1.04703	1.03335	1.03725	1.04358	1.03618	1.03207	1.03518	1.03919	1.03807	1.03971	1.042	1.04292	1.04988	1.05088	1.02549	1.0354	1.11678	1.06962	1.07752	1.04175	1.03896	1.03537	1.03438	1.03841	1.03857	1.03761	1.03628	1.03893	1.04118	1.03952	1.05365	1.07676	1.06408	1.10181	1.07131	1.08337	1.08447	1.03353	1.07476	1.06213	1.04055
55	1.13551	1.02446	1.06087	1.03916	1.0319	1.03229	1.02975	1.03438	1.04729	1.03327	1.03655	1.0436	1.03534	1.03178	1.03443	1.03792	1.0375	1.03834	1.041	1.04198	1.04946	1.0489	1.02462	1.03364	1.11976	1.06793	1.07573	1.04105	1.03828	1.03521	1.03364	1.03722	1.0368	1.03619	1.03502	1.03818	1.04033	1.03957	1.05107	1.06564	1.05799	1.09886	1.06955	1.08408	1.08425	1.03202	1.07448	1.061	1.03681
56	1.14872	1.03627	1.07325	1.05143	1.04377	1.04439	1.04191	1.04647	1.06	1.0458	1.04874	1.05684	1.04772	1.04477	1.04726	1.05108	1.04987	1.05114	1.05345	1.05424	1.06156	1.06243	1.03634	1.04522	1.13018	1.08113	1.08866	1.05339	1.05068	1.0474	1.0459	1.05001	1.0502	1.04916	1.04794	1.05052	1.05315	1.05188	1.0634	1.07805	1.06636	1.10949	1.07907	1.08644	1.09564	1.04407	1.0851	1.07152	1.04722
57	1.17249	1.05805	1.09544	1.07354	1.06614	1.06637	1.06468	1.07221	1.08514	1.06887	1.07115	1.0813	1.07071	1.0677	1.06958	1.07445	1.07262	1.07373	1.07535	1.07593	1.08214	1.07899	1.05697	1.06474	1.16028	1.10122	1.11158	1.07601	1.07284	1.06896	1.06854	1.072	1.07333	1.07173	1.06995	1.07267	1.07547	1.07386	1.08566	1.09852	1.08054	1.14073	1.09329	1.10186	1.12196	1.0654	1.11078	1.09478	1.06783
58	1.14911	1.03618	1.07263	1.05118	1.0438	1.04425	1.04216	1.04944	1.06295	1.04679	1.04882	1.05826	1.0488	1.04425	1.04704	1.05194	1.05046	1.05147	1.05288	1.05474	1.06114	1.06041	1.03569	1.04507	1.13032	1.07992	1.08836	1.05387	1.05097	1.04665	1.04676	1.04955	1.05008	1.04927	1.04798	1.05045	1.05286	1.05175	1.06322	1.07384	1.06375	1.11043	1.07774	1.09518	1.09457	1.04426	1.08409	1.07113	1.04844
59	1.14519	1.03317	1.06989	1.04822	1.04078	1.0413	1.03909	1.04312	1.0566	1.04256	1.04565	1.05324	1.0448	1.04128	1.04382	1.04808	1.04691	1.04773	1.05029	1.05079	1.05787	1.05774	1.03301	1.04175	1.12788	1.07749	1.08502	1.05044	1.04747	1.04447	1.04298	1.04697	1.0469	1.04582	1.04469	1.04728	1.05015	1.04906	1.06084	1.07456	1.06475	1.10716	1.07778	1.08751	1.0926	1.04067	1.08304	1.0691	1.04575
60	1.1411	1.02938	1.06609	1.04433	1.03681	1.03741	1.03505	1.04038	1.05364	1.03881	1.04212	1.05005	1.04095	1.03768	1.04004	1.04407	1.04313	1.04413	1.04645	1.04712	1.05457	1.05476	1.02953	1.03842	1.12432	1.07371	1.08157	1.0467	1.04384	1.04043	1.03912	1.04282	1.04294	1.04206	1.04076	1.04326	1.04597	1.04472	1.05709	1.07122	1.06114	1.10424	1.07455	1.08331	1.08841	1.03732	1.07815	1.06502	1.04198
61	1.14442	1.03217	1.06868	1.04693	1.03941	1.03996	1.03744	1.04126	1.05479	1.04107	1.04448	1.0517	1.04312	1.04007	1.04275	1.04636	1.0453	1.04649	1.04897	1.04962	1.057	1.05665	1.03139	1.04008	1.12652	1.07679	1.08381	1.04929	1.04632	1.04299	1.0418	1.04532	1.04552	1.04444	1.04321	1.04593	1.04858	1.04732	1.05945	1.07431	1.06428	1.10679	1.0773	1.08938	1.09211	1.03969	1.0812	1.0678	1.04437
62	1.16183	1.04767	1.08514	1.06272	1.05563	1.05592	1.05344	1.0567	1.07119	1.05733	1.06026	1.06833	1.05939	1.05642	1.05892	1.06306	1.062	1.06314	1.06508	1.06755	1.07325	1.07195	1.04723	1.05563	1.13878	1.09271	1.10004	1.06575	1.06282	1.05927	1.05804	1.06156	1.06208	1.06101	1.05979	1.06233	1.06541	1.06361	1.0756	1.08796	1.08066	1.1213	1.08951	1.10397	1.10778	1.05569	1.09713	1.08376	1.06115
63	1.15243	1.039	1.07571	1.05371	1.04665	1.04704	1.04477	1.04752	1.06246	1.04865	1.05152	1.0594	1.05043	1.04721	1.04971	1.05361	1.05273	1.05392	1.05596	1.05769	1.06497	1.06382	1.03889	1.04771	1.13413	1.08335	1.09137	1.05657	1.05374	1.05041	1.04906	1.05209	1.05203	1.05168	1.05045	1.05347	1.05615	1.05486	1.06673	1.08179	1.07299	1.11494	1.08433	1.09608	1.09904	1.04668	1.08814	1.07497	1.05151
64	1.15148	1.03872	1.0757	1.05361	1.04622	1.04667	1.0443	1.04832	1.06212	1.04817	1.05124	1.05881	1.05023	1.04691	1.04951	1.05331	1.05286	1.05346	1.05579	1.0587	1.06389	1.06403	1.03803	1.04758	1.13211	1.08276	1.09122	1.05679	1.05319	1.04984	1.04863	1.05202	1.05209	1.05139	1.05025	1.05299	1.05592	1.05407	1.066	1.07963	1.07238	1.11362	1.08244	1.09572	1.09831	1.0464	1.08798	1.07482	1.05104
65	1.13211	1.02153	1.05788	1.03618	1.02876	1.02927	1.02701	1.03079	1.04416	1.0305	1.03371	1.0411	1.03236	1.02949	1.03174	1.03546	1.03455	1.03537	1.03796	1.03779	1.04698	1.04529	1.023	1.0262	1.11465	1.06524	1.07226	1.0382	1.03534	1.03229	1.0309	1.03471	1.03476	1.03394	1.0326	1.03524	1.03849	1.03695	1.04883	1.06312	1.0542	1.09344	1.06447	1.07948	1.08042	1.02898	1.07064	1.05713	1.03404
66	1.13876	1.0274	1.06382	1.04232	1.03485	1.03531	1.03299	1.03715	1.05063	1.03666	1.03983	1.04736	1.03884	1.03522	1.03808	1.04201	1.04083	1.04206	1.04344	1.04422	1.0505	1.05051	1.03049	1.0353	1.1208	1.07111	1.07758	1.04447	1.04148	1.03831	1.03685	1.04064	1.04091	1.03978	1.03852	1.04122	1.04428	1.0428	1.05499	1.06811	1.05927	1.09911	1.07135	1.08334	1.08669	1.03499	1.07625	1.06319	1.03984
67	1.14598	1.03393	1.0706	1.04898	1.04124	1.04184	1.03939	1.04369	1.05688	1.04294	1.04569	1.05315	1.04477	1.04179	1.04444	1.04818	1.04746	1.04852	1.0513	1.05214	1.05762	1.0548	1.03398	1.0419	1.12785	1.07818	1.08502	1.05077	1.04786	1.04498	1.04334	1.04728	1.04685	1.04602	1.04515	1.04772	1.05084	1.04876	1.06084	1.07496	1.06531	1.10633	1.07951	1.09032	1.09305	1.04118	1.08285	1.06938	1.04629
68	1.1418	1.03003	1.06651	1.04472	1.03745	1.03768	1.03538	1.03864	1.05228	1.03898	1.04188	1.04865	1.04091	1.03745	1.04012	1.04422	1.04324	1.04345	1.04383	1.04548	1.05261	1.05381	1.03031	1.0401	1.1245	1.07092	1.08147	1.04752	1.04349	1.0408	1.03917	1.04254	1.04171	1.04172	1.04083	1.04304	1.04689	1.04473	1.05723	1.0709	1.06339	1.10446	1.07515	1.08689	1.0892	1.03742	1.07964	1.06622	1.0425
69	1.14106	1.02911	1.06524	1.04376	1.0371	1.03695	1.03503	1.03889	1.05368	1.03906	1.04126	1.04976	1.04113	1.03711	1.04003	1.04471	1.04341	1.04334	1.04445	1.04489	1.05252	1.05364	1.02981	1.03855	1.12477	1.07163	1.08017	1.04726	1.04357	1.04044	1.03948	1.04225	1.04208	1.04151	1.04039	1.04292	1.04649	1.04488	1.05688	1.07061	1.06316	1.1047	1.07492	1.08672	1.08843	1.03669	1.07881	1.0655	1.04166
70	1.13677	1.02526	1.0613	1.03984	1.03297	1.0329	1.03098	1.03482	1.04942	1.03496	1.03718	1.04545	1.03698	1.03304	1.0358	1.03976	1.0374	1.03875	1.04125	1.04271	1.04998	1.05004	1.02535	1.03411	1.11989	1.06801	1.07603	1.0428	1.03971	1.03628	1.0356	1.03828	1.03805	1.03757	1.03643	1.03923	1.04249	1.04049	1.05274	1.06659	1.05952	1.09982	1.07019	1.08197	1.08421	1.03273	1.07473	1.06117	1.03771
71	1.13454	1.02321	1.05937	1.03793	1.03099	1.03109	1.02906	1.03299	1.04751	1.03308	1.03578	1.04367	1.0353	1.03084	1.034	1.03827	1.03714	1.03789	1.03981	1.04155	1.0481	1.04803	1.02357	1.03239	1.1175	1.06691	1.07429	1.04089	1.03786	1.03452	1.03359	1.0366	1.03666	1.03574	1.03468	1.03735	1.04044	1.03857	1.05085	1.06418	1.05721	1.09746	1.06801	1.07969	1.08213	1.03064	1.07263	1.05927	1.03591
72	1.13365	1.02269	1.05874	1.03725	1.02995	1.03049	1.02846	1.03182	1.04541	1.03164	1.0348	1.04204	1.03397	1.03028	1.0331	1.03685	1.03596	1.03702	1.03944	1.04017	1.04744	1.04706	1.02276	1.03168	1.11679	1.06622	1.07376	1.03979	1.03698	1.03349	1.03247	1.03575	1.03552	1.03493	1.03381	1.03653	1.03915	1.03784	1.0501	1.06366	1.05633	1.0967	1.06713	1.07887	1.08162	1.03008	1.07206	1.05877	1.03522
73	1.13373	1.02292	1.05896	1.03752	1.03023	1.03077	1.02833	1.03207	1.04605	1.03202	1.03485	1.04271	1.03429	1.03034	1.0333	1.03731	1.03648	1.03745	1.03962	1.04039	1.0475	1.04738	1.02306	1.03181	1.11693	1.06625	1.07386	1.04029	1.03712	1.03392	1.03278	1.03598	1.03581	1.03506	1.03418	1.03657	1.03944	1.03789	1.05029	1.06383	1.05669	1.09701	1.06751	1.07919	1.08171	1.03026	1.07228	1.05877	1.03535
74	1.13543	1.02436	1.06076	1.03921	1.03172	1.03211	1.0296	1.03293	1.04627	1.03299	1.0361	1.04273	1.03505	1.03175	1.03457	1.03791	1.03735	1.03807	1.04128	1.0418	1.04879	1.0489	1.02424	1.03316	1.11864	1.06759	1.07541	1.04135	1.03825	1.03512	1.03363	1.0372	1.03665	1.03598	1.03517	1.0377	1.04065	1.03916	1.05149	1.06527	1.05793	1.09819	1.06885	1.08066	1.08337	1.03172	1.07384	1.0604	1.03697
75	1.13742	1.02588	1.06191	1.04045	1.03346	1.03365	1.03158	1.0352	1.05046	1.03587	1.03793	1.04657	1.03759	1.03354	1.03661	1.0408	1.03937	1.04057	1.04226	1.04307	1.04989	1.05076	1.02588	1.03501	1.12032	1.06841	1.07685	1.04353	1.04036	1.03695	1.03634	1.03893	1.03865	1.0381	1.03736	1.03981	1.04317	1.04109	1.05349	1.06706	1.06049	1.10037	1.07099	1.08329	1.08504	1.03317	1.07554	1.06201	1.03863
76	1.1419	1.03003	1.06658	1.04489	1.0377	1.03799	1.03581	1.03857	1.05308	1.03958	1.04208	1.04967	1.0414	1.03769	1.04067	1.04419	1.0433	1.04426	1.04721	1.04721	1.05437	1.05504	1.02974	1.03908	1.12537	1.07239	1.08124	1.04766	1.04407	1.04123	1.04003	1.04305	1.04259	1.04218	1.04126	1.04381	1.04697	1.04536	1.05774	1.07118	1.06489	1.10497	1.07576	1.0881	1.08938	1.03748	1.07955	1.06635	1.0429
77	1.14251	1.03029	1.06697	1.04525	1.03822	1.03825	1.03596	1.03927	1.05391	1.03998	1.0425	1.05078	1.04182	1.038	1.04128	1.04512	1.04394	1.04489	1.04854	1.04859	1.05465	1.05331	1.03069	1.03907	1.12461	1.07376	1.08202	1.04829	1.04472	1.04131	1.04052	1.04346	1.04318	1.0426	1.04178	1.04416	1.04745	1.04561	1.05768	1.07214	1.0648	1.10518	1.07533	1.08753	1.08935	1.03792	1.0792	1.06607	1.04303
78	1.1438	1.03144	1.06777	1.04602	1.0393	1.03929	1.03709	1.03938	1.05482	1.04094	1.04343	1.05141	1.04244	1.03922	1.04204	1.0455	1.04467	1.04566	1.04835	1.049	1.05663	1.05626	1.03113	1.04016	1.12681	1.07493	1.08308	1.04887	1.04601	1.04254	1.04155	1.04422	1.04393	1.04379	1.0429	1.04546	1.04845	1.04699	1.05915	1.07346	1.06603	1.10713	1.07733	1.08882	1.09061	1.03884	1.08041	1.06744	1.04437
79	1.13606	1.02483	1.06124	1.03961	1.03246	1.03253	1.03026	1.03314	1.04708	1.03371	1.03687	1.04395	1.03571	1.03216	1.03514	1.03915	1.03808	1.03893	1.04176	1.04248	1.04965	1.04932	1.02505	1.03363	1.11909	1.06852	1.07589	1.04185	1.03889	1.03559	1.03442	1.03796	1.03738	1.03714	1.03587	1.03865	1.04122	1.04006	1.05261	1.06588	1.05884	1.09886	1.06963	1.08174	1.084	1.03236	1.07434	1.06108	1.03758
80	1.14939	1.03671	1.07297	1.05151	1.04447	1.04436	1.04224	1.04549	1.06086	1.04689	1.04917	1.05836	1.04998	1.04461	1.04794	1.05402	1.0521	1.05324	1.05394	1.05518	1.06204	1.06161	1.03876	1.04646	1.13309	1.08078	1.08935	1.05494	1.05227	1.0481	1.04876	1.05026	1.05149	1.0503	1.04885	1.05125	1.05497	1.05282	1.06517	1.07992	1.07516	1.11424	1.08323	1.09618	1.09731	1.04419	1.08687	1.0735	1.05113
81	1.14573	1.03367	1.07012	1.0485	1.04136	1.0417	1.03921	1.04243	1.05643	1.0432	1.04608	1.05367	1.04592	1.04156	1.04431	1.04921	1.04798	1.04861	1.05037	1.05157	1.05856	1.05832	1.03581	1.04362	1.12965	1.07709	1.08563	1.05124	1.04814	1.04469	1.04445	1.04692	1.04711	1.04622	1.04505	1.04794	1.05019	1.04941	1.06211	1.07581	1.06921	1.10994	1.0793	1.09164	1.09425	1.04136	1.08402	1.07063	1.04667
82	1.1311	1.01834	1.05352	1.03298	1.02628	1.02575	1.02501	1.03311	1.0459	1.02972	1.03091	1.04112	1.03138	1.02603	1.02891	1.03451	1.03304	1.03335	1.03421	1.0362	1.04342	1.04306	1.01901	1.02838	1.11489	1.06043	1.06895	1.03616	1.03311	1.02865	1.02973	1.03084	1.03128	1.03076	1.03007	1.0323	1.03413	1.03478	1.0482	1.05999	1.05205	1.09393	1.06388	1.08076	1.07846	1.0259	1.06698	1.05428	1.03105
83	1.1361	1.02437	1.06016	1.03932	1.03186	1.03196	1.0301	1.03741	1.04991	1.03478	1.03694	1.04614	1.03724	1.03198	1.0349	1.03997	1.03867	1.03921	1.0403	1.04184	1.04924	1.04885	1.02591	1.03462	1.12131	1.0667	1.075	1.04202	1.0386	1.03476	1.03521	1.03682	1.03735	1.03634	1.03509	1.0379	1.0399	1.03926	1.05272	1.06831	1.06055	1.10053	1.07023	1.08383	1.08411	1.03148	1.07295	1.06016	1.03662
84	1.1376	1.02641	1.06289	1.04107	1.03366	1.03398	1.03153	1.03488	1.04831	1.03516	1.03847	1.04508	1.03716	1.03372	1.03651	1.03977	1.03905	1.04027	1.04278	1.04383	1.05137	1.05091	1.02674	1.03514	1.12142	1.06965	1.07732	1.04331	1.04017	1.03695	1.03521	1.03912	1.03881	1.03816	1.03678	1.03975	1.04138	1.04143	1.05348	1.06722	1.05944	1.10128	1.07068	1.08308	1.08495	1.03365	1.07496	1.0618	1.03757
85	1.14196	1.03022	1.06687	1.04506	1.03749	1.03803	1.03557	1.03926	1.05209	1.0392	1.04255	1.04899	1.04123	1.03777	1.04063	1.04416	1.04401	1.04462	1.04675	1.04735	1.05521	1.05501	1.03012	1.03934	1.12418	1.07301	1.07963	1.04772	1.04477	1.04137	1.03978	1.04336	1.04311	1.04276	1.04139	1.04416	1.04529	1.04599	1.05919	1.06932	1.06564	1.10441	1.07609	1.08592	1.08973	1.03732	1.07747	1.06519	1.04123
86	1.14328	1.02966	1.06691	1.04446	1.03654	1.03728	1.03473	1.04152	1.05266	1.03817	1.04121	1.04897	1.04017	1.03667	1.03947	1.04295	1.04232	1.04293	1.04554	1.0465	1.05418	1.05458	1.02973	1.03854	1.12364	1.07149	1.07934	1.04645	1.0435	1.04061	1.0383	1.04225	1.04191	1.04113	1.03928	1.04232	1.0448	1.04354	1.05822	1.06554	1.07177	1.10525	1.07472	1.08569	1.09135	1.03695	1.08028	1.06701	1.04261
87	1.14786	1.0355	1.07211	1.05037	1.04276	1.04338	1.04083	1.04468	1.05804	1.0446	1.04779	1.0549	1.04688	1.04312	1.04593	1.04997	1.04923	1.0502	1.05213	1.05291	1.06012	1.05962	1.03645	1.04483	1.13117	1.07835	1.08615	1.05271	1.04951	1.0463	1.04555	1.04854	1.04856	1.0477	1.04713	1.04836	1.05129	1.04784	1.06372	1.07218	1.081	1.10922	1.07961	1.09264	1.09616	1.04316	1.08651	1.07243	1.04841
88	1.13991	1.02792	1.06441	1.04271	1.03564	1.03583	1.0335	1.03755	1.05186	1.03752	1.04008	1.04833	1.03993	1.03559	1.03867	1.0431	1.04225	1.04303	1.04512	1.04586	1.0531	1.05304	1.02902	1.03795	1.12306	1.07119	1.07932	1.04576	1.04265	1.03912	1.03864	1.04096	1.0412	1.04051	1.03863	1.04116	1.04461	1.04294	1.05637	1.07212	1.06564	1.10285	1.07335	1.08685	1.08834	1.03551	1.07839	1.06492	1.04139
89	1.13576	1.02466	1.06104	1.03949	1.03194	1.03247	1.02995	1.03354	1.04714	1.03372	1.03685	1.04402	1.03573	1.03211	1.03499	1.03878	1.03778	1.03897	1.04195	1.04214	1.04938	1.04903	1.02535	1.0336	1.11895	1.06812	1.07597	1.04188	1.03847	1.03565	1.03434	1.03722	1.03717	1.03623	1.03511	1.03771	1.04078	1.03923	1.05235	1.06598	1.05841	1.09867	1.06946	1.08119	1.08323	1.03208	1.07342	1.06028	1.03703
90	1.13874	1.02676	1.06323	1.04173	1.035	1.03464	1.03268	1.03647	1.05177	1.03716	1.03909	1.04853	1.03961	1.03473	1.03782	1.04318	1.04184	1.04256	1.044	1.04527	1.05211	1.05159	1.02773	1.03601	1.12194	1.07072	1.07852	1.04491	1.04218	1.03826	1.03839	1.04027	1.04097	1.0393	1.03838	1.04147	1.04454	1.04254	1.05477	1.06877	1.06337	1.10259	1.07242	1.08497	1.08677	1.03432	1.0767	1.06343	1.04033
91	1.1361	1.02427	1.06053	1.03907	1.03252	1.03221	1.03058	1.0335	1.05015	1.03505	1.03687	1.04623	1.03678	1.03239	1.03568	1.03973	1.03844	1.03928	1.0415	1.0423	1.04899	1.04945	1.025	1.03371	1.11932	1.06735	1.07587	1.04226	1.03946	1.03544	1.03615	1.03769	1.03778	1.03649	1.0363	1.0395	1.04205	1.04008	1.0522	1.06607	1.06002	1.09976	1.07001	1.08219	1.08364	1.03199	1.07399	1.06072	1.03743
92	1.13912	1.02712	1.0638	1.04201	1.03495	1.03508	1.03294	1.03521	1.0502	1.0368	1.03895	1.04662	1.03787	1.03466	1.03772	1.04064	1.04013	1.04095	1.04413	1.04466	1.05169	1.05205	1.02709	1.03616	1.12254	1.07032	1.07842	1.04412	1.04158	1.03803	1.03707	1.03967	1.03916	1.03898	1.03824	1.04051	1.04362	1.04262	1.05485	1.0687	1.06261	1.10269	1.07313	1.08502	1.08649	1.03478	1.07675	1.06346	1.04011
93	1.13653	1.02493	1.06101	1.03941	1.0327	1.03269	1.03088	1.03468	1.05039	1.03533	1.03709	1.04653	1.03669	1.03273	1.03591	1.04009	1.03858	1.03941	1.04201	1.04277	1.04942	1.0498	1.02502	1.03407	1.11981	1.06795	1.07612	1.04238	1.03961	1.03593	1.03578	1.03792	1.03739	1.03777	1.03643	1.03929	1.0421	1.04051	1.05276	1.06647	1.06016	1.10012	1.0702	1.0832	1.08449	1.03238	1.07464	1.06125	1.03767
94	1.13701	1.0252	1.06135	1.03977	1.03344	1.03306	1.03134	1.03398	1.05072	1.03552	1.03753	1.04669	1.03685	1.03316	1.0363	1.04071	1.03909	1.03983	1.04237	1.04335	1.0501	1.05051	1.02569	1.03471	1.12042	1.06828	1.07657	1.04298	1.04012	1.03645	1.03607	1.03858	1.03835	1.03742	1.037	1.03964	1.04251	1.04112	1.05303	1.0673	1.06152	1.1008	1.07087	1.08364	1.08514	1.0327	1.07532	1.06193	1.03839
95	1.13759	1.02471	1.0601	1.03944	1.03442	1.03253	1.03228	1.03536	1.05461	1.03826	1.03796	1.05003	1.03885	1.03469	1.03718	1.04269	1.04064	1.04125	1.04294	1.04398	1.05007	1.05054	1.02629	1.03455	1.12076	1.06811	1.07698	1.0439	1.04109	1.03707	1.03831	1.03879	1.03895	1.03877	1.03778	1.04062	1.045	1.04143	1.05341	1.06735	1.06246	1.10149	1.07121	1.08422	1.08437	1.03237	1.07483	1.06137	1.0381
96	1.13636	1.02446	1.06065	1.03908	1.03287	1.03236	1.0308	1.03329	1.05026	1.03512	1.03674	1.04652	1.03619	1.03269	1.03564	1.03998	1.0386	1.0394	1.04177	1.04272	1.04946	1.04984	1.02518	1.0341	1.11969	1.06771	1.07606	1.04241	1.03956	1.03571	1.03598	1.03753	1.03707	1.03709	1.03638	1.03906	1.0419	1.04038	1.05246	1.06689	1.0605	1.1003	1.07032	1.08266	1.08441	1.03223	1.07457	1.06139	1.03767
97	1.13596	1.0227	1.05747	1.03794	1.03321	1.0304	1.03182	1.03323	1.05428	1.03923	1.03765	1.04523	1.03835	1.03386	1.03749	1.0422	1.04043	1.04147	1.04171	1.04288	1.04842	1.04913	1.02501	1.03278	1.1188	1.06656	1.076	1.04295	1.03967	1.03562	1.03729	1.038	1.03927	1.03836	1.03611	1.03931	1.04394	1.04032	1.05204	1.06547	1.06035	1.09992	1.06948	1.08164	1.08162	1.0303	1.07242	1.05914	1.03621
98	1.15046	1.03585	1.06968	1.05028	1.04598	1.04295	1.0447	1.04444	1.06397	1.04978	1.04856	1.05287	1.04822	1.04555	1.04757	1.05251	1.05114	1.0514	1.05322	1.05414	1.05922	1.06104	1.03763	1.04545	1.1326	1.07737	1.08789	1.05455	1.05072	1.04588	1.04857	1.04691	1.04767	1.0495	1.04801	1.05067	1.05435	1.05209	1.06465	1.07945	1.07689	1.11482	1.08383	1.09758	1.09612	1.04212	1.08639	1.07307	1.04963
99	1.13769	1.02358	1.05802	1.03869	1.03405	1.03154	1.03261	1.03363	1.05315	1.03897	1.0382	1.04777	1.03766	1.0354	1.03682	1.04248	1.03968	1.04076	1.04222	1.04335	1.04914	1.0497	1.02627	1.03394	1.11944	1.06764	1.07707	1.04329	1.04	1.03634	1.03769	1.038	1.03791	1.03785	1.03653	1.03976	1.04372	1.04139	1.05327	1.06846	1.06131	1.10084	1.07029	1.08172	1.08277	1.03122	1.07332	1.06047	1.03726
100	1.13556	1.02288	1.05783	1.03713	1.02961	1.03016	1.02891	1.0356	1.04754	1.03303	1.03517	1.04355	1.03488	1.0303	1.03319	1.03779	1.03656	1.03734	1.03929	1.04014	1.04739	1.04705	1.02272	1.03124	1.11675	1.0656	1.07339	1.03993	1.03696	1.0332	1.03292	1.03525	1.03575	1.03477	1.03363	1.03624	1.03871	1.03756	1.05026	1.0631	1.05595	1.09662	1.06704	1.07847	1.08068	1.02958	1.07116	1.05813	1.03445
101	1.13173	1.02067	1.05645	1.03536	1.02751	1.02834	1.02662	1.0314	1.04488	1.03063	1.03327	1.04118	1.03301	1.02852	1.03152	1.03625	1.03491	1.03598	1.0377	1.03864	1.04564	1.04557	1.02093	1.0297	1.11464	1.064	1.07178	1.03813	1.03528	1.03149	1.03125	1.03401	1.03447	1.03341	1.032	1.03458	1.03723	1.03573	1.04815	1.06093	1.05471	1.09489	1.06558	1.07676	1.07873	1.02789	1.06948	1.05616	1.03261
102	1.13273	1.0181	1.05108	1.03226	1.02626	1.02501	1.02616	1.0331	1.0452	1.03036	1.03137	1.03945	1.03118	1.02675	1.02876	1.03358	1.03298	1.03314	1.03469	1.03582	1.04276	1.04296	1.01817	1.02654	1.1129	1.06083	1.06884	1.03582	1.03248	1.02831	1.0285	1.03042	1.03018	1.03006	1.02878	1.03144	1.03501	1.03294	1.04498	1.05927	1.05226	1.09332	1.06395	1.07452	1.07696	1.02463	1.06603	1.05329	1.02963
103	1.13501	1.02056	1.05373	1.03487	1.02802	1.02747	1.02777	1.03524	1.04615	1.03179	1.03332	1.04138	1.03343	1.02847	1.03083	1.03569	1.03515	1.03527	1.03699	1.038	1.04488	1.04512	1.02042	1.02895	1.11521	1.06286	1.07071	1.03793	1.03474	1.03073	1.0307	1.03246	1.03294	1.03227	1.03078	1.03354	1.03715	1.03544	1.04656	1.06199	1.0547	1.09559	1.0655	1.07625	1.07923	1.02684	1.06847	1.0554	1.03178
104	1.13459	1.02288	1.0584	1.03745	1.03044	1.0304	1.0288	1.03471	1.04909	1.03381	1.03515	1.04547	1.03595	1.03089	1.03395	1.03947	1.03764	1.03858	1.04016	1.04086	1.04791	1.04768	1.02323	1.03191	1.11698	1.06627	1.07441	1.04077	1.03756	1.03379	1.03409	1.03624	1.03651	1.03558	1.03434	1.03694	1.03968	1.03826	1.0501	1.06363	1.0576	1.09759	1.06781	1.07912	1.08101	1.02991	1.07179	1.05839	1.03496
105	1.13646	1.02516	1.06171	1.03974	1.03223	1.03308	1.03007	1.03101	1.04448	1.03337	1.03707	1.04157	1.03554	1.03245	1.03525	1.03844	1.0381	1.03907	1.04172	1.04267	1.05029	1.04986	1.02524	1.03417	1.11953	1.06849	1.07606	1.04193	1.03898	1.03596	1.0339	1.03801	1.03741	1.03722	1.03597	1.03879	1.04146	1.0401	1.05252	1.06638	1.05925	1.09939	1.06985	1.08197	1.08483	1.0328	1.07517	1.06156	1.03789
106	1.1361	1.02499	1.06136	1.03972	1.03246	1.03268	1.03022	1.03254	1.04613	1.03349	1.03694	1.043	1.03565	1.03233	1.03513	1.0386	1.03797	1.03893	1.04173	1.04245	1.05001	1.04957	1.02485	1.03397	1.11936	1.06862	1.07625	1.04196	1.03899	1.03592	1.03377	1.03796	1.03717	1.03685	1.036	1.03854	1.04098	1.04007	1.05201	1.06593	1.05897	1.09922	1.06958	1.0816	1.08428	1.03264	1.07463	1.06118	1.03768
107	1.13389	1.02298	1.05944	1.03776	1.03042	1.03077	1.02811	1.0311	1.04417	1.0315	1.03504	1.04107	1.03341	1.03034	1.0331	1.03627	1.03578	1.03686	1.0395	1.04029	1.04783	1.04754	1.02284	1.03189	1.11714	1.06644	1.07391	1.03974	1.03693	1.03377	1.03182	1.036	1.03531	1.03502	1.03378	1.03653	1.03907	1.03785	1.05034	1.06375	1.05675	1.09685	1.06739	1.07933	1.08222	1.03059	1.07258	1.0592	1.03553
108	1.13745	1.02572	1.06291	1.04054	1.03334	1.03355	1.03085	1.03325	1.04645	1.03376	1.03746	1.04337	1.03544	1.03301	1.03567	1.03846	1.03801	1.03896	1.04219	1.04305	1.05042	1.0502	1.02577	1.03477	1.12018	1.06932	1.07679	1.04207	1.03935	1.03636	1.0342	1.03859	1.03766	1.03758	1.03639	1.03931	1.04164	1.04083	1.05299	1.06675	1.0598	1.09991	1.0703	1.08255	1.08537	1.0334	1.07588	1.06225	1.03877
109	1.12957	1.01887	1.05676	1.03441	1.02763	1.02711	1.02385	1.02698	1.0397	1.02706	1.0303	1.03737	1.02666	1.02622	1.02869	1.02974	1.02941	1.03053	1.03504	1.03587	1.04374	1.0435	1.01908	1.02834	1.11311	1.0623	1.06976	1.03466	1.03201	1.02957	1.02622	1.03123	1.02939	1.02983	1.02913	1.03232	1.03451	1.0341	1.04692	1.06065	1.05353	1.09328	1.06381	1.07662	1.07967	1.02693	1.06998	1.05638	1.0326
110	1.13446	1.023	1.06124	1.03821	1.03118	1.0313	1.02802	1.03145	1.04473	1.03136	1.03459	1.04238	1.0323	1.0306	1.03311	1.03539	1.03487	1.03588	1.0395	1.04033	1.0481	1.04785	1.02335	1.03243	1.11784	1.0668	1.07403	1.03934	1.03645	1.03405	1.03129	1.03593	1.03444	1.03455	1.03362	1.03652	1.03886	1.03844	1.05065	1.06499	1.0578	1.09737	1.06806	1.08091	1.08412	1.03113	1.07442	1.061	1.03694
111	1.13285	1.02041	1.06139	1.03765	1.03127	1.02937	1.02597	1.03423	1.04331	1.02772	1.03115	1.04267	1.02715	1.02778	1.02975	1.03097	1.02819	1.02886	1.03546	1.03604	1.04465	1.04436	1.02047	1.03015	1.11515	1.06366	1.07049	1.03441	1.03178	1.03042	1.02582	1.03189	1.02718	1.0295	1.02958	1.03263	1.03385	1.03559	1.0483	1.06408	1.05538	1.09455	1.06513	1.07889	1.08411	1.02914	1.07355	1.06004	1.03556
112	1.12514	1.01481	1.05076	1.02961	1.02428	1.02251	1.02116	1.02897	1.04477	1.02754	1.02798	1.04283	1.02955	1.02375	1.02693	1.03407	1.03082	1.03204	1.0322	1.03332	1.03975	1.04007	1.01562	1.02396	1.10838	1.05793	1.06624	1.03309	1.03027	1.0263	1.02839	1.02858	1.0308	1.02874	1.0271	1.02956	1.0331	1.03052	1.04196	1.05572	1.04955	1.08926	1.05945	1.07135	1.07311	1.02211	1.06376	1.05062	1.0273
113	1.12945	1.01901	1.05448	1.0339	1.02685	1.02692	1.02577	1.03343	1.04414	1.02906	1.03149	1.04044	1.03023	1.0267	1.02943	1.03351	1.03228	1.03343	1.03584	1.03653	1.04379	1.04352	1.01904	1.02799	1.113	1.06239	1.07007	1.0361	1.03315	1.02969	1.02877	1.03187	1.03176	1.03098	1.02993	1.03274	1.03562	1.03396	1.0459	1.05921	1.05255	1.09328	1.06376	1.07518	1.07764	1.02619	1.06818	1.05484	1.0312
114	1.1361	1.02601	1.06209	1.04076	1.03442	1.03352	1.03073	1.03389	1.04769	1.03446	1.03713	1.0444	1.03554	1.03259	1.03537	1.03867	1.03784	1.03909	1.04198	1.04282	1.0503	1.05008	1.02551	1.03435	1.1201	1.0686	1.07646	1.04209	1.03934	1.0365	1.03435	1.03788	1.03724	1.03728	1.03607	1.03902	1.04151	1.04057	1.05212	1.0666	1.05977	1.10012	1.0703	1.08275	1.08502	1.0329	1.07517	1.06178	1.03798
115	1.13168	1.02022	1.05673	1.03482	1.02772	1.02774	1.02616	1.03162	1.04537	1.02939	1.03223	1.04249	1.03118	1.02702	1.03039	1.03458	1.03356	1.03354	1.0363	1.03716	1.04477	1.04422	1.02013	1.02908	1.11403	1.06321	1.07075	1.03642	1.0333	1.03061	1.02889	1.03171	1.03145	1.0312	1.03007	1.03316	1.03536	1.03427	1.04702	1.05973	1.05416	1.09404	1.06464	1.07745	1.07945	1.02714	1.06991	1.05631	1.03268
116	1.13212	1.02156	1.05794	1.03647	1.02974	1.02929	1.02821	1.03529	1.04724	1.03071	1.03437	1.04396	1.03458	1.03046	1.03274	1.03684	1.03766	1.03639	1.03867	1.03959	1.04694	1.04666	1.02199	1.03098	1.11672	1.06601	1.07552	1.04025	1.03575	1.03295	1.03172	1.03393	1.03411	1.0335	1.0325	1.035	1.03765	1.03618	1.04889	1.06176	1.05544	1.09685	1.06672	1.07881	1.08002	1.02886	1.07062	1.05744	1.03332
117	1.13892	1.02739	1.06333	1.04215	1.0352	1.03525	1.03339	1.03853	1.05265	1.03721	1.04002	1.04919	1.03955	1.03477	1.03794	1.04297	1.04158	1.04218	1.04345	1.04556	1.05239	1.05259	1.0279	1.03683	1.12364	1.0713	1.07844	1.04399	1.04212	1.03844	1.0378	1.04029	1.04039	1.03975	1.03886	1.04157	1.04441	1.04255	1.05467	1.06866	1.06199	1.10321	1.07344	1.08521	1.08714	1.03504	1.07727	1.06394	1.0399
118	1.13948	1.02831	1.06458	1.04314	1.03586	1.03617	1.03405	1.03914	1.05254	1.038	1.04099	1.04857	1.0398	1.03421	1.03877	1.0427	1.04206	1.04279	1.04482	1.04612	1.05365	1.05274	1.02876	1.0377	1.1255	1.07268	1.07606	1.04296	1.04205	1.03891	1.03791	1.04145	1.04109	1.04034	1.03951	1.04209	1.0448	1.04316	1.05447	1.06871	1.06205	1.10884	1.07554	1.08525	1.08785	1.03584	1.07812	1.06474	1.04119
119	1.1447	1.03263	1.06942	1.04758	1.04023	1.04072	1.03816	1.04187	1.05537	1.04168	1.04496	1.05174	1.04347	1.04003	1.04299	1.04658	1.0442	1.04608	1.04791	1.05061	1.05809	1.05746	1.03288	1.04087	1.13049	1.07221	1.07719	1.04739	1.04618	1.04354	1.04184	1.04571	1.04581	1.045	1.04367	1.04644	1.04986	1.04719	1.05909	1.07244	1.06627	1.10526	1.07888	1.08941	1.09308	1.04047	1.08303	1.06958	1.0458
120	1.14023	1.0284	1.06437	1.04323	1.036	1.03634	1.03444	1.03831	1.05347	1.03865	1.04097	1.04988	1.04082	1.0364	1.03917	1.04382	1.04288	1.0441	1.04374	1.04636	1.05276	1.05299	1.02865	1.03804	1.12421	1.07046	1.07753	1.04403	1.04252	1.03967	1.03889	1.0414	1.04173	1.04085	1.03957	1.04237	1.04614	1.04327	1.05526	1.06925	1.06177	1.10569	1.07423	1.08534	1.08773	1.03589	1.07772	1.06456	1.0407
121	1.13445	1.02338	1.05968	1.03815	1.03051	1.03122	1.02867	1.03184	1.04487	1.03194	1.03539	1.04162	1.03345	1.03038	1.03352	1.03645	1.03607	1.03714	1.04062	1.04063	1.04804	1.04771	1.02361	1.03254	1.11801	1.06856	1.07295	1.03981	1.03685	1.03353	1.03207	1.0358	1.03543	1.03508	1.03418	1.03664	1.03944	1.03812	1.05024	1.06381	1.05667	1.09712	1.06806	1.0797	1.08292	1.0309	1.07313	1.05957	1.03579
122	1.13475	1.02348	1.0597	1.03825	1.03076	1.03128	1.02912	1.0348	1.0492	1.03332	1.03538	1.0459	1.03586	1.03156	1.03449	1.03899	1.03868	1.03857	1.04068	1.04104	1.04795	1.04781	1.02395	1.03257	1.11845	1.06734	1.07449	1.04014	1.03742	1.03411	1.03408	1.0363	1.03671	1.03564	1.03467	1.03709	1.03975	1.03804	1.0506	1.06343	1.05698	1.09834	1.06893	1.08043	1.08275	1.03074	1.07308	1.05938	1.03543
123	1.13805	1.02704	1.06335	1.04186	1.03459	1.03492	1.03236	1.03777	1.04981	1.03634	1.03973	1.04707	1.03823	1.03466	1.03748	1.04124	1.04052	1.04099	1.04333	1.04443	1.0521	1.05194	1.02738	1.03633	1.12295	1.07099	1.0795	1.04313	1.04078	1.03783	1.03642	1.03999	1.03925	1.03887	1.03769	1.04044	1.04289	1.04198	1.05413	1.06765	1.0615	1.10327	1.07327	1.08499	1.08669	1.03485	1.07727	1.06366	1.0397
124	1.14117	1.02992	1.06632	1.0452	1.03746	1.03794	1.03456	1.04027	1.05215	1.03881	1.04247	1.04984	1.04018	1.03833	1.04013	1.04297	1.04177	1.04317	1.04637	1.04733	1.05468	1.05466	1.03037	1.03908	1.12532	1.07324	1.08138	1.04806	1.04377	1.04075	1.03876	1.04237	1.04143	1.04126	1.0405	1.04354	1.04601	1.04508	1.05783	1.0706	1.06409	1.10509	1.07532	1.08741	1.08959	1.03746	1.07992	1.06636	1.04223
125	1.12825	1.01757	1.05393	1.03319	1.02512	1.02607	1.02327	1.02877	1.04222	1.02717	1.03024	1.04009	1.02825	1.02625	1.02771	1.03117	1.02998	1.03068	1.03412	1.03492	1.04198	1.042	1.01786	1.02665	1.11134	1.06111	1.06899	1.03396	1.03131	1.02823	1.02686	1.02986	1.02908	1.02888	1.02797	1.03121	1.03423	1.03279	1.04511	1.05833	1.05099	1.09187	1.06221	1.07395	1.07669	1.02495	1.06711	1.05358	1.02949
126	1.13427	1.0243	1.05967	1.04	1.03182	1.03254	1.0297	1.0364	1.05068	1.03401	1.03653	1.04771	1.0359	1.03183	1.03462	1.03913	1.03796	1.0387	1.04126	1.04198	1.04942	1.04913	1.02463	1.03358	1.11889	1.0681	1.07546	1.0413	1.0384	1.03544	1.0342	1.0373	1.03713	1.0366	1.03513	1.03795	1.04067	1.0395	1.05193	1.06593	1.0586	1.09904	1.06937	1.08141	1.0841	1.03202	1.07431	1.06098	1.03706
127	1.13703	1.02631	1.0632	1.04391	1.03131	1.03328	1.03048	1.0355	1.04786	1.03459	1.0376	1.04416	1.03625	1.03287	1.03563	1.03926	1.03854	1.03958	1.04201	1.04276	1.05007	1.04999	1.02528	1.03422	1.11935	1.06865	1.07649	1.04251	1.03938	1.03608	1.03459	1.03808	1.03797	1.03751	1.03632	1.03904	1.04137	1.04027	1.05254	1.06539	1.05866	1.09945	1.06982	1.08161	1.08392	1.03255	1.07423	1.06088	1.03768
128	1.13683	1.02562	1.06309	1.04099	1.03556	1.03357	1.03117	1.03661	1.04934	1.03561	1.03796	1.04598	1.03616	1.03329	1.03599	1.03929	1.0386	1.03964	1.0425	1.04356	1.05104	1.05048	1.02604	1.03469	1.12006	1.06958	1.07731	1.04236	1.03959	1.03642	1.03504	1.03844	1.03785	1.0378	1.03655	1.03926	1.0417	1.04089	1.05256	1.06702	1.06046	1.10074	1.07067	1.08255	1.08493	1.03301	1.07517	1.06196	1.03873
129	1.12643	1.01436	1.0541	1.03126	1.02539	1.02376	1.0208	1.03337	1.04396	1.02561	1.02713	1.04398	1.02725	1.02311	1.02524	1.03065	1.02818	1.02866	1.03155	1.0324	1.03981	1.03985	1.01571	1.02494	1.10893	1.05861	1.06602	1.03141	1.02876	1.02587	1.02577	1.02722	1.02701	1.02643	1.02538	1.02845	1.03085	1.03063	1.04313	1.05748	1.05068	1.08975	1.06022	1.07412	1.07671	1.02328	1.06693	1.05366	1.02929
130	1.13311	1.02167	1.05973	1.03727	1.0304	1.03	1.0271	1.03174	1.04447	1.03026	1.03347	1.04209	1.0312	1.0294	1.03189	1.03443	1.03366	1.03472	1.03834	1.03898	1.04674	1.04649	1.02195	1.03134	1.1164	1.06548	1.07268	1.03824	1.03529	1.03267	1.03009	1.03443	1.03315	1.03305	1.03222	1.0353	1.03753	1.03716	1.04976	1.06331	1.05638	1.09629	1.06665	1.07991	1.08273	1.02991	1.07309	1.05965	1.03564
131	1.13468	1.02255	1.06185	1.03944	1.03233	1.03189	1.02834	1.02815	1.04099	1.03108	1.03469	1.03948	1.02967	1.0307	1.03303	1.033	1.03316	1.0342	1.03944	1.04011	1.04807	1.04782	1.0234	1.03302	1.11784	1.06699	1.07416	1.03875	1.03625	1.03384	1.03006	1.03558	1.03317	1.03394	1.03341	1.03627	1.03772	1.03871	1.05186	1.06627	1.05899	1.09839	1.06862	1.08264	1.08582	1.03165	1.07605	1.06244	1.03759
132	1.13159	1.02033	1.05735	1.03491	1.0272	1.02805	1.02517	1.02728	1.04002	1.02835	1.03206	1.03716	1.02981	1.02746	1.03007	1.03318	1.0326	1.03381	1.03659	1.03746	1.04532	1.04491	1.02034	1.02936	1.1142	1.06354	1.0712	1.03681	1.03407	1.03088	1.02864	1.03293	1.03237	1.03206	1.03087	1.03359	1.03591	1.03534	1.04814	1.0613	1.05461	1.09457	1.06463	1.07716	1.07994	1.02796	1.07064	1.05719	1.03332
133	1.14324	1.03046	1.06835	1.04587	1.03812	1.03893	1.03578	1.03596	1.04949	1.03908	1.04243	1.04657	1.04022	1.038	1.04099	1.04347	1.04326	1.04437	1.04746	1.04823	1.05584	1.05554	1.03091	1.03974	1.12528	1.07463	1.08181	1.04768	1.0447	1.04164	1.03927	1.04371	1.04297	1.0428	1.04162	1.04452	1.04638	1.04593	1.05817	1.07166	1.06509	1.10505	1.07526	1.08856	1.09087	1.03865	1.08188	1.06818	1.04388
134	1.13795	1.02661	1.06348	1.04184	1.03442	1.03466	1.03206	1.03652	1.04958	1.03588	1.03922	1.04696	1.03827	1.03432	1.03715	1.04157	1.04046	1.04129	1.04357	1.04414	1.05185	1.05138	1.02699	1.03601	1.12103	1.07022	1.07746	1.04394	1.04091	1.03739	1.03645	1.03973	1.03983	1.03894	1.0377	1.04049	1.04278	1.04193	1.05335	1.06708	1.06131	1.10087	1.07132	1.08355	1.08553	1.03396	1.07613	1.06272	1.03975
135	1.135	1.02253	1.06069	1.03794	1.031	1.03071	1.02737	1.03172	1.04364	1.03021	1.03365	1.04036	1.03143	1.02949	1.03221	1.03458	1.03382	1.03504	1.03879	1.03932	1.04752	1.04692	1.02264	1.03187	1.11689	1.06596	1.07341	1.03854	1.03581	1.03298	1.0303	1.03516	1.03375	1.03362	1.03297	1.036	1.03806	1.03749	1.05018	1.06345	1.05689	1.09615	1.06711	1.08081	1.08355	1.0307	1.07416	1.06054	1.03699
136	1.1297	1.0148	1.05452	1.03115	1.02586	1.02405	1.02077	1.03146	1.0406	1.02368	1.02612	1.03809	1.02559	1.02268	1.0248	1.02831	1.02656	1.02721	1.03132	1.03191	1.04004	1.03946	1.01562	1.0252	1.11004	1.05876	1.06583	1.03044	1.02812	1.0257	1.02351	1.02721	1.02594	1.02584	1.025	1.02815	1.03031	1.03069	1.04346	1.05876	1.05069	1.08966	1.06037	1.07533	1.07961	1.02403	1.06918	1.05542	1.03154
137	1.14008	1.0255	1.06475	1.04094	1.03497	1.03406	1.03068	1.03536	1.04608	1.0333	1.03626	1.04251	1.03358	1.03277	1.0353	1.03685	1.03655	1.03777	1.04215	1.04304	1.05106	1.05044	1.02592	1.03533	1.12094	1.06981	1.07676	1.04136	1.03889	1.03653	1.03274	1.03844	1.03644	1.03699	1.03601	1.03937	1.04129	1.041	1.05402	1.069	1.06146	1.10042	1.07124	1.08489	1.08879	1.03429	1.07883	1.06517	1.0423
138	1.14179	1.02741	1.06563	1.04238	1.03573	1.03547	1.03222	1.03782	1.04957	1.035	1.03861	1.04585	1.03734	1.03452	1.03711	1.04037	1.03983	1.04096	1.04412	1.04502	1.05306	1.05224	1.02768	1.03701	1.1228	1.07211	1.07873	1.04365	1.04095	1.03796	1.03524	1.04044	1.03964	1.03918	1.03804	1.04098	1.04302	1.04211	1.05491	1.06887	1.06139	1.10197	1.07222	1.08551	1.08867	1.03557	1.07877	1.06524	1.04175
139	1.15011	1.03554	1.07335	1.05002	1.04278	1.04332	1.03954	1.0438	1.05472	1.04263	1.04631	1.05201	1.04536	1.04219	1.04503	1.04821	1.04782	1.04899	1.05217	1.05297	1.06157	1.06041	1.03534	1.04485	1.1313	1.08148	1.08791	1.05144	1.04873	1.04582	1.0432	1.04828	1.04799	1.04693	1.04579	1.04869	1.05057	1.0501	1.06257	1.07667	1.06902	1.11049	1.0807	1.09354	1.09627	1.04325	1.08644	1.07283	1.04918
140	1.17714	1.06168	1.0996	1.07687	1.0693	1.06978	1.06748	1.07151	1.08498	1.07035	1.07382	1.08135	1.07254	1.06926	1.07209	1.07559	1.07527	1.076	1.07941	1.08042	1.08841	1.08739	1.06189	1.07119	1.15991	1.1072	1.1202	1.08154	1.07577	1.07301	1.07115	1.07488	1.0745	1.07401	1.07291	1.0757	1.07797	1.07719	1.08997	1.10434	1.09664	1.13887	1.10827	1.12014	1.12294	1.06937	1.11293	1.09924	1.0746
141	1.16787	1.05234	1.09068	1.06723	1.05948	1.05993	1.05664	1.06084	1.07304	1.05979	1.06353	1.06955	1.06179	1.05928	1.06224	1.06551	1.06484	1.06594	1.06922	1.07057	1.08057	1.07838	1.05184	1.06155	1.1487	1.10829	1.10745	1.06951	1.06602	1.06289	1.06062	1.06491	1.06439	1.06396	1.06299	1.06548	1.06703	1.06653	1.07932	1.09382	1.08581	1.1283	1.09773	1.10935	1.11318	1.05971	1.10326	1.08969	1.06544
142	1.13811	1.02661	1.06362	1.04163	1.03406	1.03465	1.03204	1.03872	1.04968	1.03566	1.03891	1.04542	1.03762	1.03431	1.037	1.04043	1.03969	1.04083	1.04422	1.04471	1.05248	1.05165	1.0263	1.03596	1.12153	1.07408	1.07894	1.04223	1.04073	1.03774	1.03579	1.03976	1.03945	1.03893	1.0378	1.04076	1.04293	1.04475	1.05742	1.06838	1.06073	1.10151	1.07163	1.08218	1.08293	1.03373	1.0762	1.0626	1.03973
143	1.1707	1.05637	1.09392	1.07146	1.06355	1.06446	1.06173	1.06584	1.07819	1.06538	1.06873	1.0746	1.06711	1.06338	1.06688	1.06998	1.0695	1.06992	1.07367	1.07425	1.08704	1.08498	1.05705	1.0672	1.15709	1.09489	1.10072	1.07248	1.07037	1.06631	1.06543	1.06921	1.06857	1.06824	1.06744	1.06978	1.07242	1.07129	1.0832	1.09916	1.09286	1.135	1.10433	1.11418	1.1151	1.06371	1.10741	1.09352	1.07017
144	1.17698	1.06175	1.09965	1.07712	1.06924	1.06967	1.06799	1.07426	1.08732	1.07133	1.07434	1.08364	1.0736	1.06996	1.07245	1.077	1.07646	1.07666	1.08041	1.08218	1.09004	1.08762	1.06194	1.07152	1.16223	1.10602	1.10814	1.07415	1.07667	1.07281	1.07203	1.07506	1.07455	1.07383	1.07341	1.07572	1.0783	1.07707	1.08923	1.10308	1.09696	1.14248	1.1092	1.12014	1.12232	1.06935	1.11306	1.09904	1.07491
145	1.18642	1.07025	1.10818	1.08551	1.0777	1.07826	1.07558	1.07957	1.09336	1.07925	1.08271	1.09001	1.08172	1.07793	1.08046	1.08457	1.08385	1.08441	1.08851	1.08972	1.09738	1.09467	1.0697	1.07871	1.16811	1.11707	1.11765	1.08598	1.08552	1.08156	1.07991	1.08364	1.08314	1.08246	1.08148	1.0845	1.08818	1.08573	1.09334	1.11445	1.10653	1.14612	1.11559	1.12897	1.13183	1.07793	1.12205	1.10818	1.08283
146	1.13199	1.02111	1.05741	1.03583	1.02842	1.02879	1.02632	1.03014	1.04357	1.03019	1.03308	1.04078	1.03243	1.02823	1.03136	1.03511	1.03431	1.03501	1.03768	1.03868	1.04605	1.04571	1.02113	1.03002	1.11442	1.06492	1.07087	1.03696	1.0363	1.03434	1.03011	1.03327	1.03331	1.033	1.03217	1.03473	1.03872	1.03675	1.04729	1.06292	1.05474	1.09495	1.06526	1.07751	1.08028	1.02854	1.07062	1.0572	1.03332
147	1.13451	1.02353	1.0599	1.03828	1.03109	1.0312	1.02895	1.03278	1.04638	1.03221	1.03549	1.04272	1.03421	1.0309	1.03363	1.0372	1.03669	1.03716	1.03981	1.04084	1.04855	1.048	1.02353	1.03225	1.11755	1.06627	1.07482	1.04037	1.03738	1.03404	1.03259	1.03622	1.03573	1.03514	1.03434	1.03702	1.03976	1.03815	1.05015	1.06389	1.05733	1.09778	1.06808	1.08028	1.08245	1.03072	1.07328	1.05966	1.03624
148	1.1366	1.02506	1.06154	1.03972	1.03185	1.03271	1.03002	1.03375	1.04622	1.03321	1.03645	1.04289	1.03497	1.03238	1.03472	1.03838	1.03759	1.03854	1.04153	1.04198	1.04952	1.04906	1.02475	1.03371	1.11888	1.06815	1.07547	1.04108	1.03877	1.03483	1.03412	1.0379	1.03659	1.0363	1.0354	1.03811	1.0396	1.03943	1.05142	1.06506	1.05814	1.09894	1.0692	1.08109	1.08387	1.03235	1.07425	1.06104	1.03754
149	1.13219	1.02145	1.05789	1.03598	1.02894	1.02898	1.02685	1.03265	1.04492	1.03051	1.03326	1.04208	1.03224	1.02847	1.03094	1.03517	1.0342	1.0351	1.03779	1.03842	1.04579	1.04547	1.02127	1.03015	1.11516	1.06463	1.07199	1.03729	1.03502	1.03217	1.03025	1.03362	1.03341	1.0328	1.03172	1.03454	1.0369	1.03602	1.04711	1.06092	1.0546	1.09518	1.06543	1.0776	1.07992	1.02838	1.07052	1.05727	1.03363
150	1.13353	1.01986	1.05328	1.03414	1.02821	1.02687	1.02731	1.03348	1.04683	1.03201	1.03305	1.042	1.03304	1.02846	1.03079	1.03626	1.03485	1.03545	1.03671	1.03782	1.04425	1.04426	1.02016	1.02829	1.1139	1.06286	1.07071	1.03765	1.03454	1.03061	1.03115	1.03246	1.0331	1.0323	1.03125	1.03366	1.03708	1.03505	1.04695	1.06084	1.05314	1.09415	1.06455	1.07583	1.0777	1.02663	1.06783	1.05478	1.03134
151	1.1301	1.01533	1.04876	1.0301	1.02739	1.02344	1.02523	1.03466	1.04901	1.03178	1.03017	1.0447	1.03291	1.02741	1.02977	1.0377	1.03389	1.03511	1.03456	1.03551	1.04128	1.04125	1.01784	1.02504	1.11046	1.05904	1.06818	1.03576	1.03267	1.02793	1.03197	1.03015	1.03326	1.03123	1.02918	1.03175	1.03674	1.03239	1.04372	1.0576	1.05045	1.09119	1.06082	1.07222	1.07335	1.02288	1.06366	1.05088	1.02763
152	1.13648	1.02122	1.05446	1.0353	1.03035	1.02823	1.03024	1.03526	1.05067	1.03509	1.03509	1.04406	1.03394	1.03092	1.03282	1.03779	1.03627	1.03665	1.038	1.03933	1.0459	1.04601	1.02214	1.02985	1.1165	1.06423	1.0726	1.03945	1.03602	1.03177	1.03297	1.0336	1.03364	1.03374	1.03262	1.0352	1.03911	1.0368	1.04855	1.06396	1.05541	1.09679	1.06673	1.07846	1.08071	1.02815	1.07001	1.057	1.03353
153	1.13755	1.02212	1.0555	1.03613	1.03125	1.02906	1.03126	1.03707	1.0501	1.03539	1.03593	1.04302	1.03491	1.03145	1.03313	1.03757	1.03657	1.03655	1.03869	1.04	1.0467	1.04683	1.02271	1.03043	1.11744	1.06494	1.07323	1.03986	1.03666	1.03239	1.03291	1.03409	1.03335	1.03409	1.03298	1.0357	1.03954	1.03764	1.04915	1.06449	1.05594	1.09776	1.0676	1.07932	1.08154	1.02881	1.07064	1.05758	1.03444
154	1.13314	1.01948	1.05289	1.03359	1.02761	1.02652	1.0271	1.03311	1.04687	1.03148	1.03296	1.04158	1.03228	1.028	1.0305	1.03539	1.03434	1.03466	1.03637	1.03732	1.04397	1.04404	1.01973	1.028	1.11368	1.06264	1.07054	1.03724	1.03424	1.03024	1.03067	1.0321	1.03207	1.03182	1.03083	1.03316	1.0369	1.03481	1.04673	1.06116	1.05311	1.09408	1.06441	1.07573	1.07795	1.02639	1.06774	1.05472	1.03107
155	1.13424	1.02063	1.05471	1.03507	1.0297	1.02833	1.02892	1.033	1.04956	1.03421	1.03441	1.04462	1.03468	1.03059	1.03284	1.03817	1.03631	1.03718	1.0384	1.03962	1.0459	1.04602	1.02209	1.02989	1.11562	1.06409	1.07282	1.03983	1.03672	1.03229	1.03367	1.03408	1.03451	1.03428	1.03312	1.03575	1.03978	1.03708	1.04875	1.06337	1.05578	1.0963	1.06615	1.07799	1.07939	1.02793	1.06945	1.05628	1.03277
156	1.13578	1.02101	1.05412	1.03487	1.0295	1.02768	1.02927	1.03532	1.04813	1.03352	1.03446	1.04178	1.03347	1.02972	1.03165	1.03624	1.03534	1.03542	1.03739	1.03864	1.0453	1.04557	1.0211	1.02929	1.1159	1.06364	1.07185	1.03869	1.03545	1.03112	1.03154	1.03284	1.03236	1.03273	1.03168	1.03436	1.03805	1.03634	1.04799	1.06299	1.05456	1.0962	1.06637	1.07783	1.08016	1.02767	1.06943	1.05624	1.03289
157	1.1353	1.02049	1.05361	1.03461	1.03033	1.02754	1.02967	1.03386	1.05001	1.03496	1.03351	1.04478	1.03333	1.03129	1.03277	1.03813	1.03561	1.03648	1.03787	1.03876	1.04521	1.04493	1.02148	1.02878	1.11504	1.06355	1.07236	1.03886	1.03581	1.03141	1.03322	1.03317	1.03398	1.03344	1.03228	1.03503	1.03947	1.03637	1.04823	1.06202	1.05435	1.09555	1.06512	1.07703	1.07798	1.027	1.06788	1.05508	1.03171
158	1.13875	1.02356	1.05682	1.03743	1.03246	1.03037	1.03209	1.03792	1.05085	1.03675	1.03709	1.04321	1.03661	1.0327	1.03441	1.03907	1.03806	1.03833	1.04016	1.04146	1.04772	1.04818	1.02393	1.03184	1.11862	1.06626	1.07466	1.04137	1.03767	1.03372	1.03393	1.03541	1.03463	1.03534	1.03442	1.03683	1.0404	1.03898	1.05056	1.06568	1.0578	1.09934	1.06914	1.08073	1.08252	1.03004	1.07181	1.05897	1.03529
159	1.13276	1.01796	1.05083	1.03183	1.02662	1.02476	1.02579	1.03213	1.04613	1.03107	1.03149	1.04059	1.03274	1.02712	1.02966	1.03581	1.03417	1.03448	1.03514	1.03615	1.04232	1.0427	1.01853	1.02627	1.11196	1.06057	1.06897	1.03656	1.03316	1.02842	1.03035	1.03062	1.03248	1.03097	1.02971	1.03198	1.0354	1.03312	1.045	1.0584	1.05151	1.09253	1.0628	1.07372	1.07521	1.02422	1.06514	1.05233	1.02896
160	1.13347	1.02131	1.05548	1.03571	1.02978	1.02875	1.02817	1.03284	1.04821	1.03346	1.03456	1.04415	1.03536	1.02999	1.0329	1.03874	1.03689	1.03784	1.03863	1.03969	1.04595	1.0462	1.02199	1.02998	1.11531	1.0644	1.07288	1.03956	1.03673	1.03235	1.03343	1.03452	1.03553	1.03452	1.03322	1.03581	1.03894	1.03687	1.04855	1.06234	1.05559	1.09601	1.06585	1.07738	1.0789	1.0283	1.0694	1.05642	1.03276
161	1.13283	1.02178	1.05839	1.03662	1.02939	1.02951	1.02721	1.03116	1.04423	1.03094	1.03401	1.04115	1.03281	1.0292	1.03194	1.03569	1.0352	1.03592	1.03834	1.03927	1.0466	1.0463	1.02189	1.03064	1.11572	1.06513	1.07268	1.03863	1.03563	1.03287	1.03103	1.03452	1.03422	1.03364	1.03273	1.03518	1.03749	1.03648	1.04813	1.06182	1.05547	1.09564	1.06608	1.07772	1.08026	1.02915	1.07105	1.05778	1.03387
162	1.12911	1.01864	1.05476	1.03328	1.02618	1.02632	1.02408	1.02851	1.04143	1.02791	1.03094	1.03836	1.02972	1.0262	1.02874	1.03285	1.03215	1.03254	1.03528	1.03611	1.04311	1.0431	1.0189	1.0274	1.11238	1.06171	1.0695	1.0349	1.0325	1.02955	1.02795	1.03157	1.0313	1.0306	1.0295	1.03254	1.03602	1.03382	1.04653	1.05934	1.05117	1.09298	1.06303	1.07506	1.07714	1.02598	1.0678	1.05431	1.03058
163	1.14359	1.03189	1.06864	1.04674	1.03975	1.03985	1.03752	1.0415	1.05466	1.04086	1.04432	1.05197	1.04321	1.03932	1.04208	1.04607	1.04527	1.04636	1.049	1.05006	1.05695	1.05656	1.03215	1.0408	1.12678	1.07633	1.0839	1.04958	1.04593	1.04255	1.04127	1.04493	1.0445	1.04391	1.04317	1.04577	1.04842	1.04784	1.05795	1.07358	1.06599	1.10698	1.07688	1.08892	1.09135	1.03944	1.0821	1.0687	1.04421
164	1.14577	1.03384	1.07012	1.04855	1.04105	1.04166	1.03881	1.04277	1.05565	1.04268	1.04578	1.0523	1.04446	1.04118	1.0438	1.04745	1.0466	1.04779	1.05007	1.05131	1.05877	1.05858	1.03402	1.04324	1.12781	1.07736	1.08598	1.05171	1.04791	1.04513	1.04277	1.047	1.04605	1.0457	1.04476	1.04762	1.05066	1.04994	1.05854	1.07512	1.06981	1.1092	1.07873	1.08939	1.09341	1.0415	1.08383	1.07144	1.04576
165	1.15266	1.03993	1.07697	1.05479	1.04733	1.04792	1.04529	1.04865	1.06175	1.04871	1.05212	1.05863	1.05092	1.04722	1.05007	1.05343	1.05302	1.05443	1.05708	1.05811	1.06546	1.06493	1.04007	1.04885	1.13489	1.08437	1.09367	1.05875	1.0541	1.05107	1.04897	1.05293	1.05227	1.05203	1.05093	1.05354	1.05647	1.05504	1.06805	1.08268	1.0749	1.11552	1.08537	1.09715	1.09975	1.04762	1.09098	1.07702	1.05294
166	1.16976	1.05534	1.09332	1.07059	1.06265	1.06321	1.06067	1.06396	1.07709	1.06429	1.06749	1.07376	1.06641	1.06298	1.06569	1.06925	1.06871	1.06976	1.07224	1.07319	1.08073	1.08066	1.05525	1.06422	1.15186	1.09959	1.10701	1.07218	1.06957	1.06615	1.06429	1.06874	1.06837	1.06775	1.06651	1.0695	1.07164	1.07016	1.0804	1.09709	1.08899	1.13097	1.10042	1.11355	1.11608	1.06331	1.10681	1.09283	1.06884
167	1.16459	1.05051	1.08854	1.06604	1.05865	1.05887	1.05616	1.05985	1.07284	1.05965	1.06292	1.06998	1.06152	1.05849	1.06108	1.06452	1.06383	1.06474	1.06788	1.06857	1.076	1.07556	1.05072	1.05965	1.14678	1.09547	1.10254	1.06806	1.06475	1.06171	1.05971	1.06403	1.06332	1.06288	1.06191	1.06464	1.06697	1.06605	1.07725	1.09294	1.08478	1.12605	1.09566	1.10903	1.11187	1.05868	1.10326	1.0889	1.06451
168	1.13953	1.02782	1.06496	1.04292	1.03567	1.03591	1.03326	1.03771	1.05036	1.03674	1.03985	1.0471	1.038	1.03538	1.03796	1.04109	1.04059	1.04135	1.04435	1.04537	1.05261	1.05213	1.02777	1.03651	1.12122	1.07146	1.07906	1.04448	1.04177	1.03877	1.03664	1.04058	1.04	1.03974	1.03864	1.04158	1.0443	1.04327	1.05525	1.06952	1.06234	1.10099	1.07212	1.08357	1.08731	1.03572	1.07873	1.06531	1.04351
169	1.13344	1.02249	1.05916	1.03773	1.03009	1.03048	1.02796	1.03121	1.04414	1.03139	1.0348	1.04087	1.03331	1.03029	1.03292	1.03617	1.0355	1.03655	1.03902	1.03997	1.04755	1.04734	1.02282	1.03172	1.11665	1.06607	1.07331	1.03962	1.03667	1.03331	1.03169	1.03552	1.03529	1.03481	1.03346	1.03624	1.03832	1.03745	1.05026	1.06353	1.05609	1.09656	1.06726	1.0793	1.08198	1.03021	1.07249	1.0591	1.03545
170	1.1452	1.03276	1.07028	1.04803	1.04075	1.04098	1.0381	1.04154	1.05429	1.04171	1.04474	1.05124	1.04329	1.04063	1.0432	1.04641	1.04612	1.04679	1.04953	1.05046	1.05764	1.05738	1.03269	1.04094	1.12673	1.07666	1.08374	1.04956	1.0469	1.04386	1.04194	1.04601	1.04537	1.04493	1.04396	1.04676	1.04854	1.04829	1.06126	1.07528	1.06726	1.10665	1.07755	1.08902	1.09257	1.04075	1.08366	1.07001	1.04913
171	1.13257	1.01946	1.05785	1.03509	1.02831	1.02816	1.02491	1.03101	1.04219	1.02799	1.03061	1.03866	1.02926	1.027	1.02954	1.03223	1.03173	1.03259	1.03611	1.03688	1.04453	1.04421	1.01989	1.02911	1.11405	1.06318	1.07029	1.03554	1.03306	1.03043	1.02777	1.03219	1.03133	1.03116	1.03009	1.03311	1.0353	1.03473	1.0473	1.06184	1.05452	1.09374	1.06453	1.0777	1.08139	1.02807	1.07167	1.05803	1.03527
172	1.13555	1.02472	1.06163	1.03984	1.03277	1.03272	1.03034	1.03461	1.04755	1.03394	1.03684	1.04459	1.03594	1.03193	1.03478	1.03839	1.03791	1.0388	1.04154	1.04227	1.04977	1.04952	1.02494	1.03379	1.11896	1.06823	1.07539	1.04151	1.03855	1.03505	1.03363	1.03742	1.03705	1.03655	1.03545	1.03858	1.04108	1.03961	1.05327	1.06538	1.05867	1.09909	1.06968	1.08236	1.08421	1.03231	1.07505	1.06139	1.03754
173	1.14291	1.03105	1.06774	1.04604	1.03877	1.039	1.03655	1.04043	1.05337	1.04005	1.04334	1.05067	1.04252	1.03853	1.0413	1.0451	1.04419	1.04515	1.04793	1.04871	1.05641	1.05586	1.0314	1.04059	1.12643	1.07525	1.08299	1.04808	1.04516	1.04176	1.04028	1.04398	1.04381	1.04321	1.04196	1.04516	1.04824	1.04648	1.05849	1.07289	1.06515	1.10644	1.07603	1.08866	1.0914	1.03894	1.08204	1.06828	1.044
174	1.13768	1.02661	1.06333	1.04131	1.03391	1.03415	1.03174	1.03569	1.04867	1.03499	1.03839	1.04533	1.03673	1.0336	1.03646	1.03976	1.03913	1.04007	1.04318	1.04364	1.05119	1.05069	1.0264	1.03522	1.12075	1.07025	1.0774	1.0428	1.04013	1.03726	1.03521	1.03927	1.03847	1.03806	1.03697	1.03993	1.04258	1.04132	1.0536	1.06732	1.06004	1.10051	1.07083	1.08259	1.08577	1.034	1.07614	1.06273	1.03881
175	1.13627	1.02514	1.06173	1.03972	1.03259	1.0328	1.03048	1.03483	1.04788	1.03378	1.0371	1.04443	1.03569	1.03227	1.0351	1.0387	1.03789	1.03891	1.04176	1.04239	1.04998	1.04947	1.02521	1.0341	1.11968	1.06889	1.07625	1.04179	1.03892	1.03595	1.03412	1.03804	1.0373	1.03693	1.03593	1.03857	1.04128	1.03992	1.05152	1.06592	1.05863	1.09942	1.06953	1.08143	1.08412	1.0326	1.0747	1.06128	1.03725
176	1.13697	1.02534	1.06197	1.03996	1.03265	1.03308	1.03065	1.03304	1.04635	1.03393	1.03708	1.04306	1.03563	1.0326	1.03556	1.0387	1.03825	1.0389	1.0418	1.04263	1.04983	1.04994	1.0253	1.03422	1.11941	1.06873	1.07593	1.04202	1.03925	1.03605	1.0342	1.03807	1.03755	1.03722	1.0362	1.03901	1.04182	1.04034	1.05242	1.0666	1.05978	1.09916	1.06959	1.08184	1.08427	1.03278	1.075	1.06143	1.03787
177	1.13542	1.0226	1.05932	1.03707	1.02907	1.02984	1.02739	1.03483	1.04623	1.03139	1.03408	1.04318	1.03384	1.02969	1.03206	1.03677	1.03552	1.03636	1.039	1.03956	1.04706	1.04698	1.02238	1.03125	1.11632	1.06462	1.07346	1.03972	1.03722	1.033	1.03225	1.03485	1.03501	1.03422	1.03295	1.03677	1.03502	1.03796	1.05079	1.06191	1.05706	1.09649	1.06615	1.07769	1.08172	1.02924	1.07208	1.05854	1.03483
178	1.13317	1.0222	1.0583	1.03687	1.02951	1.02976	1.02747	1.03385	1.04588	1.03155	1.03439	1.04229	1.03337	1.02951	1.03222	1.03615	1.03531	1.03611	1.03831	1.03956	1.0468	1.04646	1.02237	1.03144	1.11689	1.0648	1.07236	1.03916	1.03595	1.03261	1.03125	1.03458	1.03448	1.03383	1.03248	1.03544	1.03787	1.03674	1.04861	1.06374	1.05653	1.09647	1.0664	1.0786	1.08116	1.02919	1.07088	1.05769	1.0335
179	1.13619	1.02511	1.06165	1.0399	1.03234	1.03288	1.03059	1.03438	1.0475	1.03396	1.03713	1.04424	1.03604	1.03236	1.03522	1.03898	1.03806	1.03905	1.0414	1.04244	1.04983	1.04958	1.02562	1.03398	1.11973	1.06807	1.07581	1.04219	1.03901	1.03553	1.03434	1.03793	1.0376	1.03716	1.03574	1.03866	1.0404	1.03947	1.05233	1.06668	1.05872	1.0996	1.07001	1.08196	1.08361	1.0323	1.07363	1.06061	1.03657
180	1.13809	1.02686	1.06331	1.04161	1.03393	1.03459	1.03177	1.03578	1.04877	1.03529	1.03877	1.04567	1.03752	1.03432	1.03706	1.04054	1.03959	1.04057	1.04328	1.04399	1.05154	1.05107	1.02696	1.03572	1.12148	1.06995	1.07774	1.04352	1.04057	1.03706	1.03582	1.03955	1.03907	1.03841	1.03746	1.0402	1.04246	1.04159	1.05341	1.06774	1.06015	1.10119	1.07108	1.08311	1.08492	1.03407	1.0753	1.06226	1.03834
181	1.13875	1.02739	1.06403	1.04246	1.03488	1.03525	1.03267	1.03611	1.04887	1.03614	1.03935	1.0462	1.03822	1.03467	1.03762	1.04112	1.04025	1.0412	1.04378	1.04463	1.05177	1.05178	1.02754	1.03655	1.12098	1.07109	1.07805	1.04426	1.04138	1.03771	1.03632	1.04039	1.04043	1.03943	1.03798	1.04119	1.04284	1.04231	1.05496	1.06817	1.06227	1.10132	1.0715	1.08389	1.08562	1.03429	1.0761	1.06323	1.03704
182	1.13882	1.02755	1.06447	1.04256	1.03485	1.03551	1.03274	1.03588	1.04935	1.0364	1.03969	1.04626	1.03831	1.03504	1.03795	1.04149	1.0404	1.04154	1.04413	1.04484	1.05229	1.05199	1.02748	1.03652	1.12179	1.07098	1.07841	1.04451	1.04133	1.03796	1.03648	1.04059	1.04028	1.03955	1.03837	1.04133	1.04281	1.04213	1.05439	1.06721	1.06137	1.10143	1.072	1.08393	1.08547	1.03496	1.07601	1.06287	1.03911
183	1.14151	1.02986	1.06665	1.04517	1.03779	1.0381	1.03539	1.0377	1.052	1.03939	1.04249	1.04952	1.04174	1.03799	1.04053	1.04486	1.04405	1.04484	1.04694	1.04784	1.05535	1.05501	1.03057	1.03941	1.12467	1.07361	1.08084	1.04727	1.04435	1.04114	1.03987	1.04317	1.04337	1.0426	1.04133	1.044	1.04623	1.04515	1.05632	1.07032	1.06583	1.10403	1.07491	1.08842	1.08891	1.03739	1.08006	1.06659	1.04374
184	1.1365	1.02536	1.06189	1.04022	1.03274	1.03326	1.03074	1.03358	1.04716	1.03396	1.03756	1.04396	1.03626	1.03272	1.0358	1.03927	1.0387	1.03948	1.0419	1.04273	1.05015	1.04993	1.02543	1.03447	1.1195	1.06908	1.07612	1.04249	1.03952	1.03612	1.03453	1.0383	1.03794	1.03744	1.03629	1.03887	1.04126	1.04052	1.05271	1.06627	1.05925	1.09901	1.06978	1.08175	1.08465	1.03283	1.07467	1.06154	1.03737
185	1.13679	1.02552	1.06202	1.04044	1.03323	1.03343	1.03121	1.03479	1.04763	1.03436	1.03803	1.0447	1.03656	1.03321	1.03581	1.03943	1.0388	1.03957	1.04219	1.04303	1.0502	1.05002	1.02572	1.03434	1.11963	1.06938	1.07655	1.04236	1.03964	1.03652	1.03465	1.03847	1.03817	1.03755	1.03653	1.03926	1.04174	1.04071	1.05288	1.06654	1.05923	1.0988	1.06951	1.08215	1.08462	1.03308	1.07499	1.0615	1.03785
186	1.13169	1.02079	1.05721	1.03551	1.02803	1.02849	1.02631	1.03068	1.04252	1.02928	1.03279	1.03958	1.03141	1.02793	1.03091	1.03411	1.03363	1.03442	1.03683	1.03771	1.04461	1.04395	1.02055	1.03005	1.11232	1.06466	1.07156	1.03771	1.03468	1.03138	1.02956	1.03372	1.0339	1.0328	1.03155	1.03471	1.03766	1.03684	1.04997	1.06561	1.05535	1.09214	1.06219	1.07698	1.08113	1.02777	1.07054	1.05785	1.02662
187	1.21636	1.09596	1.13504	1.11239	1.10611	1.10496	1.1033	1.10879	1.12744	1.10932	1.1109	1.12457	1.10928	1.10732	1.10921	1.11504	1.11264	1.11333	1.11432	1.11471	1.12185	1.12097	1.0964	1.10728	1.17942	1.14417	1.15139	1.11664	1.11285	1.10956	1.10943	1.11043	1.10966	1.11059	1.10885	1.11216	1.11555	1.11246	1.12577	1.13461	1.12241	1.15776	1.13993	1.11103	1.14359	1.10457	1.13125	1.12484	1.09983
188	1.19789	1.07696	1.11621	1.09251	1.08611	1.0856	1.08359	1.08985	1.10445	1.0888	1.09095	1.10122	1.08871	1.08749	1.08923	1.09429	1.09179	1.09309	1.09452	1.09548	1.10203	1.10154	1.07782	1.08827	1.16124	1.12488	1.13203	1.09652	1.09271	1.08968	1.08826	1.09074	1.09028	1.09089	1.08897	1.0925	1.09578	1.09409	1.10738	1.11969	1.10365	1.14101	1.12074	1.09773	1.13018	1.08611	1.12065	1.10989	1.08458
189	1.22397	1.10275	1.1431	1.12004	1.11414	1.11193	1.11033	1.11664	1.13717	1.11693	1.11798	1.13724	1.11869	1.11395	1.11685	1.12467	1.12109	1.12173	1.12194	1.12169	1.12856	1.12841	1.10422	1.11443	1.18907	1.15072	1.15876	1.12384	1.12063	1.11616	1.11881	1.11767	1.11885	1.11817	1.11674	1.11979	1.12456	1.11868	1.13076	1.14117	1.12565	1.16541	1.14871	1.11887	1.15382	1.11125	1.14259	1.13219	1.11254
190	1.22891	1.10841	1.14803	1.12438	1.11733	1.11724	1.11486	1.11961	1.13301	1.11837	1.12153	1.12971	1.11967	1.11699	1.11946	1.1228	1.12222	1.12295	1.12651	1.12644	1.13479	1.13355	1.10833	1.11838	1.20437	1.15521	1.16214	1.127	1.12392	1.12046	1.1182	1.12203	1.12097	1.12089	1.11988	1.12364	1.12648	1.12545	1.13716	1.15275	1.14478	1.18152	1.15375	1.14687	1.17122	1.11674	1.16616	1.14914	1.12877
191	1.25885	1.13531	1.17484	1.15229	1.14559	1.14499	1.14252	1.14776	1.16457	1.14793	1.15011	1.16101	1.14948	1.14595	1.14783	1.15292	1.15177	1.15266	1.15503	1.15432	1.16285	1.16048	1.13563	1.14445	1.2277	1.18363	1.19257	1.15603	1.1528	1.14889	1.14771	1.15019	1.15008	1.14943	1.14846	1.15247	1.15698	1.15277	1.16144	1.17728	1.16717	1.20442	1.17965	1.16292	1.19278	1.14384	1.18139	1.17104	1.14824
192	1.15145	1.03874	1.07633	1.05407	1.04689	1.04717	1.0447	1.04953	1.0616	1.04773	1.05102	1.05874	1.0493	1.0466	1.04923	1.0523	1.05157	1.05253	1.05558	1.05617	1.0634	1.06277	1.03881	1.04741	1.13256	1.08308	1.08972	1.05571	1.05313	1.04975	1.04777	1.05201	1.05123	1.05086	1.04983	1.05274	1.05507	1.0541	1.06583	1.08016	1.07147	1.11247	1.08177	1.09589	1.09948	1.04668	1.0927	1.07707	1.05496
193	1.15263	1.0398	1.07707	1.05508	1.04738	1.0479	1.04513	1.04909	1.0621	1.0486	1.05225	1.05888	1.05057	1.04728	1.05021	1.05342	1.05291	1.05365	1.05673	1.05714	1.06446	1.06426	1.03973	1.04824	1.13415	1.08382	1.09134	1.05687	1.05378	1.05086	1.04893	1.05288	1.05226	1.0518	1.05076	1.05343	1.05585	1.05487	1.0659	1.08097	1.07306	1.11391	1.08387	1.09587	1.09911	1.04757	1.0878	1.07546	1.04973
194	1.14186	1.02888	1.06779	1.04496	1.03791	1.03764	1.03493	1.03807	1.05005	1.0377	1.04086	1.04734	1.0383	1.0373	1.03961	1.04161	1.04129	1.04226	1.04614	1.04662	1.05419	1.05361	1.02935	1.03873	1.1237	1.07351	1.08031	1.04564	1.04319	1.04042	1.0375	1.04218	1.04112	1.04109	1.04018	1.04324	1.04584	1.04488	1.05746	1.07119	1.06385	1.10338	1.07329	1.0881	1.09179	1.03755	1.08496	1.06917	1.04629
195	1.13766	1.02641	1.06312	1.04111	1.0336	1.03418	1.03174	1.03462	1.04758	1.03495	1.03851	1.04439	1.03676	1.03377	1.03657	1.03973	1.03905	1.04021	1.04307	1.04373	1.05108	1.05083	1.02636	1.03533	1.12039	1.06984	1.07736	1.0433	1.04022	1.03704	1.03521	1.0393	1.03861	1.03825	1.03727	1.03994	1.04257	1.04141	1.05363	1.0672	1.05974	1.10003	1.07044	1.0828	1.08575	1.03396	1.07606	1.06268	1.03867
196	1.13543	1.02388	1.06104	1.03895	1.0313	1.03208	1.02931	1.03011	1.04378	1.03235	1.03598	1.04061	1.03435	1.03151	1.03431	1.03731	1.03709	1.03806	1.04076	1.04189	1.04927	1.04896	1.02414	1.03321	1.11857	1.06758	1.07511	1.04106	1.03818	1.03533	1.03289	1.03711	1.03657	1.0362	1.03499	1.03784	1.04043	1.03923	1.05161	1.06502	1.05852	1.09823	1.06885	1.08138	1.08361	1.03184	1.07453	1.06084	1.03729
197	1.13805	1.0251	1.06407	1.04144	1.03429	1.03418	1.03105	1.03178	1.04439	1.03389	1.03733	1.04171	1.03378	1.03356	1.03574	1.03716	1.03722	1.03821	1.04248	1.04321	1.05085	1.0505	1.0259	1.03531	1.1206	1.06969	1.07694	1.04195	1.0392	1.03683	1.0335	1.03859	1.0372	1.0374	1.03628	1.03954	1.04154	1.04131	1.05437	1.06847	1.06155	1.1006	1.07089	1.08571	1.08852	1.03431	1.08046	1.06588	1.04174
198	1.12751	1.0161	1.05394	1.03171	1.02461	1.0246	1.02113	1.02175	1.03513	1.02465	1.02799	1.03231	1.02491	1.02398	1.02656	1.0282	1.02811	1.02932	1.03292	1.03378	1.04168	1.04123	1.01672	1.02607	1.11044	1.05982	1.06699	1.03259	1.02982	1.0273	1.02419	1.0292	1.02795	1.02795	1.02695	1.02999	1.03167	1.03171	1.04512	1.05765	1.05137	1.09037	1.06118	1.07427	1.07712	1.02444	1.06853	1.05438	1.03102
199	1.13483	1.02348	1.06028	1.03817	1.03061	1.03135	1.02853	1.03049	1.04395	1.03172	1.03537	1.04077	1.03404	1.03042	1.03364	1.03683	1.03637	1.03736	1.03997	1.04071	1.0486	1.0479	1.02355	1.03237	1.11752	1.06689	1.07419	1.04029	1.03735	1.03416	1.03235	1.03643	1.03593	1.03541	1.03418	1.03718	1.03934	1.03834	1.05102	1.06428	1.05733	1.09724	1.06774	1.07984	1.08264	1.03106	1.07326	1.0597	1.03632
200	1.13251	1.02116	1.0588	1.03634	1.02841	1.02894	1.02597	1.02647	1.03976	1.02867	1.0321	1.03702	1.02869	1.0279	1.0305	1.03188	1.03161	1.03293	1.03716	1.03789	1.04601	1.04547	1.02118	1.03022	1.11552	1.06418	1.07167	1.03676	1.03408	1.03158	1.02807	1.0332	1.03132	1.03206	1.03127	1.03421	1.03617	1.03601	1.04906	1.06265	1.05619	1.09562	1.06575	1.07942	1.08175	1.02877	1.07218	1.0584	1.03515
201	1.13646	1.02431	1.06165	1.03925	1.03167	1.03221	1.02922	1.03073	1.04418	1.03272	1.03622	1.04114	1.03415	1.03168	1.03432	1.03699	1.03676	1.03787	1.04082	1.04171	1.0493	1.04904	1.02439	1.03346	1.11862	1.06782	1.07529	1.041	1.03822	1.0351	1.03269	1.03717	1.03636	1.03611	1.03521	1.03777	1.04005	1.03934	1.0519	1.06537	1.05813	1.0987	1.0689	1.08114	1.08406	1.03185	1.07449	1.06088	1.03739
202	1.13526	1.02324	1.06093	1.03828	1.02985	1.03098	1.02805	1.03074	1.04364	1.03118	1.03484	1.04043	1.03229	1.03029	1.03296	1.03521	1.0349	1.03589	1.03943	1.04027	1.04813	1.04766	1.02331	1.03232	1.11754	1.06674	1.07396	1.03926	1.03664	1.03397	1.03113	1.03595	1.0347	1.03446	1.03375	1.03677	1.03884	1.03822	1.05061	1.0639	1.0572	1.09688	1.06759	1.08034	1.08308	1.03098	1.07399	1.06006	1.03652
203	1.13272	1.02086	1.05848	1.03565	1.02653	1.02819	1.02507	1.02863	1.04061	1.02766	1.03158	1.03704	1.02875	1.02703	1.02987	1.03198	1.03154	1.0326	1.03627	1.03707	1.045	1.04443	1.02036	1.02937	1.11433	1.06343	1.07081	1.03585	1.03344	1.03065	1.0277	1.03267	1.03126	1.03154	1.0305	1.03347	1.03532	1.03499	1.04782	1.06124	1.05426	1.09387	1.06466	1.07696	1.08055	1.02806	1.07095	1.05741	1.03387
204	1.1383	1.02575	1.06349	1.04108	1.03289	1.03381	1.03054	1.02842	1.04245	1.03362	1.03749	1.03975	1.03432	1.03278	1.03568	1.03751	1.03754	1.03864	1.04214	1.0432	1.0509	1.05067	1.02603	1.03505	1.12075	1.06941	1.07682	1.04208	1.03939	1.03658	1.03335	1.03865	1.03723	1.0374	1.03642	1.03923	1.04124	1.04077	1.0535	1.06734	1.06018	1.10032	1.07059	1.08299	1.08621	1.03362	1.07651	1.06281	1.03921
205	1.14532	1.02925	1.06915	1.04421	1.03791	1.0362	1.03265	1.02948	1.03649	1.03394	1.0384	1.03217	1.02899	1.03389	1.03679	1.03321	1.03357	1.03568	1.04293	1.04331	1.05231	1.05167	1.0278	1.03718	1.12347	1.07156	1.07839	1.04181	1.03925	1.0377	1.03194	1.0395	1.03439	1.03688	1.03721	1.04019	1.0423	1.04259	1.05561	1.07064	1.06216	1.10194	1.073	1.08592	1.09079	1.03668	1.08064	1.06701	1.04357
206	1.14176	1.02682	1.06772	1.0421	1.03505	1.03474	1.03141	1.03327	1.04478	1.03362	1.03736	1.04185	1.03246	1.03333	1.036	1.03565	1.03572	1.03718	1.04252	1.04305	1.05147	1.05087	1.02663	1.03618	1.12182	1.07029	1.07732	1.04172	1.03915	1.03711	1.03252	1.03897	1.03617	1.03699	1.03674	1.0397	1.04151	1.04169	1.05432	1.0688	1.06115	1.1007	1.07153	1.08509	1.08901	1.03512	1.07901	1.06524	1.04158
207	1.13894	1.02638	1.06463	1.04137	1.03355	1.03419	1.03107	1.03198	1.04553	1.03418	1.03777	1.04254	1.03518	1.03353	1.03614	1.03855	1.03793	1.03908	1.04263	1.04334	1.05109	1.05079	1.02629	1.0355	1.12091	1.06965	1.07711	1.04239	1.03962	1.03708	1.03425	1.03897	1.03772	1.03763	1.03674	1.03962	1.04175	1.04131	1.05386	1.06745	1.06045	1.10054	1.07092	1.08356	1.087	1.03426	1.07703	1.06369	1.03993
208	1.14517	1.02878	1.0667	1.04398	1.03643	1.03701	1.03412	1.03178	1.04647	1.03714	1.04104	1.04324	1.03859	1.03622	1.0392	1.04157	1.04148	1.04271	1.04563	1.04643	1.05438	1.05381	1.02918	1.0383	1.12407	1.07293	1.08025	1.04575	1.04286	1.04002	1.03736	1.04213	1.04106	1.04097	1.03985	1.04278	1.04507	1.04427	1.05677	1.07033	1.06341	1.10362	1.07387	1.08641	1.08922	1.03695	1.07956	1.06591	1.04226
209	1.13638	1.02442	1.0615	1.039	1.03168	1.03227	1.02977	1.03417	1.04772	1.0334	1.03666	1.04487	1.03539	1.03221	1.03482	1.03852	1.03763	1.03847	1.04127	1.04202	1.04931	1.04912	1.0245	1.03363	1.11889	1.06806	1.07534	1.04104	1.03854	1.03534	1.03375	1.03742	1.03697	1.03643	1.03542	1.03795	1.04083	1.03953	1.05209	1.06547	1.05816	1.09847	1.06903	1.08108	1.08387	1.03198	1.07441	1.06092	1.03707
210	1.14973	1.03293	1.07167	1.04663	1.03927	1.04054	1.03784	1.03912	1.05326	1.04156	1.04517	1.05007	1.04327	1.04046	1.04316	1.0463	1.0459	1.04699	1.04981	1.05069	1.05812	1.0577	1.03295	1.04203	1.12785	1.07657	1.08427	1.04994	1.04715	1.04398	1.04179	1.04586	1.04571	1.04516	1.04388	1.04668	1.04921	1.04809	1.06059	1.07403	1.06687	1.10772	1.0777	1.08998	1.09256	1.04051	1.08306	1.06934	1.04565
211	1.15045	1.03017	1.06845	1.04563	1.03699	1.03861	1.03549	1.03388	1.04834	1.03893	1.04264	1.04549	1.04104	1.03811	1.04096	1.04428	1.04399	1.04499	1.04739	1.04826	1.05581	1.05561	1.03063	1.03981	1.12554	1.07424	1.0818	1.04767	1.04484	1.0416	1.03948	1.04393	1.04362	1.04287	1.04191	1.04436	1.04667	1.04584	1.05843	1.07217	1.06486	1.10524	1.07538	1.08775	1.09085	1.03825	1.08118	1.06742	1.0437
212	1.14587	1.02535	1.06132	1.04151	1.03259	1.03391	1.03175	1.03717	1.04992	1.0357	1.03895	1.04675	1.03737	1.034	1.03671	1.04033	1.03937	1.04036	1.04292	1.04383	1.05112	1.05082	1.02626	1.03536	1.12039	1.06966	1.07721	1.04295	1.04032	1.03709	1.03567	1.03919	1.03877	1.03818	1.03717	1.03999	1.0426	1.04114	1.05363	1.06682	1.05965	1.10018	1.07058	1.08251	1.08537	1.03362	1.07602	1.06242	1.03851
213	1.14403	1.02728	1.06342	1.04297	1.0349	1.03552	1.03325	1.03647	1.05031	1.037	1.04026	1.04724	1.03901	1.03556	1.03828	1.0422	1.04114	1.04216	1.04455	1.04538	1.05273	1.05246	1.0277	1.03667	1.12233	1.07137	1.07893	1.04492	1.0419	1.03879	1.03736	1.0408	1.04065	1.04005	1.0387	1.04153	1.04403	1.04294	1.05534	1.06885	1.06126	1.10187	1.07228	1.08423	1.08693	1.03518	1.07736	1.06408	1.04025
214	1.17798	1.11064	1.13661	1.13015	1.11583	1.11987	1.11662	1.12689	1.14128	1.12277	1.12594	1.13857	1.12427	1.12057	1.12345	1.12738	1.12626	1.12728	1.12982	1.13045	1.13865	1.13836	1.1117	1.12166	1.21395	1.15881	1.16684	1.12989	1.12697	1.12359	1.12229	1.12621	1.12551	1.12491	1.12362	1.12662	1.12917	1.12795	1.14167	1.15808	1.1483	1.19142	1.16002	1.17325	1.17977	1.12037	1.16787	1.15304	1.12768
215	1.14201	1.02628	1.06332	1.04176	1.03318	1.03436	1.03196	1.0357	1.04863	1.03514	1.03866	1.04533	1.03683	1.03391	1.03658	1.03993	1.03911	1.04003	1.04294	1.04371	1.05148	1.05101	1.02665	1.03557	1.12062	1.07009	1.07754	1.04321	1.04034	1.03716	1.03523	1.03925	1.03878	1.03846	1.03735	1.03996	1.04257	1.04139	1.054	1.06721	1.05988	1.1002	1.07087	1.08289	1.08572	1.03404	1.07621	1.06279	1.03884
216	1.1474	1.02948	1.06634	1.04827	1.03945	1.03996	1.03774	1.04124	1.05537	1.04247	1.04563	1.05264	1.04433	1.04105	1.04376	1.04704	1.04658	1.04723	1.04959	1.05029	1.05745	1.05726	1.0325	1.04154	1.12682	1.07596	1.08382	1.04978	1.04715	1.04347	1.04233	1.0459	1.04611	1.04517	1.04394	1.04639	1.04899	1.04766	1.06034	1.07362	1.06587	1.10662	1.07719	1.08843	1.09181	1.03961	1.08228	1.06878	1.04447
217	1.14227	1.02683	1.06256	1.04273	1.0348	1.03547	1.03324	1.03514	1.04888	1.03726	1.04034	1.04554	1.03954	1.03578	1.03846	1.04235	1.04197	1.04281	1.04472	1.0455	1.05272	1.05245	1.02785	1.03679	1.12224	1.07134	1.07909	1.045	1.04218	1.03875	1.03755	1.04115	1.04133	1.04028	1.03898	1.04163	1.04446	1.04289	1.05521	1.06842	1.06131	1.10203	1.07241	1.08424	1.08657	1.03529	1.07729	1.06363	1.03966
218	1.13539	1.02358	1.06041	1.03855	1.03084	1.03152	1.02867	1.02999	1.04301	1.03182	1.03564	1.04031	1.03356	1.03098	1.03389	1.0365	1.03628	1.03745	1.04025	1.04111	1.04864	1.04818	1.02385	1.03296	1.11801	1.06702	1.07468	1.04036	1.03743	1.03454	1.03226	1.03677	1.03601	1.03565	1.03455	1.03731	1.03964	1.0386	1.05123	1.06477	1.05743	1.09757	1.068	1.08042	1.08346	1.03148	1.07392	1.06047	1.03682
219	1.14378	1.02753	1.06402	1.04233	1.03518	1.03512	1.03177	1.02715	1.04064	1.03432	1.03893	1.03879	1.03579	1.03434	1.03735	1.03909	1.03881	1.04033	1.0434	1.04428	1.05229	1.05148	1.02687	1.03639	1.12185	1.07073	1.07789	1.04344	1.04077	1.03801	1.03482	1.04034	1.0392	1.03898	1.03766	1.04063	1.04294	1.04194	1.05465	1.069	1.06141	1.10099	1.0717	1.08473	1.08851	1.03509	1.07851	1.06503	1.04128
220	1.14053	1.02622	1.06247	1.04077	1.03306	1.03391	1.0308	1.02901	1.04287	1.03413	1.03821	1.03959	1.03655	1.03349	1.03639	1.03958	1.03913	1.04032	1.04276	1.04356	1.05118	1.05078	1.02612	1.03507	1.12044	1.06967	1.07696	1.04302	1.04011	1.03701	1.03463	1.03941	1.03916	1.03848	1.03713	1.03973	1.04218	1.04098	1.05354	1.06704	1.05987	1.09999	1.07056	1.08281	1.08594	1.03367	1.07645	1.06284	1.03896
221	1.13572	1.02408	1.06046	1.03894	1.03122	1.03188	1.02922	1.03032	1.0436	1.03215	1.03617	1.04089	1.03474	1.03146	1.03435	1.03759	1.03712	1.03801	1.04082	1.04125	1.04888	1.04859	1.02398	1.03312	1.11822	1.06749	1.07504	1.04081	1.03814	1.03515	1.03302	1.03698	1.0368	1.03623	1.03491	1.03772	1.04022	1.03914	1.0517	1.06551	1.05815	1.09808	1.06862	1.08104	1.084	1.03174	1.07423	1.06082	1.03712
222	1.13338	1.02225	1.05881	1.03694	1.02931	1.02986	1.02712	1.02974	1.04255	1.03017	1.03398	1.03966	1.03215	1.02936	1.03213	1.03514	1.03448	1.03555	1.03859	1.03939	1.04694	1.04653	1.02209	1.03112	1.11622	1.06547	1.07281	1.0387	1.03589	1.03299	1.03072	1.03508	1.03428	1.03385	1.03294	1.03558	1.03818	1.03701	1.04935	1.06305	1.05579	1.09587	1.0665	1.07856	1.08166	1.02971	1.07195	1.05854	1.035
223	1.13485	1.02319	1.05969	1.03766	1.02983	1.03053	1.02749	1.02969	1.04218	1.03024	1.03444	1.03949	1.0325	1.02976	1.0325	1.03564	1.03498	1.03614	1.03894	1.03977	1.04737	1.04704	1.02257	1.03165	1.11683	1.06605	1.07326	1.0392	1.0363	1.03344	1.03111	1.03534	1.03492	1.03439	1.03328	1.03609	1.03838	1.0377	1.0501	1.06408	1.05664	1.09645	1.06688	1.0796	1.08314	1.03053	1.07331	1.05948	1.03598
224	1.13342	1.02211	1.05869	1.03708	1.02948	1.03005	1.02759	1.031	1.04382	1.03057	1.03426	1.04114	1.03269	1.02951	1.03227	1.03557	1.03475	1.03582	1.03877	1.03939	1.04702	1.04657	1.02231	1.03137	1.11616	1.0655	1.0731	1.03889	1.03592	1.03291	1.03104	1.03496	1.0344	1.03406	1.03299	1.03578	1.03805	1.03717	1.0497	1.06306	1.05586	1.09596	1.06667	1.0787	1.08163	1.02988	1.0722	1.05881	1.03507
225	1.13529	1.02362	1.06059	1.03828	1.0307	1.0314	1.02836	1.03097	1.04424	1.03141	1.03543	1.04121	1.03325	1.03071	1.03352	1.03619	1.03584	1.03687	1.03994	1.04072	1.04837	1.04807	1.02351	1.03265	1.11765	1.06701	1.07443	1.03982	1.03713	1.03441	1.03169	1.03644	1.03553	1.03522	1.03431	1.03699	1.03926	1.03835	1.05085	1.06449	1.05721	1.0973	1.06807	1.0802	1.08327	1.03122	1.07365	1.06023	1.03662
226	1.13423	1.02314	1.05956	1.03795	1.03019	1.03111	1.02857	1.03144	1.04493	1.03161	1.03537	1.04177	1.03386	1.03045	1.0333	1.03671	1.03614	1.03718	1.03985	1.04045	1.04801	1.04776	1.02313	1.03214	1.11728	1.06659	1.07408	1.04001	1.03704	1.03408	1.03222	1.03618	1.03559	1.03511	1.03412	1.03681	1.03933	1.03809	1.05055	1.06397	1.05673	1.09712	1.06766	1.07975	1.08228	1.03074	1.07289	1.05933	1.03569
227	1.13402	1.02306	1.05999	1.03795	1.03017	1.0308	1.02824	1.0316	1.04442	1.03137	1.03496	1.04106	1.03297	1.03015	1.03292	1.03604	1.0353	1.03643	1.0395	1.04027	1.04784	1.04743	1.02302	1.03191	1.11702	1.06631	1.07379	1.03947	1.03664	1.03382	1.03155	1.03595	1.03498	1.03475	1.03382	1.03654	1.0388	1.03776	1.05039	1.06361	1.05661	1.09651	1.06744	1.07944	1.08244	1.03082	1.07296	1.05959	1.03603
228	1.13413	1.02306	1.05953	1.03786	1.0304	1.03099	1.02833	1.03143	1.04483	1.03151	1.0352	1.04151	1.03341	1.03053	1.03321	1.03641	1.03581	1.03693	1.03964	1.04036	1.04783	1.04761	1.02319	1.03208	1.11726	1.06651	1.07412	1.03984	1.03679	1.0338	1.032	1.03591	1.03532	1.03497	1.03387	1.03661	1.03916	1.03808	1.05041	1.0639	1.05653	1.09701	1.06742	1.07945	1.08236	1.03075	1.07264	1.05942	1.03585
229	1.13452	1.02336	1.05979	1.03834	1.03076	1.0313	1.02851	1.03112	1.04452	1.03194	1.03546	1.04172	1.03359	1.03105	1.03358	1.03678	1.03602	1.0371	1.04	1.04071	1.04834	1.04796	1.02355	1.03252	1.11761	1.06686	1.07424	1.04003	1.03723	1.03424	1.03237	1.03628	1.03581	1.03542	1.03437	1.03703	1.03945	1.0385	1.05092	1.06433	1.0571	1.09726	1.06797	1.07987	1.08288	1.03107	1.07333	1.05979	1.03617
230	1.13569	1.02412	1.06163	1.03957	1.03218	1.03256	1.02983	1.03139	1.04527	1.03312	1.03664	1.04221	1.03477	1.03218	1.03478	1.03782	1.03759	1.03851	1.04149	1.04225	1.04964	1.04959	1.0248	1.03384	1.11901	1.06811	1.0757	1.0414	1.03849	1.0355	1.03316	1.0377	1.03704	1.03649	1.03558	1.03815	1.04087	1.03971	1.05218	1.06562	1.05841	1.09869	1.0694	1.08134	1.08426	1.03223	1.07482	1.06116	1.03726
231	1.13336	1.02214	1.05881	1.03686	1.02936	1.02991	1.02731	1.02969	1.0428	1.03034	1.03405	1.03969	1.03193	1.02916	1.03211	1.03495	1.03438	1.03559	1.03848	1.03922	1.04703	1.04667	1.02216	1.03113	1.11599	1.06555	1.07273	1.03853	1.03571	1.03274	1.03053	1.0349	1.03413	1.03384	1.03267	1.03552	1.03788	1.03701	1.04952	1.0627	1.05574	1.09586	1.06644	1.07876	1.08143	1.02974	1.07182	1.05817	1.03473
232	1.13393	1.02294	1.05942	1.03773	1.03026	1.03069	1.02812	1.03094	1.04427	1.03146	1.03513	1.0412	1.03333	1.03041	1.03298	1.0364	1.03565	1.03648	1.03918	1.04011	1.0477	1.04727	1.02301	1.03191	1.11703	1.06648	1.07369	1.03959	1.03674	1.03385	1.03168	1.03574	1.0351	1.03478	1.0337	1.03661	1.03892	1.03785	1.05037	1.06382	1.05643	1.09663	1.0673	1.07917	1.08218	1.03059	1.07248	1.0592	1.03556
233	1.13413	1.0228	1.05931	1.03754	1.03025	1.0306	1.02785	1.03035	1.04357	1.0314	1.03503	1.04032	1.0333	1.03055	1.03299	1.03623	1.03567	1.03666	1.03945	1.04009	1.04773	1.0473	1.02289	1.03176	1.11689	1.06626	1.07372	1.03953	1.03686	1.03381	1.03154	1.03584	1.0353	1.03487	1.03363	1.03647	1.03887	1.03766	1.05021	1.06373	1.05626	1.09663	1.06738	1.07926	1.08211	1.03045	1.07242	1.05906	1.03563
234	1.13549	1.02355	1.06083	1.03847	1.03124	1.0314	1.02794	1.0275	1.04096	1.03095	1.03482	1.03793	1.03163	1.03026	1.0331	1.03477	1.03469	1.03568	1.03951	1.04044	1.04823	1.04788	1.02346	1.03246	1.11773	1.06691	1.07409	1.03932	1.03674	1.03401	1.03077	1.03617	1.03451	1.03453	1.0337	1.03669	1.03877	1.03807	1.05083	1.06429	1.05711	1.09697	1.06768	1.08006	1.08318	1.03121	1.07336	1.06004	1.03664
235	1.1344	1.02318	1.05987	1.03795	1.03077	1.03107	1.02822	1.03009	1.0438	1.03157	1.03523	1.0405	1.03327	1.0305	1.03328	1.03621	1.03576	1.03686	1.03955	1.04043	1.04818	1.04766	1.02327	1.0323	1.11755	1.06654	1.07392	1.03994	1.03696	1.03391	1.03175	1.03613	1.03543	1.03514	1.03397	1.03673	1.03909	1.03809	1.05058	1.06391	1.05676	1.0971	1.0676	1.07955	1.08264	1.03085	1.07292	1.05933	1.0359
236	1.13412	1.02306	1.05943	1.03785	1.03041	1.03088	1.02849	1.03089	1.04426	1.03173	1.0352	1.04108	1.03372	1.03059	1.03331	1.03677	1.03611	1.0371	1.03965	1.04045	1.04801	1.04763	1.02312	1.03189	1.11723	1.06648	1.0741	1.0399	1.03697	1.03398	1.03215	1.03587	1.03552	1.03513	1.03415	1.03664	1.0393	1.03796	1.05059	1.06386	1.05664	1.09694	1.0673	1.07948	1.08228	1.0307	1.07265	1.05917	1.03573
237	1.13638	1.02508	1.06202	1.04009	1.03271	1.03313	1.03017	1.02947	1.04341	1.03357	1.03729	1.04008	1.03504	1.0327	1.03544	1.03794	1.03811	1.03912	1.04189	1.04295	1.05046	1.05019	1.02545	1.03435	1.11981	1.06884	1.07642	1.0421	1.03914	1.03628	1.03337	1.03843	1.03741	1.03739	1.036	1.039	1.04139	1.04034	1.05272	1.06653	1.05925	1.09966	1.06997	1.08227	1.08514	1.03302	1.07552	1.06178	1.03833
238	1.13492	1.02356	1.06056	1.03885	1.03148	1.03195	1.02904	1.02941	1.04356	1.03272	1.03599	1.04043	1.03388	1.03149	1.03416	1.037	1.03688	1.03794	1.04073	1.04188	1.04922	1.04903	1.02403	1.03321	1.11842	1.06738	1.07501	1.04095	1.03821	1.03508	1.03233	1.03713	1.03619	1.03608	1.03502	1.03764	1.04	1.0392	1.05159	1.06523	1.05833	1.09834	1.06886	1.08098	1.08382	1.03178	1.07416	1.06069	1.03712
239	1.13362	1.02256	1.05903	1.03727	1.03	1.03038	1.02776	1.02976	1.04302	1.03129	1.03482	1.04003	1.03327	1.03	1.03287	1.03614	1.03557	1.0367	1.03929	1.04013	1.0476	1.04723	1.02281	1.03167	1.11689	1.066	1.07361	1.03958	1.03674	1.03344	1.03165	1.03568	1.03522	1.0347	1.03364	1.03617	1.03864	1.03762	1.05021	1.06359	1.05668	1.09675	1.06709	1.07917	1.08199	1.03006	1.07252	1.05901	1.03555
240	1.13479	1.02332	1.06034	1.03836	1.03078	1.03149	1.02869	1.03019	1.04386	1.03204	1.03558	1.04094	1.0335	1.03102	1.03392	1.03654	1.03599	1.03746	1.04026	1.0411	1.04873	1.04842	1.02358	1.03271	1.11792	1.06711	1.07458	1.04036	1.03751	1.03448	1.03228	1.03655	1.03568	1.0354	1.03429	1.0372	1.03964	1.03876	1.05117	1.06464	1.05783	1.09785	1.06843	1.08088	1.08325	1.03134	1.07385	1.06027	1.03683
241	1.13553	1.02387	1.06103	1.03868	1.03113	1.03154	1.02862	1.02892	1.04234	1.03139	1.03528	1.03934	1.03257	1.03074	1.03357	1.03558	1.0354	1.03653	1.03991	1.04088	1.0485	1.04822	1.02363	1.03274	1.11801	1.06701	1.07442	1.03983	1.03706	1.03436	1.0314	1.03634	1.03512	1.03514	1.03418	1.03695	1.0393	1.03847	1.05118	1.06443	1.05744	1.09738	1.06807	1.08037	1.08363	1.03149	1.07414	1.06051	1.03687
242	1.13583	1.02413	1.06103	1.03907	1.03096	1.03168	1.02865	1.03019	1.04349	1.03158	1.03551	1.04058	1.03287	1.03094	1.03363	1.03598	1.03562	1.03679	1.04024	1.04098	1.04859	1.04838	1.02392	1.03315	1.11788	1.06711	1.07472	1.03994	1.03724	1.03465	1.03198	1.03646	1.03527	1.03536	1.03434	1.0372	1.03931	1.03871	1.05131	1.06445	1.0577	1.09767	1.06825	1.08082	1.08366	1.03159	1.07425	1.06084	1.037
243	1.13611	1.02379	1.06078	1.03826	1.03056	1.03101	1.0279	1.03007	1.04215	1.03023	1.03444	1.03924	1.03129	1.02992	1.03243	1.03441	1.03397	1.0351	1.03921	1.03966	1.04789	1.04722	1.02301	1.03207	1.11722	1.06626	1.07351	1.03884	1.03622	1.03356	1.03016	1.03565	1.03381	1.0341	1.03329	1.03618	1.03836	1.03777	1.05051	1.06399	1.05676	1.09662	1.06719	1.08001	1.08359	1.03088	1.07375	1.0603	1.03669
244	1.13479	1.02337	1.0598	1.03805	1.03037	1.03072	1.02803	1.03036	1.04335	1.03106	1.03478	1.04022	1.03241	1.03025	1.03288	1.03547	1.03497	1.03608	1.03943	1.0402	1.04785	1.04758	1.02295	1.03193	1.11706	1.06634	1.07384	1.03934	1.0367	1.03377	1.03108	1.03557	1.03483	1.03463	1.03356	1.03643	1.03864	1.03788	1.05036	1.06359	1.05665	1.09668	1.06745	1.07964	1.08253	1.03068	1.07293	1.05939	1.0359
245	1.1336	1.02252	1.05929	1.0373	1.02955	1.03036	1.0277	1.03058	1.04359	1.031	1.03462	1.04044	1.03276	1.02981	1.03247	1.03569	1.03504	1.03609	1.03886	1.03987	1.04718	1.04704	1.0226	1.03156	1.11653	1.066	1.07329	1.03912	1.03638	1.03329	1.03119	1.03532	1.03466	1.03428	1.0332	1.03602	1.03868	1.03744	1.04989	1.06315	1.05604	1.09616	1.06676	1.07884	1.08168	1.02998	1.07214	1.05875	1.03522
246	1.13294	1.02216	1.0588	1.03696	1.02938	1.03001	1.02747	1.03046	1.04335	1.03057	1.03427	1.04001	1.03246	1.0294	1.03228	1.03535	1.03472	1.03573	1.03868	1.03956	1.04699	1.04661	1.0222	1.03119	1.11637	1.06551	1.07301	1.0387	1.0359	1.03299	1.03079	1.03486	1.03446	1.03407	1.03301	1.03573	1.03821	1.0372	1.04968	1.06278	1.05566	1.09597	1.06651	1.07849	1.08133	1.02973	1.07195	1.0584	1.03499
247	1.13606	1.02437	1.0612	1.03908	1.0313	1.0317	1.02891	1.03071	1.04389	1.03177	1.03561	1.04125	1.03289	1.03079	1.03383	1.03624	1.03554	1.03682	1.03998	1.04088	1.04878	1.04832	1.02373	1.03292	1.11802	1.06718	1.07446	1.03995	1.03748	1.03467	1.032	1.03654	1.03536	1.03554	1.03457	1.03746	1.03948	1.03864	1.05137	1.0646	1.05754	1.09764	1.06827	1.0808	1.08377	1.03157	1.07424	1.06069	1.03724
248	1.1335	1.02259	1.05921	1.03724	1.02949	1.03021	1.02755	1.03027	1.04331	1.0306	1.03434	1.04001	1.03251	1.02956	1.03235	1.03532	1.0348	1.03598	1.03886	1.03961	1.04733	1.04682	1.02252	1.0315	1.11637	1.06592	1.07323	1.039	1.03612	1.03331	1.03092	1.03526	1.03458	1.03422	1.03309	1.03591	1.03822	1.03724	1.04974	1.06323	1.05596	1.09615	1.06674	1.07883	1.08178	1.02993	1.07235	1.05877	1.03521
249	1.135	1.0239	1.06089	1.03898	1.031	1.03195	1.02907	1.03253	1.04587	1.03223	1.03589	1.04251	1.03423	1.03135	1.03379	1.03722	1.03667	1.03772	1.04052	1.04139	1.0492	1.04868	1.02402	1.03318	1.11826	1.06761	1.07491	1.04064	1.0378	1.03492	1.03255	1.037	1.03621	1.03586	1.03476	1.03762	1.03998	1.03882	1.05153	1.06478	1.05762	1.09785	1.06845	1.08047	1.08366	1.03166	1.07417	1.06056	1.03703
250	1.13368	1.02264	1.0599	1.03789	1.02956	1.03066	1.02782	1.03171	1.04505	1.0313	1.03475	1.04178	1.03277	1.03024	1.03276	1.03583	1.03524	1.03601	1.03924	1.03986	1.04785	1.0473	1.02289	1.03194	1.1169	1.06626	1.07368	1.03924	1.0365	1.03373	1.03105	1.0354	1.03477	1.03443	1.03342	1.03627	1.03875	1.03766	1.05018	1.06338	1.05679	1.09662	1.06721	1.07963	1.08255	1.0304	1.07302	1.05962	1.0359
251	1.13482	1.02332	1.05998	1.03806	1.03023	1.03058	1.02811	1.03122	1.04389	1.03107	1.03473	1.04089	1.03267	1.03015	1.03282	1.03576	1.03509	1.03597	1.03926	1.03987	1.04776	1.04719	1.02298	1.03193	1.11678	1.06629	1.07376	1.03925	1.03634	1.03364	1.03134	1.03567	1.03471	1.03456	1.03352	1.03628	1.03868	1.03774	1.05039	1.06353	1.05637	1.09665	1.06727	1.07957	1.08247	1.03054	1.07287	1.05943	1.03589
252	1.13377	1.02276	1.05937	1.03749	1.02993	1.03048	1.02804	1.03087	1.04382	1.03133	1.03462	1.04075	1.03297	1.03015	1.03289	1.03587	1.0353	1.03645	1.03923	1.04005	1.0477	1.04714	1.02279	1.03171	1.11686	1.06627	1.07358	1.03943	1.03672	1.03347	1.03153	1.03561	1.03492	1.03466	1.03347	1.03632	1.03868	1.03769	1.05023	1.06344	1.05635	1.0966	1.06721	1.07912	1.08206	1.0303	1.07235	1.05891	1.03542
253	1.13377	1.02344	1.06008	1.03838	1.03021	1.03153	1.02893	1.03278	1.04592	1.03264	1.03568	1.04264	1.03439	1.03129	1.03389	1.03733	1.03673	1.03757	1.04025	1.04106	1.04858	1.04817	1.02384	1.0328	1.11792	1.06705	1.07482	1.04037	1.03753	1.0344	1.03266	1.03644	1.03622	1.03567	1.03452	1.03734	1.03992	1.03873	1.05112	1.06453	1.0573	1.09753	1.06818	1.08013	1.08275	1.03097	1.07353	1.06001	1.03621
254	1.13539	1.02418	1.06107	1.03886	1.03138	1.03187	1.02911	1.03103	1.04441	1.03222	1.036	1.0413	1.03394	1.03129	1.03397	1.03683	1.03639	1.03752	1.04064	1.0415	1.04911	1.04858	1.02411	1.03322	1.11849	1.06751	1.07517	1.04076	1.03784	1.03495	1.03243	1.03679	1.03612	1.0358	1.03478	1.03765	1.03992	1.039	1.05154	1.06519	1.05768	1.09802	1.06849	1.08059	1.08371	1.03185	1.0742	1.06078	1.03715
255	1.13668	1.02602	1.06326	1.04118	1.03349	1.03411	1.03144	1.03406	1.04719	1.03449	1.03813	1.04386	1.03633	1.03348	1.03619	1.03907	1.0386	1.03988	1.04281	1.04361	1.05122	1.05087	1.02634	1.03529	1.12074	1.06986	1.07709	1.0429	1.04006	1.03705	1.03469	1.03927	1.0383	1.03801	1.03704	1.03977	1.04229	1.04135	1.05379	1.06708	1.05993	1.10026	1.07099	1.08303	1.08618	1.03386	1.07655	1.06274	1.03929
256	1.14348	1.03436	1.07198	1.05035	1.04295	1.04309	1.04033	1.0436	1.0579	1.04397	1.04718	1.05485	1.04558	1.04269	1.0452	1.04845	1.048	1.0489	1.05186	1.05272	1.06031	1.05999	1.03525	1.04428	1.13039	1.07912	1.08632	1.05202	1.04902	1.0462	1.04372	1.04807	1.04724	1.04703	1.04602	1.04857	1.05102	1.0502	1.06285	1.07662	1.06928	1.1098	1.08014	1.0924	1.09547	1.04285	1.08564	1.07211	1.04806
257	1.13918	1.02527	1.06162	1.04056	1.03266	1.03335	1.03076	1.0337	1.04737	1.03447	1.03787	1.04457	1.03651	1.03313	1.0359	1.03944	1.03853	1.03953	1.04229	1.04288	1.05059	1.05007	1.02562	1.03467	1.11991	1.06912	1.07679	1.04229	1.03967	1.03639	1.03499	1.03846	1.03843	1.03758	1.03656	1.03929	1.0417	1.04055	1.05318	1.06655	1.05932	1.09958	1.07003	1.08214	1.08493	1.03282	1.07547	1.06211	1.03825
258	1.13629	1.02623	1.06304	1.04134	1.03382	1.03443	1.03181	1.03468	1.04785	1.03493	1.03842	1.04459	1.03667	1.0339	1.03652	1.03967	1.03912	1.04029	1.04301	1.04385	1.05138	1.05104	1.02637	1.03561	1.12092	1.07008	1.07733	1.04322	1.04033	1.0372	1.03525	1.03923	1.03886	1.03827	1.03733	1.04007	1.04257	1.04138	1.05403	1.06739	1.0601	1.1006	1.07103	1.08303	1.08586	1.034	1.07643	1.06279	1.03907
259	1.13645	1.02541	1.06207	1.04012	1.03256	1.03319	1.03058	1.0332	1.0463	1.03361	1.03737	1.04309	1.03573	1.0326	1.03554	1.03853	1.03807	1.03915	1.04184	1.04264	1.05031	1.04979	1.02546	1.03436	1.11973	1.06883	1.07645	1.042	1.03916	1.03629	1.03417	1.03828	1.03764	1.03729	1.03608	1.03905	1.04138	1.04026	1.05279	1.066	1.05904	1.0992	1.06979	1.08192	1.08473	1.03294	1.0751	1.06173	1.03816
260	1.13526	1.0243	1.06046	1.03912	1.03143	1.03191	1.02965	1.03175	1.04585	1.03324	1.03643	1.04274	1.03496	1.03186	1.03447	1.03792	1.03736	1.0383	1.04093	1.04199	1.04921	1.04875	1.02452	1.03336	1.11856	1.0679	1.07516	1.04102	1.03844	1.03516	1.03352	1.03734	1.0369	1.0363	1.03534	1.03787	1.04043	1.03938	1.05181	1.0652	1.05787	1.09826	1.06865	1.08074	1.08334	1.03176	1.07397	1.06046	1.03675
261	1.13514	1.02367	1.06015	1.03852	1.0308	1.03146	1.02852	1.02978	1.04368	1.03163	1.03537	1.04104	1.03354	1.03074	1.03361	1.03661	1.03596	1.03702	1.03997	1.04078	1.04838	1.04805	1.02372	1.03278	1.11765	1.06693	1.07431	1.04001	1.0373	1.03442	1.03218	1.03644	1.03586	1.03546	1.03429	1.03703	1.03933	1.03839	1.05084	1.06429	1.05728	1.09731	1.0679	1.08039	1.08311	1.03108	1.07363	1.06006	1.03655
262	1.13544	1.02417	1.06063	1.03903	1.03131	1.03187	1.02914	1.03165	1.04544	1.03239	1.03602	1.04294	1.0342	1.0315	1.03409	1.03731	1.03641	1.03769	1.04037	1.04118	1.04883	1.04843	1.02413	1.03314	1.11812	1.0675	1.07478	1.04059	1.03774	1.03486	1.03269	1.03698	1.03623	1.03583	1.03479	1.03762	1.03965	1.03896	1.05132	1.06492	1.05801	1.09789	1.06841	1.08083	1.08376	1.03163	1.07408	1.06045	1.03709
263	1.13617	1.02445	1.06073	1.03892	1.03119	1.03191	1.02922	1.03234	1.04482	1.0319	1.03592	1.04201	1.03404	1.03096	1.0338	1.03731	1.03633	1.03735	1.04025	1.04102	1.04871	1.04826	1.02401	1.03305	1.11832	1.06733	1.07488	1.04026	1.03741	1.03448	1.03258	1.0368	1.03616	1.03556	1.03479	1.03748	1.03973	1.03894	1.05159	1.06484	1.05792	1.0978	1.06831	1.08068	1.08396	1.03172	1.07431	1.06072	1.03723
264	1.1401	1.02581	1.05897	1.04009	1.03583	1.03267	1.02914	1.0242	1.03521	1.0314	1.03601	1.03706	1.03333	1.0311	1.03386	1.03713	1.03583	1.03737	1.04013	1.04094	1.04941	1.04858	1.02402	1.03378	1.11998	1.06767	1.07505	1.04038	1.03745	1.03497	1.03205	1.0371	1.03689	1.03569	1.03456	1.0376	1.04032	1.03929	1.05194	1.06798	1.06024	1.0988	1.06954	1.08397	1.08831	1.03298	1.07801	1.0642	1.04079
265	1.13898	1.02648	1.0624	1.04122	1.03395	1.03429	1.03117	1.02966	1.0435	1.03407	1.03834	1.04225	1.03704	1.0335	1.03648	1.04045	1.03943	1.04062	1.04286	1.04372	1.05118	1.05074	1.02618	1.03544	1.12075	1.06986	1.07707	1.04321	1.0401	1.03705	1.03529	1.0394	1.03955	1.03836	1.03723	1.03996	1.04221	1.04145	1.05385	1.06848	1.06096	1.10062	1.07085	1.08408	1.08745	1.0342	1.07752	1.06388	1.04007
266	1.13488	1.02411	1.06163	1.04054	1.03486	1.03322	1.02924	1.02939	1.04371	1.03259	1.03657	1.04444	1.03372	1.0319	1.03411	1.0373	1.03611	1.03703	1.04067	1.04151	1.04915	1.04913	1.02472	1.03403	1.11917	1.0681	1.07534	1.04038	1.03754	1.03539	1.03288	1.03696	1.03575	1.03549	1.03477	1.03772	1.04004	1.04009	1.05243	1.06714	1.05968	1.09929	1.06935	1.08288	1.08619	1.03284	1.07618	1.06259	1.03853
267	1.14012	1.02748	1.06371	1.04276	1.03552	1.03549	1.03213	1.02667	1.04146	1.03542	1.03949	1.03965	1.03803	1.03475	1.03755	1.04096	1.04077	1.04181	1.04398	1.04495	1.05266	1.05246	1.02757	1.03682	1.1226	1.07105	1.0786	1.04436	1.04133	1.03836	1.03581	1.04064	1.04064	1.03945	1.03821	1.04105	1.04357	1.04262	1.05499	1.06994	1.06236	1.10209	1.07236	1.08589	1.08866	1.03528	1.07881	1.06518	1.04094
268	1.12844	1.0172	1.05904	1.0361	1.02962	1.02725	1.02289	1.02072	1.03329	1.02615	1.03016	1.03661	1.02156	1.02622	1.02769	1.02641	1.02256	1.02404	1.03373	1.0339	1.04209	1.04207	1.01894	1.02828	1.11313	1.06216	1.06936	1.03203	1.03	1.02914	1.02378	1.02948	1.02191	1.02672	1.02775	1.03169	1.03492	1.03413	1.04689	1.06217	1.05275	1.09262	1.06365	1.07601	1.08145	1.02699	1.0707	1.0573	1.0325
269	1.14881	1.03352	1.07382	1.05165	1.04715	1.04372	1.03852	1.03335	1.04599	1.04248	1.0462	1.03769	1.0349	1.04221	1.04386	1.03952	1.04048	1.04172	1.05024	1.05069	1.0593	1.05915	1.03476	1.04459	1.13056	1.07869	1.0858	1.04858	1.04605	1.04498	1.03916	1.04608	1.03961	1.04331	1.04388	1.04712	1.04906	1.04986	1.0627	1.07772	1.06987	1.10994	1.08024	1.09275	1.09762	1.04296	1.08722	1.07353	1.0482
270	1.13746	1.02587	1.06298	1.04138	1.03543	1.03407	1.02977	1.02685	1.04193	1.03291	1.03712	1.04097	1.03327	1.03238	1.03501	1.03685	1.03616	1.03709	1.04152	1.04224	1.05008	1.04997	1.02589	1.03502	1.12039	1.06934	1.07656	1.04108	1.03838	1.03623	1.03295	1.0375	1.03582	1.0363	1.03562	1.03886	1.0411	1.04089	1.05325	1.06787	1.06039	1.09998	1.07053	1.08375	1.08719	1.03383	1.07728	1.06357	1.03981
271	1.15063	1.0355	1.07249	1.05139	1.04322	1.04371	1.04	1.03049	1.04501	1.04369	1.04804	1.03942	1.04509	1.04333	1.04635	1.04854	1.04886	1.05026	1.05244	1.05342	1.06185	1.06116	1.03565	1.04522	1.13172	1.07985	1.08689	1.0529	1.04986	1.04688	1.04347	1.04995	1.04863	1.04822	1.04695	1.04944	1.05204	1.05095	1.0634	1.07755	1.0703	1.11053	1.08097	1.09339	1.09674	1.04346	1.08688	1.07321	1.04891
272	1.16466	1.04501	1.08324	1.06202	1.058	1.05385	1.0496	1.04099	1.05502	1.05261	1.05698	1.04502	1.04527	1.05236	1.05387	1.04966	1.05006	1.05118	1.05984	1.05999	1.06854	1.06809	1.04432	1.05397	1.13968	1.08837	1.09574	1.05855	1.05592	1.05425	1.04915	1.05579	1.04978	1.05299	1.05324	1.05673	1.05749	1.05943	1.07266	1.08682	1.07836	1.11934	1.08998	1.10117	1.10602	1.05217	1.09581	1.08229	1.05737
273	1.14678	1.0327	1.06904	1.04717	1.0398	1.04005	1.03631	1.02566	1.04032	1.03923	1.04373	1.03539	1.03934	1.03913	1.04204	1.04279	1.0433	1.04495	1.04809	1.0492	1.05768	1.05705	1.03193	1.04135	1.12765	1.07591	1.0831	1.04833	1.04556	1.04303	1.03886	1.04536	1.04312	1.04366	1.04273	1.04554	1.04778	1.04703	1.05946	1.07372	1.06658	1.10653	1.07697	1.08957	1.09332	1.04022	1.0833	1.06974	1.04571
274	1.14808	1.0341	1.07055	1.04877	1.04105	1.04158	1.03803	1.02778	1.04246	1.04165	1.04591	1.03769	1.04478	1.04151	1.0447	1.04815	1.04825	1.0497	1.05034	1.05165	1.05977	1.05879	1.03357	1.04277	1.1292	1.07778	1.08486	1.05152	1.04833	1.04515	1.04216	1.04811	1.04849	1.04679	1.04521	1.04772	1.05071	1.04865	1.0612	1.07555	1.06788	1.10835	1.07856	1.09128	1.09443	1.04145	1.08466	1.071	1.04705
275	1.15564	1.04118	1.07786	1.05578	1.04755	1.04805	1.04453	1.03482	1.04774	1.04761	1.05264	1.0399	1.04902	1.04804	1.05087	1.05274	1.0526	1.05432	1.0564	1.05712	1.06592	1.06477	1.0399	1.04922	1.13576	1.08414	1.09137	1.05779	1.05428	1.05101	1.04795	1.05459	1.05338	1.05263	1.05134	1.05396	1.0562	1.05498	1.06752	1.08197	1.07415	1.11452	1.08498	1.09732	1.10149	1.04778	1.09125	1.07764	1.05345
276	1.14899	1.03578	1.07346	1.05042	1.04195	1.04326	1.03966	1.02892	1.04255	1.04296	1.04742	1.0359	1.04549	1.04322	1.04614	1.04903	1.04932	1.05107	1.052	1.05287	1.06149	1.06034	1.03524	1.04446	1.13091	1.0792	1.0865	1.05328	1.0497	1.04658	1.04319	1.04997	1.0496	1.04815	1.0466	1.04924	1.05189	1.05016	1.06271	1.07685	1.06918	1.10978	1.08024	1.09265	1.09598	1.04288	1.08626	1.07249	1.04852
277	1.1509	1.03685	1.07332	1.05132	1.04336	1.04383	1.04036	1.03006	1.04427	1.04388	1.04852	1.03812	1.04694	1.04385	1.04694	1.05014	1.05021	1.05189	1.05264	1.0537	1.06207	1.0614	1.03589	1.04532	1.13194	1.07993	1.08742	1.05386	1.05074	1.04735	1.04448	1.0506	1.05063	1.04902	1.04757	1.0501	1.05301	1.05101	1.06357	1.07802	1.07037	1.11082	1.08094	1.09352	1.09732	1.04396	1.08725	1.07351	1.04939
278	1.14154	1.02935	1.06574	1.04413	1.03661	1.03709	1.03395	1.02865	1.0436	1.03721	1.04129	1.03969	1.03931	1.03669	1.03948	1.04246	1.04251	1.04362	1.04598	1.04714	1.05464	1.05436	1.02925	1.03835	1.12387	1.07304	1.08048	1.04628	1.04341	1.04029	1.03776	1.04278	1.04211	1.04161	1.04045	1.04301	1.0454	1.04447	1.05663	1.07081	1.06352	1.10378	1.07398	1.08642	1.08937	1.03687	1.07965	1.06605	1.04223
279	1.15046	1.03655	1.07312	1.05134	1.04317	1.0436	1.04024	1.03	1.0443	1.04379	1.04832	1.03895	1.04751	1.04383	1.04683	1.0509	1.05079	1.05256	1.05269	1.05384	1.0618	1.06105	1.03575	1.0449	1.13144	1.07991	1.08704	1.05404	1.05056	1.04705	1.04471	1.05075	1.05126	1.04904	1.04766	1.04983	1.05282	1.05087	1.06323	1.0778	1.07028	1.1105	1.08072	1.09347	1.0968	1.0436	1.08703	1.07323	1.04893
280	1.14619	1.03364	1.07183	1.04875	1.04178	1.04194	1.03824	1.02779	1.04439	1.0415	1.04556	1.03932	1.04104	1.04111	1.04375	1.04428	1.04489	1.04641	1.0503	1.05119	1.05939	1.05901	1.03403	1.04313	1.12951	1.07798	1.08521	1.05025	1.04732	1.04492	1.04075	1.04699	1.04494	1.04543	1.0446	1.04724	1.04996	1.04894	1.06132	1.07498	1.0676	1.10844	1.07904	1.09123	1.094	1.04185	1.08427	1.07104	1.04696
281	1.14787	1.0333	1.0695	1.04842	1.04045	1.04125	1.03763	1.02748	1.04385	1.04099	1.04541	1.03972	1.04272	1.04059	1.04357	1.04582	1.0463	1.04761	1.04992	1.05109	1.05904	1.05853	1.03319	1.04246	1.12899	1.07713	1.08425	1.05033	1.0474	1.04441	1.04114	1.04693	1.04611	1.04556	1.04456	1.04678	1.04952	1.0483	1.06075	1.0749	1.0676	1.10792	1.07828	1.09084	1.09417	1.0411	1.08425	1.07072	1.04669
282	1.14394	1.03034	1.06753	1.04535	1.03642	1.03763	1.03504	1.03311	1.04786	1.03935	1.04292	1.04487	1.04188	1.03816	1.04124	1.04457	1.04415	1.04532	1.04707	1.04784	1.05537	1.05497	1.02999	1.03896	1.12472	1.07373	1.0813	1.04766	1.04471	1.04111	1.03961	1.04404	1.0443	1.04308	1.0417	1.04412	1.04674	1.04503	1.05788	1.07061	1.06276	1.10404	1.07474	1.08529	1.08867	1.03766	1.07917	1.06555	1.04244
283	1.13936	1.02798	1.06421	1.04263	1.0353	1.03584	1.03283	1.02875	1.0432	1.03612	1.04007	1.03949	1.03751	1.03532	1.03818	1.04048	1.04059	1.04181	1.04468	1.04556	1.05322	1.0528	1.02817	1.03704	1.12287	1.07168	1.07911	1.04469	1.04203	1.03888	1.03623	1.04123	1.04049	1.04005	1.03913	1.04174	1.04422	1.04305	1.05556	1.06897	1.06144	1.10205	1.07267	1.08473	1.08747	1.03582	1.07792	1.06454	1.04075
284	1.15126	1.04107	1.07686	1.05616	1.04798	1.04812	1.04516	1.03969	1.0542	1.04956	1.05384	1.04827	1.05153	1.04891	1.05185	1.05442	1.0545	1.05574	1.05751	1.05824	1.06584	1.06534	1.0399	1.04929	1.136	1.0845	1.09189	1.05851	1.05537	1.05136	1.0498	1.05478	1.05451	1.05373	1.05232	1.05456	1.05686	1.0551	1.06857	1.08134	1.07259	1.11447	1.08526	1.09437	1.09987	1.048	1.08978	1.07617	1.05283
285	1.15198	1.04114	1.0773	1.05652	1.0481	1.04887	1.0451	1.03464	1.05022	1.04943	1.0541	1.04466	1.05307	1.04944	1.05276	1.05666	1.05562	1.05751	1.05752	1.05839	1.06679	1.06559	1.04044	1.0498	1.13643	1.08457	1.09188	1.05952	1.05607	1.05182	1.05068	1.05638	1.05721	1.05488	1.053	1.05499	1.0573	1.05572	1.0685	1.08233	1.0738	1.11494	1.08549	1.09652	1.10152	1.04829	1.09141	1.07779	1.05357
286	1.14385	1.03154	1.06766	1.04651	1.03898	1.03945	1.03644	1.03219	1.04618	1.03986	1.04372	1.04174	1.04105	1.03903	1.04179	1.04408	1.04435	1.04539	1.04826	1.04922	1.05676	1.05645	1.03152	1.04076	1.12669	1.0754	1.08264	1.04841	1.04572	1.04243	1.03972	1.04484	1.04395	1.04358	1.04257	1.04511	1.04757	1.04658	1.05909	1.07251	1.06559	1.10622	1.07643	1.08855	1.09128	1.03918	1.0816	1.06806	1.04416
287	1.13815	1.02705	1.06408	1.04191	1.03452	1.03486	1.03209	1.02917	1.04373	1.03508	1.03913	1.04077	1.03648	1.03432	1.03726	1.0395	1.03944	1.04055	1.04352	1.04462	1.05233	1.05203	1.02709	1.03613	1.12195	1.07061	1.0782	1.0437	1.04093	1.03801	1.03532	1.03999	1.03903	1.03913	1.03781	1.04067	1.04294	1.04219	1.05465	1.06831	1.0608	1.10151	1.07181	1.08419	1.08713	1.03478	1.07743	1.06382	1.04008
288	1.13766	1.02668	1.06478	1.04218	1.03481	1.03479	1.03182	1.03188	1.04559	1.03505	1.03859	1.04265	1.03552	1.03411	1.03684	1.03862	1.03865	1.0396	1.04313	1.04397	1.05178	1.05145	1.02676	1.03596	1.12126	1.07023	1.07785	1.04296	1.04005	1.03748	1.03456	1.0395	1.03806	1.03826	1.03739	1.04001	1.04181	1.04188	1.0543	1.06802	1.06093	1.10099	1.07152	1.0836	1.08724	1.03466	1.07739	1.06376	1.03983
289	1.13904	1.02644	1.06579	1.04218	1.0338	1.03455	1.03084	1.02983	1.04298	1.03376	1.0376	1.04007	1.03317	1.03312	1.03592	1.03668	1.03688	1.03803	1.04234	1.04344	1.05134	1.05123	1.02645	1.03566	1.12141	1.06989	1.07714	1.04196	1.03937	1.03698	1.03295	1.03877	1.03649	1.03734	1.03675	1.03956	1.04109	1.04141	1.05389	1.06812	1.06097	1.10077	1.07092	1.0838	1.08772	1.03451	1.0777	1.06389	1.04019
290	1.13314	1.02154	1.06194	1.0385	1.03116	1.03036	1.02652	1.02935	1.04148	1.02903	1.03266	1.04001	1.02686	1.02864	1.03098	1.03029	1.0303	1.03145	1.03714	1.03815	1.04621	1.04604	1.02169	1.0313	1.11582	1.06521	1.07201	1.03636	1.03381	1.0319	1.02723	1.03375	1.02983	1.03176	1.03148	1.03428	1.03568	1.03672	1.04942	1.06424	1.05645	1.09575	1.06632	1.07919	1.08383	1.02994	1.07387	1.06014	1.03573
291	1.13065	1.01952	1.05839	1.03521	1.02808	1.02725	1.02442	1.03074	1.04419	1.02813	1.03098	1.04183	1.02983	1.02668	1.02927	1.03316	1.03172	1.03248	1.03573	1.03639	1.04405	1.04393	1.01942	1.02857	1.11349	1.06276	1.07004	1.03561	1.03274	1.03008	1.02832	1.0319	1.03092	1.03066	1.02984	1.03257	1.03447	1.03443	1.04685	1.06079	1.05371	1.09324	1.064	1.07701	1.08038	1.02735	1.07038	1.05698	1.0332
292	1.13766	1.02272	1.06539	1.04005	1.03292	1.03185	1.02896	1.03805	1.04598	1.03064	1.03374	1.04417	1.02986	1.03045	1.03245	1.03327	1.03036	1.03117	1.03844	1.03869	1.04724	1.04666	1.02294	1.03256	1.11826	1.06631	1.07341	1.037	1.03451	1.03294	1.02877	1.03458	1.02996	1.03218	1.0322	1.03547	1.03696	1.0382	1.05111	1.0683	1.05836	1.09759	1.06858	1.08301	1.08809	1.03198	1.07753	1.06378	1.03903
293	1.13854	1.02397	1.06379	1.04069	1.03252	1.0329	1.03009	1.03889	1.05163	1.0339	1.03639	1.04933	1.03542	1.03259	1.03486	1.03846	1.037	1.03772	1.04106	1.04174	1.04968	1.04916	1.02456	1.03405	1.11922	1.06841	1.0758	1.04074	1.03806	1.03557	1.03355	1.0372	1.0363	1.03607	1.03505	1.03783	1.0399	1.03991	1.05269	1.0669	1.05941	1.09904	1.06961	1.08311	1.08693	1.0329	1.07683	1.06324	1.0389
294	1.13578	1.02454	1.062	1.0399	1.0322	1.03269	1.02987	1.03294	1.04626	1.03302	1.03659	1.04337	1.03451	1.03201	1.03481	1.03757	1.03693	1.03804	1.04119	1.04226	1.04966	1.04938	1.02468	1.03393	1.11925	1.06846	1.07566	1.04126	1.03851	1.03571	1.0333	1.0375	1.03658	1.03632	1.0354	1.03835	1.04054	1.04003	1.05224	1.06608	1.05865	1.09904	1.06948	1.08176	1.08488	1.03256	1.07502	1.06145	1.03797
295	1.13484	1.02385	1.06085	1.03838	1.0308	1.03161	1.02901	1.03139	1.04475	1.03238	1.03605	1.04147	1.03469	1.03113	1.03402	1.03737	1.03686	1.03789	1.04048	1.04139	1.04872	1.04841	1.02381	1.0329	1.11788	1.06751	1.07493	1.04082	1.03784	1.03486	1.03278	1.03682	1.03641	1.0359	1.03486	1.03758	1.04011	1.03898	1.05113	1.0647	1.05744	1.0978	1.06837	1.08023	1.08303	1.0314	1.07351	1.05991	1.03638
296	1.15698	1.03682	1.07497	1.05246	1.04484	1.04567	1.04228	1.04308	1.05794	1.0464	1.04968	1.05504	1.04713	1.04531	1.04803	1.05017	1.05019	1.0512	1.05463	1.0554	1.06323	1.06295	1.03795	1.04719	1.13372	1.08192	1.08915	1.05438	1.05173	1.0489	1.04579	1.051	1.04997	1.04977	1.04857	1.05155	1.05403	1.05307	1.06561	1.07964	1.07237	1.11308	1.08318	1.09581	1.09896	1.04569	1.08923	1.0755	1.05129
297	1.14351	1.03028	1.06805	1.04627	1.03866	1.03911	1.03607	1.03961	1.05378	1.04006	1.04305	1.05044	1.04146	1.03887	1.04128	1.0444	1.04407	1.04493	1.04808	1.04891	1.05645	1.05605	1.03123	1.04042	1.12626	1.07517	1.0825	1.04783	1.04498	1.04226	1.03934	1.04436	1.0434	1.04309	1.04201	1.04479	1.04716	1.0463	1.05891	1.07263	1.06539	1.10573	1.07606	1.08837	1.09165	1.03896	1.08199	1.06818	1.04424
298	1.13647	1.02498	1.06303	1.04039	1.0326	1.03332	1.03018	1.03271	1.04602	1.03355	1.03704	1.0427	1.03511	1.03252	1.03517	1.03805	1.03766	1.03882	1.04193	1.04272	1.05021	1.04981	1.02533	1.03433	1.11964	1.06888	1.07607	1.04182	1.03909	1.03634	1.03357	1.03839	1.03727	1.03708	1.03622	1.03878	1.04119	1.0402	1.05272	1.06625	1.05894	1.09912	1.06973	1.08207	1.08516	1.03296	1.07554	1.06203	1.03837
299	1.14067	1.02878	1.0616	1.04361	1.036	1.03714	1.03417	1.03752	1.05189	1.03787	1.0414	1.04902	1.03956	1.03687	1.03947	1.04249	1.04199	1.04279	1.04585	1.0467	1.05431	1.0541	1.02929	1.03858	1.124	1.073	1.08045	1.0458	1.04303	1.04038	1.03778	1.04235	1.04126	1.04097	1.04023	1.0428	1.04502	1.04439	1.05693	1.07069	1.06345	1.1036	1.07403	1.08627	1.08962	1.03711	1.07972	1.06629	1.04231
300	1.15536	1.06275	1.09053	1.07891	1.06981	1.07183	1.06863	1.07175	1.08797	1.07327	1.07672	1.08564	1.07458	1.07213	1.07497	1.07763	1.07715	1.0784	1.08141	1.08235	1.09024	1.08994	1.06435	1.07366	1.16232	1.10966	1.11719	1.08148	1.07867	1.07572	1.07296	1.07781	1.07684	1.07667	1.07532	1.07847	1.08133	1.07991	1.09265	1.10708	1.09935	1.14121	1.11069	1.12331	1.12647	1.07225	1.11641	1.10222	1.07753
301	1.15481	1.04857	1.08643	1.0642	1.05728	1.05712	1.05429	1.05875	1.0742	1.05878	1.06156	1.07159	1.06059	1.0571	1.05952	1.06353	1.06293	1.06372	1.06633	1.06707	1.0746	1.07444	1.04906	1.05839	1.14552	1.09355	1.10117	1.06643	1.06348	1.0603	1.05856	1.06244	1.06199	1.06137	1.06024	1.06301	1.06555	1.06462	1.07717	1.09101	1.08351	1.1249	1.09474	1.10707	1.1102	1.05683	1.10016	1.08628	1.06194
302	1.20553	1.10637	1.13845	1.12434	1.11805	1.11887	1.11515	1.11832	1.13476	1.1204	1.12412	1.13178	1.12321	1.11897	1.12199	1.1263	1.12541	1.12654	1.12921	1.12999	1.13807	1.13786	1.11108	1.12097	1.21339	1.15832	1.16621	1.12951	1.12644	1.12291	1.12108	1.12528	1.12505	1.12439	1.12295	1.12581	1.12891	1.12744	1.1409	1.1555	1.14734	1.19129	1.15932	1.17204	1.17539	1.11925	1.16493	1.15025	1.12476
303	1.14728	1.03388	1.0743	1.05441	1.04628	1.04685	1.04471	1.05078	1.06588	1.04953	1.05213	1.06333	1.05152	1.04755	1.05	1.05467	1.05369	1.05414	1.05638	1.05707	1.06433	1.06405	1.03903	1.04806	1.13426	1.08298	1.09086	1.05651	1.05353	1.05023	1.04955	1.05238	1.05258	1.05169	1.05025	1.05313	1.05559	1.05416	1.06708	1.08066	1.07279	1.11379	1.08412	1.09573	1.09924	1.04656	1.08927	1.07571	1.05147
304	1.1419	1.02806	1.06644	1.04552	1.03822	1.03784	1.03512	1.03835	1.05425	1.03938	1.04237	1.05187	1.0412	1.03814	1.04047	1.04418	1.04337	1.04421	1.04714	1.04768	1.05509	1.05499	1.03018	1.03924	1.12486	1.07394	1.08126	1.04704	1.04415	1.041	1.03928	1.04292	1.04236	1.04201	1.04094	1.04394	1.04581	1.04521	1.05759	1.07156	1.06409	1.10464	1.07499	1.08717	1.09023	1.03778	1.08034	1.06699	1.0428
305	1.13505	1.02423	1.06177	1.03878	1.03115	1.032	1.02922	1.03249	1.04608	1.03278	1.0363	1.04294	1.03442	1.03159	1.03406	1.03728	1.03699	1.03798	1.04057	1.04136	1.04886	1.04865	1.02404	1.03308	1.11824	1.06756	1.07492	1.04073	1.038	1.03488	1.03284	1.03686	1.03634	1.03589	1.03491	1.03753	1.04025	1.039	1.0515	1.06498	1.0575	1.09796	1.06857	1.08033	1.08328	1.03137	1.07382	1.06019	1.03651
306	1.134	1.02316	1.0598	1.03808	1.03026	1.03104	1.02862	1.03154	1.04473	1.03198	1.03537	1.0416	1.03384	1.03053	1.03343	1.03671	1.0361	1.03728	1.03974	1.0406	1.04796	1.04769	1.0233	1.03233	1.11747	1.06675	1.07414	1.03993	1.03709	1.03411	1.03223	1.03613	1.03563	1.03507	1.03428	1.03677	1.03952	1.03822	1.05046	1.06411	1.05676	1.09704	1.06768	1.07942	1.08254	1.03072	1.07289	1.05946	1.03575
1	1.03182	0.929991	0.964216	0.943508	0.937246	0.936946	0.934064	0.939657	0.948541	0.936824	0.940532	0.946012	0.940409	0.936833	0.939385	0.943546	0.942905	0.943207	0.945274	0.94588	0.952915	0.951934	0.929313	0.937855	1.01493	0.970407	0.977497	0.94604	0.942386	0.939432	0.938127	0.941614	0.94266	0.941011	0.939535	0.94217	0.943593	0.942217	0.953391	0.965837	0.957969	0.996147	0.969582	0.980924	0.983793	0.936786	0.975329	0.962934	0.941435
2	1.14605	1.0336	1.07125	1.04837	1.04115	1.04178	1.03901	1.04343	1.05576	1.04211	1.04578	1.05186	1.0455	1.04149	1.04429	1.04847	1.04808	1.04889	1.0512	1.05209	1.05998	1.05898	1.03387	1.043	1.12955	1.07837	1.08641	1.05146	1.04814	1.04482	1.04285	1.04716	1.04747	1.04623	1.04489	1.04764	1.05007	1.049	1.06109	1.07547	1.06798	1.10862	1.07904	1.09152	1.09405	1.04156	1.0845	1.07091	1.04876
3	1.10705	0.99923	1.03567	1.0135	1.00705	1.00692	1.00431	1.00928	1.02134	1.0078	1.01118	1.01894	1.01103	1.00692	1.00948	1.01404	1.01324	1.01379	1.01592	1.01644	1.02375	1.02312	0.998981	1.00795	1.09138	1.04241	1.05004	1.0165	1.01316	1.00984	1.00881	1.01194	1.01253	1.01125	1.00998	1.01267	1.0153	1.01378	1.02594	1.03912	1.03089	1.07136	1.04223	1.05503	1.05684	1.00668	1.04763	1.03476	1.01135
4	1.1253	1.01515	1.05155	1.03006	1.02326	1.02325	1.02005	1.02619	1.03921	1.02514	1.02779	1.03666	1.02691	1.02353	1.02576	1.02988	1.02884	1.02973	1.03237	1.03323	1.04061	1.04014	1.01588	1.02459	1.1092	1.05934	1.06687	1.03253	1.02941	1.02641	1.02508	1.02821	1.02802	1.02732	1.02636	1.02917	1.0319	1.03067	1.04222	1.0564	1.04921	1.08925	1.05978	1.07176	1.07424	1.02308	1.06474	1.05158	1.02831
5	1.13579	1.02473	1.06261	1.04034	1.03326	1.03281	1.02958	1.03648	1.0494	1.03334	1.03672	1.0473	1.03597	1.03237	1.03492	1.03914	1.03768	1.03844	1.04115	1.04209	1.04975	1.04968	1.0251	1.03395	1.11905	1.06829	1.07582	1.04105	1.03801	1.03571	1.03361	1.0375	1.03679	1.03615	1.03537	1.03803	1.04053	1.03959	1.05208	1.06493	1.05833	1.09887	1.06938	1.08158	1.08416	1.03239	1.07482	1.0613	1.03772
6	1.13609	1.025	1.06152	1.0401	1.03256	1.03298	1.03031	1.03446	1.04699	1.03436	1.03741	1.04445	1.03629	1.0329	1.03549	1.03923	1.03849	1.03952	1.04184	1.04264	1.0501	1.04998	1.02519	1.03425	1.11961	1.06848	1.07623	1.04231	1.03919	1.03617	1.0345	1.03808	1.03799	1.03742	1.03608	1.0389	1.04129	1.04004	1.05255	1.06571	1.05885	1.09939	1.06997	1.08166	1.08427	1.03281	1.07461	1.06122	1.03741
7	1.13672	1.02576	1.06252	1.04128	1.03309	1.03386	1.0312	1.03534	1.04762	1.03515	1.03876	1.0451	1.03677	1.03409	1.03649	1.0399	1.03933	1.04019	1.04272	1.04382	1.0512	1.05108	1.02636	1.03517	1.12111	1.06978	1.07757	1.04355	1.04026	1.03705	1.03536	1.03899	1.03857	1.03808	1.03721	1.0398	1.04254	1.0413	1.0536	1.06701	1.06002	1.10079	1.07129	1.08305	1.08566	1.03374	1.07571	1.06239	1.03868
8	1.13646	1.02526	1.06192	1.04078	1.0334	1.03334	1.03183	1.03472	1.04777	1.03361	1.03842	1.04302	1.03271	1.03305	1.03494	1.03513	1.03526	1.03593	1.04184	1.04241	1.04944	1.04951	1.02552	1.03449	1.12036	1.06969	1.07735	1.04114	1.03846	1.0361	1.03283	1.03734	1.03493	1.03569	1.03516	1.0388	1.04278	1.04087	1.05324	1.06657	1.05836	1.10064	1.07049	1.08191	1.08531	1.03268	1.07515	1.06176	1.03757
9	1.12139	1.00934	1.04699	1.02591	1.01987	1.01749	1.01487	1.01507	1.02788	1.0171	1.01933	1.02788	1.01675	1.01854	1.0177	1.02206	1.01783	1.01835	1.02431	1.02408	1.03207	1.03236	1.00942	1.01857	1.10374	1.05197	1.05941	1.02186	1.01977	1.01917	1.01643	1.01913	1.01684	1.0173	1.01764	1.02156	1.02347	1.02316	1.0364	1.05008	1.04367	1.08385	1.05524	1.06862	1.0705	1.01711	1.0602	1.04682	1.02302
10	1.13048	1.01974	1.05598	1.03383	1.02632	1.02683	1.02442	1.02759	1.03904	1.02681	1.03105	1.03858	1.02817	1.02704	1.02847	1.03112	1.03031	1.03096	1.03522	1.0358	1.04351	1.04325	1.0191	1.02826	1.11374	1.06256	1.07012	1.0347	1.03182	1.02975	1.02663	1.03096	1.02912	1.02958	1.02883	1.03231	1.03459	1.03382	1.0465	1.05922	1.0526	1.09373	1.0641	1.0767	1.07848	1.0268	1.06897	1.05554	1.03177
11	1.12501	1.01503	1.05068	1.0295	1.02181	1.02268	1.02064	1.02462	1.03833	1.02337	1.0279	1.03599	1.02392	1.02313	1.02488	1.02739	1.02749	1.02765	1.03126	1.03174	1.03888	1.03861	1.0148	1.02353	1.10814	1.05798	1.06544	1.03103	1.02843	1.02555	1.02361	1.02701	1.02604	1.02586	1.02502	1.02815	1.03102	1.02969	1.04186	1.05495	1.0473	1.08847	1.05898	1.07044	1.07289	1.02194	1.06327	1.04997	1.02637
12	1.12441	1.01114	1.0494	1.02796	1.02327	1.0187	1.01679	1.00779	1.02807	1.02101	1.02233	1.02955	1.02083	1.0192	1.02252	1.02743	1.02274	1.02425	1.02637	1.02609	1.03334	1.03328	1.01027	1.01948	1.10393	1.0533	1.06038	1.02612	1.02361	1.02092	1.02327	1.02312	1.02384	1.02154	1.02144	1.0242	1.02781	1.02507	1.0376	1.05246	1.04341	1.0834	1.0551	1.06865	1.07134	1.01834	1.06059	1.0473	1.02349
13	1.12874	1.01831	1.05448	1.03195	1.02394	1.02444	1.02219	1.02084	1.02941	1.02278	1.02831	1.03146	1.02196	1.02252	1.0248	1.02354	1.02501	1.02593	1.03192	1.03248	1.04051	1.04009	1.01623	1.02518	1.10971	1.05971	1.06681	1.03109	1.02818	1.02669	1.02077	1.02792	1.02399	1.02558	1.02548	1.02906	1.03185	1.03068	1.04324	1.05502	1.04776	1.08921	1.06055	1.07124	1.07379	1.02363	1.06435	1.05143	1.02758
14	1.13255	1.02195	1.0584	1.0362	1.02813	1.02937	1.02743	1.03182	1.04157	1.02936	1.03273	1.04298	1.03255	1.02962	1.03291	1.03555	1.03457	1.03477	1.03788	1.03876	1.04634	1.04587	1.02172	1.03067	1.11621	1.0652	1.07269	1.03777	1.03523	1.03253	1.03069	1.03414	1.03296	1.03284	1.03214	1.03509	1.03783	1.03675	1.04922	1.06211	1.05501	1.09599	1.06637	1.07856	1.08079	1.0292	1.07125	1.05796	1.03419
15	1.12755	1.01727	1.05367	1.03158	1.02374	1.02475	1.02208	1.02388	1.03797	1.02377	1.02846	1.03656	1.02513	1.02235	1.02595	1.02795	1.02741	1.02854	1.03256	1.03333	1.04108	1.04073	1.01668	1.02562	1.11032	1.05996	1.06708	1.03202	1.02968	1.02718	1.02397	1.02888	1.02684	1.02722	1.02653	1.02954	1.03219	1.03121	1.04367	1.05677	1.0496	1.08982	1.0609	1.07258	1.07555	1.02428	1.06591	1.05255	1.02899
16	1.12052	1.01032	1.0464	1.02464	1.01632	1.01672	1.01442	1.01283	1.02607	1.01504	1.02004	1.02924	1.01297	1.01464	1.01685	1.01511	1.0157	1.01716	1.02386	1.02431	1.03248	1.03204	1.00844	1.01759	1.10164	1.05159	1.05842	1.0224	1.01992	1.01912	1.01296	1.01971	1.01541	1.01737	1.01742	1.02105	1.02414	1.02271	1.03527	1.04717	1.03985	1.08094	1.05246	1.06327	1.06615	1.01601	1.05663	1.0434	1.0199
17	1.12613	1.01641	1.05212	1.03046	1.02203	1.02281	1.0212	1.0217	1.03018	1.02161	1.02679	1.03156	1.0221	1.02156	1.0239	1.02378	1.02487	1.02574	1.03077	1.03145	1.03949	1.03888	1.01494	1.02383	1.10854	1.05852	1.06567	1.03	1.02739	1.02565	1.0204	1.02691	1.02409	1.02491	1.02436	1.02789	1.03064	1.02954	1.04191	1.05378	1.04638	1.08834	1.05916	1.06993	1.07235	1.0224	1.06296	1.0498	1.02618
18	1.12445	1.01421	1.04997	1.02798	1.01975	1.02067	1.01863	1.01932	1.02895	1.01944	1.02469	1.03012	1.01979	1.01922	1.02147	1.02172	1.02252	1.02358	1.02861	1.02897	1.03717	1.03648	1.01261	1.02142	1.10583	1.05608	1.06307	1.02805	1.02526	1.02338	1.01806	1.02443	1.02178	1.02266	1.02236	1.02542	1.02812	1.02708	1.03956	1.05136	1.04392	1.08548	1.05669	1.06715	1.06979	1.01996	1.06062	1.04726	1.0238
19	1.12354	1.01372	1.05006	1.02829	1.02086	1.02158	1.01921	1.02148	1.03299	1.02166	1.02548	1.03063	1.02339	1.02067	1.02333	1.02575	1.02549	1.02672	1.03014	1.03077	1.03813	1.03785	1.01383	1.02254	1.10686	1.0569	1.06391	1.02993	1.027	1.02437	1.02159	1.02618	1.02507	1.02491	1.02404	1.02709	1.0295	1.02858	1.04082	1.05363	1.04631	1.08668	1.05779	1.06934	1.07197	1.02107	1.06242	1.04915	1.02579
20	1.12371	1.01345	1.04981	1.0283	1.02056	1.02132	1.01915	1.02165	1.03313	1.02133	1.02559	1.03033	1.02325	1.02046	1.02313	1.0257	1.02555	1.02659	1.02993	1.03063	1.03816	1.03778	1.01348	1.0225	1.10692	1.05669	1.06392	1.02994	1.0271	1.02443	1.02138	1.02601	1.0251	1.02485	1.02403	1.02679	1.02946	1.0285	1.04081	1.05335	1.04622	1.08667	1.05766	1.06917	1.07183	1.0211	1.06241	1.04912	1.02579
21	1.11814	1.008	1.04418	1.02221	1.01494	1.01581	1.01336	1.01654	1.02919	1.01624	1.02028	1.02577	1.01825	1.01515	1.01798	1.02096	1.02054	1.02157	1.02441	1.0252	1.03258	1.03216	1.00807	1.01702	1.10067	1.05105	1.05833	1.02462	1.02171	1.01874	1.01654	1.02082	1.02	1.01966	1.01874	1.02146	1.0239	1.02273	1.03509	1.04788	1.04075	1.08083	1.05173	1.06316	1.06586	1.01553	1.05671	1.04343	1.02024
22	1.11824	1.00849	1.04469	1.02312	1.01606	1.01634	1.01394	1.01621	1.02773	1.01629	1.02069	1.02542	1.01852	1.01541	1.01841	1.02122	1.02094	1.02182	1.02494	1.02583	1.03321	1.03288	1.00873	1.01753	1.10146	1.05167	1.05892	1.02494	1.02222	1.01927	1.01678	1.02133	1.02055	1.02031	1.01928	1.02201	1.02441	1.02336	1.03574	1.04886	1.0414	1.08152	1.05249	1.0641	1.06683	1.0161	1.05752	1.04423	1.021
23	1.14494	1.03238	1.0694	1.04707	1.03937	1.0401	1.03755	1.04081	1.05302	1.04031	1.04451	1.05003	1.04262	1.03951	1.04227	1.04542	1.04495	1.04593	1.04904	1.04966	1.05743	1.05693	1.03236	1.0413	1.12697	1.07629	1.08357	1.04898	1.0463	1.04307	1.0409	1.04523	1.0445	1.0443	1.04328	1.04584	1.04851	1.04737	1.05991	1.07337	1.06586	1.10671	1.07707	1.08886	1.09205	1.03971	1.08226	1.06871	1.045
24	1.13372	1.02282	1.05963	1.03754	1.03016	1.03054	1.02808	1.03137	1.04413	1.03141	1.03502	1.04084	1.03315	1.03022	1.03312	1.03622	1.03571	1.03644	1.03947	1.04005	1.04777	1.04735	1.02281	1.03186	1.11687	1.06617	1.07361	1.03957	1.03677	1.03362	1.03155	1.0358	1.03511	1.0348	1.03361	1.03645	1.03878	1.03787	1.05014	1.06359	1.05607	1.09653	1.06723	1.07894	1.08204	1.03061	1.07233	1.05876	1.03537
25	1.04886	0.944632	0.97967	0.958812	0.95161	0.9522	0.949595	0.951772	0.962174	0.951724	0.955787	0.961097	0.954126	0.95102	0.954154	0.956705	0.956361	0.957509	0.960165	0.961039	0.968042	0.967713	0.945076	0.95341	1.03187	0.98525	0.992121	0.960386	0.957682	0.955137	0.952534	0.956925	0.956198	0.956036	0.954946	0.957423	0.959522	0.958918	0.970203	0.982918	0.975671	1.013	0.986107	0.997054	0.99992	0.952172	0.991021	0.978553	0.956648
26	1.09426	0.987489	1.02318	1.00167	0.994933	0.995769	0.993293	0.99552	1.00815	0.995908	0.99976	1.00536	0.997922	0.994813	0.997593	1.0004	1.00005	1.00104	1.00413	1.00475	1.01202	1.01171	0.988072	0.996775	1.07875	1.03004	1.03698	1.00415	1.0013	0.998381	0.995918	1.00048	0.99976	0.99935	0.998242	1.00113	1.00322	1.00239	1.01446	1.02718	1.02024	1.05929	1.03085	1.04225	1.04523	0.995281	1.03599	1.02302	1.00011
27	1.08478	0.97918	1.01445	0.994107	0.98663	0.987894	0.985358	0.987973	0.99929	0.987528	0.991883	0.997334	0.989842	0.98666	0.989743	0.992429	0.992091	0.993044	0.996078	0.996805	1.00408	1.00376	0.980316	0.988991	1.0705	1.02209	1.02928	0.996128	0.993521	0.990644	0.988101	0.992508	0.991685	0.991437	0.990555	0.993104	0.995381	0.994634	1.00662	1.01939	1.01222	1.05099	1.02286	1.03427	1.03708	0.987607	1.0279	1.01494	0.992379
28	1.12162	1.01321	1.04901	1.02779	1.0197	1.02067	1.01825	1.02026	1.03204	1.02029	1.02507	1.02994	1.02149	1.01999	1.0221	1.02369	1.02411	1.02501	1.02911	1.02967	1.03757	1.03702	1.01292	1.02185	1.1061	1.05631	1.06347	1.02881	1.02605	1.02355	1.01959	1.02524	1.02323	1.02374	1.02301	1.02609	1.02864	1.02773	1.04013	1.05266	1.0451	1.0859	1.05679	1.06803	1.07093	1.02041	1.0615	1.04829	1.02481
29	1.125	1.01475	1.05105	1.02917	1.02119	1.02212	1.01966	1.02161	1.03361	1.02139	1.02594	1.03163	1.02262	1.02085	1.0234	1.02499	1.02491	1.02633	1.03027	1.03091	1.03871	1.03832	1.0142	1.02315	1.10736	1.05749	1.06462	1.03006	1.02713	1.02471	1.02099	1.02661	1.0246	1.025	1.02422	1.02724	1.0297	1.02877	1.04121	1.05397	1.04657	1.08728	1.05829	1.06943	1.0725	1.02175	1.06299	1.04967	1.02628
30	1.12987	1.01869	1.05509	1.03302	1.02477	1.02629	1.02409	1.02862	1.0413	1.0269	1.03061	1.0383	1.02864	1.02539	1.02829	1.03151	1.03075	1.03191	1.03485	1.03558	1.04299	1.04261	1.01842	1.02734	1.11193	1.06158	1.0688	1.03485	1.03201	1.02923	1.027	1.03105	1.03019	1.02996	1.02893	1.03173	1.03411	1.03318	1.0456	1.05863	1.05157	1.09178	1.06252	1.07449	1.07751	1.02592	1.06775	1.05457	1.03108
31	1.12541	1.01428	1.05164	1.02935	1.02194	1.022	1.01946	1.01912	1.03403	1.02022	1.02507	1.0351	1.01943	1.01991	1.02244	1.02208	1.02193	1.02296	1.02926	1.0297	1.03813	1.03742	1.01391	1.02276	1.10715	1.05695	1.06404	1.02796	1.02549	1.02427	1.01832	1.02512	1.02141	1.02324	1.02286	1.02638	1.02855	1.02815	1.04084	1.05367	1.04579	1.08636	1.05789	1.06927	1.07254	1.02156	1.06284	1.0497	1.02613
32	1.12745	1.01727	1.05311	1.03122	1.02344	1.0241	1.02205	1.02488	1.03745	1.02422	1.02855	1.03543	1.02593	1.02336	1.02604	1.02827	1.02806	1.02907	1.0325	1.03332	1.04095	1.04057	1.01629	1.02528	1.10988	1.0598	1.06686	1.03245	1.02971	1.02687	1.02399	1.02899	1.0274	1.02762	1.02666	1.02962	1.03209	1.03098	1.04336	1.05632	1.04903	1.08951	1.06058	1.07181	1.07443	1.02392	1.06507	1.05174	1.02838
33	1.1274	1.01686	1.05311	1.03042	1.02207	1.02289	1.02071	1.02068	1.03015	1.02149	1.02647	1.03272	1.02164	1.02148	1.02348	1.02348	1.02447	1.02555	1.03052	1.03102	1.03925	1.03873	1.0147	1.02371	1.10801	1.05836	1.06525	1.02998	1.02714	1.02542	1.01996	1.02674	1.02371	1.02474	1.02437	1.02766	1.03002	1.02913	1.04152	1.05349	1.04639	1.08773	1.05919	1.06935	1.07204	1.02227	1.06277	1.04966	1.02608
34	1.12747	1.0172	1.05311	1.03131	1.02348	1.02429	1.02203	1.02369	1.03544	1.02389	1.02832	1.03346	1.02482	1.02336	1.02564	1.02733	1.02763	1.02832	1.03241	1.03302	1.04093	1.04051	1.0164	1.02535	1.10991	1.05964	1.06688	1.03217	1.02943	1.02722	1.0233	1.02878	1.02692	1.02718	1.0264	1.02966	1.03233	1.03106	1.04335	1.05596	1.04858	1.08939	1.06076	1.07161	1.0744	1.02394	1.06476	1.0517	1.02812
35	1.1276	1.01722	1.05351	1.03175	1.02411	1.02474	1.02258	1.02431	1.0371	1.02419	1.02876	1.03532	1.02564	1.02358	1.02616	1.0282	1.02814	1.02913	1.03301	1.03358	1.04128	1.04098	1.01661	1.02573	1.11024	1.0602	1.06726	1.03267	1.02999	1.02743	1.02396	1.02896	1.02743	1.02747	1.02683	1.02986	1.03238	1.03154	1.04389	1.05684	1.04935	1.08993	1.06087	1.07233	1.07512	1.02428	1.06569	1.05232	1.02907
36	1.12629	1.01536	1.05227	1.02997	1.02222	1.02306	1.02052	1.02317	1.03636	1.02278	1.02706	1.03428	1.02471	1.02207	1.02469	1.02744	1.02707	1.02784	1.03141	1.03208	1.03976	1.03939	1.01513	1.02425	1.10852	1.05845	1.06554	1.03109	1.02835	1.02587	1.02282	1.02767	1.02646	1.02641	1.02562	1.02833	1.0305	1.0298	1.04229	1.05541	1.04808	1.08833	1.05912	1.07094	1.07406	1.02273	1.06462	1.05119	1.02754
37	1.12279	1.00866	1.04657	1.02323	1.0172	1.01605	1.01335	1.01419	1.03099	1.01502	1.01938	1.02917	1.01529	1.01443	1.01684	1.01809	1.01759	1.01887	1.0236	1.0241	1.03231	1.03163	1.0078	1.01691	1.10083	1.0509	1.05759	1.02294	1.02017	1.01831	1.01277	1.01972	1.01704	1.0181	1.01758	1.02038	1.02208	1.02204	1.03468	1.04826	1.04052	1.08021	1.05164	1.06363	1.06761	1.01582	1.05769	1.04441	1.02133
38	1.12605	1.01475	1.05132	1.02974	1.02213	1.02292	1.02044	1.02339	1.03597	1.02298	1.02681	1.03289	1.02497	1.02174	1.02446	1.02729	1.02725	1.02811	1.0314	1.03194	1.03956	1.03937	1.01489	1.02395	1.10824	1.05812	1.06537	1.03129	1.02844	1.02564	1.02302	1.02762	1.02668	1.02654	1.02553	1.02823	1.03064	1.02975	1.04204	1.05538	1.04803	1.08827	1.05898	1.07086	1.07383	1.02249	1.06422	1.05093	1.02737
39	1.11277	1.00252	1.03787	1.01726	1.00933	1.01013	1.00768	1.01237	1.02387	1.0105	1.01462	1.0204	1.01237	1.00951	1.01223	1.01487	1.01444	1.01548	1.01876	1.01943	1.02656	1.02622	1.00254	1.01122	1.09454	1.04502	1.0523	1.0186	1.01591	1.01299	1.01079	1.01474	1.01404	1.01386	1.01285	1.01562	1.01825	1.01706	1.02914	1.04229	1.03487	1.07474	1.04603	1.05751	1.06014	1.00974	1.05076	1.03768	1.01448
40	1.09654	0.987459	1.02403	1.00261	0.995978	0.995869	0.99362	0.996695	1.0102	0.996456	0.99975	1.00683	0.997543	0.995231	0.997563	0.99993	0.9999	1.0007	1.00415	1.00493	1.01206	1.01193	0.988289	0.996775	1.07906	1.03021	1.0374	1.00407	1.0012	0.998561	0.995809	1.00041	0.99919	0.99927	0.998381	1.00117	1.00374	1.00266	1.01463	1.02758	1.02028	1.0596	1.0311	1.04247	1.04539	0.995391	1.03611	1.02316	1
41	1.11149	0.99989	1.0378	1.01469	1.00778	1.00793	1.00508	1.00918	1.01961	1.00799	1.01217	1.01844	1.01077	1.00728	1.01012	1.01306	1.01298	1.01398	1.01671	1.01765	1.02482	1.02459	1.00064	1.00923	1.09237	1.04317	1.05025	1.01677	1.014	1.0109	1.00879	1.01332	1.01275	1.01219	1.01121	1.01363	1.01635	1.01525	1.02724	1.04067	1.03284	1.07254	1.04404	1.05537	1.05874	1.00822	1.04923	1.03612	1.01282
42	1.06724	0.961597	0.997034	0.975905	0.968933	0.969592	0.966929	0.969427	0.97869	0.968594	0.973118	0.977888	0.971757	0.968139	0.971407	0.97415	0.97378	0.974998	0.977781	0.978514	0.985851	0.985496	0.962472	0.970902	1.05056	1.00327	1.01014	0.978015	0.975232	0.97232	0.969718	0.97454	0.973721	0.973361	0.972495	0.975017	0.977204	0.976569	0.988171	1.00093	0.993412	1.03171	1.00391	1.01498	1.01802	0.969534	1.00901	0.996337	0.973887
43	1.09815	0.989347	1.02609	1.00419	0.997483	0.997413	0.994734	0.997543	1.0079	0.996715	1.00099	1.00672	0.99977	0.996207	0.99924	1.00233	1.00192	1.00312	1.00574	1.0066	1.01371	1.01361	0.989812	0.998471	1.08077	1.03188	1.03894	1.00588	1.00318	1.00032	0.997782	1.00254	1.0017	1.00129	1.00025	1.00264	1.0052	1.0043	1.01623	1.02952	1.02196	1.06103	1.03285	1.04419	1.04737	0.997383	1.03789	1.02506	1.00224
44	1.08765	0.979464	1.0164	0.994416	0.987025	0.987973	0.984915	0.989011	0.997733	0.987084	0.991367	0.997982	0.99005	0.986601	0.989802	0.9923	0.992598	0.99369	0.996287	0.997064	1.00428	1.00408	0.980659	0.989298	1.07046	1.02231	1.02934	0.996227	0.993591	0.990931	0.987973	0.992955	0.992399	0.991933	0.990733	0.993422	0.996078	0.995052	1.00684	1.02015	1.01192	1.05092	1.02294	1.03385	1.03768	0.988101	1.0286	1.01556	0.992409
45	1.07935	0.972554	1.00888	0.987272	0.980836	0.980346	0.977839	0.981307	0.994903	0.981896	0.984501	0.991724	0.983095	0.980365	0.982701	0.986029	0.985398	0.986098	0.988843	0.989703	0.996506	0.996157	0.972875	0.981444	1.06228	1.01444	1.02121	0.988793	0.986068	0.983291	0.981405	0.985063	0.984403	0.984285	0.983055	0.985772	0.988052	0.987173	0.998721	1.01198	1.00447	1.04306	1.01515	1.02619	1.02895	0.98013	1.01997	1.00724	0.984521
46	1.13576	1.02421	1.06107	1.03923	1.03179	1.03215	1.02977	1.03297	1.0466	1.03335	1.03661	1.04316	1.03492	1.03198	1.03466	1.03796	1.03735	1.03817	1.04101	1.04185	1.04918	1.04908	1.02435	1.03348	1.11855	1.06796	1.07529	1.04116	1.0383	1.03528	1.03342	1.0374	1.03681	1.03641	1.03524	1.03798	1.04067	1.0394	1.05181	1.06526	1.0579	1.09838	1.06887	1.08083	1.08351	1.03202	1.07398	1.06054	1.03688
47	1.08915	0.981945	1.01819	0.996656	0.989703	0.989812	0.987064	0.991933	1.00429	0.991021	0.994008	1.00101	0.992568	0.989862	0.99228	0.995391	0.994893	0.995839	0.998531	0.99902	1.0062	1.00603	0.982407	0.991229	1.07262	1.02419	1.03126	0.998341	0.995799	0.992776	0.99112	0.994734	0.994296	0.99367	0.992806	0.99553	0.997832	0.996885	1.00867	1.02205	1.01452	1.05322	1.02504	1.03641	1.03924	0.989624	1.03009	1.01717	0.994495
48	1.10381	0.994823	1.03181	1.00966	1.00261	1.00306	1.00036	1.00478	1.01749	1.0039	1.00711	1.0143	1.00559	1.00274	1.00525	1.00858	1.00783	1.0088	1.01153	1.01237	1.01958	1.01906	0.995401	1.00403	1.08685	1.03771	1.04503	1.01171	1.00878	1.00601	1.00409	1.00774	1.00732	1.00697	1.00582	1.00854	1.01081	1.01003	1.02189	1.03554	1.02786	1.06713	1.03841	1.04991	1.05309	1.00262	1.04379	1.03071	1.00758
49	1.13502	1.01885	1.05829	1.03496	1.0283	1.02849	1.02578	1.03033	1.04369	1.02969	1.03294	1.03975	1.03148	1.02833	1.03093	1.03444	1.03376	1.03469	1.03738	1.03827	1.04548	1.04515	1.02083	1.02961	1.1146	1.06414	1.07162	1.03737	1.03458	1.03154	1.0296	1.03353	1.03306	1.03265	1.03151	1.03412	1.03687	1.03562	1.04768	1.06152	1.05397	1.09433	1.06509	1.07674	1.07963	1.02813	1.06992	1.05664	1.03317
50	1.08689	0.978857	1.01474	0.992478	0.985427	0.985979	0.983567	0.989792	1.00089	0.986374	0.990248	0.998092	0.988605	0.985201	0.988408	0.991358	0.990832	0.992072	0.994515	0.995281	1.00244	1.00196	0.9787	0.987341	1.06845	1.02025	1.02737	0.994674	0.991982	0.989021	0.987124	0.991219	0.990505	0.990129	0.989238	0.991685	0.994207	0.993144	1.00514	1.01826	1.01072	1.04914	1.02118	1.03263	1.03628	0.986038	1.02675	1.01381	0.991318
51	1.15871	1.04527	1.08295	1.06012	1.05301	1.05274	1.05027	1.0541	1.0674	1.05366	1.05706	1.06427	1.05537	1.05269	1.05507	1.05826	1.05767	1.05872	1.06171	1.06259	1.06971	1.06983	1.04455	1.05377	1.14081	1.08907	1.09667	1.06165	1.05879	1.05569	1.05387	1.05782	1.05714	1.05676	1.05559	1.05852	1.0612	1.05996	1.07279	1.08643	1.0788	1.12007	1.09004	1.10212	1.10505	1.05238	1.09524	1.08143	1.05709
52	1.12572	1.01478	1.05151	1.0295	1.02179	1.02273	1.02011	1.02391	1.03639	1.02336	1.02693	1.03357	1.02544	1.02205	1.02494	1.02823	1.02768	1.02869	1.03141	1.03227	1.03956	1.03924	1.01494	1.02391	1.10829	1.0579	1.06547	1.03169	1.02885	1.02573	1.02374	1.02767	1.02733	1.02685	1.02574	1.02849	1.03085	1.0299	1.04196	1.05553	1.0481	1.08806	1.05896	1.07044	1.07392	1.02229	1.06422	1.05081	1.0275
53	1.12628	1.0164	1.05232	1.03085	1.02349	1.02402	1.02152	1.02483	1.03763	1.02471	1.02843	1.0348	1.0266	1.02334	1.02624	1.02956	1.0288	1.02981	1.0326	1.03343	1.04081	1.04044	1.01617	1.02523	1.10962	1.05945	1.06689	1.03276	1.02993	1.0269	1.02494	1.02913	1.02848	1.02798	1.0269	1.02983	1.03232	1.0312	1.04341	1.05678	1.04955	1.08954	1.06034	1.07208	1.07498	1.02362	1.0654	1.05213	1.02842
54	1.13091	1.01874	1.05646	1.0341	1.02712	1.02715	1.02448	1.02855	1.04154	1.02773	1.03124	1.03857	1.02952	1.02645	1.02898	1.03226	1.03189	1.03285	1.03573	1.03649	1.0437	1.04357	1.01924	1.02816	1.11272	1.06244	1.06973	1.03576	1.03279	1.02987	1.02755	1.03197	1.03134	1.031	1.02973	1.03264	1.03509	1.03409	1.04628	1.05987	1.05241	1.09263	1.06339	1.07528	1.0784	1.02662	1.06878	1.05536	1.03166
55	1.13147	1.02024	1.05688	1.03513	1.02772	1.02833	1.02579	1.02847	1.04173	1.02881	1.0323	1.03852	1.03055	1.02762	1.03034	1.03331	1.03291	1.03392	1.0368	1.03757	1.04497	1.04478	1.02028	1.02925	1.11436	1.06374	1.07115	1.03698	1.03425	1.03099	1.029	1.03318	1.03255	1.03221	1.03105	1.03378	1.03642	1.03546	1.04776	1.06103	1.05367	1.09398	1.06462	1.07661	1.07948	1.02782	1.06983	1.05646	1.03278
56	1.12086	1.01075	1.04716	1.02524	1.01785	1.01846	1.01574	1.01913	1.02983	1.01813	1.0221	1.02824	1.02052	1.01724	1.0204	1.02337	1.02292	1.02413	1.02681	1.02756	1.03512	1.0348	1.01059	1.01957	1.10356	1.05369	1.06099	1.027	1.02439	1.02134	1.01898	1.02344	1.02295	1.02246	1.0212	1.024	1.02649	1.02545	1.03771	1.05136	1.04349	1.08347	1.05459	1.06625	1.06945	1.01818	1.05994	1.04661	1.02328
57	1.09924	0.990268	1.02683	1.00475	0.997224	0.997623	0.994973	0.998301	1.00717	0.996237	1.00119	1.00713	0.99957	0.996008	0.99946	1.00195	1.00181	1.00321	1.0061	1.00688	1.01427	1.01383	0.990258	0.99908	1.08116	1.03245	1.0393	1.00598	1.00351	1.00045	0.997763	1.0028	1.00188	1.00152	1.00061	1.00309	1.00559	1.0047	1.01661	1.0301	1.02209	1.06142	1.03297	1.04453	1.04823	0.997882	1.03875	1.0255	1.00259
58	1.11414	1.00413	1.04134	1.01946	1.01245	1.0122	1.00983	1.01252	1.02444	1.01155	1.01596	1.02289	1.01337	1.01097	1.01367	1.01561	1.01573	1.01674	1.02036	1.0211	1.02876	1.02844	1.00439	1.0132	1.09663	1.04704	1.05411	1.02012	1.01729	1.01487	1.01133	1.01657	1.01495	1.01527	1.01444	1.01742	1.01975	1.0189	1.03117	1.04444	1.03678	1.07662	1.04789	1.05949	1.0628	1.01202	1.05317	1.04008	1.01679
59	1.12391	1.01321	1.04982	1.02793	1.02034	1.02112	1.01857	1.02169	1.03331	1.02097	1.02516	1.03095	1.02342	1.02012	1.0231	1.02638	1.02583	1.02675	1.02975	1.03065	1.03799	1.03778	1.01324	1.02231	1.10654	1.05629	1.06373	1.02981	1.02713	1.02391	1.02165	1.02601	1.02565	1.02521	1.02418	1.02678	1.02952	1.02832	1.0404	1.05368	1.04641	1.0864	1.05726	1.06911	1.07225	1.02093	1.06271	1.04954	1.02594
60	1.12654	1.01543	1.0526	1.03048	1.0229	1.02325	1.02074	1.02382	1.03564	1.02315	1.02732	1.03316	1.02557	1.02243	1.02527	1.02807	1.02779	1.02889	1.03205	1.03274	1.04011	1.03975	1.01548	1.02454	1.10888	1.05865	1.06599	1.03196	1.02919	1.02612	1.02372	1.02821	1.02754	1.02727	1.02598	1.02892	1.0315	1.03024	1.04268	1.05637	1.04853	1.08874	1.0594	1.07137	1.07457	1.02321	1.06498	1.05162	1.02821
61	1.12177	1.0119	1.04822	1.02653	1.0192	1.01959	1.0171	1.02017	1.03217	1.02013	1.02393	1.02931	1.02185	1.01916	1.02165	1.02464	1.024	1.02513	1.0282	1.02893	1.03639	1.03604	1.01178	1.02076	1.10492	1.05499	1.06222	1.02819	1.02529	1.02267	1.02025	1.02447	1.02346	1.02331	1.02233	1.02524	1.02775	1.02667	1.03874	1.05218	1.04469	1.08498	1.05596	1.06723	1.07017	1.01926	1.0607	1.04752	1.0243
62	1.10703	0.997723	1.03378	1.01208	1.0049	1.00533	1.00298	1.00622	1.0175	1.00532	1.00949	1.01509	1.00752	1.0047	1.00742	1.01023	1.00971	1.01086	1.01381	1.01445	1.0219	1.02161	0.997842	1.00656	1.0894	1.04036	1.04739	1.01389	1.0113	1.00844	1.00598	1.01017	1.00955	1.00911	1.00822	1.01109	1.01374	1.01241	1.02435	1.03766	1.03009	1.06977	1.0412	1.05252	1.05552	1.00516	1.04609	1.03305	1.01007
63	1.11393	1.00433	1.03972	1.01836	1.0111	1.01172	1.00933	1.01326	1.02431	1.01211	1.01601	1.02061	1.01339	1.0113	1.01363	1.01612	1.01568	1.01664	1.02025	1.02078	1.0283	1.02783	1.00423	1.01275	1.09633	1.0467	1.05398	1.02002	1.0174	1.01469	1.01208	1.01643	1.01508	1.01519	1.01431	1.01736	1.01996	1.01851	1.03076	1.04379	1.0363	1.07635	1.04785	1.05849	1.06146	1.0116	1.05211	1.03917	1.01598
64	1.11664	1.00621	1.04268	1.02094	1.01345	1.01409	1.01152	1.01486	1.02658	1.01397	1.01811	1.02385	1.01613	1.01315	1.01602	1.01895	1.0185	1.01946	1.02247	1.02317	1.03064	1.03037	1.00628	1.01509	1.09869	1.04921	1.05623	1.0226	1.01998	1.01699	1.01447	1.0189	1.01806	1.01785	1.01664	1.01953	1.02205	1.02117	1.03318	1.04669	1.03913	1.07892	1.04992	1.06141	1.06492	1.01378	1.0552	1.04206	1.01886
65	1.13559	1.02399	1.06062	1.03869	1.03117	1.03171	1.02922	1.03234	1.04456	1.03221	1.03602	1.04206	1.03444	1.03112	1.03396	1.03715	1.03654	1.03784	1.04044	1.04115	1.04885	1.04841	1.02405	1.0329	1.11803	1.06766	1.0748	1.04059	1.03776	1.0348	1.03252	1.03678	1.03632	1.03585	1.03488	1.03741	1.04026	1.03878	1.05148	1.06472	1.05739	1.09783	1.0683	1.08025	1.08333	1.03158	1.07359	1.06033	1.03665
66	1.12951	1.0182	1.05494	1.03286	1.02526	1.02588	1.02327	1.02622	1.03805	1.02549	1.03008	1.03559	1.02821	1.02496	1.02803	1.0312	1.03076	1.03177	1.03447	1.03547	1.04281	1.04257	1.01816	1.02712	1.11179	1.06134	1.06873	1.03468	1.03179	1.02897	1.02645	1.03104	1.03024	1.02992	1.0289	1.03159	1.03382	1.03318	1.04548	1.05904	1.05161	1.09154	1.06225	1.07433	1.07749	1.02575	1.06774	1.05442	1.03086
67	1.12382	1.01333	1.04955	1.02769	1.02006	1.02082	1.01867	1.02181	1.03322	1.02073	1.02526	1.03074	1.02311	1.02005	1.02292	1.02584	1.02545	1.02653	1.02943	1.03027	1.03779	1.03734	1.01311	1.02187	1.10631	1.05633	1.06352	1.02956	1.02689	1.0236	1.02147	1.02594	1.02521	1.02483	1.0238	1.02626	1.02907	1.02804	1.0402	1.05321	1.04579	1.08613	1.05717	1.06869	1.07146	1.02058	1.0621	1.04872	1.02537
68	1.12581	1.01549	1.05158	1.02996	1.02243	1.02326	1.02101	1.0242	1.03695	1.02372	1.0277	1.03396	1.02572	1.02282	1.02546	1.02858	1.02807	1.02888	1.03188	1.03257	1.03992	1.0395	1.01541	1.02425	1.10862	1.05865	1.06598	1.03191	1.02904	1.02608	1.02416	1.02795	1.02757	1.0271	1.02618	1.02875	1.0315	1.03038	1.04272	1.05579	1.04839	1.08858	1.05937	1.07124	1.07387	1.02288	1.06461	1.05121	1.02779
69	1.12522	1.01503	1.05085	1.02963	1.02202	1.02254	1.02026	1.02254	1.03421	1.02264	1.02684	1.0317	1.02421	1.02172	1.02428	1.02656	1.02658	1.02743	1.03085	1.03156	1.03918	1.03881	1.01486	1.02357	1.10805	1.05803	1.06513	1.03107	1.02813	1.02554	1.02231	1.02721	1.02605	1.02589	1.02516	1.02804	1.03087	1.0295	1.0418	1.05465	1.04727	1.08792	1.05891	1.07019	1.07278	1.02221	1.06371	1.05027	1.02675
70	1.1297	1.01917	1.05491	1.03357	1.02564	1.02643	1.02433	1.02645	1.03766	1.02631	1.03075	1.03506	1.02778	1.02558	1.02819	1.02998	1.03021	1.03115	1.03485	1.03555	1.04313	1.04277	1.01859	1.02743	1.11217	1.06193	1.0693	1.03472	1.03194	1.02906	1.02615	1.03112	1.02965	1.02964	1.02886	1.03167	1.03473	1.03331	1.04563	1.05819	1.05088	1.09187	1.06286	1.07399	1.07649	1.02594	1.06714	1.05382	1.03032
71	1.13032	1.02004	1.05629	1.03463	1.02683	1.02748	1.02509	1.02694	1.04009	1.02738	1.03181	1.03757	1.0291	1.02679	1.02921	1.03162	1.03152	1.03257	1.03589	1.03669	1.04444	1.04383	1.01973	1.02861	1.11338	1.06305	1.0703	1.03575	1.03302	1.03037	1.02746	1.03214	1.03102	1.03091	1.03008	1.03306	1.03573	1.03452	1.04677	1.05977	1.0526	1.09317	1.06398	1.07546	1.07853	1.02713	1.06885	1.05559	1.03203
72	1.13324	1.02218	1.05853	1.0368	1.02932	1.02996	1.02756	1.02998	1.04272	1.0302	1.0341	1.0398	1.032	1.02933	1.03202	1.03474	1.03437	1.0354	1.03841	1.03925	1.04698	1.04645	1.02213	1.03099	1.11618	1.06571	1.07298	1.03859	1.0359	1.03314	1.03043	1.0348	1.03394	1.03376	1.03271	1.0355	1.03816	1.03688	1.04942	1.06257	1.05518	1.09587	1.06651	1.07808	1.08101	1.02965	1.07143	1.05805	1.03448
73	1.13237	1.02156	1.05803	1.03617	1.02846	1.02931	1.02677	1.02939	1.04236	1.02945	1.03342	1.03946	1.0312	1.02849	1.03127	1.03404	1.03367	1.03455	1.03786	1.03855	1.04616	1.04572	1.02143	1.03027	1.11526	1.06501	1.0722	1.03783	1.03517	1.03232	1.02985	1.03416	1.03309	1.03298	1.03198	1.0348	1.03764	1.03617	1.04868	1.06179	1.05437	1.09512	1.0657	1.07728	1.08005	1.02891	1.07059	1.05735	1.03375
74	1.13211	1.02101	1.057	1.03565	1.02773	1.02869	1.02632	1.02961	1.04237	1.02924	1.03296	1.03918	1.03104	1.02818	1.03097	1.03382	1.03342	1.03446	1.03738	1.03811	1.04555	1.04533	1.02086	1.02977	1.11477	1.06421	1.07146	1.03743	1.03462	1.03159	1.02952	1.03373	1.03305	1.03251	1.03146	1.03442	1.03685	1.03566	1.04808	1.06117	1.05384	1.09434	1.06518	1.0769	1.07941	1.02831	1.07	1.05667	1.03312
75	1.12736	1.01691	1.05293	1.03119	1.02331	1.02423	1.02217	1.0248	1.03738	1.02432	1.02867	1.03497	1.02568	1.0235	1.02599	1.02832	1.02788	1.02902	1.03254	1.03333	1.04102	1.04039	1.01648	1.02519	1.10996	1.05986	1.06702	1.03254	1.02984	1.02699	1.02423	1.02877	1.02753	1.02759	1.02674	1.02966	1.03253	1.03124	1.04359	1.0563	1.04907	1.08959	1.06064	1.07188	1.07464	1.02381	1.06514	1.05199	1.02856
76	1.12339	1.01315	1.04912	1.02786	1.02012	1.0209	1.0185	1.02187	1.03407	1.02129	1.02547	1.03091	1.02288	1.02036	1.02293	1.02549	1.02514	1.0262	1.02933	1.03021	1.03761	1.03726	1.01311	1.02194	1.10622	1.05619	1.06356	1.02954	1.02661	1.02393	1.0213	1.02584	1.02459	1.02461	1.0236	1.02657	1.02916	1.02799	1.04019	1.05305	1.04587	1.08612	1.05707	1.06843	1.07121	1.0205	1.06177	1.04859	1.02527
77	1.12384	1.01297	1.04907	1.02746	1.01982	1.02054	1.01821	1.02156	1.03425	1.021	1.02511	1.03091	1.02243	1.01993	1.02264	1.02534	1.02487	1.02579	1.02901	1.02982	1.03735	1.03702	1.0128	1.02181	1.10593	1.05598	1.06327	1.02917	1.0263	1.02359	1.02101	1.02533	1.0243	1.02426	1.02328	1.02629	1.02871	1.02753	1.03969	1.05291	1.04571	1.08571	1.05684	1.06824	1.07122	1.02014	1.06172	1.04833	1.02516
78	1.12166	1.01174	1.04718	1.02596	1.01814	1.01877	1.01677	1.02004	1.031	1.01917	1.02333	1.02756	1.02026	1.01839	1.02062	1.02271	1.02254	1.02348	1.02733	1.02783	1.03558	1.03526	1.01111	1.01985	1.104	1.05428	1.06153	1.0273	1.02452	1.0218	1.01866	1.0233	1.02198	1.02215	1.02144	1.02439	1.02721	1.02577	1.03793	1.05048	1.04322	1.08386	1.05526	1.06573	1.06841	1.01851	1.05912	1.04607	1.02285
79	1.13051	1.01973	1.05598	1.03427	1.02674	1.02741	1.02505	1.02788	1.04093	1.02791	1.03183	1.03776	1.02967	1.0268	1.02968	1.03239	1.03196	1.03312	1.0362	1.03683	1.04445	1.04394	1.01965	1.02846	1.11329	1.06304	1.0703	1.03638	1.03344	1.0304	1.02809	1.03242	1.03152	1.03136	1.03036	1.03309	1.03598	1.03445	1.04698	1.06003	1.05279	1.09312	1.06387	1.07548	1.0783	1.0271	1.06885	1.05555	1.03191
80	1.11404	1.00436	1.04026	1.01932	1.0119	1.01232	1.00999	1.01195	1.02458	1.0122	1.01633	1.02131	1.01331	1.01153	1.01393	1.01603	1.01586	1.01674	1.02061	1.02118	1.0288	1.02832	1.0045	1.0134	1.09708	1.04735	1.05433	1.02044	1.01757	1.01512	1.01201	1.01671	1.01531	1.01542	1.01453	1.01767	1.02029	1.01905	1.03125	1.04429	1.03699	1.07705	1.04812	1.05958	1.0625	1.01204	1.05328	1.03995	1.01673
81	1.11858	1.00883	1.04486	1.02344	1.01594	1.01665	1.01416	1.01676	1.03008	1.01691	1.021	1.02676	1.01861	1.01595	1.01855	1.02153	1.02094	1.02195	1.02508	1.02581	1.03331	1.03287	1.00884	1.01776	1.10154	1.05165	1.05909	1.0253	1.02241	1.01949	1.01712	1.02124	1.02043	1.02028	1.01937	1.0221	1.02458	1.02367	1.03588	1.04906	1.04168	1.08151	1.0526	1.06427	1.06722	1.01634	1.05776	1.04455	1.02126
82	1.13081	1.01896	1.05674	1.03483	1.02749	1.02734	1.02507	1.02676	1.04003	1.02639	1.03115	1.03857	1.02773	1.02589	1.02838	1.03036	1.03021	1.03109	1.0353	1.03609	1.04379	1.0436	1.01927	1.02823	1.11292	1.06263	1.0697	1.03496	1.03233	1.02978	1.02595	1.03138	1.02947	1.03007	1.02926	1.03224	1.03463	1.03417	1.04676	1.0601	1.05232	1.0927	1.06368	1.07541	1.0791	1.02691	1.06917	1.05572	1.03193
83	1.12496	1.0132	1.05096	1.0289	1.02133	1.02171	1.01933	1.02172	1.0358	1.02121	1.02559	1.03312	1.02285	1.0203	1.02314	1.02574	1.02514	1.0261	1.0298	1.03037	1.0381	1.03774	1.01368	1.02276	1.10689	1.05676	1.06387	1.02957	1.02685	1.02429	1.02118	1.02589	1.02459	1.02473	1.02387	1.02666	1.02871	1.0284	1.04091	1.05462	1.04684	1.08665	1.05771	1.06965	1.07341	1.02109	1.06356	1.05015	1.02663
84	1.12734	1.01661	1.0531	1.03156	1.0238	1.02447	1.02224	1.02542	1.03884	1.02514	1.02887	1.03583	1.0273	1.02392	1.02685	1.03023	1.0296	1.03048	1.03325	1.0341	1.0416	1.04095	1.01683	1.02573	1.11036	1.06003	1.06746	1.03356	1.03052	1.02759	1.02555	1.0295	1.02893	1.02875	1.02754	1.03012	1.03254	1.0317	1.04409	1.05741	1.05017	1.09032	1.06114	1.07273	1.07577	1.02439	1.0662	1.05283	1.02936
85	1.1226	1.01135	1.04803	1.02644	1.01873	1.01969	1.01739	1.02141	1.03405	1.01983	1.02415	1.03127	1.02236	1.0188	1.02192	1.02526	1.02459	1.02556	1.02824	1.02916	1.0365	1.03602	1.01178	1.02083	1.1048	1.05508	1.06229	1.02853	1.02576	1.02254	1.02073	1.0247	1.02416	1.02371	1.02282	1.02527	1.02736	1.02676	1.03907	1.05264	1.04508	1.0847	1.0559	1.06756	1.07059	1.01928	1.06124	1.048	1.02453
86	1.12205	1.01098	1.04802	1.02621	1.01888	1.0194	1.01729	1.0203	1.0332	1.0193	1.02335	1.03015	1.02121	1.01851	1.0212	1.02416	1.02354	1.02455	1.02771	1.02833	1.03576	1.03565	1.01127	1.02044	1.10428	1.0544	1.06175	1.02775	1.02499	1.02216	1.01981	1.02398	1.02303	1.0229	1.02196	1.02463	1.02643	1.02632	1.03862	1.05234	1.04485	1.08462	1.05552	1.06772	1.07077	1.01902	1.06117	1.04782	1.02421
87	1.11748	1.00752	1.04373	1.02235	1.01475	1.01542	1.01283	1.01569	1.0286	1.01586	1.01955	1.02513	1.0173	1.01484	1.01732	1.02027	1.01975	1.02082	1.0238	1.02451	1.03201	1.03178	1.00758	1.01637	1.10023	1.05046	1.05777	1.02385	1.02108	1.01825	1.01582	1.02004	1.0193	1.01898	1.01806	1.02083	1.02311	1.02213	1.03453	1.04762	1.04036	1.08019	1.0515	1.06312	1.06585	1.01489	1.0564	1.04311	1.02004
88	1.12355	1.01295	1.0493	1.02769	1.02001	1.02089	1.01858	1.02098	1.03381	1.02034	1.025	1.03157	1.02207	1.0198	1.02244	1.02481	1.02459	1.02534	1.029	1.02983	1.03738	1.03699	1.01276	1.02179	1.10587	1.0561	1.06319	1.02896	1.02609	1.02335	1.02048	1.02518	1.02389	1.024	1.02296	1.02608	1.02857	1.02776	1.03996	1.05304	1.04575	1.08594	1.05679	1.06843	1.07134	1.02041	1.0617	1.04876	1.02513
89	1.12899	1.01817	1.05471	1.0329	1.0251	1.02602	1.02353	1.02691	1.04027	1.02662	1.03049	1.03709	1.02872	1.02546	1.0281	1.03162	1.03082	1.03152	1.03467	1.03527	1.04285	1.04237	1.01827	1.02705	1.11174	1.06137	1.06895	1.03466	1.03202	1.02874	1.02695	1.03079	1.03021	1.0299	1.02887	1.03154	1.03391	1.03286	1.04558	1.05869	1.05138	1.09163	1.06247	1.07395	1.0771	1.02578	1.06767	1.05425	1.03093
90	1.12479	1.01437	1.05039	1.02903	1.02146	1.02223	1.02007	1.02178	1.0349	1.02212	1.02644	1.03206	1.02313	1.02135	1.02368	1.02577	1.02575	1.02662	1.03052	1.03112	1.03874	1.03842	1.01433	1.02339	1.10764	1.05751	1.06477	1.03029	1.02773	1.02513	1.0218	1.02647	1.02494	1.02502	1.02442	1.02751	1.0306	1.02913	1.04138	1.05424	1.04691	1.08735	1.05848	1.0697	1.07243	1.02163	1.06309	1.04977	1.02647
91	1.12738	1.01685	1.05312	1.03097	1.023	1.02381	1.02164	1.02287	1.03481	1.02292	1.0278	1.03386	1.02434	1.02272	1.02515	1.02636	1.02663	1.02754	1.03198	1.03251	1.04053	1.04	1.01582	1.02482	1.10925	1.05916	1.06632	1.03152	1.02871	1.02645	1.02227	1.02806	1.02617	1.02658	1.02569	1.02887	1.03146	1.03053	1.04293	1.05536	1.04808	1.0888	1.06016	1.07093	1.07376	1.02344	1.0644	1.0513	1.02771
92	1.12707	1.01657	1.052	1.03051	1.02269	1.02355	1.02143	1.0245	1.03476	1.02373	1.02809	1.0322	1.0251	1.02295	1.02538	1.02734	1.02737	1.0285	1.03199	1.0327	1.04046	1.04	1.01569	1.02461	1.10909	1.05897	1.06639	1.03208	1.0291	1.02646	1.02338	1.02829	1.02671	1.02702	1.02614	1.02914	1.03185	1.03043	1.04281	1.05513	1.04804	1.08895	1.05997	1.07042	1.07294	1.02314	1.06387	1.05065	1.0272
93	1.12692	1.01666	1.05262	1.03074	1.02253	1.0237	1.02128	1.02368	1.03516	1.02309	1.02761	1.03398	1.02452	1.02267	1.02483	1.02675	1.02675	1.0277	1.03176	1.0325	1.04017	1.03988	1.01573	1.02474	1.10916	1.05904	1.06619	1.0315	1.02865	1.02631	1.02257	1.02791	1.02617	1.02642	1.02559	1.02878	1.03138	1.03032	1.04278	1.05505	1.04811	1.08879	1.05993	1.07091	1.07359	1.02327	1.06432	1.05107	1.02781
94	1.12718	1.01673	1.05284	1.03057	1.02263	1.02371	1.02129	1.02261	1.03302	1.02271	1.0276	1.03251	1.0237	1.02241	1.02455	1.02577	1.02603	1.02723	1.03168	1.03227	1.04011	1.03994	1.01556	1.02445	1.10889	1.0589	1.06598	1.03135	1.02823	1.02617	1.02169	1.02773	1.02557	1.02591	1.02555	1.02861	1.03121	1.03002	1.0424	1.05469	1.04766	1.08843	1.05993	1.07026	1.07294	1.02308	1.06378	1.05061	1.02706
95	1.12504	1.01387	1.05063	1.02802	1.02027	1.02032	1.01797	1.01614	1.02945	1.01896	1.02349	1.03335	1.01642	1.01892	1.02059	1.01866	1.01974	1.02073	1.02755	1.02798	1.03625	1.03578	1.01214	1.02107	1.10533	1.05537	1.06206	1.02616	1.02358	1.0225	1.01635	1.0234	1.01882	1.02102	1.02098	1.02468	1.02718	1.02621	1.03893	1.05092	1.04379	1.08462	1.05634	1.06708	1.06991	1.01986	1.06051	1.04744	1.02388
96	1.12822	1.01772	1.05373	1.03162	1.02343	1.02444	1.02219	1.02333	1.03342	1.02351	1.02816	1.03327	1.02432	1.02329	1.02547	1.02629	1.02686	1.02779	1.03253	1.03292	1.04082	1.04051	1.01632	1.02528	1.10983	1.05982	1.06668	1.0319	1.02915	1.02708	1.02235	1.02855	1.02609	1.02677	1.02622	1.02954	1.03188	1.03089	1.0432	1.05557	1.04833	1.08933	1.06066	1.07111	1.0739	1.0239	1.06456	1.05148	1.0279
97	1.13335	1.01977	1.05817	1.03504	1.02945	1.02644	1.024	1.01417	1.03767	1.02715	1.02882	1.04251	1.02274	1.02621	1.0277	1.02956	1.02613	1.02762	1.03357	1.03357	1.04189	1.04145	1.01776	1.02697	1.11159	1.06122	1.06798	1.03227	1.0296	1.02856	1.02638	1.02937	1.02567	1.02734	1.02748	1.03091	1.03353	1.03205	1.04486	1.05787	1.05019	1.09081	1.06224	1.07384	1.07705	1.02575	1.06736	1.05386	1.03016
98	1.12951	1.01572	1.0544	1.03043	1.02424	1.02045	1.01826	1.00861	1.0315	1.02303	1.0239	1.0329	1.01908	1.02186	1.02327	1.02592	1.02195	1.02328	1.02786	1.02762	1.03562	1.03498	1.01179	1.02084	1.10482	1.05479	1.06188	1.02706	1.02471	1.02264	1.02299	1.02397	1.02188	1.0224	1.0222	1.02568	1.02851	1.02631	1.03925	1.0519	1.04385	1.08443	1.05597	1.0675	1.07062	1.01952	1.06064	1.04754	1.02348
99	1.13362	1.01998	1.05916	1.03452	1.02834	1.02525	1.02294	1.01578	1.03237	1.02501	1.02789	1.03333	1.02063	1.02459	1.02589	1.02614	1.02457	1.02557	1.03224	1.03238	1.04043	1.04018	1.0164	1.02554	1.10984	1.05981	1.06669	1.03073	1.02819	1.02701	1.02345	1.02783	1.02351	1.02575	1.02573	1.02936	1.03191	1.03073	1.04342	1.05655	1.04859	1.08934	1.06089	1.07175	1.07527	1.02406	1.06518	1.05198	1.02808
100	1.1314	1.02029	1.05775	1.03552	1.02773	1.02829	1.02563	1.02762	1.04102	1.02832	1.03216	1.03824	1.02926	1.02746	1.02992	1.03223	1.03181	1.03261	1.03653	1.03729	1.04471	1.04449	1.02017	1.02911	1.11413	1.06342	1.07078	1.03602	1.03356	1.03066	1.02798	1.03243	1.03113	1.03137	1.03042	1.0335	1.03541	1.03517	1.04774	1.06123	1.0537	1.09393	1.06451	1.07693	1.08007	1.02784	1.07027	1.05685	1.03321
101	1.13181	1.02023	1.05734	1.0352	1.02739	1.0282	1.02579	1.0284	1.0422	1.02766	1.03204	1.03956	1.02947	1.02699	1.02959	1.03221	1.03163	1.03254	1.03643	1.03714	1.0446	1.04436	1.01981	1.02905	1.11381	1.06329	1.07062	1.03604	1.03335	1.03064	1.02774	1.03253	1.03102	1.03131	1.0303	1.03324	1.03497	1.03499	1.04752	1.06098	1.0535	1.09347	1.06446	1.07681	1.07978	1.02781	1.06981	1.05661	1.03305
102	1.13331	1.02165	1.05917	1.03718	1.02978	1.03003	1.02842	1.02963	1.04277	1.02969	1.03387	1.03885	1.02911	1.02901	1.03094	1.03133	1.03194	1.03264	1.03796	1.03849	1.04576	1.04586	1.02179	1.03092	1.11578	1.06545	1.07256	1.03743	1.03477	1.03248	1.02861	1.03379	1.03096	1.03217	1.03163	1.03486	1.03776	1.03709	1.04956	1.06329	1.05516	1.0959	1.06656	1.07892	1.08166	1.0296	1.07176	1.05826	1.03401
103	1.13225	1.02148	1.05781	1.03665	1.02845	1.02966	1.02828	1.03242	1.04534	1.0307	1.03446	1.04113	1.03106	1.02955	1.03152	1.0337	1.03327	1.0341	1.03808	1.03864	1.04604	1.04567	1.02158	1.03072	1.11544	1.06504	1.07247	1.03788	1.03517	1.03231	1.03022	1.03384	1.03258	1.03293	1.03224	1.03504	1.03805	1.03684	1.04947	1.0627	1.05489	1.09556	1.06608	1.07806	1.08096	1.02895	1.07123	1.05786	1.03385
104	1.12651	1.01561	1.05252	1.03055	1.02279	1.02316	1.02091	1.02278	1.03614	1.02272	1.02743	1.03359	1.02415	1.02245	1.02465	1.02695	1.02645	1.02752	1.03121	1.03191	1.03981	1.03939	1.01504	1.02408	1.1086	1.05852	1.06574	1.03111	1.02828	1.02582	1.02273	1.02747	1.02592	1.02635	1.0254	1.02843	1.03076	1.02991	1.04254	1.05555	1.04799	1.08831	1.05947	1.07101	1.07392	1.02279	1.06447	1.05106	1.02776
105	1.13325	1.0224	1.05796	1.03722	1.02973	1.03044	1.02825	1.03226	1.04399	1.03127	1.03494	1.04	1.03286	1.03002	1.0327	1.03541	1.03516	1.03612	1.03907	1.0398	1.04735	1.04683	1.02248	1.03157	1.1166	1.06601	1.07337	1.03941	1.03644	1.03352	1.03124	1.03544	1.03452	1.03437	1.03335	1.03603	1.0389	1.03745	1.04999	1.06308	1.0557	1.0962	1.06707	1.07827	1.08119	1.02997	1.07177	1.05844	1.03493
106	1.13146	1.02065	1.05616	1.0356	1.02803	1.02857	1.02641	1.03023	1.04196	1.02938	1.0332	1.03842	1.0311	1.02826	1.03098	1.03375	1.03331	1.03434	1.03735	1.03787	1.04542	1.04506	1.02074	1.02951	1.11458	1.06419	1.07164	1.03749	1.03461	1.03145	1.02947	1.03341	1.03269	1.03246	1.03144	1.03431	1.03718	1.03553	1.048	1.0612	1.05373	1.09433	1.06512	1.07642	1.07929	1.02808	1.0697	1.05653	1.03285
107	1.13367	1.0225	1.05884	1.03756	1.02994	1.03051	1.02809	1.03126	1.04385	1.03128	1.03494	1.04065	1.03302	1.03001	1.03283	1.03598	1.03541	1.03633	1.03928	1.03998	1.04757	1.04705	1.0226	1.03186	1.11681	1.06617	1.07355	1.03947	1.03659	1.03348	1.03166	1.03563	1.03503	1.03458	1.03363	1.03617	1.03882	1.03766	1.05014	1.06343	1.05607	1.0964	1.06709	1.07888	1.08166	1.03023	1.07219	1.0586	1.03522
108	1.13319	1.02172	1.05685	1.03641	1.02893	1.02927	1.02737	1.03323	1.04386	1.03073	1.03431	1.03984	1.03242	1.02917	1.03187	1.03516	1.0345	1.0357	1.03821	1.0389	1.0464	1.0461	1.02163	1.03065	1.11553	1.06511	1.07265	1.03858	1.03557	1.03228	1.03072	1.03444	1.03394	1.03357	1.03246	1.0353	1.03821	1.03651	1.04903	1.06179	1.05461	1.09541	1.06608	1.07719	1.07969	1.02896	1.0704	1.05719	1.0338
109	1.14088	1.02891	1.06447	1.04332	1.03578	1.03655	1.03477	1.03994	1.0508	1.03824	1.04191	1.04702	1.03978	1.03685	1.03933	1.04254	1.04225	1.04295	1.04566	1.0465	1.05413	1.05352	1.02905	1.03797	1.12355	1.07279	1.08038	1.04631	1.04326	1.03993	1.03813	1.04193	1.04129	1.041	1.04012	1.04279	1.0455	1.04405	1.05663	1.06927	1.06186	1.10317	1.0738	1.08462	1.08713	1.03621	1.0776	1.06439	1.04076
110	1.13552	1.02472	1.06047	1.04009	1.03195	1.03309	1.03111	1.03536	1.04636	1.03407	1.03814	1.04272	1.03619	1.03301	1.03578	1.03885	1.03838	1.03933	1.04229	1.04285	1.05043	1.04993	1.02559	1.03437	1.11971	1.06889	1.07651	1.04259	1.03965	1.03647	1.03431	1.03844	1.03783	1.03759	1.03644	1.03896	1.04176	1.04044	1.05289	1.06592	1.05855	1.09923	1.07017	1.08127	1.08381	1.0329	1.07439	1.06097	1.03758
111	1.14167	1.02397	1.05725	1.03865	1.03229	1.03155	1.0327	1.04132	1.05153	1.03653	1.03918	1.04779	1.03893	1.03415	1.0368	1.04234	1.04014	1.04084	1.04168	1.04245	1.04924	1.04852	1.02498	1.03319	1.11932	1.06811	1.07609	1.0435	1.04012	1.03541	1.03699	1.03825	1.03937	1.03807	1.03674	1.03906	1.04256	1.03997	1.05263	1.06607	1.05669	1.09901	1.06948	1.08014	1.08312	1.03153	1.0725	1.05965	1.03643
112	1.12761	1.01594	1.05229	1.03116	1.02333	1.02375	1.02169	1.02656	1.04126	1.02429	1.02795	1.03935	1.02685	1.02301	1.02565	1.0304	1.02856	1.02923	1.03203	1.03256	1.04044	1.03995	1.01566	1.02469	1.10916	1.05916	1.06626	1.03209	1.02918	1.02638	1.02516	1.02822	1.0277	1.02706	1.02612	1.02896	1.03156	1.03031	1.04296	1.05603	1.04836	1.089	1.06001	1.07103	1.07438	1.0233	1.06454	1.05141	1.02805
113	1.13595	1.02547	1.06136	1.04028	1.03134	1.03329	1.03084	1.03616	1.04793	1.03385	1.03803	1.04516	1.03554	1.03279	1.03541	1.0385	1.03777	1.0387	1.04223	1.04275	1.05037	1.05015	1.02565	1.03432	1.1201	1.06921	1.07689	1.0421	1.03921	1.03626	1.03427	1.03807	1.03701	1.03716	1.03624	1.03899	1.04156	1.04042	1.05298	1.06636	1.05879	1.10003	1.07041	1.08177	1.08447	1.03301	1.07486	1.06146	1.038
114	1.13265	1.02238	1.05776	1.03681	1.02816	1.02987	1.02713	1.03178	1.04154	1.02994	1.03401	1.03866	1.03168	1.02905	1.0317	1.03396	1.03375	1.03486	1.03831	1.039	1.0469	1.04622	1.02185	1.03083	1.11601	1.0655	1.07277	1.03852	1.03543	1.0326	1.02993	1.03459	1.03314	1.03317	1.03226	1.03537	1.03784	1.03664	1.04906	1.06179	1.05459	1.09567	1.06654	1.07772	1.08009	1.02962	1.07069	1.05731	1.03401
115	1.13379	1.0244	1.05997	1.0363	1.02982	1.03116	1.02826	1.03321	1.04379	1.03262	1.03657	1.04476	1.03483	1.03151	1.03397	1.03794	1.03711	1.03752	1.04021	1.04095	1.04829	1.04796	1.02356	1.03243	1.11799	1.067	1.07452	1.04038	1.03751	1.03437	1.0332	1.03631	1.03609	1.03544	1.03433	1.03714	1.03946	1.03849	1.05083	1.0644	1.05751	1.09778	1.06802	1.08056	1.0831	1.03124	1.07352	1.06	1.03664
116	1.13358	1.02724	1.0638	1.03905	1.03361	1.03522	1.03343	1.03942	1.04942	1.03746	1.04058	1.04691	1.0387	1.0358	1.0384	1.04174	1.04106	1.04176	1.04449	1.04522	1.05276	1.05248	1.02782	1.03684	1.12247	1.07135	1.07915	1.04485	1.04197	1.03878	1.03696	1.04082	1.04032	1.03975	1.03874	1.04157	1.04393	1.04294	1.05535	1.06883	1.06155	1.10222	1.07251	1.08492	1.0874	1.03534	1.0778	1.06425	1.04059
117	1.12763	1.01847	1.0539	1.03239	1.02467	1.0253	1.02238	1.02881	1.04156	1.02765	1.03083	1.03709	1.02861	1.02581	1.02819	1.03116	1.03076	1.03163	1.03457	1.03545	1.04305	1.04258	1.01832	1.02705	1.11203	1.06156	1.06895	1.03484	1.032	1.02883	1.02675	1.0309	1.03012	1.02986	1.02882	1.03149	1.03433	1.03297	1.04548	1.05832	1.05141	1.09182	1.0626	1.07444	1.07698	1.02575	1.06734	1.05404	1.03053
118	1.12708	1.01732	1.05345	1.03207	1.02355	1.02523	1.02268	1.0261	1.04187	1.02686	1.02996	1.03631	1.02794	1.02487	1.02748	1.0308	1.03045	1.0313	1.03396	1.03442	1.04204	1.04162	1.01744	1.02642	1.11088	1.06079	1.06805	1.03418	1.03131	1.02794	1.02626	1.03025	1.02984	1.0294	1.02826	1.03083	1.03323	1.03227	1.0446	1.05811	1.05066	1.09097	1.06173	1.07356	1.07638	1.02502	1.06695	1.05335	1.03007
119	1.12136	1.01118	1.04781	1.02615	1.01878	1.01946	1.01696	1.01899	1.03111	1.01938	1.02374	1.02895	1.02178	1.01894	1.02157	1.0244	1.02416	1.02521	1.02809	1.02886	1.0362	1.03605	1.01163	1.02068	1.10486	1.05478	1.06233	1.02832	1.02548	1.0224	1.02018	1.02448	1.02368	1.02342	1.02235	1.02533	1.02757	1.02651	1.03885	1.05201	1.0447	1.0848	1.0558	1.06737	1.07022	1.01924	1.06081	1.04744	1.02401
120	1.12361	1.01354	1.04983	1.02802	1.02052	1.02119	1.01886	1.02141	1.03279	1.02122	1.02526	1.03187	1.02302	1.02059	1.02302	1.02573	1.02523	1.02628	1.02969	1.03037	1.03782	1.03743	1.01346	1.02231	1.10694	1.05659	1.06378	1.02941	1.02671	1.02413	1.02144	1.0257	1.02476	1.02456	1.0237	1.0267	1.02954	1.02822	1.04054	1.05328	1.04625	1.0867	1.05744	1.06958	1.07197	1.02086	1.06248	1.04933	1.02559
121	1.13275	1.02163	1.05809	1.0363	1.02891	1.02964	1.02713	1.03025	1.04255	1.03046	1.03413	1.04001	1.03274	1.02949	1.0323	1.03572	1.0349	1.03581	1.03853	1.03926	1.04654	1.04627	1.02187	1.03068	1.11592	1.06525	1.07274	1.03874	1.03579	1.0326	1.03133	1.03498	1.03449	1.03401	1.0328	1.03545	1.03826	1.03671	1.04919	1.06218	1.05517	1.09579	1.06629	1.07846	1.08059	1.02935	1.07135	1.05769	1.03422
122	1.12928	1.01997	1.05684	1.03282	1.02731	1.02739	1.02551	1.02958	1.04328	1.02943	1.03293	1.04011	1.03134	1.02857	1.0306	1.03454	1.03371	1.03416	1.03687	1.03743	1.04466	1.0445	1.02001	1.029	1.11425	1.06327	1.07087	1.03681	1.0339	1.0309	1.02961	1.03286	1.03262	1.03195	1.0309	1.0336	1.03622	1.03497	1.04743	1.06046	1.05372	1.09399	1.06466	1.07702	1.07918	1.02769	1.0698	1.05629	1.03267
123	1.12897	1.01958	1.05523	1.03355	1.02592	1.02758	1.02512	1.03025	1.04118	1.02993	1.03231	1.03875	1.03086	1.02714	1.02986	1.03352	1.03301	1.03375	1.03628	1.03701	1.0443	1.04405	1.01959	1.0284	1.11348	1.06302	1.07022	1.03654	1.0335	1.0304	1.0288	1.03246	1.03227	1.03146	1.0305	1.03326	1.03572	1.03447	1.04682	1.06009	1.05299	1.09342	1.06427	1.07623	1.07857	1.02705	1.06888	1.05571	1.03216
124	1.12429	1.01441	1.04876	1.02834	1.02251	1.02376	1.02427	1.02872	1.03969	1.02647	1.02785	1.03816	1.02815	1.02323	1.02562	1.03091	1.02962	1.03046	1.03202	1.03255	1.03972	1.03938	1.01519	1.02383	1.10877	1.05804	1.06561	1.03256	1.02952	1.0256	1.02594	1.02786	1.02871	1.0275	1.02618	1.02881	1.03181	1.0298	1.04183	1.05523	1.04842	1.08873	1.05961	1.07114	1.07294	1.0221	1.06341	1.05021	1.02686
125	1.13389	1.0196	1.05313	1.03441	1.02906	1.02735	1.0273	1.03284	1.0461	1.0332	1.03373	1.04726	1.03397	1.02929	1.03171	1.03733	1.03564	1.03618	1.03725	1.0382	1.04477	1.04476	1.02068	1.02879	1.11504	1.06325	1.07131	1.03848	1.03509	1.03093	1.0326	1.03291	1.03402	1.03295	1.03175	1.03426	1.03818	1.0356	1.04736	1.06175	1.05372	1.09515	1.06544	1.07711	1.0792	1.02717	1.06874	1.05567	1.03207
126	1.12601	1.01667	1.05405	1.03327	1.02578	1.025	1.02347	1.02831	1.04059	1.0257	1.02965	1.03821	1.02841	1.02444	1.02711	1.03161	1.0305	1.03148	1.03377	1.03457	1.04227	1.04187	1.01735	1.0262	1.11082	1.06056	1.06791	1.03413	1.03097	1.02809	1.0261	1.02974	1.02949	1.02916	1.0277	1.03069	1.0324	1.03166	1.04377	1.05723	1.0501	1.0905	1.06158	1.07285	1.07532	1.02458	1.06602	1.05262	1.02962
127	1.13168	1.02157	1.05778	1.03637	1.02889	1.02921	1.02699	1.03126	1.04326	1.02928	1.03304	1.04005	1.03083	1.02849	1.03101	1.03347	1.03278	1.03367	1.03752	1.03823	1.04578	1.04559	1.02153	1.03019	1.11564	1.06487	1.07212	1.03752	1.03451	1.03176	1.0294	1.03368	1.0324	1.03253	1.03172	1.03436	1.03699	1.03614	1.0488	1.0623	1.05467	1.09521	1.06584	1.07816	1.08045	1.02884	1.07091	1.05741	1.03419
128	1.13155	1.02241	1.05565	1.03522	1.02678	1.02777	1.02578	1.03089	1.03774	1.02775	1.03258	1.03544	1.02974	1.02721	1.02958	1.03183	1.03197	1.0327	1.03658	1.0369	1.04469	1.04432	1.01977	1.02883	1.11418	1.06368	1.07073	1.03664	1.03343	1.03049	1.02783	1.03221	1.03078	1.03089	1.03032	1.03323	1.03576	1.03457	1.04715	1.06057	1.05191	1.09368	1.06492	1.0751	1.07823	1.02751	1.06817	1.05514	1.03194
129	1.13507	1.02241	1.0595	1.03781	1.02939	1.03148	1.02995	1.03769	1.04816	1.03306	1.03751	1.04571	1.03574	1.03179	1.03431	1.0389	1.03743	1.03816	1.04057	1.04105	1.04878	1.04809	1.02409	1.03297	1.11814	1.06745	1.07502	1.04172	1.0384	1.03442	1.03367	1.03687	1.03689	1.03616	1.03486	1.03772	1.0401	1.03894	1.05158	1.06493	1.05682	1.0978	1.06856	1.07956	1.08214	1.031	1.0724	1.05941	1.03567
130	1.13642	1.02583	1.06116	1.03973	1.03193	1.03302	1.03107	1.03632	1.04755	1.03421	1.03795	1.0439	1.03639	1.03302	1.03554	1.03935	1.03859	1.03954	1.04196	1.0429	1.05031	1.04987	1.02553	1.0344	1.1197	1.06899	1.07654	1.04245	1.03957	1.03614	1.03464	1.03834	1.03787	1.0375	1.03642	1.03898	1.04163	1.04025	1.05282	1.06578	1.05843	1.09943	1.06974	1.08114	1.08361	1.0326	1.0743	1.06098	1.03743
131	1.14894	1.03069	1.06441	1.04443	1.0381	1.03694	1.03755	1.04605	1.05387	1.04112	1.04409	1.04764	1.04218	1.03876	1.04126	1.04487	1.04367	1.04456	1.04672	1.04738	1.05487	1.05421	1.03021	1.03857	1.12564	1.07362	1.08148	1.048	1.04465	1.04047	1.04036	1.04284	1.04271	1.04232	1.04112	1.04384	1.04713	1.04496	1.05766	1.07179	1.06154	1.1048	1.07555	1.08578	1.09008	1.03702	1.07876	1.06595	1.04305
132	1.14337	1.02905	1.06355	1.04408	1.03734	1.03703	1.03582	1.04373	1.05324	1.03959	1.04276	1.04823	1.04106	1.03758	1.04024	1.04343	1.04278	1.04357	1.04624	1.04679	1.0545	1.05386	1.0296	1.03837	1.12456	1.07338	1.08082	1.04673	1.0438	1.04033	1.03916	1.04237	1.04189	1.04143	1.04051	1.04318	1.0466	1.04443	1.0569	1.07055	1.06206	1.10371	1.07462	1.08544	1.08853	1.03698	1.0783	1.0651	1.04181
133	1.13314	1.02027	1.05471	1.03411	1.02627	1.02737	1.02558	1.03136	1.04149	1.02874	1.03225	1.03699	1.03064	1.02712	1.02993	1.03328	1.0325	1.03356	1.03618	1.03687	1.04457	1.04425	1.01987	1.02866	1.11344	1.06303	1.07055	1.03675	1.03355	1.03045	1.02868	1.03249	1.03205	1.0317	1.03067	1.0333	1.03563	1.03465	1.04701	1.05974	1.05235	1.09312	1.06418	1.07466	1.07739	1.0269	1.06803	1.05482	1.03178
134	1.12853	1.01843	1.05346	1.03219	1.02439	1.02542	1.02328	1.02786	1.04125	1.02658	1.03008	1.03801	1.02848	1.02502	1.02797	1.0315	1.03063	1.03144	1.03423	1.03493	1.04239	1.04188	1.01789	1.02668	1.11112	1.06118	1.06838	1.03469	1.03169	1.02852	1.02689	1.03049	1.03003	1.02977	1.0286	1.03123	1.03384	1.0326	1.04484	1.05826	1.05058	1.09089	1.06191	1.07314	1.07662	1.02504	1.06697	1.05363	1.03014
135	1.13679	1.02947	1.06308	1.04144	1.03323	1.03456	1.0327	1.03777	1.0496	1.03623	1.03946	1.04611	1.03844	1.03451	1.03742	1.04141	1.04043	1.04158	1.04386	1.04464	1.05213	1.05158	1.02717	1.03586	1.12125	1.07048	1.0782	1.04414	1.04122	1.03774	1.03678	1.04016	1.03991	1.03933	1.03813	1.04057	1.04354	1.04181	1.05452	1.06695	1.05986	1.10099	1.07159	1.0825	1.08525	1.03436	1.076	1.06258	1.03909
136	1.14606	1.03822	1.07374	1.05059	1.04174	1.04391	1.04201	1.0478	1.05785	1.04473	1.04917	1.05449	1.04723	1.04359	1.04631	1.05014	1.04928	1.05029	1.05265	1.05354	1.06152	1.06085	1.03645	1.04529	1.13127	1.08012	1.08785	1.05389	1.05072	1.047	1.04531	1.0494	1.04894	1.04843	1.04721	1.05004	1.05258	1.05109	1.06371	1.07668	1.06915	1.11079	1.08111	1.09208	1.09449	1.04342	1.08491	1.07176	1.04829
137	1.13642	1.02749	1.06282	1.0409	1.03249	1.03406	1.03168	1.0355	1.04673	1.03458	1.03881	1.04307	1.03656	1.03362	1.03647	1.03944	1.0389	1.03992	1.04285	1.04366	1.05139	1.05089	1.02645	1.03552	1.12081	1.06992	1.07752	1.04324	1.04024	1.03725	1.03497	1.03918	1.03851	1.03827	1.03709	1.03998	1.04259	1.0413	1.05373	1.06686	1.05929	1.10032	1.07103	1.08226	1.08489	1.03378	1.07534	1.06212	1.03863
138	1.13272	1.02256	1.0574	1.03498	1.02807	1.0285	1.02616	1.03074	1.04391	1.02966	1.03283	1.04181	1.03185	1.02806	1.03064	1.03482	1.03363	1.03485	1.03739	1.03809	1.04557	1.04522	1.02074	1.02982	1.11474	1.06413	1.07163	1.03765	1.03448	1.03139	1.02997	1.03351	1.03313	1.03259	1.03156	1.03428	1.03658	1.03568	1.04798	1.06137	1.05427	1.09462	1.06525	1.07705	1.07984	1.02821	1.07023	1.05688	1.03331
139	1.11867	1.01533	1.05287	1.02706	1.01983	1.02133	1.01929	1.02501	1.037	1.02285	1.02569	1.03511	1.02492	1.02122	1.0238	1.02767	1.0266	1.02763	1.03002	1.03087	1.03812	1.03774	1.01378	1.02245	1.1067	1.05655	1.06398	1.03019	1.0275	1.0242	1.02295	1.02635	1.02602	1.02545	1.02437	1.027	1.02946	1.02843	1.04087	1.05402	1.04667	1.0867	1.05748	1.06937	1.07194	1.02092	1.06259	1.04937	1.02586
140	1.08933	0.990713	1.02092	0.99368	0.994257	0.993273	0.991011	0.993849	1.00506	0.993233	0.996855	1.00225	0.995102	0.992429	0.994923	0.998182	0.997373	0.998471	1.00112	1.00191	1.00912	1.00873	0.985171	0.993988	1.07598	1.02699	1.03427	1.00124	0.998621	0.995779	0.993839	0.997513	0.996825	0.996546	0.99545	0.998222	1.00061	0.99963	1.01154	1.02485	1.01774	1.05649	1.02826	1.03962	1.04251	0.992707	1.03329	1.02033	0.997633
141	1.09035	0.991387	1.02363	1.00587	1	1.00091	0.99924	1.0052	1.01816	1.00357	1.00591	1.01547	1.00581	1.00176	1.00416	1.00885	1.00741	1.00812	1.00975	1.0104	1.01709	1.01714	0.993283	1.00178	1.08436	1.03543	1.04272	1.01024	1.00742	1.0039	1.00408	1.00588	1.00664	1.00553	1.00435	1.00685	1.00961	1.00778	1.02005	1.03282	1.02533	1.0648	1.03636	1.04699	1.05034	1.00036	1.04108	1.02791	1.00493
142	1.12395	1.01614	1.05112	1.03131	1.02507	1.02589	1.02417	1.02913	1.04226	1.02799	1.03085	1.03933	1.03006	1.02623	1.02869	1.03302	1.03197	1.03303	1.03501	1.036	1.04326	1.04281	1.01845	1.0272	1.11193	1.06183	1.06904	1.03553	1.0325	1.02936	1.02846	1.03127	1.03121	1.03064	1.02918	1.0321	1.03483	1.03329	1.04566	1.05892	1.0514	1.09194	1.06252	1.0741	1.07695	1.02578	1.06734	1.05407	1.03061
143	1.09318	0.989555	1.02368	1.00276	0.996227	0.997872	0.995709	0.99968	1.01307	0.99903	1.002	1.00881	1.0004	0.997543	0.99986	1.00315	1.00262	1.00347	1.00599	1.0069	1.01393	1.01354	0.989802	0.998461	1.08081	1.03178	1.03926	1.00601	1.00335	1.0004	0.998621	1.00238	1.0019	1.00127	1.00036	1.00298	1.00556	1.00429	1.01626	1.02914	1.02205	1.06113	1.03286	1.04404	1.04703	0.996945	1.03761	1.02468	1.00182
144	1.08088	0.980787	1.0173	0.997413	0.990555	0.993601	0.992201	0.998561	1.01084	0.996387	0.998521	1.007	0.997543	0.994416	0.996466	1.00045	0.99962	1.00007	1.00243	1.00308	1.01011	1.00967	0.986285	0.994634	1.07673	1.02791	1.03528	1.00273	1.00003	0.996626	0.995869	0.998681	0.998791	0.998042	0.997054	0.99935	1.00199	1.00057	1.01277	1.02548	1.01811	1.05727	1.02889	1.04002	1.04295	0.993253	1.03375	1.02087	0.998252
145	1.08626	0.974832	1.0097	0.98913	0.98113	0.982357	0.981071	0.986364	0.997473	0.983704	0.987084	0.993978	0.985496	0.982387	0.984639	0.988012	0.987459	0.98818	0.990783	0.991586	0.998331	0.998172	0.975115	0.983458	1.06453	1.01633	1.02361	0.991021	0.98823	0.985151	0.983645	0.986976	0.98668	0.986344	0.985388	0.987943	0.990595	0.989159	1.00109	1.01384	1.00639	1.04538	1.01733	1.02822	1.03067	0.981965	1.02161	1.00902	0.986433
146	1.13442	1.02374	1.0594	1.03807	1.02997	1.03142	1.02912	1.03459	1.04592	1.03185	1.03595	1.04279	1.03414	1.03075	1.0338	1.03694	1.03632	1.03738	1.04013	1.04096	1.04854	1.04789	1.02359	1.03277	1.11788	1.06729	1.07461	1.04051	1.03764	1.03445	1.03238	1.03638	1.03581	1.03535	1.03445	1.03709	1.03982	1.03868	1.05106	1.0646	1.05721	1.09753	1.06815	1.08001	1.08301	1.03109	1.07336	1.06003	1.03634
147	1.1331	1.02263	1.05834	1.03688	1.02903	1.02997	1.02767	1.03226	1.04468	1.0306	1.03434	1.041	1.03281	1.02935	1.03241	1.03558	1.0351	1.03595	1.03897	1.03956	1.04696	1.04661	1.02212	1.03131	1.1163	1.0656	1.07324	1.039	1.03598	1.03308	1.03132	1.03509	1.03448	1.034	1.03324	1.03592	1.03833	1.0372	1.04951	1.06302	1.05594	1.09626	1.06682	1.0789	1.08167	1.02986	1.07197	1.05845	1.03518
148	1.13016	1.01974	1.05583	1.03346	1.0256	1.02692	1.02457	1.02938	1.04161	1.02762	1.03131	1.039	1.02985	1.02623	1.02906	1.0327	1.03184	1.03279	1.03562	1.03613	1.04371	1.04332	1.01892	1.02811	1.11281	1.06235	1.06979	1.03581	1.0329	1.02957	1.02792	1.03189	1.03131	1.03088	1.02985	1.03246	1.03451	1.03386	1.04638	1.05956	1.05245	1.09252	1.06339	1.07557	1.07836	1.02668	1.0687	1.05524	1.03184
149	1.13394	1.02319	1.05934	1.03772	1.03001	1.03068	1.02838	1.03237	1.04534	1.03141	1.03518	1.04229	1.03346	1.03017	1.03316	1.0362	1.03568	1.03664	1.03943	1.04017	1.04758	1.04733	1.02287	1.03186	1.1172	1.06633	1.07401	1.03978	1.03687	1.03364	1.03185	1.03569	1.03525	1.03475	1.0338	1.0366	1.03899	1.03783	1.05027	1.06385	1.05667	1.09702	1.06734	1.07953	1.08256	1.03041	1.07279	1.05935	1.03569
150	1.13198	1.02071	1.0582	1.03609	1.02815	1.02855	1.02615	1.02684	1.04022	1.02806	1.0323	1.03717	1.02791	1.02771	1.02983	1.03038	1.03055	1.0315	1.03667	1.03718	1.04474	1.04451	1.02045	1.02961	1.11445	1.0639	1.07122	1.03587	1.03345	1.03094	1.02707	1.03233	1.03002	1.03092	1.03051	1.03342	1.03586	1.03543	1.0479	1.06152	1.05354	1.09404	1.06472	1.07694	1.08029	1.02823	1.07041	1.05683	1.03322
151	1.1282	1.01395	1.05233	1.02981	1.02457	1.02183	1.01941	1.01648	1.03648	1.02273	1.0251	1.03596	1.01866	1.0214	1.02341	1.02465	1.02206	1.02348	1.02917	1.02946	1.03768	1.0373	1.01342	1.02254	1.10741	1.05669	1.06368	1.02814	1.02551	1.024	1.02107	1.02507	1.02123	1.02326	1.02323	1.02647	1.02974	1.02798	1.0405	1.05392	1.04583	1.08624	1.05774	1.06933	1.07341	1.02148	1.06328	1.04999	1.02642
152	1.12802	1.01629	1.05508	1.03254	1.02498	1.02493	1.02311	1.02161	1.03572	1.02379	1.02832	1.03252	1.02102	1.02388	1.02506	1.02295	1.02436	1.02529	1.03218	1.03266	1.04027	1.04003	1.01642	1.02568	1.10991	1.05975	1.06683	1.03072	1.02847	1.02691	1.02154	1.02752	1.02326	1.02565	1.02576	1.02932	1.03207	1.03151	1.04393	1.05765	1.04898	1.08986	1.06074	1.07237	1.07665	1.02414	1.06628	1.053	1.02874
153	1.13083	1.01946	1.05789	1.0356	1.02822	1.02779	1.02599	1.02464	1.03874	1.02692	1.03122	1.03351	1.02322	1.02698	1.02805	1.02519	1.02654	1.02729	1.03521	1.03562	1.04299	1.0429	1.01932	1.02849	1.11303	1.06285	1.06986	1.03357	1.03128	1.02988	1.02438	1.03022	1.02546	1.02824	1.02828	1.03226	1.0351	1.03451	1.04717	1.06083	1.05211	1.09298	1.0639	1.07547	1.07949	1.02716	1.06945	1.05589	1.03163
154	1.13245	1.02121	1.05902	1.03671	1.02926	1.02915	1.02724	1.02767	1.04106	1.02895	1.03314	1.03681	1.02789	1.02849	1.03045	1.03023	1.03098	1.03166	1.03735	1.03784	1.04543	1.04525	1.02111	1.03027	1.11496	1.06465	1.07181	1.03636	1.03382	1.03195	1.0276	1.033	1.03001	1.03128	1.03087	1.03423	1.03696	1.03624	1.04879	1.06233	1.05407	1.09498	1.06566	1.0777	1.08065	1.02879	1.07091	1.05745	1.0335
155	1.1297	1.01837	1.05642	1.03371	1.02626	1.0259	1.02363	1.02128	1.03184	1.02444	1.0291	1.02969	1.02159	1.02462	1.02603	1.02334	1.02491	1.02588	1.03314	1.03355	1.04178	1.04141	1.01747	1.02667	1.11108	1.06102	1.06794	1.03177	1.02934	1.02814	1.02186	1.02864	1.02385	1.02661	1.02654	1.03015	1.03257	1.032	1.04482	1.05784	1.04945	1.09067	1.06185	1.07298	1.07642	1.02521	1.06675	1.05329	1.02955
156	1.13196	1.02051	1.05834	1.03624	1.02859	1.02874	1.02723	1.02709	1.04062	1.02812	1.03262	1.03562	1.0263	1.02812	1.02933	1.02812	1.02919	1.03001	1.03644	1.037	1.04454	1.04418	1.02046	1.0297	1.11416	1.06392	1.07122	1.0354	1.03292	1.03124	1.02654	1.03189	1.02817	1.02995	1.02993	1.03355	1.03636	1.03569	1.04823	1.06168	1.05322	1.09415	1.06487	1.07682	1.08029	1.028	1.07016	1.05679	1.03254
157	1.1301	1.01724	1.05623	1.03282	1.02642	1.02431	1.02175	1.01504	1.03	1.02284	1.02698	1.03259	1.01835	1.02307	1.02481	1.02372	1.02204	1.02311	1.03097	1.03104	1.03893	1.03889	1.01549	1.02474	1.10901	1.05872	1.06579	1.0293	1.02685	1.02581	1.02162	1.02624	1.02113	1.02425	1.02447	1.02807	1.03007	1.03017	1.043	1.05659	1.04803	1.08854	1.06014	1.07227	1.07539	1.02352	1.0654	1.05202	1.02807
158	1.13049	1.01869	1.05765	1.03501	1.02776	1.02728	1.0254	1.02341	1.03617	1.02581	1.03043	1.03105	1.02169	1.02603	1.02718	1.02373	1.0252	1.02617	1.03416	1.03471	1.04226	1.04209	1.01856	1.02773	1.11211	1.06202	1.06906	1.03288	1.03053	1.02911	1.0233	1.02948	1.02377	1.02736	1.02736	1.0313	1.03379	1.03378	1.04641	1.06028	1.05143	1.09205	1.06315	1.07495	1.07876	1.02624	1.06862	1.05516	1.03099
159	1.13151	1.01869	1.05725	1.03425	1.02728	1.02679	1.02433	1.02491	1.03975	1.02517	1.02989	1.0381	1.02404	1.02552	1.02757	1.02652	1.02681	1.02783	1.03408	1.03445	1.0425	1.04225	1.01823	1.02743	1.1119	1.06172	1.06883	1.03296	1.03048	1.02876	1.0234	1.02983	1.02563	1.02783	1.02774	1.03106	1.03263	1.03315	1.046	1.05978	1.05157	1.09166	1.0628	1.07523	1.07878	1.02637	1.069	1.05538	1.03162
160	1.12884	1.01807	1.05539	1.03324	1.02579	1.02583	1.02338	1.02391	1.03603	1.02453	1.02936	1.03331	1.02437	1.02457	1.02676	1.02665	1.02743	1.02822	1.03364	1.03416	1.0421	1.04171	1.01753	1.02662	1.11121	1.06092	1.06809	1.03271	1.03004	1.02818	1.02334	1.02932	1.02623	1.02775	1.02714	1.03037	1.03225	1.03227	1.04464	1.05796	1.04999	1.09059	1.06191	1.07317	1.07665	1.02528	1.06695	1.05353	1.02993
161	1.13314	1.02231	1.05825	1.03686	1.02915	1.02999	1.02802	1.03203	1.04496	1.03085	1.03452	1.04138	1.03265	1.02972	1.03232	1.03552	1.0349	1.0358	1.03884	1.03935	1.04699	1.04651	1.02225	1.03108	1.11614	1.06559	1.07308	1.03907	1.03601	1.03294	1.03126	1.03511	1.03458	1.03409	1.03303	1.03587	1.03819	1.03735	1.04973	1.06289	1.05561	1.09581	1.06653	1.07832	1.08121	1.02946	1.07159	1.05826	1.03471
162	1.13742	1.02562	1.06176	1.03992	1.03256	1.03333	1.03108	1.03505	1.04715	1.0339	1.03773	1.0437	1.03573	1.0329	1.03552	1.03872	1.03824	1.03891	1.04182	1.04287	1.05046	1.05012	1.02551	1.03448	1.11983	1.06899	1.07655	1.04214	1.03943	1.03636	1.03418	1.03818	1.0377	1.03713	1.03623	1.03903	1.04163	1.04048	1.053	1.06654	1.05901	1.09954	1.07008	1.08177	1.08472	1.03306	1.07504	1.0616	1.03799
163	1.12469	1.01307	1.04836	1.02707	1.01961	1.02068	1.01845	1.02259	1.03493	1.02148	1.02494	1.03134	1.02338	1.02025	1.02291	1.02606	1.02548	1.02654	1.02925	1.02993	1.0374	1.03702	1.0129	1.02177	1.10589	1.05586	1.06326	1.02948	1.02677	1.02346	1.02145	1.02555	1.0251	1.02456	1.02362	1.02626	1.02882	1.02766	1.0401	1.05337	1.04595	1.08596	1.0568	1.06858	1.07126	1.02022	1.06187	1.04865	1.02518
164	1.12545	1.01224	1.048	1.02648	1.01847	1.01919	1.01696	1.02035	1.03347	1.02	1.02352	1.03014	1.02191	1.01894	1.02151	1.02482	1.02413	1.02506	1.02789	1.02843	1.03588	1.03557	1.0114	1.02038	1.10442	1.05446	1.06166	1.02785	1.02543	1.02231	1.02053	1.02426	1.02347	1.02327	1.02223	1.02494	1.02758	1.02627	1.03842	1.05191	1.04453	1.08426	1.05527	1.06707	1.06996	1.01881	1.06043	1.04706	1.02377
165	1.10865	1.00629	1.04095	1.01969	1.01219	1.01293	1.0111	1.01454	1.02732	1.01404	1.01733	1.02362	1.01546	1.01278	1.01506	1.01823	1.01776	1.01858	1.02149	1.02213	1.02974	1.02916	1.00516	1.01395	1.09748	1.04808	1.05541	1.02162	1.01876	1.01602	1.01384	1.01777	1.0171	1.01671	1.01573	1.01858	1.02094	1.02003	1.03211	1.04529	1.03781	1.0778	1.04881	1.06026	1.06319	1.01264	1.05387	1.04056	1.0176
166	1.09421	0.993909	1.02534	1.00579	0.997363	0.998232	0.996516	1.00331	1.01426	0.99945	1.00261	1.01051	1.00142	0.997962	1.0003	1.0043	1.00342	1.00438	1.00658	1.00739	1.01454	1.01402	0.990545	0.99922	1.08163	1.03268	1.03987	1.00714	1.00413	1.00101	0.99976	1.00326	1.00312	1.00228	1.00123	1.00375	1.00622	1.00482	1.01712	1.0301	1.02272	1.06189	1.03363	1.0448	1.04815	0.997892	1.03878	1.02557	1.00306
167	1.08742	0.998092	1.02967	1.01028	1.00198	1.00287	1.00091	1.0064	1.0175	1.00376	1.00731	1.01383	1.00568	1.00247	1.00491	1.00852	1.00784	1.00898	1.01141	1.01227	1.01953	1.01908	0.995301	1.00404	1.08652	1.03749	1.04475	1.01157	1.00886	1.00594	1.00426	1.00783	1.00747	1.0069	1.00575	1.00849	1.01069	1.00977	1.0218	1.03484	1.0277	1.06683	1.03849	1.0497	1.05281	1.00241	1.04336	1.0303	1.00743
168	1.1275	1.02062	1.05508	1.0336	1.02567	1.02666	1.02434	1.02737	1.03986	1.02723	1.03091	1.037	1.02929	1.02618	1.02895	1.03233	1.0317	1.03282	1.03527	1.03627	1.04371	1.04331	1.01892	1.02785	1.11278	1.06214	1.06976	1.03574	1.03291	1.02975	1.02781	1.03187	1.03123	1.0309	1.02969	1.03263	1.03495	1.03389	1.04622	1.05939	1.05206	1.09252	1.06313	1.07481	1.0775	1.02636	1.06801	1.05486	1.03133
169	1.13321	1.02146	1.05858	1.03653	1.02835	1.02953	1.02701	1.03038	1.04379	1.03033	1.03389	1.0407	1.03238	1.02904	1.03196	1.0352	1.03463	1.03576	1.03832	1.03904	1.04659	1.04586	1.02169	1.03074	1.1156	1.06504	1.07265	1.03844	1.0357	1.03253	1.03059	1.03453	1.03417	1.03361	1.03269	1.03533	1.03736	1.03662	1.04924	1.06255	1.05501	1.09538	1.06609	1.07768	1.0808	1.02912	1.07135	1.05779	1.03448
170	1.12228	1.01597	1.04829	1.0279	1.01899	1.02026	1.01767	1.02216	1.03392	1.02091	1.02469	1.03125	1.02326	1.01963	1.02287	1.02603	1.02542	1.02633	1.0291	1.02981	1.03723	1.03687	1.01273	1.02174	1.10572	1.05581	1.06305	1.02926	1.02635	1.02332	1.02148	1.02554	1.02501	1.0246	1.02332	1.02607	1.02827	1.02743	1.03978	1.05297	1.04561	1.08572	1.05661	1.06819	1.07138	1.02007	1.06185	1.04853	1.02534
171	1.13887	1.03341	1.06716	1.04615	1.03764	1.03912	1.03688	1.04035	1.0526	1.03966	1.04389	1.04961	1.04208	1.03872	1.04159	1.04516	1.04437	1.04548	1.04814	1.04874	1.05659	1.05596	1.03158	1.04048	1.12622	1.07518	1.08279	1.04835	1.04552	1.04227	1.04006	1.04453	1.04399	1.04352	1.04253	1.04505	1.04754	1.04626	1.05872	1.07171	1.06448	1.10562	1.07605	1.08731	1.08997	1.03873	1.08054	1.0672	1.04362
172	1.13297	1.02155	1.05827	1.03573	1.02722	1.02921	1.02731	1.0309	1.0435	1.03022	1.03375	1.04003	1.03221	1.02875	1.03165	1.03498	1.03428	1.03531	1.038	1.03863	1.04644	1.04588	1.02147	1.03024	1.11534	1.06505	1.07244	1.03824	1.03537	1.03223	1.03014	1.03451	1.03387	1.03348	1.03248	1.03502	1.03725	1.03644	1.0488	1.06203	1.05466	1.09502	1.06574	1.07756	1.08045	1.0289	1.07081	1.05745	1.03393
173	1.11925	1.01598	1.04992	1.02863	1.02119	1.02211	1.02025	1.0245	1.03692	1.02313	1.02673	1.03315	1.02507	1.02182	1.02437	1.02754	1.02715	1.02813	1.0309	1.03157	1.03889	1.03863	1.01457	1.02315	1.10768	1.05758	1.0651	1.03088	1.02831	1.02522	1.02318	1.02709	1.02662	1.02616	1.02513	1.02783	1.03049	1.02908	1.04163	1.05468	1.04725	1.08749	1.05853	1.06993	1.07291	1.0218	1.06346	1.05004	1.02675
174	1.1298	1.01949	1.0552	1.03379	1.02616	1.02696	1.02476	1.0286	1.04115	1.02803	1.03146	1.03778	1.02991	1.02668	1.02929	1.03293	1.03211	1.03299	1.0357	1.03636	1.04391	1.04337	1.01927	1.02816	1.11271	1.06233	1.06979	1.03585	1.03314	1.03	1.0283	1.03199	1.03149	1.03097	1.03001	1.03266	1.03536	1.03405	1.04626	1.05945	1.05214	1.09235	1.06313	1.07491	1.0777	1.02661	1.06808	1.05479	1.03141
175	1.13109	1.01989	1.05611	1.03428	1.02678	1.02742	1.02518	1.02833	1.04119	1.02823	1.03179	1.03797	1.02997	1.02714	1.02973	1.03289	1.0323	1.03323	1.03624	1.03695	1.04446	1.04407	1.01968	1.02859	1.11342	1.06298	1.0704	1.03626	1.03354	1.03027	1.02832	1.03266	1.03183	1.03145	1.03045	1.03322	1.03583	1.03467	1.047	1.0604	1.05298	1.09334	1.06383	1.07572	1.07871	1.02718	1.06914	1.05572	1.03231
176	1.13077	1.01966	1.05475	1.03406	1.02647	1.02695	1.02552	1.03056	1.04199	1.02829	1.0321	1.03819	1.02993	1.02693	1.02959	1.03237	1.03193	1.03293	1.0358	1.03647	1.04401	1.04346	1.01942	1.02819	1.11292	1.06282	1.07022	1.03624	1.03329	1.03017	1.02821	1.03209	1.03137	1.03111	1.03006	1.03284	1.03555	1.03402	1.04658	1.05964	1.05188	1.0928	1.06378	1.07458	1.07732	1.02673	1.06786	1.05468	1.03105
177	1.12998	1.01624	1.05388	1.03135	1.02418	1.02423	1.02193	1.02628	1.04057	1.024	1.028	1.03746	1.02631	1.02325	1.02591	1.02958	1.02814	1.02892	1.03243	1.03302	1.04055	1.04014	1.01594	1.02517	1.10957	1.0592	1.0665	1.0322	1.02943	1.02646	1.02454	1.02834	1.02771	1.02754	1.02644	1.02908	1.03054	1.03094	1.04342	1.05739	1.04977	1.08922	1.06035	1.07294	1.07694	1.02397	1.06667	1.05313	1.02984
178	1.13007	1.0189	1.05581	1.03397	1.02646	1.02704	1.02496	1.02769	1.0414	1.02758	1.03142	1.03812	1.0293	1.02657	1.02896	1.03227	1.03148	1.03248	1.03564	1.03657	1.04371	1.04356	1.01922	1.02825	1.11289	1.06247	1.06987	1.03565	1.03292	1.0299	1.02771	1.0317	1.03096	1.03076	1.02976	1.03254	1.03515	1.03414	1.0465	1.05998	1.05282	1.09285	1.06341	1.07542	1.07848	1.0267	1.06884	1.05534	1.03189
179	1.12841	1.01663	1.05338	1.03145	1.02386	1.02441	1.022	1.02489	1.03853	1.0246	1.02869	1.03586	1.02697	1.02353	1.02651	1.02994	1.02917	1.03019	1.033	1.03377	1.04132	1.04105	1.01653	1.02561	1.11004	1.05984	1.06706	1.03302	1.03024	1.0273	1.02505	1.02931	1.02854	1.02845	1.02729	1.02986	1.03183	1.0315	1.04394	1.05722	1.05006	1.08995	1.06085	1.07267	1.07585	1.02428	1.06626	1.05279	1.02924
180	1.12693	1.01503	1.05172	1.02992	1.02222	1.02305	1.02053	1.02378	1.03749	1.0233	1.02703	1.03478	1.02555	1.02218	1.0252	1.02878	1.02779	1.0288	1.03156	1.03231	1.03969	1.03932	1.01504	1.02416	1.10824	1.05818	1.06566	1.03152	1.02887	1.02564	1.02382	1.02789	1.02751	1.02701	1.02596	1.02843	1.03054	1.02993	1.04241	1.05575	1.04818	1.08818	1.05925	1.07107	1.07425	1.02281	1.06453	1.0511	1.02774
181	1.12533	1.01305	1.04977	1.02784	1.0204	1.02159	1.0195	1.02386	1.03736	1.02189	1.02593	1.03466	1.02476	1.02065	1.02391	1.02775	1.02659	1.02771	1.03022	1.03089	1.03815	1.03794	1.01373	1.02255	1.10641	1.0568	1.06422	1.03049	1.02759	1.0243	1.023	1.02671	1.02644	1.02582	1.02469	1.02704	1.02901	1.02863	1.04104	1.05476	1.04701	1.08679	1.05768	1.0693	1.07314	1.02128	1.06335	1.04985	1.02648
182	1.12559	1.01478	1.05103	1.0295	1.02143	1.02238	1.0203	1.02432	1.0381	1.02338	1.02695	1.03523	1.02557	1.02172	1.02461	1.02868	1.02742	1.02853	1.0311	1.03174	1.03918	1.03869	1.01459	1.02348	1.10741	1.05779	1.06509	1.03153	1.02849	1.02519	1.02376	1.02737	1.02715	1.0267	1.02552	1.02783	1.03011	1.02957	1.04171	1.05493	1.04743	1.08763	1.05855	1.06993	1.07313	1.02198	1.06369	1.05039	1.02709
183	1.12726	1.01642	1.05172	1.03025	1.02296	1.02404	1.0218	1.02394	1.03673	1.0242	1.02819	1.03341	1.02602	1.02342	1.02613	1.0289	1.02844	1.02948	1.03246	1.03328	1.04093	1.04063	1.01637	1.02515	1.10987	1.05941	1.0668	1.03265	1.02989	1.02682	1.02447	1.02886	1.02811	1.02794	1.02689	1.02956	1.03194	1.03104	1.04338	1.05663	1.0496	1.08974	1.06044	1.07208	1.07516	1.02357	1.06557	1.0523	1.02895
184	1.1291	1.01757	1.0546	1.03242	1.02493	1.02606	1.02361	1.027	1.04023	1.02671	1.03037	1.03721	1.02865	1.02548	1.02826	1.03155	1.03084	1.03191	1.03468	1.03539	1.04292	1.04238	1.01811	1.02703	1.11163	1.06145	1.06885	1.03478	1.03194	1.02879	1.02701	1.03091	1.03042	1.03002	1.02885	1.03162	1.03389	1.03308	1.04552	1.05889	1.05119	1.09153	1.06242	1.07405	1.07712	1.02581	1.06758	1.05419	1.03083
185	1.13007	1.0185	1.05531	1.03357	1.02612	1.02683	1.02444	1.02814	1.04089	1.02762	1.03123	1.03783	1.02938	1.02635	1.0292	1.03225	1.0317	1.03276	1.03567	1.03645	1.04386	1.04347	1.01913	1.02819	1.11285	1.06245	1.06981	1.0357	1.03294	1.03004	1.02811	1.03192	1.03136	1.03101	1.03006	1.03274	1.0353	1.03404	1.04662	1.05964	1.05238	1.0926	1.06344	1.07509	1.07821	1.02668	1.06858	1.05518	1.03172
186	1.13131	1.01918	1.05676	1.03466	1.0278	1.02833	1.02616	1.03157	1.04371	1.02885	1.03297	1.04012	1.03103	1.02786	1.03069	1.03407	1.03336	1.03446	1.03703	1.03773	1.04521	1.0448	1.0203	1.02946	1.11375	1.06391	1.0714	1.03721	1.03449	1.03137	1.02988	1.03327	1.03273	1.03228	1.0314	1.03408	1.03665	1.03557	1.04793	1.06196	1.05382	1.09401	1.06488	1.07665	1.07977	1.02792	1.06994	1.05675	1.03302
187	1.04268	0.939319	0.972719	0.953839	0.946656	0.948285	0.945927	0.954355	0.966291	0.950146	0.953572	0.965914	0.953153	0.949633	0.952886	0.956925	0.954746	0.95615	0.957327	0.957978	0.964447	0.964312	0.942217	0.950326	1.02853	0.982181	0.989278	0.958122	0.955959	0.9522	0.953077	0.953868	0.954374	0.953878	0.952876	0.955797	0.959858	0.956523	0.967451	0.981013	0.972349	1.00975	0.982593	0.992876	0.997294	0.948997	0.987894	0.975476	0.952829
188	1.06805	0.96227	0.997144	0.976696	0.970601	0.971319	0.96903	0.977908	0.988348	0.972972	0.976266	0.987647	0.975115	0.972534	0.975251	0.978749	0.977331	0.978084	0.980454	0.980973	0.987617	0.987588	0.964563	0.972923	1.05314	1.00577	1.0129	0.980777	0.978485	0.975261	0.974881	0.976559	0.97652	0.97609	0.9753	0.978475	0.982132	0.979346	0.990525	1.0046	0.995659	1.03408	1.00613	1.01609	1.02123	0.971688	1.01147	0.998891	0.975612
189	1.027	0.920618	0.955835	0.93615	0.929322	0.93027	0.928263	0.934008	0.945605	0.933429	0.935841	0.947243	0.93094	0.93176	0.934616	0.935616	0.932786	0.934784	0.938014	0.938296	0.945378	0.94501	0.923504	0.932012	1.00959	0.962751	0.969573	0.937705	0.935953	0.933523	0.933504	0.934971	0.932813	0.933831	0.933607	0.936693	0.941906	0.937874	0.948864	0.963715	0.953038	0.990367	0.963609	0.975534	0.980071	0.931052	0.970222	0.957931	0.934559
190	1.04932	0.943141	0.977214	0.956964	0.950393	0.952391	0.950013	0.956887	0.967548	0.953363	0.956342	0.965123	0.955214	0.951848	0.954784	0.95816	0.956868	0.958141	0.960588	0.961347	0.968545	0.968013	0.945558	0.953687	1.03226	0.985526	0.992508	0.960953	0.958352	0.95552	0.953982	0.957212	0.956743	0.956303	0.955443	0.958295	0.960924	0.959215	0.970523	0.983163	0.976344	1.0136	0.986443	0.996008	1.0008	0.952286	0.991546	0.978964	0.957078
191	1.01279	0.911923	0.943565	0.92779	0.922018	0.923744	0.921917	0.92831	0.940513	0.926177	0.928152	0.938043	0.928217	0.924798	0.927549	0.931182	0.929675	0.931006	0.932394	0.933075	0.939704	0.939488	0.917585	0.925362	1.00196	0.956332	0.963397	0.932991	0.93068	0.927493	0.927187	0.92909	0.929443	0.928746	0.927781	0.930643	0.934289	0.931229	0.941661	0.954087	0.946959	0.983517	0.957088	0.965625	0.970426	0.924216	0.961433	0.949319	0.927781
192	1.11652	1.00692	1.04306	1.02107	1.01299	1.01442	1.01212	1.01635	1.02845	1.0151	1.01889	1.02605	1.01754	1.01379	1.01702	1.02037	1.01949	1.02069	1.02319	1.02393	1.0314	1.03084	1.00706	1.01557	1.09931	1.04964	1.05689	1.02363	1.02058	1.01743	1.01582	1.01977	1.01934	1.01882	1.01761	1.02029	1.02277	1.02154	1.03372	1.04708	1.03958	1.07941	1.05045	1.06179	1.06499	1.01423	1.05574	1.04248	1.0193
193	1.11367	1.00572	1.04128	1.01933	1.01181	1.01287	1.01046	1.01388	1.02653	1.01358	1.01717	1.02338	1.01558	1.01237	1.01512	1.01846	1.01794	1.01885	1.02161	1.02225	1.02952	1.02915	1.0052	1.01419	1.09748	1.04798	1.05525	1.02175	1.01891	1.01588	1.014	1.0179	1.01716	1.01696	1.01588	1.01853	1.021	1.01992	1.03195	1.04523	1.03811	1.07761	1.04897	1.06041	1.06356	1.01258	1.05404	1.04071	1.01785
194	1.13408	1.02243	1.05795	1.03626	1.02804	1.02956	1.02749	1.03257	1.04299	1.03052	1.03441	1.03954	1.03282	1.02927	1.03193	1.03573	1.03499	1.03605	1.03864	1.03927	1.04702	1.04621	1.02232	1.03086	1.11578	1.06542	1.0731	1.03926	1.03638	1.0328	1.03088	1.03505	1.03449	1.03404	1.033	1.03552	1.03812	1.03688	1.04924	1.06166	1.05458	1.09567	1.06629	1.07714	1.0796	1.02915	1.07035	1.0572	1.03386
195	1.12983	1.01924	1.05542	1.03392	1.02624	1.02704	1.02474	1.02828	1.04098	1.02797	1.0315	1.03744	1.02981	1.0266	1.0295	1.03269	1.0323	1.03306	1.03579	1.03659	1.04397	1.04375	1.01934	1.02831	1.11295	1.0626	1.06995	1.03608	1.03318	1.03006	1.02816	1.03196	1.03158	1.03119	1.03011	1.03286	1.03551	1.03418	1.04658	1.05978	1.05244	1.09277	1.06353	1.07516	1.07802	1.0268	1.06847	1.0552	1.0317
196	1.13735	1.02568	1.06139	1.04049	1.03318	1.03363	1.03119	1.03551	1.04657	1.0345	1.03804	1.0425	1.0362	1.03333	1.03596	1.03908	1.03847	1.03945	1.04243	1.04322	1.05078	1.05043	1.026	1.035	1.12042	1.06948	1.0769	1.04276	1.03971	1.03669	1.03445	1.0386	1.038	1.03768	1.03666	1.0394	1.0419	1.04073	1.05326	1.06628	1.05913	1.09992	1.07062	1.082	1.0846	1.03355	1.07521	1.06173	1.03834
197	1.14241	1.0282	1.06315	1.04239	1.03407	1.0354	1.0341	1.03985	1.04932	1.03707	1.04084	1.04469	1.03915	1.03574	1.03831	1.04206	1.04118	1.04233	1.04474	1.04559	1.05303	1.05264	1.02836	1.03695	1.12263	1.07171	1.07922	1.04563	1.04267	1.0389	1.03711	1.04104	1.04059	1.04016	1.03911	1.04181	1.04426	1.043	1.0555	1.06785	1.06067	1.10205	1.07281	1.08318	1.08548	1.03512	1.07606	1.06316	1.03965
198	1.15101	1.03257	1.06648	1.04718	1.04157	1.03973	1.03986	1.04861	1.05849	1.04442	1.04656	1.05335	1.04576	1.0419	1.04405	1.04859	1.04727	1.04792	1.04994	1.0506	1.05775	1.05723	1.03294	1.04143	1.12881	1.07653	1.08443	1.05061	1.04752	1.04354	1.04381	1.04599	1.04627	1.04552	1.04427	1.0466	1.05071	1.04791	1.06032	1.07478	1.0647	1.10731	1.07838	1.08883	1.09339	1.04019	1.08206	1.06868	1.0457
199	1.13352	1.0227	1.05875	1.03794	1.03045	1.03098	1.02865	1.03352	1.04542	1.03229	1.03565	1.04205	1.03424	1.03105	1.03358	1.03698	1.03631	1.0372	1.0398	1.04049	1.04813	1.04766	1.02328	1.03221	1.11744	1.06665	1.07413	1.04017	1.03734	1.03401	1.03249	1.03605	1.03567	1.03511	1.03421	1.03687	1.03937	1.03819	1.05054	1.06399	1.05671	1.09709	1.06782	1.07932	1.08215	1.03061	1.07271	1.05931	1.03559
200	1.14418	1.03072	1.06481	1.0455	1.038	1.03841	1.03721	1.04337	1.05173	1.04028	1.04396	1.04667	1.04222	1.03876	1.04131	1.04463	1.04446	1.04503	1.04756	1.04832	1.05583	1.05538	1.03084	1.0397	1.1261	1.07485	1.08235	1.04808	1.04522	1.04162	1.0401	1.04385	1.04359	1.04297	1.04202	1.04465	1.04772	1.04591	1.0586	1.07155	1.06368	1.10539	1.07604	1.08701	1.08954	1.03817	1.07978	1.06653	1.04311
201	1.13304	1.02202	1.0575	1.03711	1.02956	1.02997	1.0281	1.03293	1.04475	1.0316	1.03482	1.04057	1.03345	1.03007	1.03276	1.03626	1.03564	1.03659	1.03902	1.03967	1.0472	1.04681	1.02232	1.03119	1.11616	1.06587	1.07323	1.03937	1.0365	1.03308	1.03172	1.03511	1.03493	1.03467	1.03343	1.03601	1.03868	1.03735	1.04972	1.06308	1.05534	1.09617	1.06672	1.07826	1.08092	1.02974	1.07149	1.05814	1.0345
202	1.13562	1.02471	1.0604	1.03946	1.03173	1.03224	1.03028	1.03293	1.04442	1.03292	1.03698	1.04058	1.03532	1.03205	1.03472	1.03804	1.0375	1.03854	1.0412	1.0419	1.04919	1.049	1.02448	1.03356	1.1189	1.06801	1.07558	1.04138	1.03852	1.03529	1.03372	1.03744	1.03731	1.03634	1.03559	1.03815	1.04063	1.03957	1.0522	1.06541	1.05763	1.09852	1.06899	1.0807	1.08344	1.03205	1.07399	1.06051	1.03699
203	1.13784	1.02694	1.06294	1.04222	1.03419	1.03488	1.03283	1.03659	1.04882	1.03632	1.0396	1.04527	1.0381	1.03479	1.03766	1.04107	1.04043	1.04134	1.04399	1.04461	1.05192	1.05168	1.02713	1.03604	1.12153	1.0709	1.07823	1.04428	1.04141	1.03792	1.03661	1.03999	1.03991	1.0394	1.03827	1.04085	1.04351	1.04234	1.05501	1.0679	1.0604	1.10124	1.07173	1.08342	1.08609	1.03453	1.07658	1.06297	1.03969
204	1.13811	1.02495	1.0592	1.04004	1.03266	1.03285	1.03122	1.03788	1.04781	1.03508	1.03831	1.04325	1.03714	1.03326	1.03594	1.03953	1.03887	1.03974	1.04222	1.04282	1.04995	1.04963	1.0253	1.03401	1.11963	1.06865	1.07629	1.04262	1.03971	1.03609	1.03527	1.03839	1.03812	1.03745	1.03669	1.03921	1.04202	1.04023	1.05291	1.06611	1.05814	1.0993	1.06992	1.08112	1.08386	1.03254	1.07414	1.06063	1.03725
205	1.14036	1.02538	1.05958	1.04063	1.0339	1.03257	1.03262	1.03837	1.04824	1.03582	1.03922	1.04426	1.03983	1.03426	1.03735	1.04278	1.04114	1.04215	1.04304	1.04341	1.0498	1.04967	1.02519	1.03434	1.12072	1.06903	1.07691	1.04394	1.04088	1.03644	1.03778	1.03926	1.04121	1.03895	1.03762	1.03965	1.04305	1.04077	1.05405	1.06775	1.05824	1.10022	1.07074	1.08242	1.08549	1.03266	1.07484	1.06159	1.0382
206	1.13522	1.02453	1.05996	1.03923	1.03121	1.03214	1.03049	1.03422	1.0459	1.03375	1.03732	1.04229	1.03625	1.03221	1.0351	1.03933	1.03827	1.03929	1.0414	1.04207	1.04945	1.04873	1.02476	1.03365	1.11876	1.06807	1.07592	1.04205	1.03909	1.03533	1.03447	1.03779	1.03809	1.03714	1.03594	1.03842	1.041	1.03955	1.05222	1.06511	1.05742	1.09841	1.0689	1.0802	1.08292	1.03179	1.07365	1.06005	1.03661
207	1.13556	1.02446	1.06065	1.03955	1.03172	1.03253	1.03015	1.03578	1.0469	1.03384	1.0373	1.04281	1.03562	1.03255	1.03521	1.03873	1.03803	1.03885	1.04145	1.04207	1.0497	1.04936	1.02489	1.03368	1.11896	1.06819	1.07574	1.0417	1.03886	1.03564	1.0341	1.03789	1.03725	1.03677	1.03591	1.03833	1.04093	1.03967	1.05231	1.0647	1.05782	1.09865	1.06923	1.08039	1.08309	1.03202	1.07391	1.06048	1.03697
208	1.13393	1.02251	1.05805	1.03739	1.03005	1.03025	1.02847	1.03306	1.044	1.03174	1.03528	1.03997	1.03359	1.03069	1.03327	1.03641	1.03581	1.03656	1.03933	1.03993	1.04748	1.04706	1.02281	1.03164	1.11677	1.06621	1.07373	1.03983	1.03689	1.03352	1.03201	1.03568	1.0352	1.03469	1.03375	1.03633	1.03937	1.0376	1.05009	1.06314	1.05538	1.0964	1.0674	1.07859	1.08107	1.03003	1.07154	1.05835	1.03463
209	1.1314	1.02028	1.05712	1.03457	1.02723	1.02792	1.02526	1.02824	1.0402	1.02783	1.03199	1.03696	1.03054	1.02731	1.03005	1.0333	1.03276	1.03392	1.03656	1.03731	1.04494	1.04448	1.01989	1.02894	1.11397	1.06349	1.07091	1.03677	1.03397	1.03073	1.0287	1.03289	1.03259	1.03189	1.03088	1.03363	1.03596	1.035	1.04756	1.06102	1.05343	1.0937	1.06442	1.07669	1.07966	1.02775	1.07004	1.05671	1.03305
210	1.12717	1.01706	1.05323	1.03218	1.02476	1.02519	1.02291	1.02727	1.03784	1.02617	1.02976	1.03381	1.02834	1.02501	1.02756	1.03087	1.03067	1.03143	1.03415	1.03483	1.04214	1.04205	1.01757	1.02648	1.11101	1.06086	1.06855	1.03467	1.03146	1.02823	1.02633	1.03037	1.02996	1.02958	1.02847	1.03095	1.03368	1.03227	1.0449	1.05751	1.05026	1.09101	1.06162	1.07315	1.07549	1.02467	1.06614	1.05282	1.02903
211	1.13071	1.01998	1.05616	1.03492	1.02761	1.02778	1.0254	1.02912	1.04136	1.02893	1.03266	1.03733	1.0307	1.02786	1.03056	1.03356	1.03291	1.03383	1.03681	1.0373	1.04465	1.04436	1.01992	1.02894	1.11397	1.06346	1.0709	1.0371	1.03401	1.03074	1.02929	1.03294	1.03264	1.03215	1.03106	1.03383	1.03654	1.03491	1.04737	1.06048	1.05253	1.09346	1.06437	1.07553	1.07841	1.02758	1.06908	1.05566	1.03227
212	1.12556	1.01559	1.05206	1.03003	1.02307	1.02331	1.02048	1.02373	1.036	1.02323	1.02748	1.03293	1.02567	1.02263	1.02521	1.02889	1.02798	1.02882	1.03165	1.0324	1.03974	1.03958	1.01498	1.02405	1.10897	1.05837	1.06598	1.03187	1.02895	1.02581	1.02426	1.02775	1.0277	1.02689	1.02588	1.02864	1.03101	1.03019	1.04273	1.05656	1.04887	1.089	1.05974	1.07223	1.0747	1.02289	1.06488	1.05162	1.02843
213	1.12771	1.017	1.05398	1.03164	1.02429	1.02485	1.02207	1.02494	1.03744	1.02513	1.0289	1.03417	1.02718	1.02435	1.02693	1.03003	1.0296	1.03034	1.0334	1.03398	1.04178	1.04131	1.01687	1.02601	1.11054	1.06026	1.06771	1.03355	1.03051	1.02769	1.02546	1.02988	1.02927	1.02877	1.02782	1.03016	1.03267	1.03186	1.04419	1.05774	1.05019	1.09046	1.06119	1.07314	1.07629	1.02457	1.06665	1.0533	1.02989
214	1.04285	0.940748	0.974881	0.954259	0.947953	0.947318	0.94433	0.942876	0.953115	0.946977	0.951382	0.951943	0.953696	0.947697	0.950611	0.956849	0.955176	0.956447	0.956619	0.95615	0.96384	0.962261	0.939563	0.948361	1.02702	0.980875	0.987795	0.957308	0.953849	0.950279	0.949823	0.953725	0.957796	0.952743	0.950602	0.953487	0.955434	0.953096	0.965036	0.977781	0.969408	1.00805	0.981277	0.991923	0.99548	0.947555	0.986147	0.973692	0.953086
215	1.12882	1.01852	1.05494	1.03303	1.02612	1.02627	1.02366	1.02648	1.03938	1.02684	1.03053	1.0365	1.02914	1.02583	1.02862	1.03184	1.03123	1.03224	1.03488	1.03542	1.04296	1.04261	1.01833	1.02734	1.11206	1.06167	1.06895	1.03495	1.03233	1.02911	1.02732	1.03112	1.03092	1.03017	1.0292	1.03179	1.03437	1.03329	1.0457	1.05967	1.05193	1.09192	1.06272	1.07497	1.07788	1.02599	1.06814	1.05483	1.03125
216	1.12132	1.01238	1.04963	1.02725	1.02023	1.02017	1.01691	1.01715	1.02927	1.01963	1.02476	1.02703	1.02411	1.01959	1.0226	1.0274	1.02622	1.02745	1.02918	1.02952	1.03687	1.03649	1.01179	1.02118	1.10575	1.05544	1.06272	1.02893	1.02619	1.02285	1.02185	1.02524	1.0274	1.0244	1.0231	1.0258	1.02787	1.02684	1.03997	1.05319	1.04518	1.08588	1.05686	1.06862	1.07145	1.02007	1.06156	1.04817	1.02592
217	1.12974	1.0197	1.05614	1.03434	1.02718	1.02756	1.02475	1.02664	1.03968	1.02759	1.03165	1.03598	1.02858	1.0269	1.02939	1.03164	1.03125	1.03227	1.03578	1.0365	1.04409	1.04385	1.01966	1.02867	1.11351	1.06284	1.07012	1.03565	1.03319	1.03019	1.02769	1.032	1.03076	1.03084	1.03005	1.03295	1.03512	1.03444	1.04685	1.06041	1.05299	1.0932	1.06406	1.07606	1.07854	1.02715	1.06903	1.05584	1.03216
218	1.13408	1.02329	1.06033	1.0381	1.03126	1.0313	1.02876	1.03113	1.0443	1.03201	1.03574	1.04153	1.03435	1.03087	1.03364	1.03718	1.03647	1.03763	1.04023	1.04081	1.04823	1.04796	1.02335	1.03246	1.11795	1.06697	1.07416	1.04014	1.03746	1.03432	1.03252	1.0363	1.03632	1.03558	1.03445	1.03706	1.03967	1.03833	1.05088	1.06462	1.05716	1.09747	1.06799	1.08002	1.08312	1.03108	1.07326	1.05995	1.03639
219	1.13434	1.02381	1.06051	1.03906	1.03239	1.03188	1.02934	1.0304	1.04398	1.03286	1.03678	1.04227	1.03655	1.03211	1.03495	1.03938	1.03837	1.03939	1.04129	1.04156	1.04883	1.04837	1.02366	1.033	1.11857	1.06775	1.07498	1.0414	1.03852	1.03508	1.0344	1.03742	1.03842	1.03661	1.03517	1.03797	1.04053	1.03897	1.05209	1.06571	1.0575	1.09813	1.06896	1.08126	1.08396	1.03188	1.07409	1.06043	1.0372
220	1.13442	1.02377	1.06021	1.03903	1.03187	1.03192	1.02946	1.03113	1.04473	1.03274	1.03633	1.04136	1.03414	1.03177	1.03436	1.03701	1.03643	1.03737	1.04052	1.04116	1.04852	1.04834	1.02391	1.03315	1.11828	1.06754	1.07477	1.04067	1.0379	1.03476	1.03302	1.03671	1.03616	1.03567	1.0349	1.03776	1.04014	1.03893	1.05164	1.06515	1.05712	1.09786	1.06835	1.0803	1.08319	1.03163	1.07359	1.06014	1.03652
221	1.13423	1.02339	1.05975	1.03792	1.03053	1.03083	1.02825	1.02983	1.04357	1.03154	1.03523	1.04051	1.03329	1.03042	1.03324	1.03627	1.03545	1.0367	1.03965	1.04026	1.04781	1.04738	1.02321	1.03218	1.11727	1.06658	1.0737	1.0397	1.03687	1.03391	1.03179	1.03603	1.03544	1.03494	1.03398	1.03664	1.0392	1.03792	1.05057	1.06394	1.05629	1.09686	1.06753	1.07917	1.08235	1.03069	1.07272	1.05921	1.0359
222	1.13485	1.0238	1.06045	1.03842	1.03136	1.0316	1.02903	1.03145	1.04438	1.032	1.03587	1.04139	1.03428	1.0309	1.03394	1.037	1.03646	1.03745	1.04024	1.04089	1.04838	1.04814	1.02353	1.03267	1.11795	1.06726	1.07457	1.04045	1.03746	1.03446	1.03257	1.03645	1.03615	1.03544	1.0344	1.03727	1.03974	1.03867	1.05108	1.06487	1.05737	1.09762	1.06815	1.0803	1.08321	1.03128	1.07358	1.06011	1.03671
223	1.13494	1.02374	1.06018	1.0381	1.03089	1.03127	1.0285	1.03	1.04358	1.03159	1.03547	1.04119	1.03363	1.03058	1.03358	1.03662	1.03573	1.03713	1.03983	1.04031	1.04804	1.0475	1.02307	1.03243	1.11763	1.06676	1.07417	1.03976	1.03713	1.03407	1.03237	1.03624	1.03584	1.035	1.03406	1.03683	1.03953	1.03819	1.05085	1.0643	1.05656	1.09718	1.06788	1.08013	1.08288	1.03095	1.07321	1.05985	1.03638
224	1.13361	1.02243	1.05896	1.03696	1.02942	1.03003	1.02743	1.03008	1.0429	1.03028	1.03437	1.04009	1.03284	1.02932	1.03227	1.03554	1.03487	1.03598	1.03862	1.03942	1.04677	1.04647	1.02222	1.03122	1.11649	1.06559	1.073	1.03876	1.036	1.03292	1.03107	1.03503	1.03471	1.03402	1.03295	1.03574	1.03815	1.03707	1.04954	1.06309	1.05567	1.09604	1.06681	1.07883	1.08163	1.02974	1.07193	1.05854	1.03498
225	1.1335	1.02297	1.0599	1.0377	1.03055	1.03101	1.02828	1.03084	1.04374	1.03121	1.03532	1.04073	1.03408	1.03058	1.03313	1.03687	1.03628	1.03729	1.03966	1.04053	1.0479	1.04762	1.02302	1.03217	1.11753	1.06647	1.07404	1.03986	1.037	1.03402	1.03218	1.03604	1.03604	1.03508	1.03405	1.03668	1.03906	1.03803	1.05067	1.06404	1.05664	1.09715	1.06758	1.07989	1.08269	1.03075	1.07321	1.05966	1.03603
226	1.13292	1.02182	1.05842	1.03669	1.02912	1.02977	1.02716	1.02987	1.04317	1.03038	1.03402	1.03996	1.03248	1.02936	1.03193	1.03538	1.03473	1.03572	1.03847	1.03905	1.04681	1.04634	1.02203	1.03092	1.11588	1.06545	1.07281	1.03868	1.03579	1.0327	1.03077	1.03491	1.03448	1.03384	1.03268	1.03532	1.03796	1.03697	1.04925	1.06282	1.05531	1.09573	1.06632	1.07813	1.08106	1.0295	1.07137	1.05811	1.03471
227	1.13438	1.02374	1.06015	1.03854	1.03093	1.03156	1.02911	1.03233	1.04518	1.03235	1.03584	1.04189	1.0345	1.03109	1.03394	1.03732	1.03681	1.03763	1.04033	1.04097	1.04843	1.04837	1.02378	1.03271	1.11798	1.06718	1.07471	1.04053	1.03763	1.03447	1.0327	1.03656	1.03627	1.03556	1.03453	1.03733	1.03985	1.03874	1.05112	1.06452	1.05712	1.09756	1.06814	1.0801	1.08273	1.03135	1.07335	1.05987	1.0363
228	1.13335	1.02251	1.05891	1.03715	1.02978	1.03029	1.02785	1.03092	1.04386	1.03104	1.03463	1.04064	1.03317	1.02975	1.03259	1.03593	1.03541	1.03641	1.039	1.03991	1.0474	1.04698	1.02257	1.03158	1.11668	1.06594	1.07348	1.03943	1.03649	1.03319	1.0315	1.03533	1.03503	1.03445	1.0334	1.03607	1.03877	1.03755	1.0501	1.06358	1.05586	1.09635	1.06689	1.07888	1.0817	1.03004	1.07218	1.05872	1.03532
229	1.13368	1.0228	1.05932	1.03733	1.02983	1.03052	1.02783	1.02973	1.04282	1.031	1.03481	1.03977	1.03358	1.02999	1.03271	1.03629	1.03579	1.03675	1.03932	1.03998	1.04769	1.04732	1.02257	1.0317	1.11697	1.06608	1.07342	1.03942	1.0367	1.03357	1.03173	1.03571	1.03563	1.03466	1.03359	1.0363	1.03871	1.03743	1.05008	1.06361	1.05595	1.09661	1.06718	1.07921	1.08202	1.03021	1.07233	1.05896	1.03549
230	1.13228	1.02206	1.0587	1.03679	1.02962	1.03023	1.02784	1.03204	1.0446	1.03121	1.03474	1.0407	1.03355	1.02992	1.03274	1.03645	1.03596	1.037	1.03927	1.03994	1.04739	1.04695	1.02236	1.03142	1.1166	1.06577	1.07329	1.03955	1.03658	1.03319	1.03158	1.03544	1.03544	1.03446	1.03351	1.03604	1.03861	1.03742	1.04982	1.06302	1.05559	1.09613	1.067	1.07856	1.0812	1.02983	1.07168	1.0583	1.03496
231	1.13499	1.02386	1.06023	1.0382	1.03089	1.03143	1.02915	1.0317	1.04442	1.0321	1.03596	1.0414	1.03461	1.03089	1.0339	1.03745	1.03674	1.0378	1.04021	1.04098	1.04838	1.04812	1.02358	1.03257	1.11792	1.06724	1.07468	1.04042	1.03766	1.0344	1.03279	1.03655	1.03662	1.03574	1.03474	1.03723	1.03984	1.03872	1.05114	1.06453	1.05725	1.09751	1.06803	1.0803	1.08314	1.03123	1.07332	1.05984	1.03634
232	1.13402	1.02284	1.0593	1.03772	1.03028	1.03068	1.02818	1.03063	1.04377	1.03124	1.03501	1.04061	1.03347	1.03024	1.03299	1.03638	1.03581	1.03682	1.03945	1.04028	1.04762	1.04732	1.0228	1.03188	1.11703	1.06638	1.0739	1.03972	1.03673	1.03373	1.03187	1.03567	1.03551	1.03487	1.03366	1.03636	1.03903	1.03788	1.05028	1.06371	1.0562	1.09665	1.06737	1.07917	1.0819	1.03051	1.07248	1.05914	1.03561
233	1.13374	1.02299	1.05933	1.03779	1.03044	1.03083	1.02845	1.03174	1.04508	1.03184	1.03546	1.04157	1.03367	1.03064	1.03327	1.03664	1.03596	1.037	1.03972	1.04033	1.04786	1.04751	1.02313	1.03195	1.11713	1.06647	1.07398	1.03993	1.03726	1.03379	1.03211	1.03595	1.03556	1.03496	1.03408	1.03666	1.0394	1.03801	1.05065	1.06378	1.05641	1.09678	1.06749	1.07908	1.08187	1.03051	1.07239	1.05913	1.03555
234	1.1362	1.02481	1.06031	1.03997	1.03256	1.03277	1.03095	1.03445	1.04713	1.03468	1.03783	1.04327	1.03686	1.0332	1.03604	1.03979	1.03908	1.04	1.04205	1.04276	1.04988	1.04961	1.02511	1.0339	1.11955	1.06845	1.07618	1.04246	1.03959	1.03592	1.03521	1.03825	1.03842	1.03741	1.03642	1.03892	1.04203	1.04017	1.05271	1.06562	1.05794	1.09904	1.06972	1.08096	1.08372	1.03242	1.07421	1.06088	1.03727
235	1.13358	1.02276	1.05906	1.03763	1.03004	1.03059	1.02842	1.0312	1.04447	1.0316	1.03506	1.04088	1.03356	1.03051	1.03301	1.03654	1.03591	1.03692	1.03944	1.0402	1.0476	1.04733	1.0228	1.03177	1.11678	1.06631	1.07375	1.03979	1.03695	1.03364	1.03217	1.03562	1.03546	1.03486	1.03368	1.03654	1.03896	1.03768	1.05021	1.06356	1.05617	1.09669	1.06731	1.0789	1.08178	1.03037	1.07218	1.05885	1.03522
236	1.13362	1.02282	1.05937	1.03766	1.03018	1.03079	1.02829	1.03116	1.044	1.03135	1.03511	1.0407	1.03316	1.03037	1.03301	1.0362	1.03558	1.03655	1.0395	1.04017	1.04776	1.04741	1.02288	1.03197	1.11708	1.06632	1.07387	1.03953	1.03671	1.03373	1.03157	1.03578	1.03508	1.03472	1.03367	1.03646	1.03882	1.03787	1.05025	1.06376	1.05615	1.09677	1.06732	1.07911	1.08201	1.03035	1.07229	1.05913	1.03552
237	1.13562	1.0242	1.05988	1.0393	1.03191	1.0322	1.03022	1.03499	1.04683	1.03405	1.03713	1.04213	1.03528	1.0325	1.03494	1.03794	1.03758	1.03836	1.04134	1.04204	1.04955	1.04917	1.02459	1.03346	1.11894	1.06808	1.07557	1.04172	1.03885	1.03546	1.03368	1.03745	1.03673	1.03657	1.0355	1.03817	1.04119	1.03949	1.0522	1.06513	1.05768	1.09864	1.06938	1.08046	1.08312	1.03204	1.07346	1.06036	1.03658
238	1.13593	1.02297	1.05854	1.038	1.03069	1.03108	1.02934	1.03627	1.04687	1.03337	1.03646	1.0417	1.03466	1.03155	1.03394	1.03753	1.0367	1.03773	1.04049	1.04101	1.04849	1.04805	1.02386	1.03238	1.11785	1.06707	1.0746	1.0408	1.03777	1.0344	1.03299	1.03638	1.03584	1.03565	1.03461	1.03721	1.04011	1.0384	1.05092	1.0641	1.05633	1.09744	1.0683	1.07909	1.08175	1.03071	1.07221	1.05898	1.03537
239	1.13474	1.02358	1.05965	1.03858	1.0312	1.03165	1.02951	1.03409	1.04607	1.03312	1.03612	1.04212	1.03481	1.03169	1.0342	1.03772	1.03707	1.03791	1.04056	1.04126	1.04873	1.04843	1.02396	1.03282	1.11819	1.06733	1.07476	1.04093	1.03784	1.03472	1.03312	1.03682	1.03641	1.03594	1.03476	1.03752	1.04026	1.03898	1.05127	1.06448	1.05701	1.09778	1.06837	1.07999	1.08252	1.03132	1.07308	1.05968	1.03614
240	1.13563	1.02454	1.06066	1.03935	1.03199	1.03255	1.03011	1.03381	1.04531	1.03345	1.03706	1.0416	1.03549	1.03235	1.03501	1.03834	1.03786	1.03874	1.04143	1.04234	1.04974	1.04927	1.02502	1.03382	1.11911	1.06831	1.07584	1.04165	1.03889	1.03561	1.03359	1.03772	1.0372	1.03672	1.03572	1.03838	1.04102	1.03974	1.05207	1.06518	1.05817	1.09887	1.06935	1.08085	1.08355	1.03206	1.07396	1.06059	1.037
241	1.13613	1.02478	1.06058	1.03974	1.03222	1.0325	1.03062	1.03434	1.04654	1.03421	1.03738	1.0429	1.03653	1.03262	1.03545	1.03934	1.03858	1.0394	1.04171	1.04249	1.04971	1.04961	1.02477	1.03374	1.11909	1.06842	1.07589	1.04202	1.03896	1.03574	1.03469	1.03795	1.03812	1.03737	1.03607	1.03864	1.04131	1.03977	1.05245	1.06542	1.05787	1.09876	1.06938	1.08095	1.08363	1.03224	1.07395	1.06064	1.03713
242	1.13493	1.02408	1.06003	1.03869	1.03129	1.03167	1.02956	1.03279	1.04406	1.03249	1.03605	1.04089	1.03536	1.0313	1.03443	1.03803	1.03764	1.03847	1.0407	1.0414	1.04863	1.04823	1.02381	1.03281	1.11807	1.06729	1.07483	1.04118	1.0382	1.03456	1.03341	1.03708	1.03715	1.03614	1.03501	1.03777	1.04024	1.03892	1.05155	1.06479	1.05722	1.09785	1.06838	1.08025	1.0829	1.03131	1.07338	1.05977	1.03648
243	1.136	1.02508	1.06091	1.04009	1.03262	1.03266	1.03074	1.03438	1.0462	1.03396	1.03744	1.0429	1.03657	1.0327	1.03541	1.03938	1.03843	1.03934	1.04179	1.04235	1.04967	1.04934	1.02494	1.03387	1.11925	1.06835	1.07582	1.04185	1.03909	1.03593	1.03485	1.03803	1.03819	1.03708	1.0361	1.03873	1.04133	1.04002	1.05252	1.06571	1.0583	1.09902	1.0695	1.08126	1.08402	1.03249	1.07444	1.06097	1.03756
244	1.13448	1.02369	1.05988	1.03847	1.03101	1.03157	1.02911	1.03235	1.04474	1.03236	1.03591	1.04156	1.03475	1.03115	1.03391	1.03742	1.03693	1.03765	1.0403	1.04098	1.04836	1.04794	1.02356	1.0326	1.11777	1.06716	1.07459	1.04057	1.0378	1.03458	1.03298	1.03653	1.03645	1.03564	1.03454	1.0372	1.03993	1.03844	1.05124	1.06446	1.05713	1.09749	1.06818	1.08	1.08273	1.03101	1.07313	1.05968	1.03642
245	1.13451	1.02363	1.06027	1.03849	1.03088	1.03138	1.02913	1.03146	1.04448	1.0319	1.03578	1.04125	1.03408	1.03093	1.03376	1.03699	1.03656	1.03746	1.0402	1.04113	1.04821	1.04815	1.02355	1.03258	1.11767	1.06712	1.07456	1.04035	1.03743	1.03442	1.0326	1.03658	1.03622	1.03571	1.03449	1.03714	1.03974	1.03862	1.05109	1.06453	1.05723	1.09757	1.06807	1.08019	1.08294	1.03119	1.07341	1.06003	1.03618
246	1.13478	1.02401	1.06032	1.039	1.0313	1.03186	1.02952	1.03296	1.0458	1.03291	1.03628	1.04215	1.0349	1.03146	1.03436	1.03759	1.03679	1.03787	1.04075	1.04138	1.04881	1.04847	1.02398	1.03312	1.11811	1.06765	1.07497	1.04079	1.03799	1.03477	1.03305	1.03687	1.03639	1.03594	1.03485	1.03769	1.0402	1.03915	1.0515	1.06485	1.05734	1.09794	1.06868	1.08026	1.08294	1.03169	1.07353	1.06003	1.03648
247	1.13462	1.02358	1.05967	1.03834	1.0309	1.03128	1.02903	1.03185	1.04369	1.03187	1.0357	1.04049	1.03474	1.03089	1.03389	1.03758	1.03696	1.03793	1.04016	1.04082	1.04807	1.04786	1.02342	1.03239	1.1175	1.06689	1.0745	1.04043	1.03764	1.03424	1.03299	1.0366	1.03655	1.0356	1.03458	1.03715	1.03973	1.03837	1.05101	1.06435	1.05686	1.09729	1.06795	1.07988	1.08257	1.03103	1.07315	1.05965	1.03618
248	1.13491	1.02398	1.06064	1.03896	1.03133	1.03203	1.0295	1.03241	1.04536	1.03262	1.03614	1.04218	1.03481	1.03163	1.03421	1.03761	1.03692	1.03785	1.0407	1.04153	1.04877	1.0486	1.02406	1.03324	1.11826	1.06769	1.07507	1.04101	1.03804	1.03475	1.03298	1.03703	1.03665	1.03612	1.03503	1.03765	1.0403	1.039	1.05167	1.06501	1.05759	1.09797	1.06859	1.08066	1.08335	1.0317	1.07374	1.06041	1.03676
249	1.13362	1.0231	1.06001	1.03812	1.03055	1.03133	1.02874	1.03203	1.04477	1.03203	1.03551	1.04123	1.03467	1.03077	1.03352	1.03722	1.03679	1.03758	1.04012	1.04091	1.04815	1.048	1.02344	1.03251	1.11757	1.06671	1.07429	1.04057	1.03743	1.03426	1.03246	1.03657	1.03633	1.03558	1.03438	1.03704	1.03954	1.03835	1.05102	1.06413	1.05668	1.09733	1.06776	1.07985	1.08253	1.03096	1.07312	1.05974	1.03597
250	1.13583	1.02513	1.0613	1.03982	1.03205	1.03286	1.03053	1.03294	1.04533	1.03354	1.03723	1.04202	1.03613	1.03245	1.03536	1.03902	1.03852	1.0394	1.04184	1.04249	1.05009	1.04965	1.02506	1.03404	1.11945	1.06877	1.0762	1.04221	1.03921	1.03607	1.03423	1.03818	1.03795	1.03716	1.0362	1.03875	1.04149	1.04005	1.0528	1.06576	1.05825	1.09916	1.06965	1.08133	1.08389	1.03266	1.07476	1.06102	1.03754
251	1.13428	1.02328	1.05922	1.03804	1.03033	1.03088	1.02856	1.03256	1.04462	1.03174	1.03517	1.04124	1.03411	1.03049	1.03339	1.0369	1.03596	1.03722	1.0397	1.04031	1.04776	1.04746	1.02324	1.03215	1.11715	1.06651	1.0739	1.03991	1.03707	1.0338	1.03237	1.03595	1.03573	1.03511	1.03403	1.03659	1.03918	1.03815	1.05058	1.06381	1.05656	1.09707	1.06738	1.07949	1.08217	1.03067	1.07266	1.05911	1.03572
252	1.13375	1.02295	1.05917	1.03767	1.03005	1.03054	1.02841	1.03165	1.04433	1.03151	1.03509	1.04103	1.0335	1.03022	1.03303	1.03632	1.03569	1.03671	1.03942	1.04014	1.04764	1.04705	1.02295	1.03171	1.11686	1.06629	1.07372	1.03953	1.03685	1.03363	1.03196	1.03561	1.0354	1.03485	1.03361	1.03641	1.03905	1.0377	1.05022	1.06356	1.0561	1.09665	1.06731	1.07898	1.08193	1.03025	1.0723	1.05879	1.03531
253	1.13241	1.02146	1.05836	1.03608	1.02862	1.02931	1.0269	1.02994	1.04248	1.02962	1.03336	1.03865	1.03166	1.02866	1.03146	1.03469	1.03415	1.03524	1.03807	1.03882	1.04636	1.0458	1.02153	1.03063	1.11539	1.06489	1.07243	1.03814	1.03515	1.0323	1.03012	1.03429	1.0338	1.03318	1.03223	1.03493	1.03746	1.03653	1.04909	1.06268	1.05505	1.09518	1.06594	1.07794	1.08118	1.02913	1.07148	1.05816	1.03423
254	1.13375	1.0229	1.05957	1.0377	1.03022	1.03078	1.02818	1.03082	1.04336	1.03117	1.03502	1.03993	1.03332	1.03033	1.03283	1.03629	1.03576	1.03667	1.0395	1.04016	1.04773	1.0473	1.02292	1.03207	1.11718	1.06634	1.07388	1.0397	1.03674	1.03376	1.03174	1.03591	1.03544	1.03472	1.0338	1.03653	1.03916	1.03784	1.05047	1.06381	1.05639	1.09686	1.06756	1.07953	1.08228	1.03053	1.07275	1.05935	1.03595
255	1.13071	1.0204	1.0571	1.03505	1.02769	1.02833	1.02573	1.0298	1.04222	1.02913	1.03259	1.03864	1.03105	1.02786	1.03053	1.03402	1.03347	1.03438	1.03709	1.03774	1.04527	1.04475	1.02064	1.02947	1.11424	1.06391	1.07119	1.03716	1.03437	1.03112	1.02934	1.03337	1.03304	1.03242	1.03121	1.03401	1.03642	1.03546	1.04814	1.06126	1.05378	1.09406	1.06487	1.07648	1.07983	1.02799	1.07027	1.05684	1.03323
256	1.12315	1.01257	1.04949	1.02708	1.01935	1.02063	1.01767	1.02247	1.03382	1.02074	1.02437	1.02972	1.02351	1.0201	1.02274	1.02623	1.02589	1.02702	1.02916	1.03002	1.03758	1.03711	1.01267	1.0219	1.10601	1.0556	1.06311	1.02945	1.02671	1.02342	1.02122	1.02612	1.02589	1.02471	1.02376	1.02626	1.02851	1.02785	1.04053	1.05305	1.04557	1.08568	1.05667	1.06857	1.0714	1.02029	1.06202	1.0488	1.02559
257	1.13112	1.01977	1.05695	1.03439	1.02719	1.02743	1.02448	1.02548	1.03788	1.02696	1.03119	1.03482	1.02895	1.02652	1.02935	1.032	1.03166	1.0327	1.03593	1.03643	1.04408	1.04377	1.01951	1.02845	1.11348	1.06279	1.07007	1.03581	1.03308	1.03005	1.02776	1.03234	1.0316	1.03104	1.0301	1.03289	1.03517	1.03419	1.04689	1.06093	1.05292	1.09324	1.06407	1.07657	1.07963	1.02723	1.06978	1.05655	1.03291
258	1.13093	1.02052	1.05706	1.03513	1.02772	1.02807	1.02569	1.0287	1.04158	1.02871	1.03224	1.03816	1.03074	1.02765	1.03032	1.03364	1.03299	1.03413	1.03688	1.03756	1.0452	1.0448	1.02033	1.02954	1.11438	1.06372	1.071	1.03709	1.03417	1.03099	1.02895	1.0332	1.03266	1.0321	1.03109	1.03384	1.0365	1.03558	1.04783	1.06097	1.05378	1.09393	1.06466	1.07655	1.07944	1.0278	1.06998	1.05649	1.03291
259	1.13345	1.02242	1.05923	1.03718	1.02994	1.03028	1.02759	1.02966	1.04255	1.03043	1.03405	1.03925	1.03217	1.0295	1.03231	1.0348	1.03434	1.03552	1.03855	1.03935	1.04689	1.04669	1.02237	1.03161	1.11665	1.06575	1.07317	1.03876	1.03598	1.03288	1.03082	1.03505	1.03427	1.03384	1.03306	1.03575	1.03818	1.03737	1.04993	1.06318	1.05599	1.0959	1.06695	1.07923	1.082	1.03002	1.07227	1.05878	1.03521
260	1.13339	1.0225	1.05914	1.03722	1.02962	1.03033	1.02751	1.02918	1.04207	1.03017	1.03438	1.03866	1.03256	1.02957	1.03251	1.03523	1.03511	1.03604	1.03894	1.03959	1.04707	1.04693	1.02232	1.03162	1.11641	1.0658	1.07309	1.03903	1.03608	1.03319	1.03087	1.0353	1.03464	1.03413	1.03305	1.0357	1.03824	1.03734	1.04966	1.0633	1.05557	1.09609	1.06667	1.07876	1.08185	1.02999	1.07229	1.05868	1.03508
261	1.13585	1.02434	1.06133	1.03916	1.0319	1.03221	1.02958	1.03063	1.04275	1.0321	1.03621	1.04	1.03512	1.03156	1.03461	1.03799	1.03733	1.03842	1.04097	1.04169	1.04917	1.04861	1.02406	1.03324	1.11888	1.06791	1.07524	1.041	1.0382	1.03492	1.03304	1.03743	1.03745	1.03616	1.03529	1.03787	1.04039	1.03922	1.05181	1.06551	1.05772	1.09813	1.06874	1.08107	1.08406	1.03184	1.07421	1.0607	1.03734
262	1.13408	1.02284	1.05961	1.0372	1.02976	1.03027	1.02748	1.02841	1.04091	1.0299	1.03426	1.03784	1.03276	1.02939	1.03235	1.03549	1.03515	1.03619	1.03879	1.0396	1.04708	1.04653	1.02227	1.0315	1.11655	1.06572	1.07301	1.03906	1.03603	1.03295	1.03072	1.03533	1.03514	1.03413	1.03318	1.03592	1.03827	1.03722	1.04999	1.06324	1.05562	1.09605	1.06668	1.07903	1.08204	1.03007	1.07235	1.05897	1.0355
263	1.13531	1.02426	1.06088	1.03839	1.0314	1.03155	1.02901	1.03132	1.04391	1.03138	1.03556	1.04097	1.03345	1.03078	1.03364	1.03648	1.03553	1.03682	1.03993	1.04052	1.04809	1.04786	1.02348	1.03265	1.11813	1.06708	1.07428	1.04006	1.03724	1.03402	1.03225	1.03645	1.03572	1.03527	1.03422	1.03713	1.03958	1.03859	1.05107	1.06496	1.05735	1.09748	1.06813	1.0806	1.08354	1.03152	1.07398	1.06046	1.0368
264	1.14466	1.03206	1.06848	1.0465	1.04076	1.03928	1.03701	1.02963	1.04325	1.03893	1.04406	1.04392	1.04273	1.03973	1.04275	1.04613	1.04425	1.0459	1.04852	1.04814	1.05715	1.05538	1.03124	1.04128	1.12885	1.07564	1.08232	1.04831	1.04545	1.04247	1.04105	1.0456	1.04703	1.04391	1.0423	1.04564	1.04823	1.04592	1.0593	1.07328	1.06563	1.10751	1.07783	1.08625	1.0926	1.03921	1.08202	1.06873	1.04635
265	1.13733	1.02566	1.06224	1.03955	1.0329	1.0328	1.03023	1.0296	1.04346	1.03291	1.03739	1.04177	1.03583	1.03263	1.0354	1.03862	1.03759	1.03915	1.04184	1.0421	1.04991	1.0491	1.02487	1.03425	1.11992	1.06871	1.07589	1.04186	1.03898	1.03587	1.03418	1.03834	1.03848	1.03698	1.03603	1.03887	1.04139	1.03946	1.05254	1.06591	1.05785	1.09904	1.06991	1.08176	1.08465	1.03273	1.07483	1.06149	1.03828
266	1.13621	1.02029	1.05722	1.03421	1.02842	1.02675	1.0256	1.02959	1.03914	1.02744	1.03111	1.03583	1.02925	1.02679	1.03009	1.03293	1.03153	1.03284	1.03542	1.03547	1.04416	1.04269	1.01919	1.02825	1.11481	1.06271	1.06935	1.03589	1.03294	1.02984	1.02783	1.03267	1.03259	1.03117	1.0297	1.03299	1.03565	1.03359	1.04658	1.06078	1.0517	1.09324	1.06447	1.07628	1.07971	1.02705	1.06926	1.05593	1.03411
267	1.13604	1.02422	1.06039	1.03822	1.03163	1.03116	1.02889	1.03082	1.04453	1.03217	1.03632	1.04122	1.03408	1.03134	1.03441	1.03709	1.03631	1.03753	1.04035	1.0405	1.04826	1.04759	1.02305	1.03288	1.11819	1.06712	1.07423	1.04072	1.03761	1.03461	1.03298	1.03686	1.03652	1.03565	1.03456	1.0375	1.04006	1.03813	1.05136	1.06485	1.05619	1.09736	1.06825	1.07971	1.0828	1.03083	1.07271	1.05941	1.03625
268	1.14596	1.02957	1.06423	1.04467	1.03947	1.03564	1.03564	1.03246	1.04671	1.04002	1.04171	1.03828	1.03787	1.03796	1.04077	1.04321	1.04068	1.04226	1.04509	1.04533	1.05291	1.05231	1.02879	1.0373	1.12423	1.07212	1.07975	1.04578	1.04326	1.03966	1.04047	1.04158	1.04087	1.04063	1.04008	1.04313	1.0475	1.04382	1.05645	1.07037	1.06106	1.10343	1.07392	1.08473	1.08818	1.03558	1.0774	1.06426	1.04126
269	1.14368	1.02733	1.06269	1.04182	1.03517	1.03335	1.03377	1.0381	1.05047	1.03913	1.04136	1.04264	1.041	1.03648	1.0392	1.04444	1.04223	1.04317	1.04369	1.04445	1.05121	1.05056	1.02667	1.03527	1.12232	1.07027	1.07807	1.04571	1.0425	1.03779	1.03946	1.04008	1.04132	1.04023	1.03884	1.04112	1.04545	1.04214	1.05535	1.06962	1.05832	1.10146	1.07174	1.08285	1.08628	1.03344	1.07545	1.06213	1.03902
270	1.13374	1.02194	1.05821	1.0357	1.02865	1.02838	1.0267	1.03119	1.04355	1.03075	1.03422	1.04099	1.03372	1.02971	1.03259	1.03681	1.0355	1.03646	1.03807	1.03848	1.04576	1.04472	1.02081	1.02994	1.11526	1.06459	1.07192	1.03888	1.0359	1.03211	1.03225	1.03472	1.03558	1.03406	1.03257	1.03552	1.03859	1.03571	1.04875	1.06188	1.05354	1.09454	1.06521	1.07693	1.07997	1.02829	1.07004	1.05695	1.03378
271	1.14552	1.03287	1.06905	1.04774	1.04198	1.04033	1.03834	1.03956	1.05246	1.04187	1.04605	1.04716	1.04405	1.04124	1.04394	1.04653	1.04601	1.04718	1.04987	1.05	1.0576	1.0571	1.03209	1.04168	1.12784	1.07665	1.08393	1.05017	1.04722	1.04368	1.04262	1.04629	1.04611	1.04518	1.04402	1.04685	1.04965	1.04752	1.0608	1.07416	1.06505	1.10679	1.07764	1.08884	1.09251	1.04022	1.0823	1.06885	1.04508
272	1.15408	1.03825	1.0742	1.05418	1.04468	1.04479	1.04562	1.04877	1.05776	1.0498	1.05389	1.05028	1.05359	1.04897	1.05139	1.05666	1.055	1.05583	1.05522	1.05531	1.06182	1.06114	1.03646	1.04597	1.1325	1.08141	1.08925	1.05805	1.0543	1.04856	1.05126	1.05276	1.05491	1.05245	1.05065	1.05246	1.0557	1.05309	1.06667	1.08119	1.06866	1.11176	1.08219	1.09307	1.09735	1.04424	1.08639	1.07316	1.04918
273	1.14387	1.0308	1.06663	1.04617	1.03966	1.03866	1.03724	1.04007	1.05312	1.04128	1.04417	1.04781	1.04306	1.0398	1.04248	1.04589	1.045	1.04603	1.04811	1.04872	1.05608	1.05544	1.03089	1.04011	1.12617	1.07486	1.08227	1.04877	1.04582	1.0421	1.04161	1.0445	1.04467	1.0438	1.04267	1.04517	1.04874	1.04626	1.05913	1.07255	1.0636	1.10499	1.07595	1.08685	1.09082	1.03869	1.08069	1.06724	1.04322
274	1.14595	1.03283	1.06956	1.04848	1.04255	1.04094	1.03903	1.04164	1.05565	1.04299	1.04658	1.05015	1.04436	1.04178	1.04424	1.04711	1.0465	1.0475	1.05014	1.05041	1.05786	1.05742	1.03278	1.04226	1.12816	1.07717	1.08444	1.05058	1.04752	1.04416	1.04326	1.04649	1.0462	1.0455	1.04452	1.04726	1.05013	1.04795	1.061	1.07432	1.06574	1.1072	1.07815	1.08917	1.09282	1.04069	1.08275	1.06937	1.04534
275	1.15328	1.03914	1.07509	1.05489	1.04929	1.04685	1.04553	1.04847	1.06026	1.04963	1.05345	1.05381	1.05171	1.04873	1.05106	1.05407	1.05339	1.05416	1.05678	1.05655	1.06379	1.0632	1.03826	1.04818	1.13446	1.08315	1.09066	1.05688	1.05392	1.05	1.05014	1.05283	1.05317	1.05217	1.0509	1.05342	1.05601	1.05401	1.06766	1.08127	1.07139	1.11329	1.08388	1.09459	1.09963	1.04658	1.08926	1.07578	1.05127
276	1.14994	1.03648	1.07326	1.05236	1.04669	1.04448	1.04282	1.04554	1.05898	1.04703	1.05028	1.05182	1.04752	1.04543	1.04802	1.05014	1.04966	1.05065	1.05378	1.05404	1.06149	1.06105	1.03629	1.04561	1.13233	1.08065	1.08802	1.0538	1.05105	1.0476	1.04639	1.05004	1.0493	1.04907	1.04807	1.05066	1.0534	1.05161	1.06506	1.07806	1.06938	1.11103	1.08185	1.09232	1.09651	1.0442	1.08652	1.07309	1.0489
277	1.15008	1.03614	1.07255	1.05149	1.04584	1.04374	1.04203	1.04422	1.05783	1.0461	1.04966	1.05127	1.04712	1.04501	1.04716	1.04959	1.04915	1.0501	1.05298	1.05324	1.06088	1.06018	1.03547	1.04509	1.13144	1.08002	1.08726	1.05327	1.05045	1.04682	1.0459	1.04937	1.04893	1.04832	1.04736	1.05029	1.05292	1.05093	1.06422	1.07739	1.06861	1.11008	1.08105	1.09218	1.09604	1.04343	1.08588	1.07233	1.04816
278	1.14158	1.0293	1.06543	1.04405	1.03687	1.03695	1.03468	1.03546	1.04808	1.03791	1.04163	1.04328	1.03902	1.03704	1.03956	1.04164	1.04141	1.04255	1.04581	1.04648	1.05407	1.0536	1.02899	1.03819	1.12383	1.07289	1.08036	1.04604	1.04326	1.04004	1.03792	1.0423	1.04121	1.04113	1.04005	1.043	1.04588	1.04412	1.05666	1.06971	1.06182	1.1031	1.07375	1.08515	1.08805	1.03671	1.07848	1.06498	1.04136
279	1.14895	1.0352	1.07224	1.05076	1.045	1.043	1.04132	1.04261	1.05684	1.04501	1.04858	1.05056	1.04574	1.04376	1.04621	1.04853	1.04777	1.04921	1.05225	1.05242	1.06005	1.05966	1.03477	1.04435	1.13056	1.07926	1.08644	1.05226	1.0495	1.04629	1.04475	1.04859	1.04795	1.04741	1.04628	1.04927	1.0521	1.05002	1.06318	1.07646	1.06777	1.10933	1.08024	1.09118	1.09468	1.04286	1.08486	1.07126	1.0473
280	1.14021	1.029	1.06614	1.04421	1.03743	1.03703	1.03508	1.03632	1.04822	1.03894	1.04249	1.04279	1.04028	1.03769	1.04027	1.04288	1.04299	1.04393	1.04649	1.04715	1.05471	1.05418	1.0295	1.03866	1.12461	1.07339	1.08101	1.04693	1.04401	1.04069	1.03874	1.04288	1.04201	1.04204	1.04091	1.04351	1.04643	1.04467	1.05753	1.0705	1.06282	1.10415	1.0746	1.08618	1.08864	1.03697	1.07902	1.06561	1.04163
281	1.14243	1.03044	1.06642	1.04543	1.03878	1.03814	1.03605	1.0377	1.0509	1.03968	1.04337	1.04581	1.0413	1.0386	1.04131	1.04391	1.04347	1.04461	1.0475	1.0476	1.05527	1.05478	1.03012	1.03955	1.12531	1.07412	1.08176	1.04767	1.04474	1.04135	1.04001	1.0438	1.04326	1.04267	1.04174	1.04443	1.04735	1.04523	1.05822	1.07123	1.06298	1.10444	1.07505	1.08627	1.08972	1.03778	1.07987	1.06639	1.04265
282	1.13216	1.0219	1.06023	1.03724	1.03079	1.03009	1.02705	1.02831	1.0413	1.03036	1.03474	1.03837	1.03214	1.02969	1.03253	1.03518	1.03454	1.03587	1.03878	1.03945	1.04703	1.04677	1.02203	1.03109	1.11629	1.0657	1.07308	1.03889	1.03621	1.03292	1.03118	1.03508	1.03438	1.03398	1.03306	1.0357	1.03779	1.03715	1.04985	1.06352	1.05556	1.09617	1.06666	1.07938	1.08192	1.02986	1.07223	1.05875	1.03505
283	1.13813	1.02711	1.06389	1.04227	1.03522	1.03532	1.03283	1.03332	1.04657	1.03616	1.03993	1.04221	1.03762	1.03506	1.03792	1.04052	1.04014	1.04144	1.04422	1.04492	1.05233	1.05206	1.02755	1.03656	1.12218	1.07133	1.07849	1.04438	1.04156	1.03834	1.0363	1.04048	1.03985	1.03957	1.03859	1.04123	1.04395	1.04267	1.05508	1.06842	1.06087	1.10139	1.0722	1.08387	1.08673	1.03503	1.07708	1.06386	1.03982
284	1.15069	1.03988	1.07545	1.05545	1.04824	1.04765	1.04449	1.03756	1.05313	1.04857	1.05315	1.04656	1.04985	1.04832	1.05126	1.05344	1.05334	1.05464	1.05692	1.05764	1.06538	1.06476	1.03973	1.04902	1.13519	1.08389	1.09111	1.05762	1.05472	1.05084	1.04922	1.054	1.05318	1.05303	1.05167	1.05399	1.05562	1.05496	1.06776	1.08148	1.07394	1.1145	1.08475	1.09673	1.10054	1.04756	1.09065	1.07696	1.05267
285	1.15192	1.04082	1.07578	1.05616	1.0504	1.04786	1.04577	1.04522	1.05967	1.05027	1.05432	1.05573	1.05212	1.04932	1.05197	1.0549	1.05419	1.05519	1.05743	1.05735	1.06524	1.06433	1.0394	1.04925	1.13536	1.08405	1.09135	1.05804	1.05503	1.05098	1.05081	1.05439	1.05444	1.05327	1.05201	1.05443	1.05672	1.05502	1.06842	1.0817	1.07248	1.11403	1.08491	1.09386	1.1	1.04744	1.09	1.07641	1.0523
286	1.13736	1.02743	1.06403	1.04194	1.03449	1.03484	1.03232	1.03192	1.045	1.03551	1.03937	1.0398	1.03626	1.03472	1.03735	1.03915	1.03902	1.04005	1.0435	1.04438	1.05194	1.05162	1.02699	1.03612	1.12162	1.07081	1.07801	1.04369	1.04089	1.0379	1.03538	1.0402	1.03877	1.03879	1.03795	1.04077	1.04342	1.04208	1.05463	1.06771	1.06033	1.10102	1.07163	1.08336	1.08602	1.03467	1.0766	1.06305	1.0395
287	1.13726	1.02608	1.06206	1.0411	1.03373	1.03414	1.03184	1.03527	1.04704	1.03545	1.03897	1.04258	1.03736	1.03421	1.03692	1.03997	1.03949	1.04037	1.04321	1.04386	1.05146	1.0509	1.02633	1.03528	1.12099	1.06992	1.07744	1.0435	1.04068	1.03722	1.03567	1.03952	1.03907	1.03847	1.03745	1.04018	1.04272	1.04134	1.05392	1.06686	1.05942	1.10026	1.07101	1.0825	1.08515	1.0337	1.07557	1.06208	1.03841
288	1.13322	1.02388	1.05933	1.03825	1.03036	1.03134	1.02913	1.03152	1.04432	1.03268	1.0363	1.04028	1.03432	1.03138	1.03427	1.03743	1.03676	1.03772	1.04047	1.04103	1.0485	1.04805	1.0237	1.03259	1.11755	1.06718	1.07475	1.04072	1.03784	1.03456	1.03286	1.03688	1.03633	1.03596	1.03487	1.03715	1.03976	1.03861	1.05123	1.06426	1.05684	1.09733	1.06798	1.07984	1.08247	1.03106	1.07306	1.05944	1.03602
289	1.14058	1.02569	1.0588	1.04081	1.03343	1.03284	1.03239	1.03947	1.04897	1.03629	1.03916	1.04338	1.03767	1.03422	1.03674	1.04045	1.03961	1.04018	1.0427	1.04325	1.05025	1.04983	1.02557	1.03443	1.12053	1.06934	1.07679	1.04341	1.04033	1.03651	1.03613	1.03891	1.03861	1.03807	1.0372	1.03943	1.04278	1.04071	1.05352	1.0668	1.05801	1.09968	1.07064	1.08118	1.08466	1.03296	1.07455	1.06122	1.03794
290	1.1431	1.02752	1.06049	1.04243	1.03506	1.03459	1.03488	1.04261	1.05121	1.03886	1.04171	1.04601	1.04056	1.03659	1.0392	1.04328	1.04197	1.04282	1.04474	1.04529	1.05241	1.0515	1.02794	1.03619	1.12258	1.0713	1.07929	1.04604	1.04268	1.03834	1.03861	1.04098	1.04115	1.04044	1.03945	1.04172	1.0452	1.04287	1.05554	1.06907	1.05914	1.10192	1.0728	1.08316	1.08665	1.03488	1.07602	1.06302	1.03999
291	1.13944	1.0281	1.0648	1.04273	1.03406	1.036	1.03378	1.03921	1.05075	1.03674	1.04065	1.04732	1.03937	1.03561	1.03871	1.04268	1.04162	1.04282	1.04496	1.0459	1.05365	1.05313	1.02854	1.03746	1.12278	1.07218	1.07959	1.04568	1.0426	1.03916	1.03735	1.04174	1.04136	1.04075	1.03962	1.04204	1.04437	1.04317	1.05607	1.06861	1.06145	1.10246	1.07293	1.08428	1.08695	1.03563	1.07759	1.06431	1.04065
292	1.1401	1.02629	1.0621	1.04185	1.03308	1.03508	1.03412	1.04122	1.05065	1.03697	1.04152	1.04772	1.03964	1.03576	1.03836	1.04265	1.04144	1.04224	1.04431	1.04517	1.05264	1.0517	1.02786	1.03655	1.12181	1.07103	1.07877	1.0456	1.0422	1.03832	1.03757	1.04084	1.04098	1.04022	1.03897	1.04132	1.04342	1.0424	1.05548	1.0681	1.06013	1.10166	1.0721	1.08275	1.0853	1.03451	1.07589	1.06292	1.03925
293	1.13418	1.02283	1.05947	1.0375	1.02884	1.03113	1.02883	1.03411	1.0443	1.03121	1.03598	1.04059	1.03501	1.0306	1.03366	1.03812	1.03717	1.03841	1.03996	1.04084	1.04863	1.04765	1.02355	1.03258	1.11723	1.06705	1.07433	1.04095	1.03794	1.03395	1.03241	1.03694	1.03731	1.036	1.03452	1.0371	1.03923	1.03827	1.05111	1.064	1.05601	1.09688	1.06782	1.07883	1.08196	1.03053	1.0724	1.05922	1.03589
294	1.13313	1.02295	1.05899	1.03761	1.02978	1.03077	1.02829	1.03246	1.04463	1.03177	1.03533	1.041	1.03393	1.03058	1.03311	1.03679	1.03615	1.03722	1.03953	1.04033	1.04806	1.0477	1.02323	1.03214	1.11727	1.06665	1.07408	1.03993	1.03723	1.03379	1.03196	1.03609	1.03555	1.03512	1.03409	1.03673	1.03917	1.03792	1.05027	1.06341	1.05624	1.09679	1.06746	1.07895	1.08167	1.03057	1.07214	1.05898	1.03544
295	1.13318	1.02263	1.05908	1.03756	1.0302	1.0307	1.02803	1.03118	1.04441	1.03129	1.03499	1.04103	1.03312	1.03024	1.03291	1.03599	1.0354	1.03632	1.03937	1.04011	1.04764	1.04739	1.02282	1.03169	1.11689	1.06641	1.07372	1.0394	1.03661	1.03368	1.03156	1.03573	1.035	1.03456	1.03359	1.03636	1.03888	1.03787	1.0502	1.06382	1.05638	1.09665	1.06731	1.07899	1.08197	1.03049	1.07238	1.05898	1.03532
296	1.1247	1.01537	1.05141	1.03058	1.02308	1.02415	1.02167	1.02669	1.03805	1.02534	1.02891	1.03392	1.02778	1.02424	1.02663	1.03038	1.03007	1.03102	1.03306	1.03414	1.04164	1.04114	1.01663	1.02553	1.11019	1.05969	1.0672	1.03372	1.03057	1.02718	1.02522	1.02952	1.02935	1.02866	1.0275	1.02998	1.03267	1.0312	1.04368	1.05641	1.0489	1.0898	1.0607	1.07167	1.07425	1.0237	1.06505	1.05183	1.02818
297	1.12796	1.0175	1.05404	1.03231	1.02442	1.02553	1.02324	1.02882	1.04055	1.02677	1.03021	1.03627	1.02959	1.02568	1.02798	1.03236	1.03175	1.03273	1.03473	1.03561	1.04306	1.04273	1.01814	1.02706	1.11159	1.06134	1.06881	1.03521	1.03223	1.02888	1.02717	1.03135	1.03131	1.03044	1.02897	1.03166	1.03431	1.03282	1.04546	1.0583	1.0508	1.09148	1.06213	1.07356	1.07667	1.02518	1.06713	1.05361	1.03051
298	1.13282	1.02273	1.05901	1.03763	1.03019	1.03079	1.02839	1.03286	1.04547	1.03206	1.03523	1.04155	1.03396	1.03056	1.03323	1.03693	1.03618	1.03717	1.0397	1.04039	1.04799	1.04767	1.02313	1.03189	1.11708	1.06652	1.074	1.04007	1.03703	1.03384	1.03217	1.03605	1.03578	1.03506	1.03418	1.03674	1.03927	1.03795	1.05039	1.06359	1.05634	1.09694	1.06748	1.07905	1.08196	1.03036	1.0723	1.0589	1.03544
299	1.13215	1.02134	1.05856	1.03576	1.02797	1.02933	1.02653	1.03041	1.0418	1.02932	1.03334	1.03818	1.03257	1.02881	1.03153	1.03536	1.03499	1.0361	1.03828	1.03902	1.04694	1.04612	1.02162	1.03079	1.11576	1.06499	1.07223	1.0384	1.03568	1.0322	1.03016	1.03499	1.03483	1.03387	1.03255	1.03513	1.03753	1.03618	1.04908	1.06174	1.05426	1.09509	1.06601	1.07761	1.0805	1.02899	1.0711	1.05769	1.03452
300	1.09192	0.985782	1.02125	0.99995	0.993054	0.99372	0.991149	0.99548	1.00601	0.994495	0.998341	1.0032	0.998941	0.993581	0.996367	1.00142	1.00069	1.00158	1.00271	1.00363	1.01084	1.01021	0.986344	0.994953	1.07712	1.02847	1.03579	1.00371	1.00041	0.996945	0.995888	0.99905	1.00056	0.998561	0.997004	0.99974	1.0021	1.00049	1.01267	1.02507	1.01718	1.05771	1.02898	1.0406	1.04239	0.993531	1.03383	1.02111	0.997643
301	1.10925	0.99995	1.03687	1.01434	1.00698	1.00778	1.0047	1.00795	1.01928	1.00759	1.01151	1.01559	1.01046	1.00734	1.00998	1.01306	1.01276	1.01396	1.0163	1.01709	1.02496	1.02414	1.00009	1.00929	1.0923	1.04322	1.05016	1.01619	1.01378	1.01077	1.00798	1.01332	1.01321	1.01209	1.01063	1.01345	1.01599	1.01512	1.02786	1.0394	1.03204	1.07234	1.04377	1.05529	1.05798	1.00762	1.04878	1.03565	1.01281
302	1.04565	0.943471	0.977878	0.95748	0.950763	0.950963	0.948608	0.95444	0.964515	0.951905	0.954937	0.960943	0.953658	0.950801	0.952962	0.95615	0.955634	0.95659	0.959378	0.959743	0.966137	0.965953	0.943254	0.951772	1.0287	0.98399	0.990505	0.958649	0.956562	0.953792	0.951905	0.955768	0.955357	0.954861	0.953677	0.956504	0.958966	0.958458	0.970281	0.979767	0.972991	1.01075	0.983537	0.994445	0.996247	0.950212	0.989021	0.976696	0.95465
303	1.11346	1.0031	1.0403	1.01745	1.01042	1.01059	1.00748	1.01001	1.02186	1.01013	1.01443	1.01891	1.01356	1.0101	1.01274	1.01669	1.01598	1.01709	1.01939	1.02034	1.02808	1.02736	1.00239	1.01196	1.0955	1.0469	1.05386	1.01952	1.01641	1.01336	1.01135	1.01576	1.0163	1.01476	1.0134	1.01623	1.01818	1.0175	1.02995	1.04346	1.0357	1.07567	1.04688	1.05876	1.06207	1.01049	1.05242	1.03913	1.01668
304	1.1285	1.01559	1.05321	1.03004	1.02288	1.02352	1.02035	1.02471	1.03569	1.02274	1.02702	1.03136	1.02602	1.02298	1.02574	1.02865	1.02841	1.02969	1.03218	1.03285	1.04089	1.04012	1.01572	1.02496	1.10998	1.05898	1.06619	1.03232	1.02935	1.02607	1.02352	1.02895	1.02886	1.02756	1.02646	1.02919	1.03135	1.03027	1.04299	1.05658	1.04847	1.08917	1.06021	1.07244	1.0758	1.02342	1.06603	1.05267	1.02963
305	1.13161	1.02077	1.05743	1.03534	1.02808	1.02852	1.02578	1.02897	1.04161	1.02879	1.03283	1.03814	1.03134	1.02793	1.03097	1.03424	1.0338	1.03482	1.0374	1.03818	1.04559	1.04522	1.02074	1.0297	1.11472	1.06411	1.07151	1.0376	1.03455	1.03137	1.0295	1.03385	1.0334	1.03288	1.03154	1.03421	1.03686	1.03556	1.04803	1.06188	1.05408	1.09439	1.06515	1.07729	1.08021	1.02827	1.07047	1.05702	1.03345
306	1.13328	1.02224	1.05879	1.03722	1.02961	1.03036	1.02779	1.03078	1.04408	1.03109	1.03451	1.04072	1.03306	1.03005	1.03274	1.036	1.03536	1.03632	1.03901	1.03982	1.0474	1.04688	1.02256	1.03164	1.11666	1.06593	1.07336	1.03911	1.03644	1.03342	1.03136	1.0355	1.03475	1.03431	1.03337	1.03604	1.0384	1.03754	1.04988	1.06339	1.05597	1.09639	1.0669	1.07876	1.08153	1.03008	1.07207	1.05855	1.03498
[truncated: 563 more columns]
