# Supplementary material for: Computational analysis of dynamic allostery and control in the SARS-CoV-2 main protease
Source: J R Soc Interface. 2021 Jan 6;18(174):20200591. doi: 10.1098/rsif.2020.0591 (PMC7879766; doi:10.1098/rsif.2020.0591)
Supplement: 6lu7-croscor-25-0.xlsx [file rsif20200591supp12.xlsx]

## Sheet: Sheet1
	1	2	3	4	5	6	7	8	9	10	11	12	13	14	15	16	17	18	19	20	21	22	23	24	25	26	27	28	29	30	31	32	33	34	35	36	37	38	39	40	41	42	43	44	45	46	47	48	49
1	1	0.9268	0.8343	0.4725	0.3992	0.3377	0.1627	0.174	0.25	0.1632	0.1654	0.137	0.1339	0.1266	0.1386	0.0998	0.05919	0.04329	0.08253	0.07046	0.1324	0.1043	0.1381	0.1306	0.07369	0.08742	0.04089	0.03984	0.01489	0.08496	0.08786	0.06657	0.06253	0.08614	0.08834	0.08083	0.01336	-0.03963	-0.05023	-0.06174	-0.03972	-0.03292	0.09491	-0.02006	-0.007378	0.008784	-0.00421	0.01473	-0.02604
2	0.9268	1	0.8938	0.5998	0.4392	0.4528	0.238	0.2886	0.3292	0.2192	0.2264	0.1868	0.1899	0.1731	0.1723	0.1114	0.06997	0.03803	0.05809	0.03677	0.1088	0.1079	0.1521	0.1197	0.03557	0.04594	0.004775	0.02006	-0.002114	0.08794	0.08825	0.09328	0.1027	0.1101	0.09112	0.06709	-0.0151	-0.07078	-0.07538	-0.0911	-0.07619	-0.07244	0.05681	-0.03906	-0.02587	0.01201	0.0149	0.01712	-0.05077
3	0.8343	0.8938	1	0.5985	0.4287	0.4159	0.2033	0.2595	0.2763	0.1644	0.1646	0.1058	0.08629	0.08287	0.08149	0.01984	-0.01228	-0.05598	-0.04166	-0.05249	0.02977	0.03804	0.09575	0.04595	-0.03881	-0.04464	-0.09145	-0.06952	-0.08183	0.02353	0.01887	0.02879	0.04387	0.06549	0.05179	0.0103	-0.07219	-0.1555	-0.1735	-0.1484	-0.1124	-0.1601	-0.01343	-0.1306	-0.09561	-0.01166	-0.00454	-0.05045	-0.1409
4	0.4725	0.5998	0.5985	1	0.677	0.7556	0.5384	0.6033	0.5868	0.4807	0.4289	0.3244	0.309	0.2844	0.1821	0.0991	0.08144	0.005506	0.002613	0.00191	0.02493	0.03029	0.1407	0.04782	0.04174	0.02999	0.03566	0.08301	0.006283	0.07903	0.04282	0.07665	0.05297	-0.0003062	0.01225	-0.00154	-0.01401	-0.02086	-0.03837	-0.07341	-0.1673	-0.05718	-0.04115	-0.09788	-0.1417	-0.04933	-0.1114	-0.1501	-0.1354
5	0.3992	0.4392	0.4287	0.677	1	0.659	0.5509	0.4654	0.4534	0.4352	0.3699	0.2813	0.2662	0.2653	0.1682	0.1198	0.1403	0.04456	0.01371	-0.01235	0.009031	-0.0648	-0.004559	-0.05932	-0.006322	0.02243	0.05068	0.114	0.05138	0.1397	0.07286	0.07832	0.03561	0.008791	0.02077	0.02224	0.03377	0.01307	-0.05566	-0.1594	-0.1804	-0.0982	-0.07088	-0.1197	-0.1655	-0.08132	-0.178	-0.1827	-0.1807
6	0.3377	0.4528	0.4159	0.7556	0.659	1	0.8626	0.8249	0.8168	0.7691	0.7079	0.5736	0.5438	0.5133	0.3247	0.1952	0.1921	0.1149	0.1516	0.1205	0.1166	0.1043	0.1041	0.07091	0.1703	0.1945	0.2021	0.2375	0.1269	0.1713	0.08703	0.105	0.04576	-0.04758	-0.04337	0.009979	0.04594	0.07083	0.03673	-0.08267	-0.06243	0.06123	0.07393	0.03131	-0.02033	0.03251	0.003108	-0.01459	-0.009583
7	0.1627	0.238	0.2033	0.5384	0.5509	0.8626	1	0.8103	0.7867	0.83	0.7428	0.6354	0.606	0.6015	0.3678	0.3056	0.3224	0.2453	0.2967	0.2378	0.1783	0.1081	0.08409	0.09371	0.236	0.3078	0.3293	0.3742	0.2614	0.306	0.1709	0.1394	0.0368	-0.06377	-0.03931	0.07071	0.1543	0.1651	0.1028	-0.04378	0.002274	0.1329	0.09649	0.04358	-0.003107	0.04837	-0.001599	-0.04273	0.02317
8	0.174	0.2886	0.2595	0.6033	0.4654	0.8249	0.8103	1	0.8805	0.8161	0.7551	0.6745	0.6276	0.6017	0.4286	0.2977	0.2704	0.1956	0.21	0.1323	0.07849	0.0256	0.02657	-0.004703	0.08214	0.1531	0.1699	0.2437	0.1697	0.2274	0.1837	0.1906	0.1461	0.07411	0.05922	0.08463	0.03741	0.02057	-0.07227	-0.1424	-0.1097	-0.007452	0.01349	-0.02665	-0.05824	-0.01764	0.005782	-0.002755	-0.1035
9	0.25	0.3292	0.2763	0.5868	0.4534	0.8168	0.7867	0.8805	1	0.9177	0.8808	0.6958	0.6561	0.6274	0.421	0.2826	0.2643	0.1809	0.1845	0.1184	0.04232	-0.04267	-0.06606	-0.06535	0.05913	0.1319	0.169	0.2467	0.1669	0.213	0.1586	0.1843	0.1218	0.02073	0.01902	0.06074	0.04785	0.006447	-0.065	-0.166	-0.1453	-0.02013	-0.01528	-0.0617	-0.06217	-0.02736	-0.01947	-0.05765	-0.113
10	0.1632	0.2192	0.1644	0.4807	0.4352	0.7691	0.83	0.8161	0.9177	1	0.9376	0.8358	0.804	0.7882	0.5575	0.4482	0.4464	0.363	0.3675	0.2853	0.1635	0.0566	-0.04425	-0.02817	0.1471	0.2842	0.3393	0.4289	0.3466	0.3968	0.3125	0.31	0.216	0.08677	0.09482	0.1801	0.1994	0.1645	0.06831	-0.1008	-0.06567	0.08703	-0.01681	-0.06474	-0.04742	-0.005584	-0.02767	-0.0905	-0.07703
11	0.1654	0.2264	0.1646	0.4289	0.3699	0.7079	0.7428	0.7551	0.8808	0.9376	1	0.8515	0.7987	0.8446	0.6552	0.5028	0.4766	0.3954	0.3936	0.3224	0.1986	0.1106	0.004611	0.03195	0.1773	0.3221	0.3695	0.4653	0.3936	0.4552	0.3818	0.3844	0.2902	0.1621	0.1608	0.2439	0.2616	0.2021	0.1104	-0.08317	-0.0343	0.1176	0.0005024	-0.03537	-0.01723	0.01332	-0.00372	-0.05334	-0.0117
12	0.137	0.1868	0.1058	0.3244	0.2813	0.5736	0.6354	0.6745	0.6958	0.8358	0.8515	1	0.9581	0.8992	0.7587	0.674	0.6317	0.558	0.5397	0.454	0.2958	0.1641	0.04315	0.06424	0.2417	0.4063	0.4538	0.5506	0.5023	0.5822	0.5471	0.559	0.4808	0.3255	0.2756	0.3324	0.3147	0.305	0.1856	-0.0166	0.04151	0.1842	0.0212	0.006252	0.0235	0.05031	0.03626	0.002106	0.05296
13	0.1339	0.1899	0.08629	0.309	0.2662	0.5438	0.606	0.6276	0.6561	0.804	0.7987	0.9581	1	0.8952	0.7281	0.7004	0.6888	0.6079	0.5637	0.4732	0.3071	0.1687	0.06893	0.09708	0.2448	0.4226	0.5006	0.6013	0.5447	0.6082	0.5641	0.5816	0.5042	0.3464	0.3001	0.3523	0.3317	0.3672	0.2596	0.06155	0.05171	0.2166	0.01863	0.0005744	0.0124	0.05208	0.004029	-0.02913	0.05691
14	0.1266	0.1731	0.08287	0.2844	0.2653	0.5133	0.6015	0.6017	0.6274	0.7882	0.8446	0.8992	0.8952	1	0.8741	0.7484	0.7452	0.6772	0.6669	0.5734	0.3898	0.2647	0.08316	0.1581	0.2849	0.5356	0.5893	0.7044	0.6411	0.6919	0.63	0.5757	0.4802	0.3632	0.3347	0.4419	0.4249	0.3755	0.2464	0.01576	0.07624	0.2301	0.02641	-0.03213	0.007922	0.06613	0.01725	-0.04283	0.03542
15	0.1386	0.1723	0.08149	0.1821	0.1682	0.3247	0.3678	0.4286	0.421	0.5575	0.6552	0.7587	0.7281	0.8741	1	0.9102	0.8458	0.7698	0.6637	0.5453	0.3362	0.2157	0.07421	0.2504	0.2256	0.4578	0.4955	0.6422	0.6789	0.7875	0.8116	0.7457	0.6713	0.5729	0.5118	0.5839	0.4921	0.3862	0.2246	0.03937	0.2235	0.1904	0.01411	-0.02267	0.0944	0.1153	0.1425	0.09798	0.05227
16	0.0998	0.1114	0.01984	0.0991	0.1198	0.1952	0.3056	0.2977	0.2826	0.4482	0.5028	0.674	0.7004	0.7484	0.9102	1	0.9386	0.8589	0.6845	0.5692	0.3424	0.1872	0.117	0.3054	0.2236	0.425	0.489	0.6467	0.7474	0.8851	0.9191	0.865	0.796	0.7015	0.642	0.6836	0.5733	0.513	0.3435	0.1863	0.2937	0.241	0.04338	-0.005551	0.1197	0.1212	0.1073	0.0757	0.06727
17	0.05919	0.06997	-0.01228	0.08144	0.1403	0.1921	0.3224	0.2704	0.2643	0.4464	0.4766	0.6317	0.6888	0.7452	0.8458	0.9386	1	0.9535	0.792	0.6854	0.4598	0.2903	0.1739	0.34	0.2725	0.5484	0.6288	0.7736	0.8365	0.8699	0.8623	0.7537	0.6903	0.6429	0.5843	0.667	0.5637	0.564	0.4004	0.2343	0.2612	0.3102	0.07428	-0.004348	0.08128	0.1028	0.05245	0.02315	0.05428
18	0.04329	0.03803	-0.05598	0.005506	0.04456	0.1149	0.2453	0.1956	0.1809	0.363	0.3954	0.558	0.6079	0.6772	0.7698	0.8589	0.9535	1	0.905	0.8207	0.6064	0.4492	0.3055	0.4489	0.3875	0.6796	0.73	0.8285	0.8786	0.7933	0.803	0.6525	0.6098	0.6201	0.5553	0.6647	0.5343	0.5942	0.4553	0.29	0.323	0.4167	0.1734	0.08109	0.153	0.1462	0.1069	0.09529	0.1244
19	0.08253	0.05809	-0.04166	0.002613	0.01371	0.1516	0.2967	0.21	0.1845	0.3675	0.3936	0.5397	0.5637	0.6669	0.6637	0.6845	0.792	0.905	1	0.959	0.8001	0.6632	0.4752	0.5372	0.5828	0.8785	0.8746	0.8878	0.8441	0.6783	0.6452	0.4491	0.3974	0.4397	0.4009	0.5735	0.4853	0.5807	0.4845	0.3084	0.3812	0.5505	0.3461	0.2281	0.2465	0.2237	0.1676	0.1636	0.2298
20	0.07046	0.03677	-0.05249	0.00191	-0.01235	0.1205	0.2378	0.1323	0.1184	0.2853	0.3224	0.454	0.4732	0.5734	0.5453	0.5692	0.6854	0.8207	0.959	1	0.8786	0.7638	0.5917	0.5602	0.652	0.9087	0.9008	0.8873	0.8414	0.6347	0.5952	0.4034	0.359	0.4328	0.4335	0.6105	0.5569	0.6701	0.5894	0.4186	0.3966	0.6436	0.4153	0.2857	0.2541	0.2255	0.1299	0.1381	0.2842
21	0.1324	0.1088	0.02977	0.02493	0.009031	0.1166	0.1783	0.07849	0.04232	0.1635	0.1986	0.2958	0.3071	0.3898	0.3362	0.3424	0.4598	0.6064	0.8001	0.8786	1	0.9317	0.8181	0.744	0.7452	0.8763	0.7939	0.7363	0.6562	0.4254	0.3691	0.1937	0.1725	0.2779	0.2767	0.4296	0.3974	0.545	0.4911	0.3823	0.3728	0.6612	0.532	0.4004	0.3437	0.3053	0.1265	0.1489	0.3694
22	0.1043	0.1079	0.03804	0.03029	-0.0648	0.1043	0.1081	0.0256	-0.04267	0.0566	0.1106	0.1641	0.1687	0.2647	0.2157	0.1872	0.2903	0.4492	0.6632	0.7638	0.9317	1	0.8733	0.7279	0.7297	0.781	0.6925	0.6062	0.5156	0.2786	0.2323	0.07095	0.06001	0.169	0.1802	0.3263	0.3155	0.4761	0.4793	0.4128	0.4464	0.7071	0.609	0.5122	0.4296	0.3799	0.2271	0.2515	0.4575
23	0.1381	0.1521	0.09575	0.1407	-0.004559	0.1041	0.08409	0.02657	-0.06606	-0.04425	0.004611	0.04315	0.06893	0.08316	0.07421	0.117	0.1739	0.3055	0.4752	0.5917	0.8181	0.8733	1	0.8277	0.779	0.6695	0.5808	0.4816	0.3908	0.1792	0.1596	0.04477	0.0382	0.1462	0.1646	0.2706	0.2632	0.4447	0.4895	0.5002	0.4861	0.6949	0.6214	0.5482	0.4742	0.4363	0.2599	0.2783	0.4824
24	0.1306	0.1197	0.04595	0.04782	-0.05932	0.07091	0.09371	-0.004703	-0.06535	-0.02817	0.03195	0.06424	0.09708	0.1581	0.2504	0.3054	0.34	0.4489	0.5372	0.5602	0.744	0.7279	0.8277	1	0.7804	0.6906	0.5882	0.5186	0.4773	0.2975	0.2898	0.1653	0.1384	0.2105	0.2154	0.3297	0.2856	0.4369	0.4584	0.4307	0.5964	0.6067	0.522	0.4751	0.5772	0.5543	0.4029	0.3793	0.5103
25	0.07369	0.03557	-0.03881	0.04174	-0.006322	0.1703	0.236	0.08214	0.05913	0.1471	0.1773	0.2417	0.2448	0.2849	0.2256	0.2236	0.2725	0.3875	0.5828	0.652	0.7452	0.7297	0.779	0.7804	1	0.8297	0.7555	0.6393	0.5167	0.2843	0.2181	0.08347	0.0209	0.07521	0.1068	0.2852	0.3434	0.5531	0.6232	0.5473	0.656	0.8325	0.6653	0.6244	0.6615	0.6075	0.4492	0.4078	0.5781
26	0.08742	0.04594	-0.04464	0.02999	0.02243	0.1945	0.3078	0.1531	0.1319	0.2842	0.3221	0.4063	0.4226	0.5356	0.4578	0.425	0.5484	0.6796	0.8785	0.9087	0.8763	0.781	0.6695	0.6906	0.8297	1	0.9565	0.8766	0.7342	0.4881	0.4064	0.2078	0.1409	0.199	0.2119	0.4174	0.4316	0.604	0.602	0.442	0.4792	0.7222	0.4822	0.3871	0.38	0.3621	0.2375	0.2197	0.3948
27	0.04089	0.004775	-0.09145	0.03566	0.05068	0.2021	0.3293	0.1699	0.169	0.3393	0.3695	0.4538	0.5006	0.5893	0.4955	0.489	0.6288	0.73	0.8746	0.9008	0.7939	0.6925	0.5808	0.5882	0.7555	0.9565	1	0.9571	0.8175	0.5702	0.4704	0.2859	0.1997	0.2384	0.2751	0.4928	0.5219	0.708	0.7008	0.5355	0.4835	0.7468	0.4292	0.3436	0.3333	0.3317	0.2039	0.1703	0.3534
28	0.03984	0.02006	-0.06952	0.08301	0.114	0.2375	0.3742	0.2437	0.2467	0.4289	0.4653	0.5506	0.6013	0.7044	0.6422	0.6467	0.7736	0.8285	0.8878	0.8873	0.7363	0.6062	0.4816	0.5186	0.6393	0.8766	0.9571	1	0.9188	0.724	0.6241	0.4546	0.3611	0.3788	0.4078	0.6166	0.6222	0.746	0.6674	0.4818	0.4172	0.6594	0.3205	0.2237	0.2558	0.2764	0.1379	0.08275	0.2468
29	0.01489	-0.002114	-0.08183	0.006283	0.05138	0.1269	0.2614	0.1697	0.1669	0.3466	0.3936	0.5023	0.5447	0.6411	0.6789	0.7474	0.8365	0.8786	0.8441	0.8414	0.6562	0.5156	0.3908	0.4773	0.5167	0.7342	0.8175	0.9188	1	0.859	0.7889	0.6445	0.5675	0.6037	0.6343	0.8137	0.7794	0.8358	0.6817	0.5077	0.4365	0.579	0.2624	0.1433	0.2444	0.2553	0.14	0.07904	0.1604
30	0.08496	0.08794	0.02353	0.07903	0.1397	0.1713	0.306	0.2274	0.213	0.3968	0.4552	0.5822	0.6082	0.6919	0.7875	0.8851	0.8699	0.7933	0.6783	0.6347	0.4254	0.2786	0.1792	0.2975	0.2843	0.4881	0.5702	0.724	0.859	1	0.9432	0.8561	0.768	0.7256	0.7394	0.8452	0.8202	0.7242	0.5246	0.3583	0.3148	0.3434	0.09908	-0.02515	0.09396	0.1284	0.03985	-0.02563	0.007034
31	0.08786	0.08825	0.01887	0.04282	0.07286	0.08703	0.1709	0.1837	0.1586	0.3125	0.3818	0.5471	0.5641	0.63	0.8116	0.9191	0.8623	0.803	0.6452	0.5952	0.3691	0.2323	0.1596	0.2898	0.2181	0.4064	0.4704	0.6241	0.7889	0.9432	1	0.9296	0.8866	0.8616	0.8262	0.8684	0.7382	0.6301	0.4316	0.2892	0.2971	0.2644	0.03893	-0.04522	0.08151	0.1036	0.05984	0.02559	0.01818
32	0.06657	0.09328	0.02879	0.07665	0.07832	0.105	0.1394	0.1906	0.1843	0.31	0.3844	0.559	0.5816	0.5757	0.7457	0.865	0.7537	0.6525	0.4491	0.4034	0.1937	0.07095	0.04477	0.1653	0.08347	0.2078	0.2859	0.4546	0.6445	0.8561	0.9296	1	0.9759	0.8832	0.8586	0.8031	0.6856	0.5505	0.3673	0.233	0.2309	0.1472	-0.03915	-0.08062	0.06697	0.1049	0.06356	0.01908	0.001173
33	0.06253	0.1027	0.04387	0.05297	0.03561	0.04576	0.0368	0.1461	0.1218	0.216	0.2902	0.4808	0.5042	0.4802	0.6713	0.796	0.6903	0.6098	0.3974	0.359	0.1725	0.06001	0.0382	0.1384	0.0209	0.1409	0.1997	0.3611	0.5675	0.768	0.8866	0.9759	1	0.9368	0.8772	0.7695	0.5948	0.4681	0.2866	0.1721	0.1548	0.07218	-0.07362	-0.1137	0.03005	0.06517	0.03051	0.004729	-0.03897
34	0.08614	0.1101	0.06549	-0.0003062	0.008791	-0.04758	-0.06377	0.07411	0.02073	0.08677	0.1621	0.3255	0.3464	0.3632	0.5729	0.7015	0.6429	0.6201	0.4397	0.4328	0.2779	0.169	0.1462	0.2105	0.07521	0.199	0.2384	0.3788	0.6037	0.7256	0.8616	0.8832	0.9368	1	0.9447	0.849	0.6219	0.5071	0.3093	0.2216	0.1587	0.1235	-0.002418	-0.07858	0.04049	0.08168	0.02321	0.01622	-0.0346
35	0.08834	0.09112	0.05179	0.01225	0.02077	-0.04337	-0.03931	0.05922	0.01902	0.09482	0.1608	0.2756	0.3001	0.3347	0.5118	0.642	0.5843	0.5553	0.4009	0.4335	0.2767	0.1802	0.1646	0.2154	0.1068	0.2119	0.2751	0.4078	0.6343	0.7394	0.8262	0.8586	0.8772	0.9447	1	0.9256	0.7644	0.6225	0.4319	0.3498	0.2376	0.2048	0.04479	-0.03922	0.07804	0.1367	0.05565	0.02827	0.009315
36	0.08083	0.06709	0.0103	-0.00154	0.02224	0.009979	0.07071	0.08463	0.06074	0.1801	0.2439	0.3324	0.3523	0.4419	0.5839	0.6836	0.667	0.6647	0.5735	0.6105	0.4296	0.3263	0.2706	0.3297	0.2852	0.4174	0.4928	0.6166	0.8137	0.8452	0.8684	0.8031	0.7695	0.849	0.9256	1	0.894	0.7717	0.5688	0.4664	0.3685	0.3859	0.1675	0.05048	0.1594	0.1936	0.1127	0.0721	0.07052
37	0.01336	-0.0151	-0.07219	-0.01401	0.03377	0.04594	0.1543	0.03741	0.04785	0.1994	0.2616	0.3147	0.3317	0.4249	0.4921	0.5733	0.5637	0.5343	0.4853	0.5569	0.3974	0.3155	0.2632	0.2856	0.3434	0.4316	0.5219	0.6222	0.7794	0.8202	0.7382	0.6856	0.5948	0.6219	0.7644	0.894	1	0.875	0.7179	0.6021	0.4278	0.5001	0.2531	0.1273	0.1889	0.1882	0.09281	0.04861	0.1296
38	-0.03963	-0.07078	-0.1555	-0.02086	0.01307	0.07083	0.1651	0.02057	0.006447	0.1645	0.2021	0.305	0.3672	0.3755	0.3862	0.513	0.564	0.5942	0.5807	0.6701	0.545	0.4761	0.4447	0.4369	0.5531	0.604	0.708	0.746	0.8358	0.7242	0.6301	0.5505	0.4681	0.5071	0.6225	0.7717	0.875	1	0.9264	0.8154	0.5562	0.7292	0.4247	0.3024	0.3156	0.2633	0.1566	0.1547	0.2731
39	-0.05023	-0.07538	-0.1735	-0.03837	-0.05566	0.03673	0.1028	-0.07227	-0.065	0.06831	0.1104	0.1856	0.2596	0.2464	0.2246	0.3435	0.4004	0.4553	0.4845	0.5894	0.4911	0.4793	0.4895	0.4584	0.6232	0.602	0.7008	0.6674	0.6817	0.5246	0.4316	0.3673	0.2866	0.3093	0.4319	0.5688	0.7179	0.9264	1	0.9156	0.6479	0.8127	0.4906	0.4056	0.389	0.3233	0.2345	0.2482	0.4017
40	-0.06174	-0.0911	-0.1484	-0.07341	-0.1594	-0.08267	-0.04378	-0.1424	-0.166	-0.1008	-0.08317	-0.0166	0.06155	0.01576	0.03937	0.1863	0.2343	0.29	0.3084	0.4186	0.3823	0.4128	0.5002	0.4307	0.5473	0.442	0.5355	0.4818	0.5077	0.3583	0.2892	0.233	0.1721	0.2216	0.3498	0.4664	0.6021	0.8154	0.9156	1	0.6922	0.7934	0.5849	0.4844	0.4199	0.3028	0.2693	0.3255	0.393
41	-0.03972	-0.07619	-0.1124	-0.1673	-0.1804	-0.06243	0.002274	-0.1097	-0.1453	-0.06567	-0.0343	0.04151	0.05171	0.07624	0.2235	0.2937	0.2612	0.323	0.3812	0.3966	0.3728	0.4464	0.4861	0.5964	0.656	0.4792	0.4835	0.4172	0.4365	0.3148	0.2971	0.2309	0.1548	0.1587	0.2376	0.3685	0.4278	0.5562	0.6479	0.6922	1	0.7798	0.7082	0.7245	0.8396	0.7515	0.7885	0.7534	0.6637
42	-0.03292	-0.07244	-0.1601	-0.05718	-0.0982	0.06123	0.1329	-0.007452	-0.02013	0.08703	0.1176	0.1842	0.2166	0.2301	0.1904	0.241	0.3102	0.4167	0.5505	0.6436	0.6612	0.7071	0.6949	0.6067	0.8325	0.7222	0.7468	0.6594	0.579	0.3434	0.2644	0.1472	0.07218	0.1235	0.2048	0.3859	0.5001	0.7292	0.8127	0.7934	0.7798	1	0.7913	0.7421	0.6695	0.5468	0.4631	0.4958	0.6448
43	0.09491	0.05681	-0.01343	-0.04115	-0.07088	0.07393	0.09649	0.01349	-0.01528	-0.01681	0.0005024	0.0212	0.01863	0.02641	0.01411	0.04338	0.07428	0.1734	0.3461	0.4153	0.532	0.609	0.6214	0.522	0.6653	0.4822	0.4292	0.3205	0.2624	0.09908	0.03893	-0.03915	-0.07362	-0.002418	0.04479	0.1675	0.2531	0.4247	0.4906	0.5849	0.7082	0.7913	1	0.8912	0.739	0.5183	0.5574	0.6831	0.6243
44	-0.02006	-0.03906	-0.1306	-0.09788	-0.1197	0.03131	0.04358	-0.02665	-0.0617	-0.06474	-0.03537	0.006252	0.0005744	-0.03213	-0.02267	-0.005551	-0.004348	0.08109	0.2281	0.2857	0.4004	0.5122	0.5482	0.4751	0.6244	0.3871	0.3436	0.2237	0.1433	-0.02515	-0.04522	-0.08062	-0.1137	-0.07858	-0.03922	0.05048	0.1273	0.3024	0.4056	0.4844	0.7245	0.7421	0.8912	1	0.8187	0.6098	0.6646	0.8195	0.855
45	-0.007378	-0.02587	-0.09561	-0.1417	-0.1655	-0.02033	-0.003107	-0.05824	-0.06217	-0.04742	-0.01723	0.0235	0.0124	0.007922	0.0944	0.1197	0.08128	0.153	0.2465	0.2541	0.3437	0.4296	0.4742	0.5772	0.6615	0.38	0.3333	0.2558	0.2444	0.09396	0.08151	0.06697	0.03005	0.04049	0.07804	0.1594	0.1889	0.3156	0.389	0.4199	0.8396	0.6695	0.739	0.8187	1	0.878	0.862	0.8004	0.7117
46	0.008784	0.01201	-0.01166	-0.04933	-0.08132	0.03251	0.04837	-0.01764	-0.02736	-0.005584	0.01332	0.05031	0.05208	0.06613	0.1153	0.1212	0.1028	0.1462	0.2237	0.2255	0.3053	0.3799	0.4363	0.5543	0.6075	0.3621	0.3317	0.2764	0.2553	0.1284	0.1036	0.1049	0.06517	0.08168	0.1367	0.1936	0.1882	0.2633	0.3233	0.3028	0.7515	0.5468	0.5183	0.6098	0.878	1	0.8636	0.638	0.6167
47	-0.00421	0.0149	-0.00454	-0.1114	-0.178	0.003108	-0.001599	0.005782	-0.01947	-0.02767	-0.00372	0.03626	0.004029	0.01725	0.1425	0.1073	0.05245	0.1069	0.1676	0.1299	0.1265	0.2271	0.2599	0.4029	0.4492	0.2375	0.2039	0.1379	0.14	0.03985	0.05984	0.06356	0.03051	0.02321	0.05565	0.1127	0.09281	0.1566	0.2345	0.2693	0.7885	0.4631	0.5574	0.6646	0.862	0.8636	1	0.8805	0.6061
48	0.01473	0.01712	-0.05045	-0.1501	-0.1827	-0.01459	-0.04273	-0.002755	-0.05765	-0.0905	-0.05334	0.002106	-0.02913	-0.04283	0.09798	0.0757	0.02315	0.09529	0.1636	0.1381	0.1489	0.2515	0.2783	0.3793	0.4078	0.2197	0.1703	0.08275	0.07904	-0.02563	0.02559	0.01908	0.004729	0.01622	0.02827	0.0721	0.04861	0.1547	0.2482	0.3255	0.7534	0.4958	0.6831	0.8195	0.8004	0.638	0.8805	1	0.739
49	-0.02604	-0.05077	-0.1409	-0.1354	-0.1807	-0.009583	0.02317	-0.1035	-0.113	-0.07703	-0.0117	0.05296	0.05691	0.03542	0.05227	0.06727	0.05428	0.1244	0.2298	0.2842	0.3694	0.4575	0.4824	0.5103	0.5781	0.3948	0.3534	0.2468	0.1604	0.007034	0.01818	0.001173	-0.03897	-0.0346	0.009315	0.07052	0.1296	0.2731	0.4017	0.393	0.6637	0.6448	0.6243	0.855	0.7117	0.6167	0.6061	0.739	1
50	0.05666	0.02595	-0.0513	-0.157	-0.1741	-0.02982	-0.02848	-0.1073	-0.1317	-0.1269	-0.04174	0.01339	-0.004846	0.01627	0.1082	0.09604	0.06056	0.1358	0.2261	0.2368	0.2965	0.3756	0.3669	0.4789	0.4482	0.3172	0.2402	0.1417	0.09992	-0.00169	0.04261	0.02215	-0.001663	0.009148	0.02268	0.06245	0.07135	0.1617	0.2757	0.2776	0.6411	0.4994	0.6022	0.79	0.6526	0.5478	0.6513	0.8243	0.9276
51	0.1344	0.08334	-0.01615	-0.1345	-0.1504	0.0003986	-0.04304	-0.05995	-0.07025	-0.1021	-0.008969	-0.019	-0.05196	0.01441	0.0872	0.02211	-0.02239	0.05761	0.1464	0.1657	0.1824	0.2689	0.2383	0.3159	0.306	0.2242	0.1499	0.0578	0.02175	-0.06008	-0.00115	-0.02435	-0.03751	-0.0133	0.008824	0.04491	0.07085	0.1272	0.2425	0.2649	0.4907	0.3994	0.5766	0.6952	0.475	0.2834	0.4988	0.7774	0.7674
52	0.1457	0.09635	-0.001117	-0.107	-0.1366	0.02149	-0.02741	-0.02176	-0.03142	-0.0794	-0.001315	-0.04675	-0.08522	-0.008782	0.06307	-0.005586	-0.0523	0.02641	0.1131	0.1419	0.1479	0.2396	0.2168	0.2583	0.2596	0.1835	0.1188	0.03427	0.01134	-0.06357	-0.01082	-0.03526	-0.04809	-0.01136	0.03222	0.07335	0.1158	0.1445	0.2483	0.2979	0.4594	0.3849	0.5931	0.6742	0.4341	0.1965	0.447	0.7505	0.6753
53	0.1621	0.1093	0.02861	-0.1243	-0.1116	0.06079	0.02492	0.004907	-0.003367	-0.05288	0.008521	-0.05489	-0.1151	-0.03484	0.03457	-0.05579	-0.1183	-0.04153	0.05317	0.0776	0.05868	0.1684	0.1164	0.1485	0.1643	0.1102	0.04309	-0.04271	-0.0586	-0.111	-0.0652	-0.07711	-0.09196	-0.06593	-0.01465	0.01932	0.07825	0.06994	0.1724	0.1953	0.3969	0.2813	0.5072	0.5859	0.3758	0.16	0.4332	0.6989	0.5773
54	0.1412	0.0897	0.04192	-0.1375	-0.1254	0.03736	0.01828	0.04254	0.0171	-0.02503	0.008616	-0.0645	-0.1337	-0.02551	0.084	-0.01714	-0.09098	-0.02291	0.07096	0.06642	0.004962	0.1327	0.04626	0.0874	0.1094	0.07334	0.02636	-0.03643	-0.0179	-0.04755	-0.01151	-0.02654	-0.04582	-0.02357	0.04639	0.09747	0.137	0.07318	0.1307	0.1926	0.4878	0.2626	0.533	0.5429	0.462	0.2664	0.582	0.7347	0.415
55	0.2162	0.1594	0.1611	-0.003454	0.006837	0.1336	0.07947	0.1008	0.07761	0.02199	0.05394	-0.0746	-0.1526	0.02031	0.08526	-0.05563	-0.1213	-0.08209	0.01764	0.05982	0.02625	0.1661	0.0547	0.048	0.1057	0.05922	0.02493	4.428e-05	0.04488	0.02914	0.01442	0.003131	-0.02894	0.01534	0.1359	0.2002	0.2481	0.1162	0.1095	0.1454	0.4044	0.2139	0.4266	0.3586	0.3893	0.3552	0.5008	0.4782	0.216
56	0.2389	0.1762	0.1444	0.09812	0.09521	0.2224	0.1179	0.1306	0.1282	0.02443	0.05807	-0.087	-0.1624	-0.0746	-0.1113	-0.2422	-0.2769	-0.2225	-0.09708	0.02751	0.1251	0.2483	0.247	0.1332	0.2556	0.08816	0.03866	-0.01945	-0.03615	-0.1389	-0.1701	-0.1552	-0.1782	-0.1153	0.0212	0.06555	0.1674	0.1423	0.1845	0.2193	0.2806	0.3099	0.4778	0.4703	0.3641	0.2732	0.2916	0.3794	0.3721
57	0.1448	0.09611	0.01484	0.01565	0.01913	0.1576	0.09553	0.1086	0.103	0.009192	0.03905	-0.05687	-0.1139	-0.09911	-0.08483	-0.1632	-0.208	-0.1385	-0.05536	0.03093	0.09393	0.2014	0.2582	0.1836	0.268	0.09675	0.06212	-0.008251	-0.03975	-0.161	-0.1468	-0.1239	-0.1378	-0.09533	0.006827	0.03259	0.1138	0.1559	0.2385	0.2853	0.3696	0.3742	0.539	0.6036	0.4465	0.2434	0.383	0.5783	0.5141
58	0.2129	0.1457	0.1306	0.02185	0.0819	0.1569	0.1154	0.143	0.1171	0.07394	0.1013	-0.00703	-0.0946	0.03566	0.05147	-0.07772	-0.1251	-0.06152	0.0658	0.145	0.1743	0.2742	0.1874	0.1084	0.2053	0.1487	0.11	0.08499	0.1161	0.03792	0.0005998	-0.01852	-0.04828	0.01954	0.1596	0.2248	0.2747	0.1993	0.1668	0.1778	0.3522	0.2892	0.4584	0.3972	0.4022	0.3191	0.4018	0.416	0.2465
59	0.2303	0.1646	0.1707	0.07844	0.09773	0.1315	0.05791	0.06846	0.04512	-0.02562	-0.01031	-0.1289	-0.1949	-0.08691	-0.09488	-0.1872	-0.2129	-0.1622	-0.05737	0.06836	0.1872	0.3158	0.2753	0.1346	0.2044	0.07129	0.02993	0.004008	0.03786	-0.04033	-0.06813	-0.066	-0.07331	0.02774	0.1749	0.2043	0.2569	0.1704	0.1385	0.1843	0.2539	0.2708	0.4207	0.3725	0.3395	0.3169	0.2568	0.2531	0.2511
60	0.206	0.1418	0.1025	0.08045	0.07746	0.1207	0.04805	0.04263	0.04344	-0.02765	-0.02766	-0.1128	-0.1743	-0.1525	-0.1878	-0.2441	-0.2272	-0.1347	-0.02041	0.1274	0.2793	0.3859	0.4052	0.211	0.3028	0.1481	0.09973	0.0358	0.0155	-0.1445	-0.1395	-0.1559	-0.1462	-0.03042	0.09138	0.1149	0.1565	0.1715	0.2012	0.2463	0.2394	0.3754	0.4617	0.4898	0.3492	0.2501	0.1902	0.2993	0.4166
61	0.1186	0.07545	0.0282	0.0498	0.06567	0.1154	0.08571	0.1184	0.05867	0.03875	0.04172	-0.004677	-0.06399	-0.04512	-0.0685	-0.1254	-0.1186	-0.01966	0.08835	0.2155	0.3274	0.414	0.4178	0.2195	0.2917	0.203	0.1695	0.1319	0.1178	-0.05165	-0.03934	-0.07252	-0.06643	0.04659	0.1616	0.1915	0.2097	0.2322	0.2158	0.2069	0.212	0.367	0.3897	0.4456	0.3145	0.2002	0.1721	0.2945	0.3942
62	0.1458	0.1096	0.08242	0.0701	0.1118	0.1281	0.1154	0.175	0.1064	0.09931	0.1075	0.03173	-0.02466	0.05369	0.03048	-0.04378	-0.05205	0.02913	0.1209	0.2363	0.3338	0.4111	0.3767	0.1931	0.2086	0.174	0.1445	0.1577	0.1986	0.07458	0.06988	0.03165	0.03562	0.1593	0.2833	0.3195	0.3032	0.2428	0.1439	0.107	0.1054	0.2285	0.2457	0.2153	0.1882	0.1617	0.07931	0.09806	0.146
63	0.1498	0.1084	0.08478	0.04381	0.07967	0.07042	0.05396	0.1505	0.07957	0.09486	0.1091	0.02214	-0.0126	0.1028	0.1192	0.08047	0.0944	0.1839	0.2393	0.3365	0.4078	0.4609	0.4129	0.2712	0.2263	0.2393	0.211	0.2489	0.3311	0.2174	0.2309	0.1682	0.1876	0.3313	0.4373	0.4729	0.391	0.3102	0.179	0.1429	0.1036	0.2192	0.2065	0.09323	0.1619	0.1395	0.03031	0.001892	-0.0205
64	0.1063	0.08031	0.04211	0.02635	0.04843	0.09733	0.09465	0.1937	0.09868	0.1344	0.09719	0.05245	0.03461	0.1044	0.0442	-0.01408	0.04826	0.1942	0.353	0.4287	0.484	0.5578	0.4501	0.2057	0.2484	0.3473	0.3093	0.2793	0.2565	0.07432	0.08644	-0.02228	0.008776	0.1485	0.2051	0.2711	0.1831	0.1955	0.1184	0.09684	0.04694	0.2363	0.2424	0.1235	0.0974	0.03312	-0.004398	0.005056	-0.06919
65	0.1386	0.1189	0.08166	0.1114	0.04385	0.1427	0.1076	0.15	0.08045	0.08985	0.06321	-0.009899	-0.0436	0.03788	-0.02574	-0.08903	-0.01536	0.1352	0.3127	0.4347	0.581	0.6761	0.6058	0.3541	0.3664	0.3935	0.3244	0.2753	0.2241	0.01042	0.01525	-0.1069	-0.08349	0.06301	0.1323	0.2173	0.1742	0.1904	0.1482	0.1366	0.09283	0.3329	0.3149	0.2429	0.166	0.1145	-0.001774	0.01296	0.116
66	0.1352	0.1068	0.07754	0.06691	0.03704	0.1276	0.1298	0.1782	0.121	0.1567	0.1459	0.1066	0.04913	0.1656	0.1255	0.07748	0.1514	0.2981	0.4538	0.5724	0.6652	0.6843	0.5686	0.368	0.3938	0.4828	0.4141	0.3917	0.3781	0.1884	0.2029	0.07216	0.09723	0.2554	0.3157	0.3956	0.3117	0.2914	0.1909	0.142	0.08754	0.3479	0.3062	0.1942	0.1459	0.09312	-0.02893	-0.01254	0.09203
67	0.0666	0.04288	-0.03345	-0.02971	0.03402	0.06252	0.1214	0.1514	0.06473	0.1594	0.05883	0.216	0.2326	0.194	0.156	0.2348	0.3654	0.5387	0.6472	0.6792	0.7467	0.6698	0.5375	0.4341	0.4142	0.5639	0.5016	0.4722	0.4642	0.2448	0.2635	0.1147	0.1581	0.2946	0.2478	0.3103	0.1733	0.3271	0.2288	0.1886	0.1321	0.3895	0.3592	0.2277	0.1683	0.07636	-0.003132	0.06035	0.07423
68	0.04768	0.02454	-0.02524	-0.05475	0.0526	0.02637	0.08789	0.1026	0.01791	0.1614	0.09896	0.284	0.2944	0.3196	0.3597	0.453	0.586	0.7336	0.7573	0.7688	0.7309	0.6125	0.4535	0.4315	0.3982	0.609	0.5772	0.5975	0.6609	0.4774	0.507	0.3482	0.3842	0.5223	0.4686	0.5309	0.3503	0.4691	0.326	0.2437	0.1928	0.388	0.2837	0.1326	0.1453	0.09088	0.02063	0.05459	0.0363
69	0.04927	0.03858	-0.03327	-0.07671	0.04954	0.04773	0.1383	0.129	0.05085	0.1997	0.1615	0.3633	0.3809	0.3989	0.4474	0.5259	0.6505	0.7919	0.8122	0.7663	0.7134	0.6015	0.4389	0.4477	0.4034	0.6337	0.5937	0.6095	0.6192	0.4542	0.5043	0.3307	0.3636	0.4663	0.3414	0.4154	0.2311	0.3652	0.2506	0.1532	0.1973	0.3658	0.2786	0.1522	0.1512	0.08256	0.04062	0.08836	0.07895
70	0.04132	0.04004	-0.03207	-0.0362	0.04773	0.03994	0.1444	0.1364	0.08402	0.2415	0.243	0.4522	0.4885	0.5134	0.6286	0.74	0.8305	0.9084	0.8217	0.7306	0.5651	0.4218	0.303	0.3873	0.3057	0.5573	0.5697	0.6471	0.6992	0.6271	0.6961	0.554	0.5696	0.6242	0.489	0.5407	0.3412	0.4154	0.2824	0.167	0.2117	0.2961	0.1584	0.03979	0.09197	0.06556	0.03877	0.05418	0.02467
71	0.03546	0.03348	-0.04488	-0.003609	0.05395	0.1114	0.2405	0.2181	0.1554	0.3097	0.2895	0.4834	0.5141	0.5428	0.6073	0.6862	0.7855	0.8691	0.8408	0.7343	0.5787	0.446	0.3104	0.3868	0.3427	0.6035	0.5986	0.646	0.6354	0.5516	0.5959	0.4295	0.4301	0.4639	0.3209	0.403	0.2385	0.3381	0.2294	0.1167	0.2082	0.3201	0.2224	0.1039	0.1122	0.05598	0.04537	0.08216	0.05896
72	0.08314	0.1038	0.02157	-0.01785	0.1161	0.129	0.1973	0.2089	0.1142	0.2217	0.1836	0.3695	0.3771	0.3793	0.4243	0.4644	0.5677	0.6843	0.6994	0.6089	0.6075	0.5174	0.3927	0.4111	0.3344	0.5252	0.4647	0.4801	0.4533	0.3327	0.3851	0.2246	0.2613	0.3455	0.1736	0.2337	0.05508	0.1704	0.0695	-0.01652	0.1149	0.253	0.2381	0.1378	0.1273	0.07165	0.04193	0.09428	0.05584
73	0.05644	0.07338	0.003863	-0.0458	0.08012	0.05375	0.1025	0.1339	0.0492	0.16	0.1343	0.3432	0.3603	0.3554	0.4559	0.5378	0.6355	0.7448	0.6976	0.6183	0.5576	0.448	0.3406	0.3678	0.2728	0.472	0.4363	0.4815	0.518	0.4152	0.5011	0.3657	0.4212	0.5168	0.3445	0.3704	0.1547	0.249	0.1254	0.04022	0.1151	0.2235	0.1828	0.07078	0.09128	0.04569	0.02367	0.06728	0.001514
74	0.04587	0.04687	-0.02662	-0.07499	0.05586	0.03198	0.07031	0.1091	0.01895	0.1295	0.08167	0.2896	0.2989	0.29	0.3882	0.4731	0.5769	0.713	0.6944	0.6475	0.6058	0.5032	0.3829	0.3861	0.3024	0.4928	0.4451	0.4715	0.5188	0.3783	0.4695	0.3215	0.3833	0.5035	0.3545	0.3873	0.1722	0.2822	0.1553	0.08501	0.14	0.2654	0.232	0.1156	0.1242	0.0512	0.03604	0.09508	0.02168
75	0.03934	0.03363	-0.04272	-0.09454	0.02379	-0.03166	-0.0157	0.05042	-0.03071	0.0787	0.05442	0.277	0.2905	0.2796	0.4388	0.5594	0.6235	0.7345	0.6543	0.6283	0.5319	0.4148	0.3327	0.3549	0.2586	0.4257	0.4044	0.4605	0.5809	0.4884	0.617	0.4984	0.5659	0.6885	0.558	0.5629	0.3136	0.3863	0.2334	0.1628	0.1674	0.2438	0.1743	0.05626	0.1075	0.05245	0.04169	0.08432	-0.006829
76	0.0699	0.04798	-0.0153	-0.06168	0.02205	-0.04334	-0.0609	0.06209	-0.0542	0.03431	-0.01706	0.1806	0.1758	0.1806	0.341	0.4463	0.4955	0.62	0.5716	0.5753	0.5272	0.4384	0.3604	0.3544	0.248	0.3828	0.3371	0.3713	0.4889	0.3898	0.5261	0.4077	0.4843	0.6322	0.5421	0.5161	0.2651	0.3318	0.1896	0.1478	0.1404	0.2181	0.1703	0.05402	0.115	0.05412	0.02347	0.06348	-0.02942
77	0.08917	0.06634	0.04921	-0.02578	0.018	-0.03856	-0.04852	0.0821	-0.03044	0.01285	0.01459	0.06013	0.03991	0.1387	0.2891	0.3621	0.38	0.4684	0.4328	0.4917	0.4818	0.4131	0.3862	0.3729	0.2258	0.3112	0.2797	0.3406	0.5043	0.4506	0.5294	0.4542	0.5032	0.6742	0.7125	0.696	0.5018	0.4244	0.2491	0.2218	0.1512	0.2115	0.1753	0.02509	0.1145	0.09632	0.01064	0.01582	-0.04886
78	0.08089	0.07038	0.06898	-0.007492	-0.01193	-0.09988	-0.1474	0.002642	-0.09313	-0.06576	-0.05314	0.01656	0.002848	0.08204	0.2733	0.3605	0.3571	0.4165	0.3395	0.417	0.4011	0.3315	0.3541	0.3293	0.2128	0.2317	0.2187	0.2935	0.4909	0.4691	0.5582	0.5155	0.5697	0.7413	0.7867	0.7495	0.5703	0.4748	0.2937	0.2966	0.1678	0.2166	0.1539	0.005707	0.1109	0.1197	0.01953	-0.003114	-0.07052
79	0.02102	0.001911	0.009309	-0.04712	-0.05231	-0.1512	-0.1779	-0.01503	-0.1192	-0.08599	-0.06472	-0.03216	-0.02109	0.03137	0.1804	0.2805	0.278	0.3073	0.2372	0.3328	0.2959	0.2631	0.3076	0.2347	0.1591	0.1721	0.2227	0.2985	0.4905	0.4674	0.5076	0.4947	0.522	0.6721	0.7979	0.777	0.6677	0.5754	0.4207	0.4682	0.2478	0.2841	0.1692	0.04552	0.1271	0.1272	0.03126	0.01505	-0.04682
80	-0.04034	-0.07723	-0.07549	-0.04743	-0.07855	-0.1298	-0.126	0.01267	-0.08666	-0.03652	-0.02703	-0.02132	0.001038	0.03523	0.1245	0.2099	0.2077	0.2277	0.1915	0.2961	0.229	0.2292	0.2762	0.1654	0.1423	0.1653	0.2512	0.312	0.4629	0.4159	0.4189	0.4114	0.408	0.5154	0.6911	0.7039	0.6706	0.6048	0.491	0.5432	0.2917	0.3305	0.1739	0.08258	0.1273	0.1134	0.03629	0.02698	-0.008077
81	-0.0126	-0.06784	-0.05807	-0.04112	-0.08125	-0.1408	-0.1471	-0.02851	-0.1287	-0.08647	-0.06365	-0.05541	-0.03881	0.001562	0.1044	0.189	0.1626	0.162	0.1161	0.2259	0.1496	0.1625	0.2156	0.1164	0.1144	0.1095	0.1934	0.2493	0.4125	0.4094	0.406	0.4193	0.4059	0.4986	0.6897	0.6881	0.7013	0.6154	0.5203	0.5815	0.3233	0.3302	0.1908	0.1086	0.139	0.1207	0.07078	0.07409	0.03732
82	-0.007358	-0.07171	-0.04278	-0.04619	-0.1188	-0.1579	-0.1685	-0.1096	-0.1845	-0.1644	-0.1338	-0.1266	-0.0983	-0.0685	0.0341	0.1348	0.1111	0.107	0.06487	0.1857	0.1292	0.1576	0.2552	0.1703	0.1988	0.1223	0.1984	0.2234	0.3685	0.3657	0.3396	0.3542	0.3242	0.402	0.593	0.6092	0.6971	0.6516	0.622	0.7276	0.426	0.4214	0.2958	0.1945	0.2023	0.1483	0.12	0.1459	0.1206
83	-0.09728	-0.1609	-0.1554	-0.1292	-0.09564	-0.04886	-0.00954	-0.1262	-0.1497	-0.04594	-0.009033	0.007074	0.02191	0.0799	0.1131	0.1955	0.1911	0.2013	0.1916	0.303	0.1942	0.2205	0.1955	0.1544	0.2664	0.2543	0.3269	0.3412	0.4563	0.4544	0.3663	0.3575	0.2947	0.3292	0.5003	0.5681	0.7444	0.7217	0.7073	0.6798	0.398	0.472	0.2851	0.1813	0.182	0.1164	0.0626	0.06527	0.1491
84	-0.1356	-0.202	-0.2057	-0.165	-0.1672	-0.08886	-0.03523	-0.1983	-0.187	-0.05286	-0.02433	0.09612	0.1403	0.09787	0.09948	0.2401	0.2497	0.2783	0.2565	0.3498	0.2295	0.2711	0.2497	0.2059	0.3791	0.3282	0.4075	0.3768	0.4467	0.4122	0.3547	0.3483	0.2897	0.2861	0.3909	0.4454	0.6118	0.7232	0.7948	0.7602	0.5105	0.5964	0.3491	0.3027	0.2871	0.2159	0.1664	0.175	0.3201
85	-0.08833	-0.1464	-0.1638	-0.1216	-0.164	-0.06403	-0.009614	-0.1787	-0.1554	-0.03727	-0.0002765	0.1099	0.1697	0.1202	0.1063	0.2502	0.2701	0.3065	0.3069	0.4051	0.3103	0.3465	0.3566	0.3199	0.4951	0.4149	0.4932	0.4471	0.4924	0.4218	0.3521	0.3357	0.2666	0.2622	0.3716	0.4488	0.6152	0.7711	0.8739	0.8534	0.6204	0.7052	0.4538	0.3974	0.3793	0.3152	0.2468	0.2506	0.4102
86	-0.0828	-0.127	-0.1693	-0.0925	-0.102	-0.04682	0.00977	-0.1431	-0.1452	-0.0245	0.04285	0.132	0.1934	0.2038	0.2244	0.3452	0.3577	0.3664	0.3509	0.4541	0.3488	0.3572	0.3637	0.3336	0.4684	0.4319	0.5229	0.5257	0.6114	0.5665	0.4743	0.4446	0.3628	0.3728	0.5055	0.611	0.7916	0.8847	0.9061	0.8635	0.5733	0.676	0.4144	0.3212	0.3043	0.2428	0.1648	0.1789	0.3191
87	-0.06007	-0.09621	-0.1169	-0.03372	-0.06007	-0.08132	-0.03953	-0.06664	-0.1462	-0.05745	-0.03448	-0.005198	0.03759	0.06349	0.141	0.2599	0.2707	0.2795	0.247	0.3613	0.2905	0.2832	0.3699	0.299	0.3411	0.299	0.3869	0.4182	0.5485	0.5062	0.4423	0.4141	0.3607	0.4365	0.6169	0.6955	0.8165	0.8201	0.7716	0.8047	0.492	0.5505	0.3519	0.225	0.243	0.181	0.1187	0.1332	0.1521
88	0.03318	-0.01237	-0.02868	0.002981	-0.01067	-0.0698	-0.06292	0.03688	-0.03438	0.02672	0.0582	0.07561	0.08558	0.1538	0.2602	0.3479	0.3166	0.3084	0.2441	0.3404	0.2248	0.1944	0.1976	0.1531	0.1395	0.1861	0.268	0.3532	0.5375	0.5617	0.5661	0.5743	0.5553	0.6435	0.8254	0.8211	0.7937	0.6655	0.5244	0.514	0.3007	0.3186	0.1512	0.06088	0.1293	0.1473	0.05816	0.03709	0.03503
89	0.02337	-0.0006353	-0.009785	-0.02066	-0.02761	-0.0969	-0.09641	0.03987	-0.05713	-0.002839	0.01205	0.04438	0.06132	0.1216	0.2507	0.3575	0.3589	0.3861	0.3256	0.4114	0.339	0.2908	0.3059	0.2667	0.1893	0.2419	0.3018	0.3828	0.5706	0.5466	0.5718	0.5435	0.5517	0.6863	0.8251	0.826	0.7222	0.6376	0.4773	0.4941	0.2856	0.3208	0.1871	0.05966	0.141	0.1348	0.03776	0.03179	-0.01031
90	0.0673	0.06098	0.05364	-0.01619	-0.00456	-0.1177	-0.1383	0.02002	-0.07287	-0.02877	0.007537	0.0835	0.09839	0.1557	0.3403	0.4596	0.4403	0.4557	0.3457	0.4036	0.3233	0.246	0.261	0.2598	0.129	0.2022	0.2398	0.3424	0.5599	0.5921	0.6723	0.6661	0.7053	0.849	0.9281	0.8648	0.689	0.5722	0.3873	0.3834	0.2272	0.2224	0.1214	0.001384	0.0976	0.1272	0.04305	0.03631	-0.03283
91	0.08171	0.08357	0.06953	-0.02668	0.01588	-0.1028	-0.1208	0.04624	-0.05347	-0.004646	0.03793	0.1676	0.1658	0.2256	0.4374	0.545	0.5405	0.5925	0.4905	0.5038	0.4402	0.3435	0.3183	0.3453	0.1861	0.2909	0.2848	0.3791	0.5769	0.587	0.7144	0.6602	0.7279	0.8923	0.8577	0.8	0.5384	0.4717	0.2738	0.2463	0.1984	0.2087	0.1456	0.02143	0.1096	0.1389	0.07131	0.07918	-0.02303
92	0.04629	0.05812	0.02739	-0.0583	-0.014	-0.1136	-0.1305	0.03357	-0.06344	-0.01098	0.02038	0.2143	0.2079	0.2359	0.4577	0.5666	0.5593	0.616	0.496	0.4883	0.4087	0.3082	0.2812	0.3108	0.1811	0.2754	0.2612	0.35	0.5427	0.5494	0.7092	0.6483	0.7321	0.88	0.781	0.7152	0.4273	0.4012	0.2163	0.1683	0.1573	0.1676	0.1015	0.001905	0.09644	0.122	0.06788	0.07503	-0.03371
93	0.06106	0.09688	0.04394	-0.04649	0.02651	-0.04793	-0.05619	0.09002	-0.003045	0.05371	0.09305	0.301	0.2893	0.3042	0.5157	0.6088	0.5932	0.6319	0.5107	0.4754	0.3937	0.2864	0.2434	0.2928	0.1629	0.2722	0.2555	0.3548	0.5386	0.5767	0.7308	0.6742	0.7525	0.8734	0.7361	0.6861	0.4062	0.3663	0.1735	0.104	0.1355	0.1405	0.08884	0.006542	0.08044	0.09034	0.0603	0.09492	-0.01658
94	0.07986	0.1233	0.06694	-0.008758	0.02456	-0.009385	-0.03634	0.11	0.0368	0.1053	0.1764	0.3742	0.3797	0.3954	0.6119	0.7162	0.6611	0.646	0.4743	0.4368	0.2957	0.1885	0.1386	0.214	0.07672	0.2131	0.2217	0.3552	0.5588	0.691	0.8474	0.8466	0.9143	0.9604	0.8349	0.7507	0.4946	0.396	0.1996	0.0987	0.1039	0.07096	-0.02564	-0.09207	0.01847	0.04136	0.002529	0.01506	-0.05601
95	0.07519	0.1186	0.05432	0.03936	0.005124	0.07916	0.07002	0.2182	0.16	0.2574	0.3512	0.5581	0.5384	0.5845	0.8291	0.866	0.7687	0.7082	0.533	0.4533	0.2359	0.1271	0.0609	0.1859	0.1124	0.272	0.3061	0.4486	0.599	0.7742	0.8992	0.8606	0.8596	0.813	0.6975	0.6853	0.5084	0.4113	0.2385	0.1222	0.1947	0.1223	-0.02483	-0.05391	0.0504	0.001423	0.07563	0.1034	-0.01263
96	0.09193	0.1531	0.07642	0.1021	0.01774	0.1687	0.1504	0.3183	0.2524	0.3358	0.4353	0.6332	0.5952	0.6473	0.8797	0.8596	0.7386	0.6658	0.5059	0.3971	0.1769	0.07713	0.0113	0.1563	0.08701	0.2483	0.2729	0.414	0.5276	0.7069	0.818	0.7994	0.7858	0.6976	0.5742	0.5618	0.4042	0.3067	0.15	0.02586	0.1733	0.06739	-0.04245	-0.04928	0.06273	0.01456	0.1274	0.1479	-0.001713
97	0.1257	0.1776	0.09323	0.1886	0.1208	0.2767	0.2656	0.3876	0.3678	0.4626	0.5715	0.732	0.6836	0.7581	0.9435	0.8786	0.7497	0.6507	0.5118	0.4121	0.209	0.09825	0.03727	0.18	0.1491	0.2958	0.3332	0.4858	0.5658	0.7434	0.8167	0.8095	0.7594	0.6448	0.5623	0.5795	0.4722	0.3439	0.1811	0.02736	0.192	0.1095	-0.03685	-0.04247	0.07861	0.08686	0.1434	0.1145	0.03203
98	0.07052	0.1276	0.05199	0.1591	0.09525	0.2183	0.2228	0.3247	0.3179	0.4183	0.5006	0.7073	0.6976	0.6632	0.8375	0.8779	0.7343	0.6182	0.4171	0.3296	0.1277	0.004121	0.002153	0.1551	0.08033	0.1827	0.2516	0.4186	0.5526	0.7586	0.8384	0.9088	0.8696	0.7233	0.658	0.6173	0.5106	0.4146	0.2551	0.1189	0.2029	0.09235	-0.07294	-0.07096	0.07459	0.08369	0.1216	0.09404	0.01733
99	0.06078	0.1268	0.03822	0.2078	0.05927	0.2721	0.324	0.4652	0.3709	0.465	0.4655	0.7548	0.7065	0.5754	0.5938	0.5979	0.4915	0.4598	0.3923	0.31	0.1792	0.1095	0.08407	0.02017	0.06409	0.1799	0.1959	0.2762	0.2908	0.4236	0.5129	0.5351	0.5252	0.3987	0.2799	0.2471	0.1683	0.1488	0.05012	-0.01998	0.01526	0.07418	-0.001952	0.03039	-0.02382	-0.08666	-0.0009929	0.06224	0.04963
100	-0.04916	0.0378	-0.03385	0.1412	0.01925	0.2363	0.2693	0.4221	0.2842	0.394	0.3885	0.7015	0.6531	0.4981	0.5248	0.5392	0.4314	0.385	0.3095	0.2333	0.1103	0.08034	0.04753	-0.03294	0.04221	0.1154	0.1485	0.2218	0.2568	0.4041	0.4765	0.5318	0.5234	0.3902	0.2896	0.247	0.1898	0.1873	0.09528	0.04682	0.06363	0.1067	0.02846	0.09198	0.01039	-0.07731	0.03194	0.1214	0.08153
101	-0.101	-0.0281	-0.05805	0.09843	0.01905	0.1986	0.3127	0.2699	0.2092	0.3678	0.3788	0.6432	0.5845	0.4705	0.4721	0.505	0.4356	0.3775	0.3225	0.2869	0.1855	0.153	0.1255	0.02759	0.1765	0.2072	0.2547	0.3077	0.328	0.4628	0.4442	0.4686	0.4096	0.2791	0.2262	0.244	0.3362	0.3328	0.2706	0.1987	0.1616	0.263	0.1234	0.1331	0.06042	0.007849	0.0355	0.03482	0.1126
102	-0.1833	-0.09354	-0.1001	0.06642	0.005963	0.1832	0.3311	0.2299	0.1595	0.336	0.3339	0.5581	0.4882	0.3964	0.3636	0.3909	0.3188	0.2487	0.2298	0.2104	0.1219	0.1235	0.09815	-0.009209	0.1906	0.1773	0.2296	0.2676	0.2842	0.4189	0.3519	0.3741	0.297	0.1649	0.1585	0.2061	0.3662	0.3497	0.3135	0.2342	0.1978	0.2812	0.1054	0.1296	0.08065	0.04864	0.0458	0.009747	0.1125
103	-0.1582	-0.07091	-0.09055	0.09009	0.01522	0.2042	0.3436	0.223	0.1813	0.3213	0.3179	0.4572	0.3705	0.3452	0.2815	0.2597	0.2061	0.1547	0.1865	0.1887	0.1152	0.1369	0.0826	-0.03056	0.1843	0.1871	0.2304	0.2479	0.2546	0.3681	0.2584	0.255	0.1644	0.04793	0.084	0.1752	0.3938	0.3544	0.3576	0.2893	0.2029	0.2981	0.1196	0.1029	0.05059	0.02234	0.02757	-0.01651	0.0636
104	-0.2428	-0.1467	-0.1221	0.07809	0.02777	0.1945	0.3323	0.2309	0.1288	0.2664	0.2355	0.3765	0.3069	0.2675	0.1702	0.1644	0.1196	0.0651	0.1079	0.1064	0.05335	0.0971	0.04925	-0.06728	0.1192	0.1109	0.1454	0.1534	0.1622	0.2816	0.1623	0.1723	0.09055	-0.02049	0.01877	0.09405	0.2943	0.2818	0.2958	0.2398	0.1621	0.2237	0.06541	0.03779	-0.0003076	0.004676	-0.002364	-0.04299	0.01701
105	-0.1401	-0.08064	-0.03999	0.06504	0.1174	0.1469	0.2501	0.1301	0.01398	0.1521	0.1099	0.2459	0.1916	0.1403	0.04358	0.03844	0.03313	-0.008783	0.04299	0.04641	0.004939	0.05363	-0.01077	-0.1131	0.04222	0.05634	0.08627	0.07665	0.07425	0.1745	0.05691	0.04749	-0.02695	-0.1078	-0.06028	0.01169	0.1876	0.1973	0.2326	0.1724	0.1138	0.1561	0.002477	-0.01056	-0.0669	-0.02204	-0.03625	-0.0548	0.01485
106	-0.07593	-0.009118	0.08345	0.2779	0.1761	0.1936	0.2289	0.267	0.06941	0.1436	0.0638	0.1774	0.1323	0.09378	0.03373	0.01477	0.0009822	-0.03438	0.01516	-0.01608	-0.03094	-0.01447	-0.009682	-0.09668	-0.01024	-0.007966	-0.0132	-0.001668	-0.008461	0.09199	0.01054	-0.01153	-0.06388	-0.116	-0.08363	-0.05106	0.02945	0.02193	0.02541	0.004192	-0.01758	-0.006174	-0.07807	-0.05573	-0.125	-0.08393	-0.08012	-0.06361	-0.02525
107	-0.07084	-0.007431	0.08494	0.2707	0.188	0.1595	0.1788	0.2109	0.03987	0.1067	0.03163	0.1191	0.08372	0.05486	0.01253	-0.004954	-0.01343	-0.04318	-0.002281	-0.04229	-0.06288	-0.04371	-0.04606	-0.1185	-0.04458	-0.03642	-0.04546	-0.03854	-0.0413	0.05835	-0.01018	-0.04452	-0.09068	-0.1334	-0.105	-0.08076	-0.02229	-0.02866	-0.01456	-0.03609	-0.04019	-0.05235	-0.1279	-0.1001	-0.1443	-0.09883	-0.08987	-0.08293	-0.05922
108	-0.09288	-0.02402	0.06028	0.2602	0.2056	0.1477	0.1827	0.1657	0.00497	0.07969	-0.0008817	0.07759	0.05697	0.02813	-0.03438	-0.0357	-0.02135	-0.04571	-0.0004938	-0.0438	-0.07223	-0.04238	-0.06024	-0.1065	-0.01467	-0.02702	-0.0306	-0.039	-0.05193	0.04311	-0.03536	-0.08979	-0.1364	-0.1696	-0.1468	-0.1074	-0.05188	-0.02313	0.02057	0.001536	-0.01315	-0.03445	-0.1225	-0.09651	-0.122	-0.07274	-0.07504	-0.07664	-0.05078
109	0.005632	0.06427	0.1838	0.3286	0.348	0.1905	0.1919	0.1491	0.01576	0.06854	-0.01765	0.008719	-0.005489	-0.04663	-0.08217	-0.06822	-0.05342	-0.08923	-0.06785	-0.1179	-0.1417	-0.1209	-0.06518	-0.09619	-0.04506	-0.0814	-0.0916	-0.1064	-0.1209	-0.01156	-0.07442	-0.1221	-0.1645	-0.1846	-0.1519	-0.1278	-0.09705	-0.09642	-0.06409	-0.05986	-0.03068	-0.1084	-0.1613	-0.1405	-0.1419	-0.07596	-0.07536	-0.09028	-0.1036
110	0.05764	0.1104	0.2296	0.3571	0.334	0.2464	0.2505	0.2272	0.08714	0.1418	0.05718	0.108	0.082	0.02736	-0.03683	-0.05138	-0.04306	-0.08662	-0.04856	-0.1028	-0.1159	-0.1075	-0.04905	-0.09805	-0.03372	-0.05108	-0.05752	-0.06556	-0.09448	0.006273	-0.07868	-0.1126	-0.1669	-0.2083	-0.1767	-0.1365	-0.07325	-0.08478	-0.07041	-0.07306	-0.04764	-0.08551	-0.1274	-0.1094	-0.1461	-0.09501	-0.08996	-0.08987	-0.08923
111	0.07412	0.1144	0.2433	0.3235	0.3337	0.2498	0.2561	0.1909	0.0732	0.1443	0.0908	0.1117	0.07289	0.01707	-0.08077	-0.08494	-0.09178	-0.1477	-0.1007	-0.1383	-0.1466	-0.129	-0.03402	-0.09375	0.008714	-0.05276	-0.03123	-0.05249	-0.098	-0.003165	-0.112	-0.1182	-0.187	-0.2353	-0.1856	-0.1347	-0.03334	-0.02514	0.009336	0.01196	-0.01745	-0.04706	-0.06176	-0.0484	-0.09852	-0.07714	-0.06812	-0.04887	-0.04637
112	0.07821	0.1406	0.1704	0.4452	0.4183	0.5206	0.6695	0.5082	0.3774	0.4747	0.4013	0.4355	0.4031	0.361	0.1983	0.2146	0.2274	0.154	0.2116	0.1652	0.1254	0.09901	0.163	0.1195	0.2331	0.2412	0.2684	0.2755	0.2109	0.3118	0.1568	0.1178	0.01255	-0.06192	-0.0148	0.09738	0.2394	0.2494	0.237	0.1969	0.1542	0.2042	0.1622	0.09385	0.04785	0.05892	0.02537	0.009569	0.04715
113	0.1086	0.1817	0.1703	0.5015	0.4674	0.6073	0.7791	0.6256	0.5025	0.6015	0.5115	0.5225	0.5044	0.4801	0.2919	0.2919	0.3221	0.2556	0.3082	0.2489	0.1855	0.1471	0.1956	0.1363	0.2712	0.3109	0.3484	0.3775	0.2902	0.3503	0.208	0.1476	0.04511	-0.01725	0.00791	0.1303	0.2272	0.2569	0.2195	0.1627	0.1456	0.2365	0.1883	0.1213	0.07606	0.09763	0.06908	0.04154	0.05926
114	0.1279	0.1904	0.1488	0.4657	0.4689	0.6141	0.7813	0.6087	0.5329	0.6579	0.5629	0.573	0.5813	0.5743	0.3617	0.3649	0.4128	0.3472	0.3968	0.3466	0.2485	0.1639	0.1706	0.1361	0.2953	0.3916	0.4463	0.4842	0.3875	0.4304	0.2827	0.2234	0.1162	0.05433	0.08957	0.2086	0.2942	0.3342	0.2891	0.1835	0.1112	0.254	0.1574	0.05942	0.02988	0.07187	0.0283	-0.01156	0.01224
115	0.08089	0.1294	0.07184	0.3627	0.4235	0.6484	0.8028	0.6315	0.641	0.8104	0.7221	0.7407	0.7612	0.7814	0.5518	0.5165	0.587	0.5159	0.5444	0.4889	0.3537	0.2322	0.1373	0.1623	0.3619	0.516	0.6042	0.6694	0.5461	0.5407	0.3944	0.3345	0.217	0.1149	0.1525	0.2935	0.3708	0.4096	0.34	0.1639	0.1404	0.3336	0.1487	0.06084	0.07169	0.131	0.03521	-0.04413	0.04741
116	0.1207	0.1529	0.07931	0.3321	0.4177	0.529	0.6401	0.4557	0.4954	0.6557	0.5749	0.6025	0.6605	0.6929	0.4906	0.4673	0.5917	0.5383	0.5745	0.5239	0.4006	0.2628	0.192	0.2419	0.415	0.5836	0.6911	0.7337	0.568	0.5038	0.3547	0.2699	0.1568	0.06909	0.1116	0.276	0.3466	0.433	0.4102	0.2581	0.2006	0.396	0.1941	0.1076	0.1076	0.1599	0.04927	-0.01291	0.09462
117	0.1315	0.1417	0.05321	0.2377	0.2792	0.426	0.5587	0.4025	0.4279	0.6039	0.5977	0.6296	0.6848	0.7755	0.6191	0.5872	0.7119	0.7067	0.776	0.7313	0.5964	0.4542	0.3327	0.389	0.5306	0.7629	0.8475	0.8908	0.7336	0.6285	0.4959	0.3616	0.2543	0.211	0.2387	0.428	0.4603	0.5429	0.4874	0.3107	0.2701	0.5058	0.2709	0.1713	0.1583	0.1885	0.0751	0.03367	0.1807
118	0.1419	0.1207	0.01992	0.1322	0.167	0.3308	0.4715	0.3125	0.3209	0.4895	0.5024	0.5169	0.5521	0.7095	0.5707	0.5085	0.6404	0.7041	0.8503	0.8089	0.6829	0.562	0.3944	0.4648	0.6009	0.86	0.8891	0.8823	0.7102	0.5518	0.4348	0.2482	0.1546	0.1653	0.1808	0.3908	0.404	0.4892	0.4572	0.2735	0.3048	0.5322	0.3318	0.2155	0.2128	0.2286	0.1259	0.08753	0.2285
119	0.1063	0.08341	-0.01427	0.05262	0.07928	0.2448	0.3987	0.261	0.247	0.4296	0.455	0.5309	0.5553	0.7028	0.6198	0.5782	0.7054	0.8021	0.9464	0.8998	0.7627	0.639	0.4502	0.5195	0.6264	0.9121	0.9101	0.8962	0.7617	0.5889	0.5094	0.3021	0.2276	0.2562	0.2369	0.4366	0.4062	0.5026	0.4535	0.261	0.3454	0.5509	0.3465	0.2339	0.2433	0.2452	0.1606	0.1286	0.2494
120	0.1069	0.09952	-0.0008435	0.06727	0.09002	0.2419	0.3941	0.3018	0.2871	0.4777	0.4996	0.6339	0.6625	0.7631	0.7255	0.7232	0.8289	0.8973	0.9751	0.9006	0.732	0.5878	0.3975	0.4809	0.5578	0.8511	0.867	0.8963	0.8183	0.6953	0.6402	0.4578	0.3885	0.3895	0.3439	0.5168	0.4462	0.5299	0.4384	0.2512	0.3439	0.51	0.3085	0.2033	0.2248	0.2176	0.1574	0.1383	0.2105
121	0.1246	0.1284	0.0289	0.09816	0.1296	0.2881	0.4484	0.3335	0.3254	0.5189	0.5453	0.6324	0.6532	0.7991	0.7355	0.699	0.8007	0.8512	0.9272	0.8355	0.6597	0.5235	0.3157	0.4127	0.4887	0.799	0.8085	0.8449	0.7486	0.6648	0.5941	0.4125	0.3364	0.3268	0.2813	0.4485	0.4026	0.442	0.3548	0.1507	0.259	0.4264	0.2683	0.1473	0.1654	0.1644	0.1131	0.08522	0.1558
122	0.1202	0.1466	0.05034	0.237	0.2746	0.4469	0.5956	0.4605	0.4739	0.6586	0.6767	0.707	0.7343	0.8799	0.7277	0.6492	0.7395	0.729	0.7844	0.7153	0.5466	0.4139	0.2456	0.3043	0.4477	0.7175	0.7689	0.8329	0.6967	0.6451	0.5346	0.4032	0.3011	0.2438	0.2407	0.4061	0.4327	0.4439	0.3637	0.1463	0.1658	0.3966	0.203	0.09822	0.08964	0.1169	0.03055	-0.01566	0.1228
123	0.1281	0.1563	0.09335	0.3165	0.3505	0.5386	0.673	0.4928	0.5117	0.6619	0.6284	0.575	0.5853	0.7654	0.5772	0.4767	0.5768	0.5678	0.6593	0.6008	0.4738	0.3673	0.2251	0.2814	0.4383	0.648	0.6807	0.7175	0.5557	0.4949	0.3665	0.2331	0.1272	0.08106	0.1008	0.2821	0.3264	0.3302	0.2785	0.09553	0.1319	0.3485	0.2219	0.1069	0.09553	0.1209	0.045	-0.008112	0.09533
124	0.09938	0.1368	0.07374	0.4054	0.4511	0.6721	0.8064	0.6024	0.6377	0.7628	0.6945	0.5946	0.6074	0.7342	0.498	0.4135	0.4942	0.4493	0.507	0.4467	0.3224	0.2294	0.1168	0.1597	0.3297	0.4998	0.5468	0.5953	0.4458	0.4247	0.2919	0.1982	0.08877	0.01472	0.03996	0.191	0.2503	0.2581	0.2155	0.03396	0.03263	0.2441	0.1152	0.0243	0.0127	0.05926	-0.02406	-0.082	0.02148
125	0.1053	0.1632	0.08755	0.4487	0.495	0.7347	0.8685	0.6574	0.6983	0.8184	0.7219	0.6389	0.6581	0.7067	0.4531	0.3984	0.4701	0.4057	0.4509	0.3941	0.289	0.1958	0.1144	0.1361	0.3181	0.4499	0.503	0.552	0.4115	0.4067	0.2668	0.1992	0.08959	-0.004157	0.02192	0.1558	0.2262	0.2589	0.2112	0.03677	0.04589	0.2407	0.1141	0.04195	0.03413	0.09179	-0.0004475	-0.06582	0.03228
126	0.1076	0.1628	0.07196	0.4713	0.5613	0.6516	0.7913	0.6158	0.6217	0.7072	0.5937	0.5174	0.5576	0.5701	0.3306	0.3114	0.392	0.3148	0.3513	0.2998	0.214	0.102	0.06425	0.08199	0.2396	0.356	0.431	0.4793	0.349	0.3633	0.2192	0.1687	0.05896	-0.01434	0.04413	0.1584	0.2293	0.263	0.2169	0.09109	0.02799	0.1958	0.09684	0.01141	-0.02263	0.06246	-0.02844	-0.08212	-0.02766
127	0.2243	0.2859	0.2729	0.5771	0.6004	0.7047	0.8071	0.6578	0.5527	0.6316	0.5197	0.4614	0.4686	0.4707	0.2542	0.2132	0.26	0.1923	0.2618	0.1945	0.1204	0.08123	0.08726	0.04898	0.1963	0.2654	0.3027	0.333	0.2193	0.2668	0.128	0.05689	-0.04329	-0.09235	-0.05493	0.06062	0.1224	0.1591	0.1372	0.06002	0.05156	0.1382	0.1079	0.02542	-0.03956	0.02517	-0.01569	-0.03521	-0.008622
128	0.1399	0.1889	0.2534	0.3831	0.4468	0.3665	0.3998	0.2725	0.1737	0.2677	0.2093	0.2136	0.1816	0.154	0.01039	0.001698	0.0143	-0.04936	-0.001444	-0.04567	-0.08939	-0.08568	-0.04307	-0.07391	0.07081	0.03109	0.07521	0.0667	-0.002698	0.08183	-0.04259	-0.06724	-0.1514	-0.1904	-0.1393	-0.06407	0.02752	0.06816	0.09649	0.0697	0.03843	0.03847	0.06061	0.01476	-0.05257	-0.02765	-0.002159	0.01846	-0.007504
129	0.08225	0.1278	0.2186	0.3441	0.3658	0.2836	0.287	0.2212	0.09524	0.1761	0.1234	0.1337	0.0915	0.06066	-0.05157	-0.05555	-0.05421	-0.1099	-0.07128	-0.1042	-0.1255	-0.1033	-0.05399	-0.09177	0.02321	-0.04209	-0.01506	-0.03093	-0.06938	0.03127	-0.06892	-0.09026	-0.157	-0.1886	-0.1372	-0.08697	-0.01744	0.01307	0.04977	0.03966	-0.005669	-0.02591	-0.03936	-0.06027	-0.09342	-0.06919	-0.05397	-0.03449	-0.04733
130	-0.08461	-0.01722	0.09208	0.2835	0.246	0.2095	0.267	0.2224	0.0342	0.1143	0.0399	0.09924	0.05518	0.02769	-0.07728	-0.0645	-0.05853	-0.08951	-0.02994	-0.06037	-0.06858	-0.03157	-0.004149	-0.04763	0.07779	-0.01143	-0.00399	-0.02523	-0.05641	0.03442	-0.06981	-0.1033	-0.1595	-0.1843	-0.1422	-0.1	-0.02082	0.033	0.09317	0.08252	0.05497	0.04263	-0.001248	0.005513	-0.02579	0.01141	0.009646	0.01707	0.03295
131	-0.06294	0.004543	0.09889	0.3105	0.2882	0.2235	0.2781	0.2221	0.04309	0.1074	0.03304	0.07268	0.05276	0.0136	-0.07588	-0.01608	-0.01933	-0.05372	-0.02028	-0.04565	-0.05428	-0.009274	0.04188	0.01051	0.08038	-0.01958	-0.01273	-0.03294	-0.04356	0.0646	-0.0168	-0.03955	-0.08452	-0.1043	-0.06128	-0.04733	-0.005948	0.06702	0.1271	0.1211	0.09662	0.04724	0.01712	-0.01638	0.00609	0.05417	0.03323	0.01762	0.01198
132	-0.14	-0.1112	-0.03967	0.131	0.1232	0.00744	0.07616	0.04033	-0.09959	0.01093	-0.03879	0.0277	0.03127	0.05695	0.04153	0.07551	0.08435	0.08023	0.1051	0.05674	0.00643	0.03774	-0.01139	-4.235e-05	0.0359	0.04951	0.04193	0.02341	0.01517	0.1144	0.07698	0.006181	-0.02721	-0.05824	-0.03846	-0.01861	-0.009141	0.04096	0.09484	0.07942	0.08132	0.02032	-0.08197	-0.1147	-0.04455	-0.01174	-0.01124	-0.0623	-0.07462
133	-0.08715	-0.04581	0.003177	0.1735	0.1204	0.0429	0.1023	0.05906	-0.07742	0.02474	0.01921	0.059	0.06546	0.1194	0.07982	0.1084	0.1111	0.09689	0.1325	0.1006	0.0416	0.09017	0.02388	0.03629	0.06588	0.09634	0.09546	0.0785	0.0728	0.1834	0.1249	0.06869	0.02736	-0.008168	0.02686	0.0469	0.07725	0.1185	0.1828	0.1388	0.1166	0.07077	-0.04135	-0.08493	-0.01799	0.02075	0.002106	-0.04272	-0.01238
134	-0.1027	-0.05779	0.004036	0.2135	0.1217	0.1135	0.1736	0.1376	-0.008655	0.08721	0.06511	0.1147	0.1151	0.1279	0.01621	0.0451	0.05551	0.05079	0.1212	0.1084	0.06566	0.1191	0.07498	0.01518	0.1414	0.1263	0.1315	0.09897	0.07151	0.1517	0.06012	0.01335	-0.03571	-0.07589	-0.04132	0.0002174	0.08058	0.1599	0.2407	0.2015	0.1149	0.1595	0.05058	0.006837	0.01076	0.01347	-0.01195	-0.03126	0.02731
135	0.009458	0.05444	0.08126	0.2395	0.1666	0.1332	0.1926	0.1345	-0.004789	0.09563	0.1071	0.1395	0.1746	0.1799	0.07703	0.1478	0.1687	0.1648	0.2077	0.1906	0.1405	0.1692	0.1615	0.1386	0.205	0.2037	0.2243	0.2031	0.1656	0.2412	0.1516	0.1103	0.06061	0.03222	0.07985	0.109	0.1611	0.2521	0.3271	0.2721	0.1669	0.222	0.1191	0.05072	0.06319	0.07338	0.02453	0.01863	0.1034
136	0.03262	0.08188	0.1172	0.3201	0.2689	0.2393	0.3146	0.222	0.0904	0.1751	0.1499	0.1365	0.1779	0.1528	0.01318	0.1027	0.135	0.1059	0.132	0.1122	0.08878	0.1149	0.1657	0.1479	0.2132	0.1597	0.1923	0.1736	0.1176	0.1894	0.082	0.06389	0.006784	-0.02396	0.03729	0.06533	0.142	0.2398	0.3183	0.2917	0.173	0.2283	0.1692	0.09147	0.08237	0.08357	0.03828	0.04645	0.1044
137	0.03647	0.07453	0.1254	0.3084	0.2961	0.3149	0.421	0.3296	0.2047	0.2704	0.2247	0.1667	0.1961	0.2082	0.02491	0.07071	0.15	0.1252	0.1775	0.1429	0.09734	0.06643	0.07514	0.09481	0.144	0.2005	0.2371	0.2181	0.1169	0.1639	0.03645	-0.01226	-0.07438	-0.1042	-0.04294	0.02256	0.0873	0.1509	0.2103	0.1815	0.04045	0.1286	0.08446	-0.03583	-0.06413	-0.04773	-0.09208	-0.08166	-0.01579
138	0.003531	0.04615	0.06301	0.2077	0.3299	0.2894	0.4617	0.2863	0.2316	0.3125	0.2582	0.1848	0.2317	0.2598	0.08087	0.1344	0.2648	0.2227	0.2581	0.2168	0.1609	0.06114	0.05923	0.1106	0.1524	0.2861	0.3444	0.3288	0.1971	0.225	0.08199	0.01478	-0.06003	-0.09823	-0.04558	0.04942	0.1208	0.1706	0.2037	0.1487	0.01915	0.1168	0.05897	-0.06724	-0.09914	-0.05282	-0.0938	-0.1157	-0.06101
139	-0.02229	0.02516	-0.005258	0.1214	0.2903	0.2517	0.4266	0.2291	0.2264	0.2946	0.2446	0.136	0.1922	0.2426	0.1172	0.1628	0.3	0.2283	0.2031	0.1388	0.08609	-0.02462	-0.05035	0.1249	0.08786	0.2354	0.3083	0.3207	0.2117	0.2358	0.08878	0.03322	-0.0491	-0.1078	-0.05424	0.04494	0.1151	0.1509	0.1693	0.09673	0.0177	0.0671	-0.01815	-0.1173	-0.07583	-0.0168	-0.06823	-0.1153	-0.07716
140	-0.0244	-0.01427	-0.03123	0.05916	0.1915	0.2165	0.375	0.201	0.2211	0.2888	0.2388	0.1298	0.1831	0.2458	0.122	0.1491	0.284	0.2352	0.2317	0.1703	0.1177	0.01416	-0.0388	0.1437	0.128	0.2825	0.3541	0.3485	0.2295	0.2112	0.06082	-0.007492	-0.09358	-0.1539	-0.09807	0.02189	0.09024	0.1579	0.1901	0.1324	0.06762	0.1269	0.01796	-0.09352	-0.03734	-0.00381	-0.04302	-0.09335	-0.07794
141	0.0397	0.01092	-0.02492	-0.05336	0.05591	0.05863	0.2122	0.0707	0.1039	0.1664	0.1544	0.08145	0.1175	0.1992	0.09651	0.1039	0.2315	0.2119	0.2218	0.1724	0.1069	0.01728	-0.09437	0.08253	0.1191	0.2608	0.3309	0.3374	0.248	0.1876	0.02945	-0.02262	-0.08796	-0.1246	-0.05568	0.04083	0.1328	0.2023	0.221	0.1753	0.04801	0.1488	0.03595	-0.09617	-0.01288	-0.03626	-0.07546	-0.1087	-0.09756
142	0.02415	-0.02458	-0.08782	0.03065	0.1189	0.2212	0.3771	0.1932	0.1867	0.288	0.2499	0.1868	0.2175	0.2819	0.09007	0.06232	0.1839	0.2118	0.3661	0.354	0.2943	0.2345	0.155	0.2152	0.3711	0.509	0.5524	0.4801	0.2571	0.1603	0.001679	-0.09873	-0.1914	-0.2412	-0.1733	-0.006647	0.1279	0.2156	0.2893	0.1869	0.1437	0.3177	0.1544	0.08228	0.08565	0.09591	0.01374	-0.03731	0.08767
143	0.06957	0.0199	-0.07657	0.04247	0.08519	0.2405	0.3628	0.1681	0.1838	0.3349	0.3551	0.3556	0.4174	0.5322	0.3705	0.334	0.4917	0.5847	0.758	0.7624	0.6726	0.5847	0.4691	0.5187	0.6862	0.883	0.9197	0.8488	0.6467	0.4135	0.2861	0.1007	0.008412	0.03785	0.08193	0.3009	0.3571	0.5391	0.587	0.4248	0.3811	0.6273	0.3689	0.2875	0.2683	0.2798	0.1553	0.1252	0.3243
144	0.1177	0.08014	-0.02394	0.1374	0.1816	0.3109	0.4214	0.2349	0.2679	0.4184	0.4199	0.4243	0.4984	0.579	0.4068	0.3854	0.5394	0.5817	0.7121	0.6965	0.5974	0.4902	0.396	0.4569	0.6235	0.8095	0.8841	0.8497	0.651	0.4688	0.3211	0.1685	0.0637	0.05404	0.1011	0.3121	0.3788	0.5517	0.5844	0.4361	0.3676	0.5959	0.3467	0.2583	0.2399	0.2694	0.1468	0.1117	0.278
145	0.05907	0.02062	-0.07821	0.07915	0.1147	0.2388	0.3523	0.1714	0.178	0.3257	0.3279	0.3655	0.454	0.4846	0.3328	0.3649	0.5074	0.5613	0.6707	0.6901	0.5879	0.5167	0.4508	0.4753	0.6875	0.7831	0.8792	0.8325	0.6793	0.4795	0.3308	0.1992	0.09745	0.1068	0.1788	0.3731	0.4694	0.6982	0.7591	0.6358	0.5016	0.7345	0.4516	0.3728	0.3308	0.3261	0.217	0.2076	0.3709
146	0.07449	0.06078	-0.03101	0.1497	0.175	0.2889	0.4097	0.2355	0.2274	0.4015	0.4157	0.4984	0.5656	0.6031	0.5009	0.5501	0.6609	0.6873	0.7451	0.7684	0.6298	0.543	0.4618	0.4335	0.6178	0.775	0.8947	0.9164	0.8232	0.6697	0.5248	0.4071	0.2979	0.2859	0.3496	0.5374	0.6358	0.8112	0.7962	0.6307	0.4667	0.7224	0.3965	0.3013	0.2723	0.2706	0.1463	0.1211	0.2965
147	0.1456	0.1477	0.07393	0.2883	0.3406	0.4645	0.593	0.4143	0.4175	0.6009	0.5611	0.6462	0.6973	0.7014	0.5469	0.5668	0.6692	0.6391	0.6938	0.6646	0.524	0.4008	0.3081	0.3191	0.5098	0.6919	0.8079	0.8424	0.7064	0.6428	0.4903	0.3911	0.2737	0.1949	0.2389	0.4138	0.4993	0.6269	0.5896	0.4208	0.32	0.5382	0.2775	0.1873	0.1649	0.1881	0.07836	0.03639	0.1697
148	0.05477	0.07291	0.03247	0.2558	0.3216	0.4745	0.6261	0.4513	0.4199	0.6158	0.5409	0.6751	0.6766	0.6456	0.515	0.5493	0.5883	0.5317	0.5567	0.5345	0.3608	0.2664	0.1657	0.1255	0.3751	0.5199	0.625	0.6669	0.6016	0.6355	0.4904	0.4279	0.3057	0.1896	0.2429	0.3857	0.5261	0.5825	0.5266	0.3491	0.2525	0.4316	0.1861	0.1049	0.09819	0.1135	0.03228	-0.03756	0.07281
149	0.04646	0.1031	0.0965	0.3178	0.3597	0.5358	0.6969	0.536	0.4351	0.5939	0.5093	0.6214	0.608	0.5761	0.4144	0.4266	0.4451	0.3849	0.4345	0.3933	0.2548	0.1925	0.1264	0.09166	0.3189	0.4186	0.4829	0.5053	0.4423	0.5157	0.357	0.3066	0.1886	0.08198	0.1282	0.2572	0.4052	0.4428	0.4027	0.2635	0.1956	0.3274	0.1645	0.05957	0.05336	0.07695	0.02791	-0.0373	0.006434
150	-0.01598	0.06405	0.07351	0.3065	0.2797	0.4554	0.6237	0.5125	0.3866	0.5259	0.4725	0.6076	0.5492	0.487	0.3638	0.3653	0.3433	0.2729	0.3032	0.2631	0.1735	0.1514	0.1543	0.06684	0.2683	0.2848	0.3393	0.3697	0.3371	0.4383	0.2979	0.2732	0.16	0.05171	0.08392	0.1999	0.3624	0.3699	0.3236	0.252	0.2037	0.3043	0.1787	0.1277	0.08895	0.08333	0.07006	0.02181	0.05691
151	0.00858	0.08085	0.09401	0.3177	0.2681	0.4484	0.5277	0.4713	0.3872	0.5123	0.4883	0.6582	0.6136	0.4905	0.3933	0.3907	0.3409	0.232	0.2191	0.1752	0.1018	0.08727	0.1121	0.04738	0.2199	0.1875	0.2493	0.2931	0.2792	0.4212	0.3212	0.3714	0.274	0.1314	0.1451	0.2083	0.3349	0.3401	0.2782	0.2199	0.1931	0.2566	0.1619	0.1478	0.1037	0.1014	0.1	0.07568	0.1021
152	0.01792	0.1029	0.07411	0.3067	0.2499	0.4551	0.4464	0.5626	0.438	0.5163	0.499	0.747	0.7154	0.5499	0.5053	0.4909	0.41	0.2993	0.2406	0.1788	0.05586	0.002665	0.02439	-0.02978	0.1345	0.142	0.2063	0.2803	0.2845	0.4323	0.4163	0.5057	0.454	0.2979	0.2578	0.2542	0.2603	0.278	0.1767	0.1169	0.112	0.1557	0.08783	0.1066	0.06547	0.02681	0.08907	0.1258	0.05721
153	-0.0643	0.03093	0.005096	0.2368	0.2189	0.4164	0.3929	0.4744	0.3738	0.4492	0.4196	0.6723	0.6487	0.4652	0.4077	0.4035	0.3375	0.2174	0.1558	0.111	-0.001084	-0.05362	-0.03971	-0.1042	0.09163	0.08776	0.1557	0.219	0.2231	0.3676	0.3328	0.4484	0.4006	0.234	0.2008	0.18	0.2292	0.2574	0.1759	0.1036	0.06551	0.1208	0.03661	0.07921	0.02892	0.007551	0.05505	0.08286	0.03577
154	-0.06597	0.03404	0.001002	0.2655	0.2251	0.4372	0.3973	0.5486	0.4078	0.4688	0.4334	0.6848	0.6561	0.4798	0.426	0.4089	0.3451	0.2355	0.1644	0.113	0.009262	-0.0484	-0.03084	-0.1123	0.06295	0.07385	0.1291	0.207	0.213	0.3467	0.3371	0.4463	0.4179	0.2685	0.2168	0.1761	0.1772	0.2056	0.09865	0.04017	0.002631	0.07823	0.02678	0.06993	-0.001485	-0.03271	0.01843	0.07131	0.006156
155	-0.0327	0.05978	0.007248	0.2666	0.2013	0.4324	0.4138	0.5836	0.4377	0.5127	0.4801	0.7473	0.7093	0.5363	0.4921	0.4741	0.4012	0.3142	0.247	0.1841	0.067	0.001236	0.006163	-0.0823	0.07783	0.1189	0.1647	0.2479	0.2542	0.3807	0.3964	0.4812	0.4574	0.3152	0.2431	0.2101	0.1761	0.2024	0.08512	0.02131	0.002223	0.08703	0.03473	0.07369	-0.005653	-0.05951	0.01011	0.0836	0.01532
156	-0.06982	0.02253	-0.02243	0.1931	0.1296	0.3601	0.3694	0.4889	0.3599	0.4686	0.4512	0.7401	0.6996	0.5287	0.5082	0.5039	0.418	0.3333	0.268	0.2034	0.06894	0.02811	0.01092	-0.07086	0.1054	0.1393	0.1963	0.2652	0.2803	0.4221	0.4316	0.518	0.4825	0.3279	0.2626	0.24	0.2387	0.2628	0.1728	0.09674	0.08747	0.1506	0.05242	0.09965	0.03607	-0.02185	0.06139	0.1162	0.05525
157	-0.02504	0.05628	0.01449	0.2268	0.1333	0.3718	0.4246	0.5253	0.3888	0.5159	0.5036	0.7673	0.7155	0.5785	0.5459	0.5353	0.4437	0.3732	0.3353	0.2641	0.139	0.1169	0.08206	0.009207	0.1687	0.2078	0.2626	0.3235	0.3284	0.4622	0.457	0.4994	0.4405	0.2959	0.2494	0.27	0.2767	0.2932	0.2085	0.1441	0.1593	0.2225	0.112	0.1466	0.08675	0.01906	0.09231	0.1383	0.1098
158	-0.1251	-0.04379	-0.0332	0.158	0.1222	0.3112	0.4591	0.3657	0.2781	0.4464	0.4221	0.6408	0.5842	0.4742	0.4034	0.4297	0.3689	0.2799	0.2632	0.2272	0.1292	0.1106	0.09497	0.008282	0.2155	0.2112	0.2759	0.3184	0.3202	0.4567	0.3631	0.3909	0.2938	0.1505	0.1557	0.2194	0.3713	0.3762	0.3241	0.2465	0.207	0.2897	0.1296	0.1345	0.08793	0.06962	0.06792	0.03408	0.1088
159	-0.08678	-0.002331	-0.009203	0.1815	0.1389	0.3285	0.4882	0.3675	0.2877	0.4516	0.4303	0.5926	0.5202	0.4779	0.3989	0.3923	0.3483	0.2902	0.3141	0.2924	0.1859	0.1838	0.1293	0.03126	0.251	0.2812	0.3385	0.3702	0.3606	0.4694	0.3465	0.324	0.2127	0.09016	0.1218	0.2328	0.4254	0.4124	0.3799	0.283	0.2344	0.3441	0.165	0.1395	0.1002	0.07427	0.08068	0.02929	0.09555
160	-0.1076	-0.03234	-0.03214	0.1813	0.1801	0.3496	0.5002	0.3612	0.2568	0.4168	0.359	0.4911	0.4495	0.4109	0.2812	0.2967	0.2819	0.2302	0.281	0.2718	0.1729	0.1914	0.115	0.0172	0.2324	0.2706	0.3259	0.3384	0.3234	0.4269	0.2785	0.2571	0.1465	0.03661	0.09525	0.2067	0.4067	0.4209	0.4214	0.3247	0.2465	0.345	0.1719	0.1018	0.07678	0.08741	0.05746	0.004084	0.06451
161	-0.0752	-0.04103	-0.06915	0.1519	0.1754	0.3245	0.4662	0.2965	0.2135	0.3898	0.3407	0.4452	0.4388	0.4252	0.281	0.3249	0.3357	0.3059	0.3715	0.3784	0.2463	0.2647	0.1589	0.06913	0.3322	0.3797	0.4433	0.4383	0.4021	0.4782	0.3272	0.2866	0.1759	0.08171	0.1578	0.2711	0.4745	0.528	0.5614	0.4346	0.3175	0.4578	0.2577	0.1643	0.1392	0.1314	0.07718	0.03382	0.1252
162	-0.02226	-0.02796	-0.09113	0.1255	0.1518	0.2903	0.4231	0.2384	0.1871	0.371	0.3447	0.4601	0.4775	0.4618	0.3298	0.3921	0.4227	0.4066	0.4729	0.4971	0.3491	0.3429	0.2392	0.1542	0.435	0.5035	0.5931	0.5818	0.5216	0.5536	0.4015	0.3377	0.2247	0.1439	0.2242	0.3508	0.5502	0.6597	0.7027	0.5507	0.378	0.5742	0.3077	0.2179	0.1801	0.1618	0.07944	0.04852	0.1934
163	0.03656	0.0132	-0.04748	0.1436	0.1619	0.2944	0.3967	0.2049	0.1783	0.3376	0.3443	0.3971	0.4598	0.4548	0.2906	0.3515	0.4284	0.4289	0.4978	0.51	0.3861	0.3673	0.2846	0.2663	0.505	0.5672	0.6581	0.6287	0.513	0.4704	0.3118	0.249	0.1437	0.07833	0.1585	0.2771	0.4446	0.6286	0.7303	0.583	0.4071	0.6082	0.3421	0.2679	0.2134	0.2016	0.1079	0.1155	0.3019
164	0.03117	-0.01387	-0.08559	0.04091	0.06443	0.1784	0.2412	0.0208	0.04238	0.1841	0.1984	0.2324	0.3114	0.3226	0.1728	0.2396	0.3569	0.4197	0.5133	0.5744	0.4757	0.4503	0.3762	0.3664	0.5566	0.627	0.7046	0.6413	0.525	0.3578	0.2232	0.1514	0.06749	0.05843	0.1664	0.2863	0.4339	0.649	0.779	0.6259	0.437	0.6476	0.3669	0.3127	0.2504	0.2546	0.1378	0.1566	0.4155
165	0.03094	-0.02521	-0.07585	0.06375	0.101	0.1784	0.2324	0.02688	0.0597	0.1855	0.1958	0.22	0.2944	0.288	0.1178	0.1768	0.2957	0.3595	0.4585	0.5034	0.4256	0.3864	0.2978	0.3292	0.4689	0.5626	0.6237	0.559	0.4235	0.2697	0.1472	0.08822	0.01373	-0.007356	0.09321	0.1892	0.3054	0.5096	0.6299	0.4813	0.3324	0.531	0.2965	0.2525	0.1867	0.1989	0.09137	0.1255	0.3941
166	0.0725	0.0245	-0.0308	0.08036	0.1855	0.1308	0.1835	0.01292	-0.01325	0.1196	0.1313	0.1625	0.2355	0.236	0.1781	0.2689	0.3281	0.3192	0.3173	0.3054	0.2117	0.1691	0.1091	0.2223	0.2102	0.3126	0.379	0.3767	0.3169	0.341	0.248	0.2164	0.1485	0.08501	0.1533	0.2118	0.2658	0.3655	0.4132	0.2623	0.1736	0.235	0.05024	-0.006305	0.03636	0.07673	0.003857	-0.003062	0.1379
167	0.07861	-0.008883	-0.08037	0.03874	0.1429	0.07383	0.1341	-0.02599	-0.04488	0.07489	0.09061	0.1306	0.2016	0.2059	0.1695	0.2649	0.2985	0.3066	0.3198	0.3092	0.2068	0.1725	0.1015	0.233	0.2117	0.3056	0.3609	0.3418	0.2834	0.298	0.2387	0.1909	0.1316	0.08261	0.1463	0.1957	0.2128	0.3293	0.3892	0.2539	0.2225	0.2503	0.06683	0.04579	0.07477	0.09267	0.0455	0.07247	0.2189
168	0.1299	0.04044	0.01615	0.1036	0.1916	0.1033	0.09931	0.02205	6.401e-05	0.09162	0.09873	0.1092	0.183	0.1966	0.127	0.1933	0.2507	0.2552	0.2556	0.2486	0.1654	0.1195	0.02003	0.1436	0.09808	0.2295	0.2787	0.2802	0.2348	0.2364	0.18	0.1468	0.1065	0.06714	0.1259	0.1548	0.1395	0.2362	0.2717	0.1586	0.07833	0.129	-0.01544	-0.06192	-0.04381	-0.01625	-0.06752	-0.02951	0.1094
169	0.1434	0.09564	0.1093	0.2117	0.2536	0.178	0.1423	0.1575	0.07882	0.1369	0.1277	0.1075	0.1625	0.1873	0.07717	0.1133	0.1769	0.1764	0.1857	0.1649	0.1132	0.08413	-0.02427	0.06155	0.03096	0.1525	0.1871	0.1964	0.1591	0.1787	0.1122	0.08896	0.06796	0.05022	0.09301	0.1025	0.07294	0.1538	0.1758	0.09989	-0.03302	0.05003	-0.03204	-0.1206	-0.1074	-0.1024	-0.1482	-0.09591	-0.02128
170	0.09676	0.05447	0.07309	0.2198	0.2744	0.2283	0.2208	0.1985	0.1451	0.2116	0.1977	0.1597	0.2167	0.247	0.119	0.1468	0.2212	0.2035	0.1988	0.17	0.08181	0.0313	-0.07098	0.03454	0.008856	0.1609	0.2178	0.237	0.1807	0.2033	0.1279	0.104	0.06421	0.02019	0.0756	0.1101	0.09674	0.1558	0.1696	0.08242	-0.0581	0.03215	-0.07133	-0.1551	-0.1552	-0.1374	-0.1715	-0.1284	-0.04273
171	0.05864	0.08029	0.1059	0.2731	0.245	0.2358	0.2647	0.2407	0.1292	0.2084	0.192	0.1783	0.2281	0.2343	0.09723	0.1466	0.1991	0.1771	0.1851	0.1558	0.084	0.06854	0.02925	0.0737	0.08745	0.1688	0.2146	0.2143	0.1559	0.2053	0.1241	0.09727	0.05385	0.0142	0.06822	0.09505	0.1035	0.1838	0.236	0.1745	0.03068	0.1047	-0.0007256	-0.08116	-0.07683	-0.06827	-0.1025	-0.07352	0.01146
172	0.02067	0.03042	0.02062	0.1791	0.2077	0.2258	0.3075	0.1431	0.07446	0.2081	0.213	0.2288	0.2933	0.2859	0.1504	0.2336	0.3005	0.2929	0.3264	0.3095	0.2335	0.2109	0.1712	0.2262	0.2977	0.3583	0.4156	0.3963	0.3134	0.3339	0.1998	0.1648	0.08782	0.02979	0.1032	0.1661	0.2583	0.3973	0.4738	0.3529	0.226	0.3328	0.1655	0.08092	0.08034	0.109	0.0366	0.03016	0.1719
173	-0.04102	-0.05954	-0.08971	0.08484	0.1167	0.1684	0.2487	0.07903	0.03632	0.1951	0.2046	0.2566	0.3004	0.2986	0.1475	0.2013	0.2714	0.2882	0.369	0.3724	0.2662	0.2805	0.163	0.161	0.3596	0.4246	0.4924	0.4452	0.3435	0.3333	0.1872	0.1354	0.04913	-0.01056	0.06922	0.1623	0.3104	0.4651	0.5672	0.4327	0.2985	0.4591	0.227	0.1691	0.1375	0.1487	0.07838	0.0701	0.2339
174	-0.08065	-0.09087	-0.1304	0.08448	0.07964	0.1993	0.3013	0.1122	0.07526	0.2261	0.229	0.285	0.317	0.3066	0.1494	0.2124	0.2557	0.2571	0.3404	0.3744	0.267	0.3105	0.2094	0.1502	0.3933	0.4171	0.4851	0.435	0.3606	0.3833	0.2349	0.1853	0.0894	0.02772	0.1176	0.2182	0.4189	0.5564	0.6654	0.5495	0.3658	0.5346	0.2926	0.2187	0.1721	0.1661	0.09196	0.07718	0.2429
175	-0.1229	-0.1418	-0.1743	0.0335	0.02605	0.1544	0.2624	0.07918	0.03011	0.2003	0.1899	0.2731	0.2827	0.2682	0.1302	0.1927	0.2189	0.2346	0.3256	0.3836	0.2811	0.3457	0.235	0.1305	0.3831	0.3953	0.4525	0.402	0.3655	0.3868	0.2557	0.208	0.1178	0.06657	0.1616	0.2665	0.4836	0.584	0.6698	0.5574	0.3887	0.5524	0.3064	0.2409	0.1935	0.1766	0.1013	0.07337	0.2377
176	-0.1254	-0.1315	-0.1546	0.05407	0.06784	0.1868	0.3094	0.1495	0.08372	0.2616	0.2341	0.3217	0.3047	0.3104	0.1877	0.2275	0.2341	0.2305	0.3111	0.3533	0.2403	0.2912	0.1758	0.0603	0.3125	0.3461	0.3974	0.3751	0.3625	0.4224	0.2861	0.2475	0.1492	0.08354	0.1821	0.29	0.5213	0.548	0.588	0.4766	0.3335	0.4704	0.2621	0.182	0.1474	0.1292	0.07876	0.03691	0.1432
177	-0.1152	-0.1142	-0.1463	0.03088	0.04812	0.1746	0.2939	0.1342	0.08503	0.2772	0.2596	0.3851	0.3546	0.364	0.2896	0.3213	0.3161	0.3028	0.364	0.4141	0.2832	0.3111	0.2013	0.08025	0.3496	0.3854	0.4504	0.4502	0.4647	0.5204	0.3962	0.3539	0.2522	0.1897	0.2914	0.4128	0.6478	0.6371	0.6292	0.5115	0.358	0.5103	0.2765	0.213	0.1729	0.1407	0.08884	0.04231	0.1597
178	-0.1037	-0.1295	-0.1729	-0.01106	-0.02177	0.1179	0.1962	0.04887	0.04041	0.1692	0.1696	0.2152	0.1728	0.2182	0.1454	0.1411	0.1339	0.1535	0.2533	0.3303	0.241	0.313	0.2176	0.09518	0.3482	0.3397	0.3771	0.3399	0.3511	0.3631	0.2474	0.2104	0.1185	0.08571	0.2104	0.3359	0.5915	0.5789	0.6226	0.5561	0.3903	0.5143	0.3271	0.27	0.2064	0.1509	0.1289	0.1117	0.1999
179	-0.126	-0.1479	-0.2046	-0.04023	-0.07874	0.06833	0.1532	-0.01073	-0.02569	0.1185	0.1272	0.215	0.2227	0.2224	0.1353	0.1925	0.207	0.2496	0.3333	0.4136	0.3056	0.3721	0.2895	0.1808	0.4266	0.4219	0.4762	0.4161	0.4119	0.3838	0.2853	0.2457	0.1668	0.1426	0.2452	0.3513	0.5712	0.666	0.7596	0.6833	0.4669	0.6251	0.3769	0.3238	0.2464	0.19	0.1539	0.159	0.3026
180	-0.1844	-0.2061	-0.2468	-0.05804	-0.07352	0.04471	0.1377	-0.02017	-0.07036	0.09115	0.07922	0.1837	0.1956	0.1665	0.07238	0.1561	0.1718	0.2093	0.2819	0.3426	0.2553	0.3321	0.2316	0.1379	0.3444	0.338	0.3809	0.3197	0.3193	0.3216	0.2332	0.2034	0.141	0.1108	0.1888	0.2594	0.4495	0.5668	0.6584	0.574	0.3874	0.5229	0.2997	0.2475	0.1958	0.1471	0.1098	0.1105	0.2336
181	-0.1565	-0.1822	-0.215	-0.009708	-0.05838	0.0837	0.1765	-0.003201	-0.0373	0.1039	0.09432	0.1836	0.1998	0.1664	0.05035	0.1261	0.1476	0.1772	0.2652	0.3243	0.2493	0.3312	0.234	0.1532	0.3703	0.3448	0.3877	0.3148	0.2808	0.2874	0.1865	0.1485	0.07784	0.03334	0.1064	0.189	0.3843	0.525	0.643	0.5666	0.3905	0.5318	0.3084	0.2527	0.202	0.1655	0.1156	0.1073	0.2588
182	-0.1941	-0.2161	-0.2168	-0.001983	-0.02272	0.09657	0.1982	0.04476	-0.01399	0.1173	0.08859	0.1734	0.1824	0.1676	0.04462	0.1018	0.1247	0.126	0.2078	0.2421	0.1458	0.2204	0.111	0.03575	0.2786	0.2693	0.3134	0.2499	0.2093	0.2549	0.1393	0.1	0.02373	-0.03962	0.0292	0.1112	0.3078	0.4258	0.5333	0.4733	0.3022	0.417	0.2302	0.1632	0.1124	0.07495	0.05719	0.0525	0.1483
183	-0.1315	-0.1823	-0.2044	-0.1293	-0.092	-0.03327	0.07291	-0.1554	-0.1468	-0.03921	-0.03942	0.02835	0.03608	0.04769	0.01562	0.07908	0.1014	0.09866	0.1661	0.1876	0.07207	0.1483	0.02853	0.05292	0.2191	0.2208	0.2551	0.1756	0.1531	0.2107	0.1256	0.06946	-0.006163	-0.06414	-0.0001895	0.08763	0.2678	0.3513	0.4893	0.451	0.3825	0.3709	0.2231	0.1778	0.1551	0.1285	0.1442	0.1462	0.2189
184	-0.1271	-0.153	-0.1947	-0.01249	-0.1294	0.03456	0.08911	-0.03563	-0.09502	-0.003903	0.0006424	0.07319	0.06803	0.07641	0.05384	0.09503	0.06953	0.08575	0.1845	0.1989	0.1401	0.2556	0.1636	0.1773	0.3246	0.2596	0.2647	0.1775	0.152	0.196	0.128	0.07926	0.01468	-0.03655	0.01224	0.09215	0.2456	0.3692	0.5091	0.4927	0.4515	0.4391	0.3297	0.2824	0.2712	0.1867	0.2167	0.2493	0.2771
185	-0.1019	-0.1585	-0.2344	-0.05263	-0.1132	0.02946	0.0928	-0.09007	-0.09326	0.001045	0.01643	0.07381	0.1007	0.07125	-5.974e-05	0.06872	0.05993	0.1014	0.2124	0.2508	0.2264	0.3271	0.2683	0.2861	0.4325	0.3346	0.3496	0.2389	0.1831	0.1766	0.1027	0.06884	-0.001094	-0.04694	0.02	0.1015	0.2672	0.4381	0.5998	0.5562	0.4874	0.5591	0.3991	0.3743	0.3393	0.2781	0.2484	0.2782	0.4081
186	-0.07806	-0.1325	-0.1909	-0.06781	-0.1582	-0.008501	0.02674	-0.1855	-0.1513	-0.07076	-0.03071	-0.008069	0.02241	0.002411	-0.0739	-0.03465	-0.03188	0.0362	0.1646	0.2501	0.258	0.3919	0.3659	0.351	0.4684	0.3476	0.3626	0.2378	0.1585	0.06421	0.01215	-0.02044	-0.0873	-0.1146	-0.02294	0.07462	0.2555	0.4236	0.6147	0.5761	0.5226	0.5992	0.3981	0.427	0.3699	0.3476	0.2927	0.3047	0.5393
187	-0.05381	-0.1262	-0.2183	-0.1313	-0.1861	-0.03167	-0.01099	-0.2086	-0.1335	-0.06467	-0.008765	0.01422	0.06958	0.06132	-0.01239	0.03573	0.06161	0.137	0.2638	0.37	0.3899	0.4658	0.463	0.4581	0.5854	0.4656	0.5093	0.3903	0.3019	0.1507	0.07653	0.02042	-0.05833	-0.06571	0.04434	0.1807	0.368	0.5731	0.747	0.7286	0.6136	0.7442	0.5645	0.5748	0.4598	0.3895	0.3202	0.3846	0.6465
188	0.06259	-0.01455	-0.1282	-0.1083	-0.0867	-0.02194	-7.626e-05	-0.1479	-0.1084	-0.1015	-0.0324	-0.05637	-0.04954	-0.01405	-0.08175	-0.09186	-0.05067	0.03103	0.1712	0.267	0.3867	0.4576	0.4139	0.3931	0.4529	0.3479	0.3157	0.213	0.1135	-0.04405	-0.07974	-0.1392	-0.1662	-0.0977	-0.02796	0.04109	0.1324	0.2746	0.3973	0.3784	0.3926	0.555	0.5864	0.6822	0.4392	0.3071	0.2617	0.4843	0.7998
189	-0.02358	-0.08017	-0.1496	-0.1228	-0.07363	-0.01666	0.03152	-0.1254	-0.1107	-0.05867	0.01244	0.03601	0.04123	0.04184	-0.02536	-0.02233	-2.428e-05	0.06333	0.1984	0.2832	0.4096	0.4551	0.4458	0.4405	0.5337	0.3916	0.3626	0.2734	0.1648	0.005911	-0.03937	-0.04784	-0.09006	-0.06487	0.01409	0.06391	0.1551	0.2825	0.387	0.3299	0.479	0.5836	0.5163	0.7057	0.5705	0.5171	0.3872	0.5027	0.9
190	0.02797	-0.03595	-0.09549	-0.09539	-0.007806	-0.006471	0.02263	-0.1116	-0.08372	-0.05963	0.01201	0.00177	0.0001672	0.02347	-0.07115	-0.0939	-0.07027	-0.008718	0.1147	0.1967	0.3589	0.395	0.3746	0.3706	0.4531	0.3018	0.2525	0.1704	0.06611	-0.07432	-0.1132	-0.109	-0.1361	-0.1024	-0.0537	-0.03009	0.04852	0.172	0.2671	0.2155	0.3327	0.4582	0.4814	0.6188	0.4525	0.4049	0.2752	0.404	0.7829
191	0.07106	-0.007472	-0.07254	-0.02032	-0.01701	-0.06377	-0.0314	-0.1711	-0.1624	-0.1131	-0.05808	-0.04368	-0.01531	-0.02679	-0.06124	-0.02596	-0.04707	0.001133	0.0839	0.1214	0.2733	0.3603	0.3622	0.3787	0.3124	0.1773	0.1456	0.07735	-0.009848	-0.05553	-0.07999	-0.09901	-0.1293	-0.1229	-0.07188	-0.05369	-0.002811	0.108	0.1957	0.1731	0.2959	0.3579	0.3763	0.4498	0.381	0.3394	0.2748	0.3467	0.5801
192	0.02948	-0.0141	-0.09967	0.003871	0.02186	-0.01497	0.05821	-0.09095	-0.1345	-0.01422	0.03395	0.1015	0.1073	0.1261	0.123	0.16	0.1119	0.1404	0.2385	0.2304	0.2013	0.2761	0.208	0.2488	0.3025	0.2435	0.2622	0.2116	0.1499	0.1805	0.1241	0.07661	0.008677	-0.01704	0.04897	0.1127	0.1819	0.2601	0.3345	0.2507	0.3701	0.3742	0.2788	0.3192	0.3423	0.3158	0.2842	0.2917	0.4184
193	0.06699	0.02935	-0.01687	0.02099	0.01634	-0.05168	-0.02768	-0.02533	-0.1526	-0.0904	-0.0496	0.01615	0.0152	0.02358	0.03946	0.07918	0.04377	0.07998	0.1616	0.1556	0.1884	0.2538	0.2086	0.2349	0.2652	0.194	0.1809	0.1248	0.0925	0.112	0.07617	0.02914	0.008003	0.01675	0.0438	0.06316	0.06546	0.2008	0.2808	0.2492	0.2849	0.2969	0.2293	0.2424	0.274	0.1734	0.1745	0.2528	0.3167
194	-0.03285	0.01157	0.01365	0.158	0.05817	0.02987	0.06496	0.02093	-0.1178	-0.03829	-0.004012	0.04506	0.03969	0.05885	0.06401	0.1179	0.07103	0.0623	0.105	0.08992	0.05328	0.1239	0.1166	0.143	0.166	0.102	0.1127	0.08957	0.08539	0.181	0.1249	0.09966	0.06055	0.02636	0.06233	0.07939	0.1296	0.2106	0.2979	0.2648	0.2602	0.1919	0.1178	0.09207	0.1593	0.1235	0.1273	0.1285	0.1537
195	-0.04131	-0.02378	-0.02557	0.1565	0.1042	-0.004873	0.04393	-0.02497	-0.1335	-0.03641	-0.02334	0.00552	0.005493	0.07962	0.09648	0.1291	0.1196	0.106	0.1275	0.1023	0.0316	0.09373	0.009778	0.06292	0.03746	0.07858	0.08542	0.07524	0.07764	0.1875	0.1546	0.1016	0.06271	0.03377	0.08136	0.09536	0.1206	0.1441	0.2058	0.1642	0.1589	0.06894	-0.02853	-0.0635	0.02666	0.03525	0.03428	0.0131	0.03099
196	-0.1295	-0.1204	-0.1073	0.01728	0.1315	-0.1052	-0.0179	-0.1164	-0.1926	-0.09897	-0.0462	-0.06273	-0.06312	0.02389	0.06645	0.1226	0.1082	0.1062	0.08579	0.05561	-0.02129	0.02726	-0.02236	0.01627	-0.02041	0.01334	0.02313	0.01913	0.0407	0.1497	0.1404	0.08015	0.055	0.06383	0.09821	0.0765	0.07931	0.1072	0.1507	0.1103	0.09536	0.008601	-0.072	-0.1031	-0.01297	-0.01966	-0.02062	-0.03564	-0.02674
197	-0.08276	-0.0597	-0.0166	0.05881	0.1961	-0.07631	-0.01392	-0.1135	-0.1829	-0.1126	-0.05139	-0.09049	-0.1067	-0.02727	0.01316	0.06536	0.03917	0.0292	0.01496	-0.001907	-0.04909	-0.000823	-0.004233	0.0002723	-0.01581	-0.02772	-0.03114	-0.03942	-0.01625	0.101	0.08721	0.03742	0.01819	0.03648	0.0658	0.04032	0.04953	0.07595	0.1186	0.0932	0.07197	-0.01874	-0.05708	-0.1089	-0.03206	-0.03789	-0.03663	-0.05043	-0.0599
198	-0.009337	-0.0149	0.07083	0.1032	0.3353	-0.003596	0.02708	-0.07446	-0.1195	-0.06577	-0.1138	-0.1338	-0.1736	-0.1394	-0.09978	-0.0625	-0.07629	-0.08377	-0.08464	-0.08969	-0.1069	-0.07861	-0.04142	-0.1232	-0.04421	-0.1021	-0.1255	-0.1493	-0.141	-0.04361	-0.03832	-0.09934	-0.1073	-0.07242	-0.04083	-0.05508	-0.04435	-0.04804	-0.03323	-0.001146	0.007733	-0.05326	-0.05762	-0.1143	-0.06657	-0.08977	-0.07201	-0.09154	-0.1576
199	0.0124	0.006612	0.126	0.1417	0.3316	0.02035	0.04302	-0.02963	-0.1107	-0.0626	-0.1095	-0.1101	-0.1511	-0.1247	-0.07975	-0.05095	-0.07344	-0.09253	-0.1041	-0.106	-0.1229	-0.08506	-0.03106	-0.1268	-0.06594	-0.1339	-0.1572	-0.1626	-0.1361	-0.02363	-0.01793	-0.07522	-0.08852	-0.0428	-0.008288	-0.01814	-0.004097	-0.04284	-0.07312	-0.02708	-0.01821	-0.09118	-0.07512	-0.128	-0.09399	-0.09466	-0.08649	-0.1039	-0.1625
200	0.01524	0.02615	0.1639	0.1569	0.3449	0.003879	-0.01763	-0.07862	-0.1854	-0.1501	-0.1995	-0.1943	-0.2388	-0.2145	-0.1508	-0.1329	-0.136	-0.1451	-0.1529	-0.179	-0.1797	-0.1503	-0.08126	-0.144	-0.1149	-0.1739	-0.212	-0.2349	-0.2371	-0.1342	-0.1144	-0.1783	-0.1721	-0.1148	-0.1077	-0.1364	-0.1632	-0.1826	-0.178	-0.1245	-0.0837	-0.1785	-0.1492	-0.1643	-0.1592	-0.1419	-0.1258	-0.1161	-0.1794
201	-0.01795	-0.01237	0.1402	0.06532	0.2481	-0.08427	-0.1011	-0.1273	-0.2281	-0.1841	-0.2137	-0.215	-0.2635	-0.2072	-0.134	-0.1399	-0.1423	-0.144	-0.1381	-0.1656	-0.1581	-0.1384	-0.05809	-0.1207	-0.1056	-0.1597	-0.2047	-0.2228	-0.2443	-0.158	-0.1313	-0.2054	-0.1968	-0.1354	-0.1389	-0.1536	-0.198	-0.2544	-0.2572	-0.1976	-0.1312	-0.2131	-0.1868	-0.1907	-0.181	-0.1598	-0.1363	-0.132	-0.2019
202	0.06803	0.06994	0.2393	0.1109	0.2601	-0.07448	-0.146	-0.1399	-0.2543	-0.2207	-0.2492	-0.2465	-0.2962	-0.2466	-0.1557	-0.17	-0.1738	-0.1697	-0.1629	-0.1947	-0.1737	-0.1521	-0.06503	-0.1134	-0.1333	-0.1783	-0.2304	-0.2549	-0.2856	-0.2096	-0.1683	-0.2194	-0.1946	-0.1389	-0.1548	-0.1955	-0.2687	-0.3158	-0.3103	-0.2524	-0.1493	-0.2495	-0.1989	-0.2077	-0.1885	-0.1556	-0.1261	-0.1211	-0.2137
203	0.1357	0.1552	0.3258	0.2162	0.3404	0.02706	-0.06756	-0.05645	-0.1786	-0.1585	-0.194	-0.1857	-0.2314	-0.2095	-0.1349	-0.1415	-0.1554	-0.1674	-0.1705	-0.2017	-0.1862	-0.1619	-0.0657	-0.124	-0.1294	-0.1879	-0.2343	-0.2578	-0.2771	-0.1699	-0.1356	-0.1777	-0.161	-0.1145	-0.1233	-0.1662	-0.2287	-0.2664	-0.2656	-0.214	-0.1415	-0.2387	-0.1823	-0.2001	-0.1883	-0.1568	-0.1226	-0.1151	-0.211
204	0.1246	0.1398	0.3013	0.1761	0.3301	0.008082	-0.07251	-0.07049	-0.1769	-0.1605	-0.187	-0.1885	-0.2352	-0.1953	-0.1162	-0.1287	-0.1461	-0.1626	-0.1715	-0.1912	-0.1756	-0.1543	-0.06266	-0.1228	-0.1102	-0.1828	-0.2259	-0.2415	-0.241	-0.1331	-0.103	-0.1667	-0.1596	-0.08412	-0.0816	-0.105	-0.153	-0.2033	-0.2206	-0.1578	-0.1354	-0.2251	-0.1675	-0.1952	-0.1913	-0.1739	-0.1322	-0.1174	-0.2179
205	0.2097	0.1873	0.3583	0.1071	0.2045	-0.07929	-0.2014	-0.1716	-0.1996	-0.2222	-0.2312	-0.2689	-0.3221	-0.2729	-0.168	-0.1979	-0.2064	-0.2117	-0.2167	-0.2349	-0.2042	-0.1799	-0.08921	-0.134	-0.1391	-0.2095	-0.2615	-0.2845	-0.3026	-0.227	-0.1803	-0.2214	-0.1937	-0.1345	-0.1605	-0.204	-0.2766	-0.3374	-0.3043	-0.1932	-0.1201	-0.2406	-0.1521	-0.1851	-0.1716	-0.1613	-0.1139	-0.09404	-0.219
206	0.3051	0.2828	0.4642	0.195	0.2618	-0.01525	-0.1703	-0.148	-0.2172	-0.22	-0.2402	-0.2343	-0.2807	-0.2658	-0.1693	-0.1829	-0.2027	-0.2101	-0.2009	-0.2149	-0.1694	-0.1412	-0.04687	-0.1075	-0.1282	-0.1998	-0.2526	-0.2814	-0.2987	-0.2029	-0.1653	-0.188	-0.1614	-0.113	-0.137	-0.1833	-0.2579	-0.3161	-0.3073	-0.2239	-0.1335	-0.2404	-0.1356	-0.1706	-0.1584	-0.1419	-0.1084	-0.09263	-0.1979
207	0.4165	0.4048	0.6056	0.3077	0.378	0.1262	-0.02061	-0.02549	-0.07704	-0.1134	-0.142	-0.1465	-0.1846	-0.182	-0.1107	-0.1158	-0.1404	-0.1772	-0.1803	-0.1979	-0.1736	-0.1537	-0.05254	-0.1084	-0.08312	-0.1698	-0.203	-0.2176	-0.2164	-0.0913	-0.0776	-0.115	-0.1138	-0.05525	-0.06557	-0.09451	-0.1474	-0.2018	-0.2061	-0.1122	-0.06376	-0.1868	-0.06518	-0.1015	-0.1063	-0.09611	-0.05088	-0.02817	-0.1334
208	0.3958	0.3634	0.5173	0.1952	0.2434	0.03837	-0.1064	-0.0854	-0.09212	-0.1188	-0.1253	-0.1425	-0.1823	-0.1637	-0.08171	-0.1086	-0.134	-0.1641	-0.1559	-0.1634	-0.1252	-0.1107	-0.02088	-0.08071	-0.06623	-0.1532	-0.1894	-0.1941	-0.1706	-0.07076	-0.06326	-0.1235	-0.124	-0.05814	-0.08186	-0.06172	-0.1154	-0.188	-0.2097	-0.1007	-0.08223	-0.1865	-0.06594	-0.1117	-0.1276	-0.1473	-0.0975	-0.06223	-0.1814
209	0.4184	0.3705	0.5187	0.1658	0.2055	-0.02705	-0.2076	-0.1714	-0.1899	-0.2159	-0.2276	-0.2409	-0.2844	-0.2582	-0.1638	-0.1954	-0.2107	-0.2166	-0.1949	-0.1983	-0.1347	-0.1094	-0.0275	-0.08487	-0.1005	-0.1725	-0.215	-0.2393	-0.2465	-0.1822	-0.1529	-0.1955	-0.174	-0.103	-0.1287	-0.139	-0.2193	-0.2797	-0.2699	-0.1641	-0.121	-0.2182	-0.1089	-0.1519	-0.1481	-0.1436	-0.1049	-0.08058	-0.1971
210	0.5727	0.5477	0.6839	0.3073	0.3076	0.1389	-0.06231	-0.05871	-0.07552	-0.1143	-0.1335	-0.1356	-0.181	-0.1808	-0.1167	-0.1512	-0.1665	-0.1865	-0.1573	-0.1506	-0.07534	-0.0537	0.006787	-0.05643	-0.05171	-0.1217	-0.1629	-0.186	-0.193	-0.1095	-0.1053	-0.1472	-0.1407	-0.08206	-0.08905	-0.08649	-0.1483	-0.1963	-0.2008	-0.1218	-0.09417	-0.1616	-0.05119	-0.09147	-0.1043	-0.1032	-0.06989	-0.03893	-0.1112
211	0.5612	0.5214	0.6323	0.273	0.3416	0.1575	-0.007492	0.01477	0.0008335	-0.03398	-0.05119	-0.06601	-0.1022	-0.08888	-0.006494	-0.04782	-0.08083	-0.1317	-0.1366	-0.1502	-0.1145	-0.1163	-0.04093	-0.08384	-0.05483	-0.1195	-0.1461	-0.1387	-0.1191	-0.00454	0.009569	-0.05363	-0.05719	0.009516	-0.005666	0.004976	-0.05724	-0.1213	-0.1517	-0.07206	-0.06795	-0.1649	-0.05275	-0.1053	-0.1201	-0.1337	-0.08013	-0.03988	-0.168
212	0.4494	0.3642	0.4586	0.1307	0.2276	-0.004036	-0.1712	-0.1012	-0.0924	-0.1146	-0.1209	-0.1395	-0.1831	-0.1296	-0.01627	-0.07562	-0.09835	-0.1226	-0.1352	-0.1447	-0.1053	-0.108	-0.05887	-0.07009	-0.06657	-0.1204	-0.1452	-0.1297	-0.1011	-0.05071	-0.01666	-0.09252	-0.09062	-0.01115	-0.02622	0.003829	-0.07548	-0.1639	-0.2104	-0.1248	-0.08291	-0.1732	-0.09172	-0.1094	-0.1031	-0.1291	-0.0802	-0.03711	-0.1672
213	0.6139	0.5172	0.5976	0.2025	0.2514	0.07362	-0.1168	-0.09627	-0.07707	-0.09288	-0.1012	-0.1184	-0.1602	-0.1248	-0.03192	-0.08191	-0.1117	-0.1283	-0.108	-0.1163	-0.05029	-0.04165	-0.005464	-0.006159	0.003795	-0.066	-0.09986	-0.1153	-0.1077	-0.05393	-0.04436	-0.1057	-0.1171	-0.05847	-0.04948	-0.01638	-0.07253	-0.1241	-0.135	-0.06424	-0.002659	-0.09215	0.009668	-0.02546	-0.01692	-0.05459	0.006132	0.04583	-0.07004
214	0.7247	0.6336	0.6868	0.2891	0.3317	0.1983	0.04069	0.03658	0.05049	0.03819	0.01988	0.007918	-0.02087	0.00425	0.07771	0.03241	-0.001179	-0.03931	-0.02755	-0.03912	0.00184	-0.007227	0.03529	0.02286	0.05404	0.003572	-0.02125	-0.0151	-0.006438	0.07357	0.07446	0.003488	-0.01955	0.0354	0.05355	0.08986	0.03786	-0.01951	-0.05366	-0.002593	0.02028	-0.05087	0.04089	-0.01966	-0.01645	-0.03943	0.00511	0.03518	-0.0653
215	0.5567	0.4384	0.5026	0.1402	0.2195	0.09689	-0.002103	0.001791	0.03839	0.05578	0.04039	0.02372	0.01248	0.02579	0.05419	0.00819	-0.01129	-0.05042	-0.03094	-0.02429	-0.00991	-0.03129	0.01265	-0.04113	0.04564	0.00326	-0.0006495	0.009973	0.02377	0.0809	0.07485	0.005791	-0.02367	0.0362	0.0559	0.1125	0.09521	0.02546	-0.02763	0.02793	0.01204	-0.04137	0.0289	-0.02243	-0.03364	-0.06995	-0.02533	0.001062	-0.08844
216	0.4139	0.3388	0.4116	0.1176	0.229	0.08283	-0.007263	0.007979	0.04726	0.03856	0.02803	-1.95e-05	0.007592	-0.003065	0.01867	-0.008871	-0.007234	-0.04127	-0.02618	-0.01782	-0.007902	-0.05029	0.01645	-0.04413	0.01754	-0.003305	0.002647	0.0159	0.0233	0.06892	0.07863	0.01262	0.00455	0.08432	0.07164	0.1017	0.06635	0.01849	-0.02965	0.01583	-0.02552	-0.06526	0.00596	-0.04095	-0.06938	-0.09212	-0.07246	-0.03927	-0.1337
217	0.1483	0.06597	0.1573	-0.04029	0.1454	-0.103	-0.1592	-0.09602	-0.07121	-0.08355	-0.09704	-0.1065	-0.07773	-0.1013	-0.06403	-0.06252	-0.03935	-0.05326	-0.04971	-0.04028	-0.003715	-0.05338	-0.003433	-0.05814	-0.03865	-0.02999	-0.01294	-0.004152	-0.01414	-0.0185	0.005513	-0.02886	-0.01381	0.07387	0.03693	0.02306	-0.01624	-0.03142	-0.07357	-0.01425	-0.06118	-0.07368	-0.05356	-0.02651	-0.07284	-0.08844	-0.116	-0.06396	-0.1026
218	0.1677	0.08624	0.1475	-0.03287	0.02913	-0.105	-0.117	-0.03416	0.002053	-0.006263	0.0007317	0.03406	0.06591	0.02427	0.0318	0.03133	0.0159	0.02079	0.05374	0.04406	0.08842	0.02425	0.05432	0.06174	0.03974	0.06283	0.0416	0.04876	0.04261	0.0203	0.0583	0.05255	0.07146	0.111	0.0517	0.02779	-0.02455	-0.002842	-0.02488	-9.908e-05	0.01733	0.002374	-0.008512	-0.04324	0.001849	0.03565	-0.05177	-0.06197	-0.05291
219	0.2247	0.1673	0.167	-0.05189	-0.008527	-0.09933	-0.132	-0.07273	0.001153	0.006695	0.04448	0.07324	0.1061	0.07427	0.0703	0.04962	0.01141	0.006595	0.04538	0.03799	0.08191	0.02777	0.06126	0.03545	0.07079	0.05373	0.01732	0.02156	0.02084	0.0136	0.06264	0.06418	0.0868	0.1046	0.02617	0.007986	-0.06128	-0.03789	-0.03621	-0.04274	-0.009422	-0.02626	-0.009008	-0.04622	0.01137	0.03325	-0.0387	-0.0659	-0.05264
220	0.1492	0.05256	0.1161	-0.1185	-0.03374	-0.1884	-0.2141	-0.1331	-0.07253	-0.07044	-0.04437	-0.03246	0.02371	0.003495	0.008037	0.02206	0.01563	0.02873	0.07939	0.07583	0.06769	-0.001406	0.04116	0.0001869	0.03248	0.07781	0.07049	0.05968	0.03825	0.01466	0.0618	0.03623	0.0594	0.1125	0.04152	0.02251	-0.04615	-0.0232	-0.01565	0.003437	-0.02067	-0.03103	-0.04548	-0.08896	-0.05651	-0.02929	-0.1057	-0.1115	-0.09645
221	0.0409	-0.03508	0.000808	-0.1329	-0.1417	-0.2109	-0.2156	-0.09796	-0.08518	-0.07697	-0.05718	-0.01929	0.03787	0.03239	0.01186	0.02968	0.02455	0.05668	0.1206	0.1058	0.04241	-0.03128	-0.01183	-0.04371	-0.02648	0.07386	0.06646	0.05325	0.0268	0.01285	0.06853	0.04582	0.07823	0.138	0.05741	0.01972	-0.05537	-0.05024	-0.0371	-0.01601	-0.05752	-0.0697	-0.07927	-0.1086	-0.103	-0.03975	-0.1045	-0.1105	-0.08396
222	-0.04157	-0.1034	-0.06705	-0.1567	-0.1594	-0.2316	-0.2368	-0.1302	-0.1308	-0.1204	-0.08905	-0.07256	-0.02885	-0.000879	-0.01836	-0.005451	-0.0007205	0.0331	0.09459	0.08714	0.02057	-0.03386	-0.01817	-0.05829	-0.05074	0.05585	0.05572	0.03639	0.002874	-0.008448	0.03981	0.0246	0.05782	0.1267	0.05857	0.01077	-0.04957	-0.0653	-0.04924	-0.01541	-0.05412	-0.07141	-0.06922	-0.07816	-0.09802	-0.02742	-0.08515	-0.08435	-0.05771
223	-0.08399	-0.1187	-0.09841	-0.1648	-0.1706	-0.2373	-0.2394	-0.1315	-0.1171	-0.1392	-0.09678	-0.1165	-0.06895	-0.03909	-0.05778	-0.04032	-0.03916	-0.01769	0.03123	0.03253	-0.0222	-0.07114	-0.0203	-0.07928	-0.07363	0.0003955	-0.0004562	-0.0177	-0.04854	-0.05004	0.003316	0.002159	0.03956	0.1071	0.04021	-0.0153	-0.07596	-0.1078	-0.0935	-0.04771	-0.07846	-0.1038	-0.05319	-0.04042	-0.08752	-0.02396	-0.06183	-0.05005	-0.03446
224	-0.1055	-0.1116	-0.06121	-0.1538	-0.1552	-0.2431	-0.2669	-0.1925	-0.144	-0.1859	-0.1264	-0.1786	-0.1611	-0.1096	-0.09861	-0.1172	-0.1413	-0.1361	-0.1043	-0.102	-0.132	-0.155	-0.09297	-0.1339	-0.1582	-0.1186	-0.1184	-0.1251	-0.1521	-0.1343	-0.09297	-0.05959	-0.02763	0.01726	-0.03005	-0.09942	-0.1182	-0.1988	-0.1759	-0.1201	-0.09875	-0.1837	-0.1068	-0.05829	-0.09728	-0.0314	-0.02929	-0.03218	-0.03787
225	-0.1848	-0.1788	-0.145	-0.1877	-0.204	-0.2393	-0.2569	-0.2654	-0.1377	-0.1791	-0.09926	-0.1832	-0.1741	-0.11	-0.07185	-0.09884	-0.1419	-0.1533	-0.1767	-0.1455	-0.173	-0.196	-0.1269	-0.09394	-0.1156	-0.1414	-0.1437	-0.1435	-0.1666	-0.1657	-0.1253	-0.05101	-0.03609	-0.06055	-0.05124	-0.1226	-0.08435	-0.1668	-0.1225	-0.1218	-0.08345	-0.1704	-0.1503	-0.04928	-0.04245	-0.002257	0.02813	-0.006386	0.03588
226	-0.2038	-0.2063	-0.1732	-0.2253	-0.1787	-0.2286	-0.2315	-0.2756	-0.1658	-0.1824	-0.1157	-0.193	-0.1854	-0.1134	-0.04928	-0.06064	-0.1013	-0.1148	-0.1655	-0.158	-0.2074	-0.2269	-0.1816	-0.1016	-0.1184	-0.149	-0.1529	-0.1429	-0.1571	-0.1555	-0.1122	-0.03509	-0.02063	-0.06414	-0.05652	-0.1285	-0.1157	-0.1913	-0.1602	-0.1764	-0.0724	-0.1887	-0.1475	-0.03101	0.003386	0.01321	0.0713	0.04052	0.03991
227	-0.2154	-0.1898	-0.1866	-0.1667	-0.05981	-0.1509	-0.1338	-0.2035	-0.1556	-0.1181	-0.0694	-0.1567	-0.1566	-0.07853	-0.0247	-0.02639	-0.07253	-0.0662	-0.1068	-0.1155	-0.1539	-0.1678	-0.124	-0.03204	-0.05303	-0.09832	-0.1063	-0.09494	-0.1144	-0.1308	-0.09577	-0.03472	-0.01953	-0.05859	-0.04838	-0.1117	-0.1244	-0.1509	-0.1205	-0.1948	-0.06182	-0.1437	-0.1587	-0.05127	0.032	0.03164	0.06371	0.01819	0.01325
228	-0.2217	-0.1853	-0.2088	-0.1636	-0.08356	-0.1433	-0.1037	-0.1751	-0.1083	-0.09015	-0.03617	-0.1352	-0.1331	-0.056	-0.0414	-0.04517	-0.08812	-0.0853	-0.1207	-0.1109	-0.1369	-0.156	-0.09746	-0.04396	-0.02335	-0.1007	-0.1088	-0.09234	-0.1126	-0.1354	-0.1118	-0.05377	-0.04385	-0.08153	-0.06862	-0.1107	-0.0965	-0.1263	-0.09869	-0.1664	-0.09197	-0.1116	-0.1152	-0.02321	0.02866	0.0147	0.04113	0.003247	0.03065
229	-0.2555	-0.2213	-0.2313	-0.2011	-0.2033	-0.2012	-0.1509	-0.1842	-0.09242	-0.1015	-0.03101	-0.1164	-0.1113	-0.03876	-0.05792	-0.08187	-0.1126	-0.1003	-0.1117	-0.084	-0.105	-0.1244	-0.07311	-0.05486	-0.01269	-0.07737	-0.08767	-0.07997	-0.1047	-0.148	-0.1288	-0.07928	-0.06902	-0.09515	-0.0896	-0.1095	-0.05791	-0.1002	-0.07564	-0.1166	-0.1019	-0.07925	-0.08227	-0.006296	0.01698	0.006739	0.03309	-0.00455	0.04287
230	-0.2664	-0.2353	-0.1986	-0.1843	-0.1784	-0.2207	-0.1775	-0.2203	-0.1349	-0.1433	-0.0858	-0.1662	-0.164	-0.07561	-0.08919	-0.1247	-0.1355	-0.1183	-0.1269	-0.1022	-0.09934	-0.1062	-0.0735	-0.04874	-0.03886	-0.08037	-0.1046	-0.1014	-0.1276	-0.1774	-0.1674	-0.1318	-0.1204	-0.1346	-0.125	-0.1493	-0.09152	-0.1379	-0.1144	-0.1388	-0.1177	-0.105	-0.1231	-0.05304	-0.02265	-0.003007	0.003074	-0.04536	0.01017
231	-0.2003	-0.1835	-0.1585	-0.1488	-0.04558	-0.1875	-0.1336	-0.1881	-0.1214	-0.1178	-0.0856	-0.1803	-0.1879	-0.1059	-0.07895	-0.084	-0.1314	-0.1403	-0.1761	-0.1597	-0.1635	-0.1895	-0.08868	-0.07246	-0.04977	-0.1435	-0.1678	-0.1559	-0.184	-0.1801	-0.1369	-0.09803	-0.08844	-0.1048	-0.09069	-0.1449	-0.1313	-0.1958	-0.1703	-0.1992	-0.1233	-0.1514	-0.1611	-0.07736	-0.02347	0.0009079	0.009397	-0.04626	-0.001711
232	-0.2244	-0.1953	-0.1874	-0.1876	-0.1527	-0.194	-0.1151	-0.1579	-0.08148	-0.08972	-0.03445	-0.1297	-0.1388	-0.06251	-0.07761	-0.09901	-0.1451	-0.1447	-0.152	-0.1234	-0.12	-0.1358	-0.0529	-0.0578	-0.004173	-0.1066	-0.137	-0.1301	-0.1544	-0.1666	-0.1392	-0.1023	-0.09677	-0.1151	-0.1072	-0.1275	-0.07714	-0.1475	-0.1256	-0.1541	-0.1031	-0.09028	-0.08138	-0.01817	0.01689	0.02311	0.03374	-0.019	0.04235
233	-0.2913	-0.2704	-0.2142	-0.2296	-0.2363	-0.2702	-0.175	-0.2013	-0.1276	-0.1422	-0.06355	-0.139	-0.1547	-0.07232	-0.1001	-0.1437	-0.1584	-0.1428	-0.1253	-0.08924	-0.07192	-0.06434	-0.03157	-0.05906	-0.006811	-0.07309	-0.1146	-0.1211	-0.1405	-0.1648	-0.1513	-0.1509	-0.1447	-0.1421	-0.1488	-0.1387	-0.05212	-0.1257	-0.1173	-0.1208	-0.09759	-0.05222	-0.05946	-0.005064	-0.0002073	0.006848	0.008932	-0.0377	0.04859
234	-0.2322	-0.2224	-0.1215	-0.122	-0.05325	-0.2404	-0.183	-0.2071	-0.1603	-0.1589	-0.169	-0.23	-0.2483	-0.185	-0.1403	-0.148	-0.1775	-0.2046	-0.224	-0.2001	-0.1464	-0.1403	-0.02995	-0.06599	-0.06542	-0.1912	-0.2302	-0.2337	-0.2494	-0.1927	-0.1578	-0.1712	-0.1727	-0.1639	-0.1491	-0.1619	-0.1224	-0.2335	-0.2412	-0.1814	-0.07868	-0.1281	-0.1156	-0.03809	-0.01258	0.04437	0.04046	-0.03526	0.01293
235	-0.1704	-0.1576	-0.0916	-0.101	0.01591	-0.1593	-0.08918	-0.118	-0.05707	-0.06588	-0.0627	-0.159	-0.1882	-0.129	-0.1007	-0.1087	-0.1728	-0.2162	-0.2411	-0.2163	-0.178	-0.2006	-0.07173	-0.1094	-0.06308	-0.2026	-0.2467	-0.2386	-0.2627	-0.1822	-0.1373	-0.1172	-0.1196	-0.1337	-0.112	-0.1632	-0.1406	-0.2497	-0.2462	-0.2374	-0.1416	-0.1785	-0.1604	-0.09112	-0.05009	-0.00491	-0.009888	-0.07652	-0.02764
236	-0.2617	-0.252	-0.1647	-0.1668	-0.1045	-0.196	-0.074	-0.1034	-0.03967	-0.05979	-0.06462	-0.127	-0.1752	-0.1696	-0.147	-0.1452	-0.2174	-0.251	-0.2633	-0.2385	-0.1882	-0.1868	-0.05821	-0.1026	-0.04448	-0.2288	-0.2706	-0.2736	-0.2671	-0.1893	-0.1403	-0.1335	-0.1399	-0.152	-0.15	-0.1563	-0.09318	-0.2004	-0.2092	-0.1581	-0.0663	-0.1027	-0.06745	-0.004541	0.01831	0.02793	0.04232	-0.01604	0.02508
237	-0.2642	-0.2707	-0.1147	-0.145	-0.03541	-0.211	-0.09759	-0.1172	-0.08777	-0.08367	-0.07451	-0.1334	-0.1928	-0.1483	-0.1024	-0.1235	-0.1529	-0.1819	-0.1874	-0.1779	-0.1527	-0.1416	-0.07689	-0.1279	-0.08835	-0.1831	-0.2202	-0.219	-0.1961	-0.1014	-0.08351	-0.1359	-0.1553	-0.1351	-0.129	-0.09584	-0.02945	-0.1565	-0.1999	-0.1346	-0.04958	-0.1039	-0.1042	-0.05925	-0.05674	-0.0212	0.001258	-0.05445	-0.03362
238	-0.1572	-0.1649	-0.02303	-0.07885	0.1261	-0.1264	-0.04548	-0.07341	-0.08567	-0.04422	-0.05756	-0.1065	-0.1578	-0.1077	-0.07515	-0.08083	-0.1225	-0.1586	-0.1724	-0.1782	-0.1758	-0.1658	-0.09053	-0.1694	-0.08121	-0.1791	-0.2075	-0.2007	-0.1878	-0.07089	-0.06034	-0.1103	-0.1342	-0.1149	-0.09881	-0.08796	-0.05361	-0.1541	-0.1859	-0.1499	-0.08304	-0.1211	-0.1529	-0.1223	-0.09241	-0.07206	-0.05657	-0.1021	-0.09854
239	-0.117	-0.1249	0.001792	-0.03769	0.1552	-0.1377	-0.08054	-0.1107	-0.1448	-0.08605	-0.1133	-0.1277	-0.1624	-0.117	-0.08591	-0.07586	-0.09537	-0.1143	-0.1283	-0.1355	-0.1459	-0.1317	-0.05858	-0.1593	-0.07202	-0.1499	-0.1741	-0.1744	-0.1805	-0.08572	-0.06886	-0.1286	-0.1395	-0.1093	-0.09793	-0.09883	-0.09602	-0.1639	-0.1853	-0.1382	-0.09673	-0.1193	-0.1546	-0.1331	-0.1171	-0.1037	-0.08048	-0.1088	-0.1307
240	-0.1655	-0.1496	-0.05601	-0.04949	0.1699	-0.1543	-0.1217	-0.1779	-0.2099	-0.1617	-0.1876	-0.2296	-0.2539	-0.2024	-0.1823	-0.1631	-0.1617	-0.1645	-0.174	-0.1776	-0.1798	-0.1701	-0.08341	-0.1849	-0.09244	-0.1645	-0.1863	-0.2068	-0.2619	-0.2026	-0.171	-0.2069	-0.1884	-0.1554	-0.151	-0.202	-0.2301	-0.2515	-0.2048	-0.177	-0.1491	-0.1439	-0.1842	-0.1211	-0.1392	-0.1302	-0.09855	-0.09858	-0.1034
241	-0.2159	-0.1953	-0.1494	-0.1103	0.09422	-0.1777	-0.1453	-0.1927	-0.1934	-0.1664	-0.1693	-0.2538	-0.2605	-0.1941	-0.1557	-0.127	-0.1343	-0.1446	-0.2007	-0.2006	-0.2152	-0.2309	-0.1279	-0.1588	-0.1171	-0.189	-0.2017	-0.1975	-0.2363	-0.2055	-0.1587	-0.1486	-0.1201	-0.1073	-0.09963	-0.1836	-0.2269	-0.2515	-0.2119	-0.2167	-0.1684	-0.1833	-0.2155	-0.1069	-0.09426	-0.08255	-0.05677	-0.06476	-0.05267
242	-0.2067	-0.1775	-0.1368	-0.08155	0.08054	-0.1629	-0.1556	-0.1739	-0.2052	-0.1871	-0.1902	-0.2577	-0.2606	-0.2077	-0.1662	-0.135	-0.1332	-0.1351	-0.1945	-0.2002	-0.2282	-0.2482	-0.1372	-0.1485	-0.1508	-0.1943	-0.2073	-0.2076	-0.2432	-0.22	-0.164	-0.1473	-0.1097	-0.08757	-0.08505	-0.1812	-0.2425	-0.2756	-0.2441	-0.2598	-0.2021	-0.2359	-0.2599	-0.119	-0.1244	-0.08582	-0.05986	-0.05379	-0.0388
243	-0.1902	-0.1821	-0.139	-0.1264	0.0776	-0.1879	-0.1723	-0.2411	-0.2553	-0.2215	-0.2172	-0.2846	-0.2884	-0.2277	-0.1548	-0.1063	-0.1074	-0.1106	-0.1898	-0.2059	-0.2323	-0.2609	-0.1694	-0.1177	-0.1463	-0.1947	-0.2073	-0.196	-0.2134	-0.1947	-0.1412	-0.116	-0.07794	-0.06114	-0.06055	-0.1638	-0.2269	-0.2556	-0.2315	-0.2612	-0.1688	-0.2288	-0.239	-0.1119	-0.07885	-0.0583	-0.04707	-0.04572	-0.03132
244	-0.112	-0.1423	-0.08229	-0.176	0.03067	-0.1705	-0.1418	-0.2643	-0.2615	-0.1895	-0.1892	-0.2436	-0.2323	-0.172	-0.1219	-0.06382	-0.08164	-0.07888	-0.1066	-0.1389	-0.1537	-0.1808	-0.1225	-0.01752	-0.06086	-0.09856	-0.1238	-0.1206	-0.1445	-0.131	-0.1029	-0.05064	-0.02149	-0.03649	-0.02984	-0.1196	-0.1716	-0.2033	-0.1877	-0.2307	-0.07352	-0.186	-0.1598	-0.11	0.01571	0.05365	0.01039	-0.05548	-0.06552
245	0.03274	0.01993	0.1156	0.03568	0.1429	-0.1033	-0.2037	-0.191	-0.2831	-0.2586	-0.263	-0.2902	-0.3039	-0.2351	-0.117	-0.1094	-0.1409	-0.1319	-0.1708	-0.1981	-0.1906	-0.1586	-0.08334	-0.04284	-0.1394	-0.1749	-0.2079	-0.2064	-0.2278	-0.2019	-0.1201	-0.07703	-0.02127	-0.007477	-0.02016	-0.1273	-0.2609	-0.2875	-0.2793	-0.2662	-0.142	-0.259	-0.2127	-0.1928	-0.1076	-0.06735	-0.08242	-0.1012	-0.1586
246	0.04111	0.03129	0.1434	0.03222	0.1571	-0.1461	-0.2317	-0.2144	-0.3183	-0.2998	-0.3115	-0.3336	-0.3625	-0.2928	-0.1626	-0.1482	-0.1704	-0.1626	-0.2065	-0.2357	-0.234	-0.2148	-0.1183	-0.09101	-0.1755	-0.2226	-0.2622	-0.2627	-0.2637	-0.22	-0.1393	-0.1307	-0.07718	-0.03091	-0.04448	-0.1424	-0.2764	-0.3269	-0.3203	-0.2851	-0.1648	-0.3053	-0.2583	-0.2275	-0.1449	-0.09839	-0.1025	-0.1141	-0.1808
247	0.12	0.05543	0.1416	-0.08215	0.03889	-0.2311	-0.3226	-0.2971	-0.33	-0.2772	-0.2702	-0.2906	-0.3038	-0.2476	-0.1435	-0.1351	-0.1803	-0.1726	-0.192	-0.2227	-0.2418	-0.2228	-0.151	-0.1429	-0.1751	-0.2152	-0.2425	-0.253	-0.2475	-0.1987	-0.1167	-0.07037	-0.02718	-0.006597	-0.004986	-0.1031	-0.2194	-0.2905	-0.2663	-0.2201	-0.127	-0.2726	-0.2167	-0.199	-0.1217	-0.0977	-0.07682	-0.08493	-0.1732
248	0.182	0.1244	0.2116	0.01499	0.06318	-0.1612	-0.3172	-0.2601	-0.2927	-0.2686	-0.2703	-0.2947	-0.3059	-0.2531	-0.1377	-0.1411	-0.1911	-0.1776	-0.1946	-0.2164	-0.211	-0.1691	-0.1154	-0.1047	-0.1639	-0.2131	-0.2383	-0.2465	-0.2484	-0.2089	-0.1205	-0.06467	-0.01424	0.003816	-0.003746	-0.09989	-0.2283	-0.2893	-0.2808	-0.2351	-0.1382	-0.2538	-0.1985	-0.2062	-0.1059	-0.08261	-0.08675	-0.112	-0.2036
249	0.2088	0.1739	0.2858	0.1157	0.1482	-0.1007	-0.2695	-0.2162	-0.2809	-0.2784	-0.2914	-0.3074	-0.3359	-0.2791	-0.1426	-0.1443	-0.1804	-0.1701	-0.1944	-0.2058	-0.1911	-0.1586	-0.07986	-0.08132	-0.1555	-0.2102	-0.2468	-0.2528	-0.2491	-0.1975	-0.1135	-0.09674	-0.04728	-0.006746	-0.01918	-0.1008	-0.2342	-0.2958	-0.3002	-0.256	-0.1667	-0.2726	-0.2213	-0.241	-0.1548	-0.1175	-0.1278	-0.1488	-0.2268
250	0.2459	0.1951	0.3246	0.08435	0.1259	-0.1298	-0.2943	-0.2309	-0.2871	-0.2849	-0.3025	-0.3132	-0.3441	-0.3019	-0.1743	-0.1814	-0.2182	-0.2111	-0.2217	-0.2389	-0.2151	-0.1783	-0.09679	-0.1125	-0.1758	-0.2353	-0.2723	-0.288	-0.2864	-0.2278	-0.1511	-0.1369	-0.09539	-0.05027	-0.06344	-0.138	-0.2555	-0.3278	-0.3218	-0.2451	-0.1464	-0.2809	-0.2049	-0.2172	-0.1558	-0.1189	-0.1055	-0.112	-0.2159
251	0.2664	0.1873	0.2898	0.04929	0.0604	-0.1432	-0.323	-0.2577	-0.2831	-0.2829	-0.2989	-0.3205	-0.333	-0.2913	-0.1685	-0.1667	-0.2132	-0.2002	-0.2077	-0.2198	-0.1917	-0.1496	-0.08372	-0.07603	-0.1505	-0.2158	-0.2458	-0.2626	-0.2573	-0.2151	-0.1333	-0.1004	-0.05912	-0.02459	-0.03183	-0.1056	-0.2264	-0.2935	-0.2898	-0.2164	-0.1243	-0.2509	-0.1768	-0.1888	-0.1115	-0.08746	-0.09077	-0.1028	-0.1931
252	0.3478	0.2607	0.3681	0.1045	0.1091	-0.0872	-0.2804	-0.2244	-0.2543	-0.2622	-0.2897	-0.3075	-0.3284	-0.2913	-0.1723	-0.1741	-0.2084	-0.1991	-0.1963	-0.1996	-0.1447	-0.1093	-0.04665	-0.0416	-0.1243	-0.1871	-0.2237	-0.246	-0.2392	-0.1952	-0.1335	-0.1218	-0.08875	-0.04563	-0.04688	-0.09923	-0.2114	-0.2694	-0.276	-0.2007	-0.1173	-0.2329	-0.1539	-0.1808	-0.1199	-0.09107	-0.09507	-0.09985	-0.1896
253	0.3697	0.2944	0.4189	0.1095	0.1235	-0.09002	-0.2798	-0.218	-0.2458	-0.2614	-0.2845	-0.2983	-0.3276	-0.3018	-0.1909	-0.2019	-0.2343	-0.2307	-0.2211	-0.2268	-0.1634	-0.1291	-0.05389	-0.07453	-0.1378	-0.2096	-0.2482	-0.2718	-0.2664	-0.2147	-0.1614	-0.1574	-0.1255	-0.07465	-0.08398	-0.1308	-0.2344	-0.2967	-0.2955	-0.204	-0.1252	-0.2465	-0.1478	-0.1719	-0.1295	-0.106	-0.09461	-0.08888	-0.1903
254	0.281	0.2073	0.3297	0.04309	0.0375	-0.1522	-0.3249	-0.2479	-0.2578	-0.2757	-0.2918	-0.3201	-0.3363	-0.3047	-0.1939	-0.2061	-0.2552	-0.2462	-0.2452	-0.2545	-0.2171	-0.1713	-0.09368	-0.09949	-0.1746	-0.248	-0.2705	-0.2859	-0.2777	-0.2399	-0.1677	-0.1393	-0.1045	-0.05931	-0.06664	-0.1273	-0.2373	-0.3105	-0.3011	-0.1993	-0.1192	-0.2643	-0.1809	-0.1871	-0.1265	-0.09167	-0.07854	-0.08743	-0.1894
255	0.2917	0.2092	0.3253	0.0477	0.02886	-0.1275	-0.2996	-0.2305	-0.2253	-0.2349	-0.2612	-0.2967	-0.3084	-0.252	-0.1575	-0.1867	-0.2031	-0.1863	-0.1757	-0.1825	-0.1438	-0.1101	-0.09908	-0.07765	-0.1845	-0.1852	-0.2063	-0.2201	-0.2099	-0.1916	-0.1401	-0.1313	-0.1023	-0.0566	-0.05231	-0.08981	-0.2051	-0.2822	-0.3008	-0.2197	-0.1401	-0.2663	-0.2079	-0.23	-0.1616	-0.09372	-0.08819	-0.1167	-0.2215
256	0.3581	0.2768	0.3951	0.06217	0.03322	-0.104	-0.2832	-0.2118	-0.1952	-0.2154	-0.226	-0.2498	-0.2823	-0.2499	-0.1788	-0.2239	-0.2513	-0.2362	-0.204	-0.1951	-0.1183	-0.09403	-0.06838	-0.07826	-0.1335	-0.1788	-0.2058	-0.2254	-0.2119	-0.2016	-0.1726	-0.1686	-0.1469	-0.09916	-0.09003	-0.1062	-0.1983	-0.2536	-0.2688	-0.1883	-0.1435	-0.2252	-0.1658	-0.1806	-0.138	-0.1093	-0.09304	-0.09607	-0.1773
257	0.3397	0.256	0.3735	0.01773	0.03745	-0.1293	-0.3002	-0.2254	-0.2073	-0.2221	-0.2257	-0.2632	-0.2841	-0.2545	-0.1649	-0.2011	-0.2355	-0.231	-0.2135	-0.2174	-0.1484	-0.1171	-0.06588	-0.06794	-0.1303	-0.195	-0.2083	-0.2207	-0.2083	-0.1916	-0.1536	-0.1608	-0.1447	-0.08989	-0.09045	-0.09928	-0.196	-0.2481	-0.2506	-0.1533	-0.1002	-0.2243	-0.151	-0.1526	-0.115	-0.104	-0.07105	-0.0603	-0.1673
258	0.157	0.07405	0.2029	-0.08664	-0.06712	-0.2158	-0.3428	-0.2776	-0.2261	-0.227	-0.2382	-0.2751	-0.2768	-0.244	-0.1527	-0.1879	-0.2048	-0.1817	-0.175	-0.1988	-0.1874	-0.1439	-0.1674	-0.1209	-0.2217	-0.2038	-0.1913	-0.2003	-0.2019	-0.2192	-0.1651	-0.14	-0.1138	-0.08182	-0.08961	-0.1279	-0.2109	-0.2579	-0.2519	-0.1591	-0.07824	-0.2207	-0.1898	-0.1673	-0.1148	-0.0888	-0.04211	-0.04032	-0.1646
259	0.1041	0.0319	0.1663	-0.09336	-0.04396	-0.21	-0.2984	-0.2594	-0.2169	-0.2212	-0.2299	-0.2909	-0.2761	-0.2532	-0.188	-0.1872	-0.2012	-0.1834	-0.1699	-0.1901	-0.1978	-0.1812	-0.1351	-0.1258	-0.1885	-0.1877	-0.175	-0.1839	-0.1866	-0.1915	-0.1571	-0.1203	-0.09302	-0.04627	-0.05848	-0.1118	-0.1642	-0.2064	-0.1846	-0.08221	-0.05239	-0.1831	-0.1282	-0.1582	-0.1109	-0.07105	-0.05819	-0.06859	-0.1914
260	0.08092	0.03389	0.1527	-0.08993	-0.04681	-0.2242	-0.3457	-0.3088	-0.2713	-0.2718	-0.2487	-0.3048	-0.3061	-0.2518	-0.1704	-0.2013	-0.2379	-0.2223	-0.2196	-0.2332	-0.2464	-0.2073	-0.169	-0.1604	-0.2168	-0.2248	-0.2189	-0.2308	-0.2357	-0.2239	-0.183	-0.13	-0.1063	-0.07631	-0.08297	-0.1478	-0.1814	-0.2532	-0.2166	-0.1412	-0.09133	-0.2353	-0.1946	-0.1917	-0.1438	-0.08981	-0.06406	-0.09478	-0.1896
261	0.1434	0.0996	0.2303	-0.03636	-0.02546	-0.2133	-0.3444	-0.3076	-0.2381	-0.2368	-0.202	-0.2546	-0.2764	-0.2266	-0.1478	-0.2	-0.2744	-0.27	-0.272	-0.2748	-0.2645	-0.2287	-0.159	-0.1657	-0.1766	-0.2503	-0.2592	-0.2703	-0.2758	-0.2519	-0.2129	-0.1338	-0.1189	-0.1306	-0.1232	-0.1903	-0.1943	-0.2729	-0.2254	-0.1535	-0.09139	-0.2284	-0.1755	-0.1907	-0.09987	-0.08302	-0.02577	-0.08728	-0.198
262	0.02747	0.03153	0.1257	-0.07378	-0.1209	-0.17	-0.3012	-0.2603	-0.171	-0.1944	-0.1302	-0.2043	-0.2134	-0.1628	-0.1043	-0.1584	-0.2351	-0.2382	-0.2432	-0.2377	-0.2454	-0.2179	-0.157	-0.1429	-0.1362	-0.2117	-0.2193	-0.2238	-0.2174	-0.1987	-0.1762	-0.07341	-0.05452	-0.07915	-0.07386	-0.1471	-0.1329	-0.2146	-0.1675	-0.1359	-0.07233	-0.2131	-0.1529	-0.1283	-0.02938	-0.01882	0.03687	-0.03078	-0.1315
263	0.0571	0.03491	0.1206	-0.1001	-0.1267	-0.2363	-0.3224	-0.2436	-0.1859	-0.2087	-0.1485	-0.2159	-0.1951	-0.1477	-0.1197	-0.1455	-0.1954	-0.1811	-0.1622	-0.1777	-0.1934	-0.1661	-0.1156	-0.1302	-0.1818	-0.1777	-0.1715	-0.1755	-0.175	-0.1586	-0.1286	-0.06388	-0.03725	-0.01374	-0.04248	-0.107	-0.1248	-0.194	-0.1548	-0.07536	-0.06149	-0.1861	-0.1175	-0.1509	-0.0863	-0.04223	-0.02822	-0.07342	-0.167
264	0.176	0.1286	0.2495	-0.02001	-0.05308	-0.1767	-0.2744	-0.2121	-0.1187	-0.1492	-0.126	-0.1996	-0.1942	-0.1619	-0.1364	-0.1672	-0.2155	-0.1971	-0.1756	-0.1765	-0.1219	-0.1234	-0.06153	-0.06667	-0.1578	-0.1763	-0.2068	-0.2047	-0.2046	-0.2024	-0.1588	-0.1049	-0.0703	-0.04733	-0.07841	-0.1394	-0.1626	-0.229	-0.2109	-0.1176	-0.1182	-0.2065	-0.101	-0.1625	-0.1233	-0.1174	-0.09819	-0.09713	-0.1722
265	0.06798	0.05655	0.1599	-0.05126	-0.08248	-0.2008	-0.3002	-0.2479	-0.154	-0.1987	-0.1508	-0.2417	-0.2486	-0.1773	-0.144	-0.2041	-0.2537	-0.22	-0.194	-0.1694	-0.1057	-0.1029	-0.04071	-0.0394	-0.101	-0.1534	-0.2071	-0.2178	-0.2233	-0.2599	-0.2126	-0.1702	-0.1369	-0.1069	-0.1108	-0.1551	-0.1732	-0.2257	-0.2016	-0.1376	-0.1204	-0.1913	-0.09854	-0.1368	-0.08561	-0.08166	-0.05559	-0.07307	-0.1334
266	0.04577	0.05792	0.1119	-0.07293	-0.2074	-0.199	-0.2732	-0.1733	-0.06554	-0.123	-0.03839	-0.1112	-0.08831	-0.0535	-0.08125	-0.1184	-0.1683	-0.137	-0.07336	-0.04984	-0.03805	-0.0522	0.0268	-0.03692	-0.03709	-0.05513	-0.09269	-0.1147	-0.1291	-0.1493	-0.09688	-0.06724	-0.02595	0.008041	-0.05567	-0.09072	-0.1329	-0.1639	-0.1271	-0.0927	-0.1112	-0.1513	-0.07094	-0.1016	-0.0558	-0.02026	-0.02276	-0.06773	-0.08688
267	0.1268	0.07991	0.1557	-0.07343	-0.1054	-0.1985	-0.2614	-0.176	-0.06984	-0.09287	-0.02857	-0.07404	-0.04235	-0.03567	-0.04187	-0.05434	-0.0942	-0.06753	-0.01576	-0.004483	0.007304	-0.02891	0.03202	-0.01944	-0.02061	-0.01453	-0.04201	-0.05557	-0.05945	-0.07885	-0.01764	-0.01284	0.02281	0.06173	-0.01226	-0.03888	-0.1068	-0.09553	-0.07229	-0.04206	-0.09088	-0.1172	-0.0837	-0.1413	-0.09933	-0.06919	-0.1036	-0.1196	-0.1285
268	0.04036	0.01193	0.1368	-0.05565	-0.05529	-0.1617	-0.1909	-0.1601	-0.08249	-0.09628	-0.04307	-0.09089	-0.1121	-0.07274	-0.03566	-0.07003	-0.1045	-0.07726	-0.08225	-0.09116	-0.01713	-0.008995	-0.002467	0.04097	-0.04043	-0.07746	-0.1334	-0.1238	-0.09518	-0.1227	-0.07483	-0.0747	-0.04812	-0.03115	-0.09024	-0.09606	-0.1384	-0.1415	-0.1612	-0.1129	-0.04156	-0.08083	-0.05752	-0.06632	-0.02271	-0.02447	-0.03079	-0.03479	-0.05443
269	-0.1334	-0.107	-0.001081	-0.1104	-0.2347	-0.2029	-0.1912	-0.1352	-0.06656	-0.1068	-0.04408	-0.145	-0.1547	-0.09671	-0.09236	-0.1064	-0.1222	-0.09404	-0.1098	-0.1122	-0.06513	-0.02424	-0.03875	-0.009952	-0.0967	-0.1236	-0.1704	-0.1739	-0.1208	-0.1343	-0.1036	-0.116	-0.08856	-0.07088	-0.1171	-0.09731	-0.1242	-0.1747	-0.2017	-0.1581	-0.09115	-0.1079	-0.08715	-0.01765	-0.005925	-0.01535	-0.001234	-0.009624	0.015
270	-0.04908	-0.01961	0.03898	-0.09489	-0.2416	-0.1842	-0.1715	-0.08713	-0.01461	-0.05873	-0.01057	-0.07162	-0.06711	-0.06338	-0.05106	-0.06514	-0.08014	-0.06342	-0.05565	-0.05072	-0.04787	-0.03796	-0.01821	-0.04484	-0.04486	-0.07589	-0.1187	-0.1326	-0.07755	-0.0643	-0.03947	-0.06932	-0.05212	-0.03566	-0.09014	-0.03586	-0.04525	-0.1358	-0.1682	-0.1352	-0.06207	-0.07871	-0.08273	-0.008987	0.0247	0.002196	0.04533	0.003627	0.002211
271	-0.01426	-0.03309	0.07612	-0.09959	-0.1323	-0.1793	-0.1596	-0.1051	-0.0381	-0.05617	-0.004199	-0.04349	-0.04985	-0.0335	0.008618	-0.01349	-0.03202	-0.01436	-0.05194	-0.07219	-0.004858	0.01266	-0.02602	0.04129	-0.06525	-0.07983	-0.1245	-0.1039	-0.04488	-0.05291	-0.01532	-0.03115	-0.01375	-0.01115	-0.06854	-0.05039	-0.07317	-0.106	-0.1511	-0.1122	-0.03175	-0.04773	-0.07037	-0.04012	-0.0005742	-0.03038	-0.03351	-0.04088	-0.02595
272	-0.1138	-0.09589	-0.0002116	-0.08759	-0.09877	-0.144	-0.1034	-0.07065	-0.04756	-0.0782	-0.03093	-0.09817	-0.1214	-0.09652	-0.06638	-0.0867	-0.09863	-0.09338	-0.1307	-0.1578	-0.09046	-0.04306	-0.0712	-0.02567	-0.1128	-0.1522	-0.2058	-0.1923	-0.124	-0.1103	-0.08665	-0.1138	-0.09987	-0.08522	-0.1393	-0.1153	-0.133	-0.1722	-0.2181	-0.1788	-0.07154	-0.09344	-0.09224	-0.006709	-0.01157	-0.04321	-0.04226	-0.01546	0.01413
273	-0.1661	-0.1324	-0.0689	-0.1216	-0.1741	-0.1593	-0.1059	-0.07016	-0.04628	-0.07114	-0.03127	-0.09884	-0.1116	-0.09181	-0.06358	-0.07414	-0.08001	-0.07928	-0.1041	-0.1232	-0.09603	-0.05711	-0.07672	-0.06369	-0.08169	-0.1292	-0.1756	-0.1708	-0.09618	-0.0757	-0.06232	-0.1114	-0.1065	-0.08226	-0.132	-0.07775	-0.0826	-0.1444	-0.1941	-0.1614	-0.05596	-0.06932	-0.07741	0.04533	0.01314	-0.03123	-0.01186	0.01687	0.05816
274	-0.1382	-0.1252	-0.07285	-0.1822	-0.2161	-0.2343	-0.1625	-0.1128	-0.09834	-0.1006	-0.07143	-0.06945	-0.05942	-0.05896	-0.01158	-0.003819	-0.006107	-0.004123	-0.02627	-0.04196	-0.03981	-0.04488	-0.07249	-0.04863	-0.0413	-0.06529	-0.09802	-0.09249	-0.01921	0.001444	0.01699	-0.05133	-0.0504	-0.02569	-0.07858	-0.007402	-0.01504	-0.07535	-0.1339	-0.1046	-0.03779	-0.0397	-0.07986	0.03775	0.004238	-0.06124	-0.03106	-0.002307	0.05603
275	-0.1185	-0.09181	0.002728	-0.1383	-0.09568	-0.1733	-0.1486	-0.1291	-0.1109	-0.108	-0.05167	-0.06984	-0.07152	-0.06266	-0.003444	-0.0169	-0.01956	-0.01874	-0.09073	-0.1239	-0.05045	-0.01605	-0.07368	-0.009882	-0.08454	-0.1328	-0.1676	-0.1277	-0.03538	-0.0175	0.002084	-0.02923	-0.01588	0.007229	-0.05949	-0.02862	-0.04015	-0.08239	-0.1507	-0.1152	-0.06185	-0.08947	-0.1146	-0.0188	-0.0313	-0.08414	-0.08011	-0.05543	-0.03034
276	0.04407	0.03603	0.1319	-0.06086	-0.06567	-0.09126	-0.05956	-0.1377	-0.1078	-0.08152	-0.04593	-0.05354	-0.05471	-0.02119	0.04192	0.014	0.001995	0.00637	-0.008702	-0.006262	0.03745	0.02968	-0.002557	0.07077	0.04111	0.007583	-0.01897	0.01414	0.0608	0.05855	0.05534	0.02215	0.008973	0.03362	0.02637	0.08821	0.1376	0.05702	-0.01301	0.0172	-0.003409	-0.02267	-0.05906	-0.03515	-0.02558	-0.1016	-0.09251	-0.07937	-0.04886
277	0.007304	-0.003614	0.1036	-0.06198	-0.03515	-0.07844	-0.03142	-0.1061	-0.08064	-0.04951	-0.01376	-0.0159	-0.01978	0.01327	0.0581	0.01599	0.02961	0.03363	0.03087	0.03847	0.05938	0.03789	-0.01513	0.0344	0.0547	0.04449	0.0301	0.06823	0.1114	0.09557	0.06741	0.01002	-0.01783	0.01329	0.01041	0.1069	0.1736	0.1062	0.02164	0.0467	0.009089	0.01021	-0.03539	-0.03606	-0.04229	-0.1136	-0.08209	-0.07598	-0.0756
278	0.06401	0.08691	0.2427	0.0283	0.04965	0.01305	0.08213	-0.01564	-0.0248	-0.005671	0.02715	0.01881	0.004188	0.04594	0.05318	0.01426	0.0293	0.005066	0.01495	0.02593	0.06053	0.02959	0.031	0.05074	0.06887	0.04289	0.02566	0.06647	0.1238	0.1502	0.07862	-0.002226	-0.04523	-0.002748	0.01197	0.1288	0.2067	0.1102	0.001239	0.02671	0.001984	-0.03481	-0.03686	-0.07973	-0.05864	-0.06958	-0.07049	-0.1279	-0.136
279	0.1592	0.1371	0.2416	0.01088	-0.002791	-0.005328	0.02273	-0.08585	-0.0809	-0.03626	0.005324	0.01065	-0.001842	0.01885	0.06209	0.05975	0.04673	0.03809	0.03	0.02798	0.06576	0.07787	0.04546	0.1239	0.09865	0.04735	0.01481	0.04494	0.1362	0.1676	0.1212	0.0534	0.01615	0.04022	0.05603	0.1655	0.2096	0.1432	0.03859	0.04484	0.05506	-0.007595	-0.006533	-0.002838	0.01002	-0.04783	-0.03589	-0.03253	-0.02488
280	0.2138	0.2064	0.3413	0.1	0.08452	0.05373	0.05484	-0.0353	-0.06021	-0.02306	-0.01062	0.01225	0.0001366	0.0113	0.06088	0.06328	0.06081	0.03251	0.003486	-0.01493	0.02909	0.05239	0.02708	0.09533	0.05204	-0.001784	-0.02729	0.01202	0.1	0.1653	0.1204	0.04248	0.01042	0.04103	0.04648	0.1402	0.1625	0.09426	-0.01826	0.007145	0.02185	-0.04877	-0.02598	-0.02316	-0.01642	-0.05496	-0.05401	-0.04744	-0.05357
281	0.3488	0.3431	0.5096	0.2218	0.2943	0.1841	0.1086	0.07854	0.02709	0.01084	-0.002959	-0.02251	-0.03764	-0.01463	0.04083	0.02616	0.004688	-0.04514	-0.05988	-0.07276	-0.02584	-0.03957	0.008383	0.03363	0.00713	-0.04375	-0.08715	-0.05642	0.004969	0.1081	0.08759	0.009809	-0.008246	0.03945	0.03637	0.07995	0.03714	-0.01768	-0.1046	-0.05249	-0.04663	-0.1507	-0.06558	-0.115	-0.1193	-0.148	-0.1309	-0.09815	-0.1795
282	0.464	0.4631	0.6293	0.3341	0.3832	0.2373	0.08671	0.1273	0.07626	0.003735	-0.01928	-0.05067	-0.07144	-0.05678	0.04176	0.007948	-0.009198	-0.06247	-0.1051	-0.129	-0.09976	-0.1021	-0.02964	-0.00979	-0.083	-0.1081	-0.1427	-0.1133	-0.07558	0.03632	0.07055	-0.002178	0.008906	0.07607	0.04398	0.02719	-0.07705	-0.1154	-0.1706	-0.1057	-0.06687	-0.2103	-0.103	-0.1475	-0.1363	-0.1204	-0.07267	-0.04803	-0.2075
283	0.2733	0.2288	0.4081	0.1598	0.2504	0.0722	0.004384	0.04041	-0.01767	-0.06668	-0.08642	-0.08199	-0.0929	-0.07659	0.02132	0.0224	0.02346	-0.02196	-0.103	-0.1456	-0.1367	-0.1149	-0.1153	-0.03122	-0.1219	-0.1472	-0.1439	-0.09548	-0.01881	0.07203	0.08714	-0.00141	-0.001647	0.06686	0.04351	0.06423	-0.01171	-0.06118	-0.1727	-0.09592	-0.01553	-0.1383	-0.06483	-0.04879	-0.02144	-0.05209	-0.0115	0.01662	-0.1294
284	0.09343	0.1205	0.3291	0.1931	0.3009	0.08464	0.09255	0.09907	-0.03623	-0.03219	-0.0722	-0.08053	-0.09711	-0.04826	0.02254	0.004384	0.007	-0.06745	-0.1496	-0.2043	-0.1835	-0.164	-0.1205	-0.08095	-0.1644	-0.1928	-0.1931	-0.1257	-0.05334	0.06743	0.05431	-0.04887	-0.06435	0.001767	-0.01108	0.02637	-0.005526	-0.0791	-0.1933	-0.1113	-0.1067	-0.2326	-0.1884	-0.2093	-0.1811	-0.1702	-0.1393	-0.1547	-0.2771
285	0.08342	0.1351	0.3373	0.1838	0.2314	0.09864	0.1128	0.08534	-0.03908	-0.039	-0.07826	-0.08233	-0.1007	-0.06343	-0.003797	-0.01567	0.001844	-0.05803	-0.1206	-0.1769	-0.1486	-0.1308	-0.1106	-0.05218	-0.1465	-0.166	-0.1771	-0.1199	-0.05077	0.07525	0.04048	-0.05405	-0.07059	-0.005793	-0.01217	0.03182	0.02458	-0.07038	-0.1732	-0.08737	-0.09541	-0.2213	-0.1642	-0.2104	-0.1745	-0.1506	-0.1262	-0.1608	-0.2748
286	0.08003	0.1306	0.288	0.1879	0.2268	0.08084	0.09366	0.05665	-0.04677	-0.07728	-0.1202	-0.1356	-0.1583	-0.1448	-0.07671	-0.06771	-0.08302	-0.1374	-0.1874	-0.2415	-0.1995	-0.2009	-0.1149	-0.05941	-0.1479	-0.2244	-0.2395	-0.1958	-0.1467	-0.002942	-0.01371	-0.07865	-0.08234	-0.02148	-0.03975	-0.02148	-0.03581	-0.1346	-0.196	-0.09767	-0.1329	-0.2435	-0.1785	-0.2277	-0.188	-0.1886	-0.1838	-0.2064	-0.2811
287	0.08743	0.1363	0.3013	0.2262	0.3395	0.1051	0.07551	0.06685	-0.05309	-0.0653	-0.09503	-0.1232	-0.158	-0.1294	-0.02818	-0.0151	-0.0522	-0.09842	-0.1581	-0.2131	-0.1867	-0.1792	-0.06715	-0.04682	-0.1096	-0.1971	-0.2291	-0.1884	-0.1265	0.01503	0.03092	-0.03867	-0.03918	0.03585	0.009045	0.00433	-0.036	-0.1056	-0.1844	-0.1034	-0.104	-0.224	-0.1649	-0.1911	-0.1637	-0.1663	-0.145	-0.1421	-0.2523
288	0.1856	0.2146	0.373	0.2815	0.4004	0.1311	0.05431	0.05331	-0.05092	-0.06981	-0.1064	-0.1207	-0.169	-0.1434	-0.07788	-0.08239	-0.1027	-0.1387	-0.1669	-0.1897	-0.1896	-0.1718	-0.07579	-0.1323	-0.1147	-0.1905	-0.2146	-0.2082	-0.1745	-0.05346	-0.03436	-0.1107	-0.1121	-0.02566	-0.03096	-0.03437	-0.0851	-0.1264	-0.1762	-0.1148	-0.1421	-0.2274	-0.1615	-0.201	-0.1955	-0.1752	-0.147	-0.1433	-0.2434
289	0.1283	0.1547	0.3202	0.2563	0.3944	0.1001	0.03674	0.02153	-0.0955	-0.09032	-0.1328	-0.1343	-0.1818	-0.165	-0.1065	-0.104	-0.1231	-0.1479	-0.162	-0.1869	-0.1927	-0.1777	-0.07693	-0.1323	-0.1088	-0.1756	-0.2081	-0.2204	-0.2145	-0.1029	-0.08148	-0.1441	-0.146	-0.08228	-0.07574	-0.09215	-0.1374	-0.1653	-0.19	-0.1413	-0.1276	-0.2214	-0.1752	-0.2025	-0.1888	-0.1616	-0.1265	-0.1277	-0.2211
290	0.2077	0.2293	0.3905	0.3522	0.4465	0.177	0.09934	0.08603	-0.02574	-0.01319	-0.06255	-0.0663	-0.1163	-0.1311	-0.1192	-0.105	-0.1371	-0.1761	-0.1888	-0.2107	-0.2204	-0.1953	-0.08575	-0.1514	-0.0999	-0.1943	-0.2136	-0.2291	-0.2291	-0.1009	-0.09689	-0.1115	-0.121	-0.09291	-0.06123	-0.1088	-0.13	-0.1524	-0.1494	-0.1194	-0.1087	-0.1975	-0.147	-0.1736	-0.1603	-0.1238	-0.102	-0.1048	-0.1834
291	0.2632	0.3001	0.4781	0.3946	0.4592	0.2091	0.08289	0.0868	-0.02639	-0.02397	-0.06957	-0.06124	-0.106	-0.1283	-0.1055	-0.1035	-0.1323	-0.1742	-0.1821	-0.2018	-0.1913	-0.163	-0.04869	-0.1261	-0.08922	-0.1818	-0.2059	-0.219	-0.2285	-0.1009	-0.09771	-0.1043	-0.107	-0.0855	-0.06971	-0.1186	-0.1464	-0.1737	-0.1751	-0.1489	-0.1169	-0.1944	-0.1384	-0.1581	-0.1513	-0.1119	-0.09407	-0.09679	-0.1657
292	0.2131	0.246	0.4304	0.3211	0.3862	0.118	-0.0005734	0.01977	-0.1058	-0.1008	-0.1449	-0.1239	-0.1665	-0.1721	-0.1174	-0.1154	-0.1379	-0.1651	-0.169	-0.1999	-0.1884	-0.1703	-0.05802	-0.1315	-0.127	-0.1868	-0.2261	-0.2418	-0.2566	-0.1342	-0.1114	-0.1203	-0.1035	-0.08216	-0.09142	-0.1497	-0.2128	-0.2533	-0.2614	-0.2185	-0.1503	-0.2311	-0.1664	-0.1911	-0.187	-0.1539	-0.1245	-0.1193	-0.2094
293	0.3042	0.2953	0.4595	0.2438	0.2751	-4.138e-05	-0.1644	-0.118	-0.2088	-0.2154	-0.2465	-0.2253	-0.2692	-0.2617	-0.1687	-0.1719	-0.1989	-0.2035	-0.1973	-0.2099	-0.1634	-0.1342	-0.03696	-0.116	-0.1559	-0.2149	-0.2672	-0.2941	-0.3076	-0.2065	-0.1544	-0.1538	-0.1147	-0.06932	-0.09072	-0.1637	-0.2583	-0.3218	-0.3313	-0.2604	-0.1835	-0.2559	-0.1594	-0.2032	-0.1892	-0.1531	-0.1408	-0.1399	-0.2289
294	0.4104	0.4136	0.5725	0.398	0.3551	0.1109	-0.07566	-0.04578	-0.1113	-0.1413	-0.1898	-0.1855	-0.2191	-0.2255	-0.1811	-0.1774	-0.2021	-0.219	-0.198	-0.187	-0.1192	-0.08584	0.01639	-0.0836	-0.1334	-0.1982	-0.2442	-0.2725	-0.2907	-0.192	-0.159	-0.1384	-0.1111	-0.08069	-0.07031	-0.1358	-0.2154	-0.2852	-0.295	-0.2241	-0.1839	-0.2158	-0.1182	-0.1717	-0.1761	-0.1262	-0.1426	-0.1513	-0.1933
295	0.4362	0.4466	0.6129	0.4416	0.4507	0.2041	0.02518	0.03532	-0.04858	-0.07231	-0.1308	-0.1121	-0.1509	-0.1683	-0.1264	-0.1254	-0.1492	-0.1925	-0.1896	-0.1847	-0.1327	-0.1093	-0.01352	-0.1062	-0.1111	-0.1792	-0.2171	-0.2348	-0.2414	-0.1262	-0.1032	-0.08613	-0.06758	-0.04129	-0.02665	-0.09693	-0.165	-0.2236	-0.2408	-0.2023	-0.1707	-0.2157	-0.1422	-0.1797	-0.1773	-0.1345	-0.1478	-0.1497	-0.1892
296	0.4964	0.493	0.6536	0.386	0.3855	0.1588	-0.03414	-0.03181	-0.09441	-0.115	-0.1609	-0.1326	-0.1707	-0.191	-0.135	-0.1326	-0.153	-0.1833	-0.1741	-0.1649	-0.1038	-0.08203	0.003347	-0.08659	-0.1013	-0.1685	-0.2096	-0.2294	-0.2342	-0.1293	-0.1034	-0.09734	-0.07468	-0.03711	-0.03249	-0.09164	-0.1702	-0.2327	-0.2527	-0.2027	-0.1626	-0.2077	-0.1143	-0.1572	-0.1602	-0.1229	-0.1346	-0.1306	-0.168
297	0.6027	0.5101	0.6126	0.349	0.2876	0.0884	-0.1106	-0.1006	-0.1095	-0.1481	-0.1985	-0.1801	-0.2061	-0.2267	-0.185	-0.1725	-0.1974	-0.1848	-0.142	-0.1082	-0.04141	-0.02214	0.06474	-0.026	-0.06504	-0.1223	-0.1702	-0.2102	-0.2299	-0.172	-0.134	-0.1303	-0.1033	-0.05759	-0.03642	-0.08227	-0.1614	-0.2211	-0.2308	-0.1785	-0.1505	-0.1626	-0.06965	-0.1402	-0.1487	-0.09496	-0.117	-0.1232	-0.1387
298	0.5722	0.5152	0.6474	0.4378	0.3835	0.1869	-0.01438	0.002043	-0.02328	-0.07238	-0.1358	-0.1236	-0.1544	-0.1846	-0.169	-0.1685	-0.1922	-0.2077	-0.1736	-0.1396	-0.05463	-0.03493	0.05311	-0.04983	-0.07843	-0.1403	-0.1915	-0.2291	-0.2502	-0.1735	-0.1419	-0.1242	-0.1007	-0.06991	-0.05045	-0.1091	-0.1812	-0.2308	-0.2406	-0.198	-0.1758	-0.1796	-0.09521	-0.1531	-0.1666	-0.1118	-0.1378	-0.1404	-0.1454
299	0.5852	0.5322	0.6606	0.4055	0.4043	0.2269	0.04042	0.03661	0.003857	-0.03642	-0.09133	-0.06265	-0.09921	-0.1284	-0.1101	-0.1217	-0.1388	-0.1622	-0.1309	-0.1046	-0.04288	-0.03224	0.02754	-0.07238	-0.05727	-0.1051	-0.1543	-0.1862	-0.1971	-0.1135	-0.08977	-0.1005	-0.08992	-0.05375	-0.04622	-0.07508	-0.1427	-0.1907	-0.2148	-0.1847	-0.1512	-0.1598	-0.07456	-0.1114	-0.154	-0.1255	-0.1224	-0.09341	-0.09938
300	0.7457	0.6431	0.7313	0.3431	0.296	0.1476	-0.02375	-0.03044	-0.004198	-0.05141	-0.0578	-0.02879	-0.07091	-0.09868	-0.06456	-0.08209	-0.1133	-0.1135	-0.07231	-0.05374	0.03076	0.03894	0.09362	0.01684	-0.009815	-0.05113	-0.09566	-0.1222	-0.1302	-0.06997	-0.0495	-0.06937	-0.05915	-0.009011	-0.00428	-0.01258	-0.08559	-0.1419	-0.1663	-0.134	-0.09819	-0.1035	-0.01702	-0.09369	-0.09671	-0.04756	-0.04404	-0.04962	-0.07625
301	0.6947	0.5846	0.6635	0.3007	0.2326	0.0965	-0.07267	-0.08076	-0.03414	-0.06411	-0.103	-0.06161	-0.08636	-0.1199	-0.1108	-0.1193	-0.1437	-0.1296	-0.07624	-0.05064	0.02388	0.02657	0.07475	-0.003534	-0.007127	-0.05065	-0.08735	-0.1265	-0.1478	-0.117	-0.09615	-0.09831	-0.08253	-0.04797	-0.03256	-0.04131	-0.1125	-0.1573	-0.1717	-0.1325	-0.1126	-0.08691	-0.01625	-0.1076	-0.09846	-0.05475	-0.05255	-0.07309	-0.1022
302	0.7003	0.5773	0.624	0.264	0.1875	0.1171	-0.02619	-0.05945	0.01794	-0.007159	-0.02717	0.009819	-0.0003446	-0.0433	-0.05507	-0.07075	-0.09169	-0.07053	-0.01095	0.01195	0.08702	0.08685	0.1198	0.05312	0.07375	0.03379	-0.001608	-0.05056	-0.08266	-0.0854	-0.06776	-0.07194	-0.0635	-0.04083	-0.02563	-0.0148	-0.07037	-0.08651	-0.08492	-0.06719	-0.04771	0.01802	0.05831	-0.003089	-0.009687	0.003722	0.01571	0.01511	0.03139
303	0.8154	0.659	0.6831	0.2781	0.2793	0.158	0.01301	-0.02912	0.04115	0.0326	-0.004521	0.007566	0.00386	-0.01492	0.009668	0.02067	-0.007632	-0.008261	0.02509	0.02313	0.0972	0.08155	0.113	0.1067	0.09794	0.04905	0.01045	-0.02132	-0.02837	0.01049	0.01821	-0.01726	-0.03143	-0.002707	0.02323	0.04375	-0.01042	-0.04232	-0.05539	-0.02453	0.01639	0.02296	0.1128	0.01582	0.03138	0.01591	0.02184	0.0268	-0.01335
304	0.6753	0.5375	0.5651	0.1634	0.1813	0.09103	-0.0733	-0.08011	-0.004593	-0.001456	-0.01891	-0.04586	-0.03661	-0.02438	0.02965	0.0197	-0.01375	-0.0308	-0.03483	-0.05472	0.009487	0.01595	0.025	0.07641	0.05112	-0.01595	-0.02821	-0.03731	-0.02172	0.008519	0.02274	0.01224	-0.003317	0.009223	0.02822	0.05018	-0.01098	-0.04663	-0.05841	-0.01441	0.06562	-0.002477	0.09487	0.0329	0.08931	0.03398	0.06368	0.07539	-0.02379
305	0.6324	0.4989	0.5053	0.1249	0.1854	0.1172	-0.01546	-0.02177	0.04552	0.06227	0.03931	0.0006529	0.02688	0.02611	0.07311	0.06748	0.04075	0.0128	-0.004649	-0.02944	0.01046	0.007605	0.006088	0.07905	0.05401	0.00728	0.01219	0.01901	0.05793	0.08562	0.08074	0.05249	0.02094	0.04046	0.07257	0.1188	0.06859	0.04642	0.01583	0.04805	0.09767	0.01032	0.08711	0.04923	0.09075	0.02662	0.07028	0.1066	0.001671
306	0.4778	0.3509	0.3589	-0.01734	0.05234	0.002154	-0.1074	-0.09463	-0.01488	0.02007	0.01114	-0.04031	-0.01133	-0.002921	0.02832	0.01454	-0.009588	-0.02701	-0.02812	-0.0553	-0.01055	-0.01268	-0.02108	0.05436	0.02762	-0.01658	-0.001747	0.005369	0.0404	0.03901	0.02499	0.006367	-0.02388	-0.006741	0.02389	0.0798	0.02609	-0.0009267	-0.02371	0.01186	0.05483	-0.03385	0.03289	0.01054	0.06331	0.004749	0.03916	0.06411	-0.03757
1	0.002873	-0.04309	-0.0189	0.03511	0.1807	0.1426	0.2623	0.1154	0.1165	0.1842	0.1514	0.08886	0.159	0.186	0.07181	0.1105	0.2409	0.1872	0.153	0.09682	0.01788	-0.08795	-0.1599	0.02269	-0.06509	0.1364	0.2163	0.2466	0.1602	0.1738	0.04953	0.01998	-0.03632	-0.09073	-0.04782	0.01684	0.04792	0.0812	0.0602	-0.02714	-0.1407	-0.08747	-0.1764	-0.2939	-0.2452	-0.1488	-0.179	-0.2411	-0.2276
2	-0.04309	-0.04771	-0.01995	0.1016	0.2718	0.1883	0.3427	0.1733	0.1622	0.2391	0.1969	0.1108	0.1823	0.2251	0.0807	0.1433	0.2851	0.2296	0.1974	0.1426	0.08467	-0.03004	-0.08648	0.06891	0.01508	0.1891	0.2626	0.2891	0.2048	0.2212	0.0834	0.0337	-0.02903	-0.0679	-0.02465	0.04613	0.08194	0.1399	0.1322	0.06184	-0.07867	-0.000375	-0.08275	-0.2224	-0.1959	-0.1216	-0.1697	-0.2202	-0.1888
3	-0.0189	-0.01995	0.05719	0.07618	0.2505	0.1291	0.2936	0.1393	0.09664	0.1758	0.1201	0.04902	0.1027	0.1514	0.03306	0.09284	0.2134	0.137	0.06318	0.003347	-0.03347	-0.1457	-0.182	-0.03965	-0.1069	0.04837	0.1116	0.1668	0.1159	0.1727	0.04475	0.01019	-0.03669	-0.0649	-0.03172	0.008689	0.05412	0.04108	0.003988	-0.04052	-0.1937	-0.1489	-0.1905	-0.321	-0.2544	-0.194	-0.2351	-0.2976	-0.2742
4	0.03511	0.1016	0.07618	0.3568	0.3949	0.4611	0.6256	0.4221	0.4003	0.4696	0.3963	0.2444	0.2769	0.3563	0.1234	0.0847	0.1735	0.106	0.1617	0.1168	0.08782	0.02025	0.0237	0.04831	0.1544	0.2479	0.295	0.3039	0.1461	0.1719	0.001071	-0.0603	-0.162	-0.2167	-0.1509	-0.03016	0.1203	0.1224	0.1452	0.07375	-0.04744	0.07859	0.03096	-0.08803	-0.1081	-0.05555	-0.1144	-0.1691	-0.1455
5	0.1807	0.2718	0.2505	0.3949	0.4405	0.4651	0.5374	0.3966	0.3993	0.3924	0.3276	0.1932	0.2103	0.2637	0.0967	0.0373	0.09448	0.0007466	0.003375	-0.0281	-0.0345	-0.04432	-0.05894	0.007289	0.00439	0.04528	0.1045	0.1452	0.01789	0.07968	-0.01429	-0.01962	-0.08686	-0.1654	-0.1123	-0.03644	0.02408	-0.058	-0.03945	-0.08595	-0.09246	-0.09324	-0.0959	-0.09227	-0.09831	0.006358	-0.06196	-0.137	-0.0615
6	0.1426	0.1883	0.1291	0.4611	0.4651	0.6608	0.8046	0.6616	0.6871	0.7081	0.646	0.4604	0.45	0.569	0.3415	0.2651	0.3199	0.2553	0.2912	0.2409	0.1388	0.06409	0.01117	0.03228	0.1612	0.2864	0.34	0.3906	0.2588	0.2898	0.1787	0.1138	0.01748	-0.0363	0.02278	0.1287	0.1797	0.1144	0.08547	-0.02824	-0.08009	0.08778	0.0404	-0.04654	-0.0851	-0.02528	-0.09023	-0.1356	-0.0823
7	0.2623	0.3427	0.2936	0.6256	0.5374	0.8046	0.7347	0.761	0.7825	0.707	0.6778	0.4569	0.4319	0.5369	0.3512	0.1975	0.2192	0.1614	0.1934	0.1574	0.09376	0.07454	0.03573	0.01793	0.1076	0.1966	0.2223	0.2685	0.1429	0.1679	0.1103	0.08052	0.02414	-0.03516	-0.01182	0.04793	0.04391	-0.0167	-0.04072	-0.1403	-0.1515	0.007472	0.01609	-0.04196	-0.07509	-0.03605	-0.07051	-0.09272	-0.09287
8	0.1154	0.1733	0.1393	0.4221	0.3966	0.6616	0.761	0.5388	0.6662	0.7093	0.6771	0.464	0.4638	0.5846	0.3699	0.2843	0.3414	0.2823	0.312	0.2743	0.1982	0.1438	0.09836	0.09819	0.2439	0.3339	0.3683	0.4125	0.2933	0.3009	0.166	0.09195	-0.01459	-0.08682	-0.05629	0.08605	0.1929	0.1404	0.1113	-0.0057	-0.02945	0.1659	0.1068	0.02146	-0.01603	0.01436	-0.07886	-0.1467	-0.001965
9	0.1165	0.1622	0.09664	0.4003	0.3993	0.6871	0.7825	0.6662	0.7366	0.8469	0.8326	0.6951	0.6778	0.8172	0.6106	0.4807	0.503	0.4399	0.458	0.3948	0.268	0.1867	0.06264	0.1079	0.2602	0.4199	0.4625	0.5424	0.4402	0.4632	0.353	0.304	0.1937	0.09401	0.125	0.2515	0.3089	0.2475	0.166	-0.02521	-0.01269	0.1914	0.06887	-0.01599	-0.01785	0.01314	-0.04561	-0.1032	-0.01114
10	0.1842	0.2391	0.1758	0.4696	0.3924	0.7081	0.707	0.7093	0.8469	0.8278	0.8359	0.6276	0.5874	0.6939	0.4991	0.333	0.3109	0.2335	0.2327	0.1793	0.07229	0.0107	-0.05989	-0.03078	0.1011	0.2	0.2365	0.3138	0.2325	0.2938	0.221	0.2409	0.1555	0.04654	0.07706	0.1393	0.1792	0.07601	0.0157	-0.1179	-0.1233	0.03727	0.007128	-0.0624	-0.06452	-0.04068	-0.04336	-0.08808	-0.08644
11	0.1514	0.1969	0.1201	0.3963	0.3276	0.646	0.6778	0.6771	0.8326	0.8359	0.8926	0.6832	0.653	0.7759	0.5746	0.403	0.3719	0.2927	0.2936	0.2212	0.08933	0.007967	-0.09923	-0.03189	0.09408	0.2457	0.2777	0.364	0.2834	0.3533	0.2795	0.2871	0.1964	0.07403	0.08172	0.1479	0.1881	0.09518	0.03782	-0.1368	-0.1308	0.01899	-0.06609	-0.1114	-0.09381	-0.05418	-0.07059	-0.125	-0.06634
12	0.08886	0.1108	0.04902	0.2444	0.1932	0.4604	0.4569	0.464	0.6951	0.6276	0.6832	0.4689	0.4958	0.5375	0.3391	0.2182	0.1942	0.112	0.0923	0.04275	-0.06385	-0.1193	-0.1734	-0.1211	0.01831	0.08902	0.1401	0.1903	0.1086	0.1652	0.1011	0.1479	0.07118	-0.05973	-0.03956	-0.01785	0.04638	-0.0006574	-0.002177	-0.108	-0.1618	-0.03208	-0.0732	-0.0898	-0.07793	-0.06405	-0.08444	-0.1322	-0.07568
13	0.159	0.1823	0.1027	0.2769	0.2103	0.45	0.4319	0.4638	0.6778	0.5874	0.653	0.4958	0.5075	0.5305	0.3343	0.209	0.1902	0.1188	0.1245	0.08842	0.009388	-0.0481	-0.09089	-0.07881	0.0729	0.1305	0.162	0.1936	0.09872	0.1473	0.09044	0.1391	0.07162	-0.05006	-0.04006	-0.02712	0.02174	-0.01229	-0.01436	-0.1019	-0.142	0.005729	0.01652	-0.02044	-0.04182	-0.02439	-0.04642	-0.08204	-0.03305
14	0.186	0.2251	0.1514	0.3563	0.2637	0.569	0.5369	0.5846	0.8172	0.6939	0.7759	0.5375	0.5305	0.5289	0.3538	0.2248	0.1833	0.09753	0.08196	0.03202	-0.03149	-0.09842	-0.08984	-0.03286	0.07591	0.09449	0.1291	0.184	0.1041	0.1488	0.09158	0.1346	0.0603	-0.063	-0.06258	-0.03226	0.0004967	-0.01723	-0.03097	-0.1281	-0.1025	-0.01026	-0.01244	-0.02505	0.00939	0.02696	0.007691	-0.04879	-0.0152
15	0.07181	0.0807	0.03306	0.1234	0.0967	0.3415	0.3512	0.3699	0.6106	0.4991	0.5746	0.3391	0.3343	0.3538	0.3016	0.2156	0.1462	0.05417	0.01439	-0.06972	-0.1238	-0.1983	-0.1866	0.008837	0.01418	0.004305	0.01483	0.06283	0.01869	0.09467	0.06736	0.08012	0.009266	-0.1028	-0.1255	-0.1126	-0.1013	-0.1197	-0.1094	-0.1767	-0.003867	-0.1096	-0.06832	-0.04018	0.08591	0.09596	0.1138	0.03812	0.01149
16	0.1105	0.1433	0.09284	0.0847	0.0373	0.2651	0.1975	0.2843	0.4807	0.333	0.403	0.2182	0.209	0.2248	0.2156	0.1097	0.03623	-0.03522	-0.04949	-0.1295	-0.1405	-0.1653	-0.2009	-0.02328	-0.05911	-0.07613	-0.1093	-0.08911	-0.1149	-0.01798	-0.0199	0.005623	-0.02902	-0.1208	-0.1699	-0.1954	-0.2224	-0.2559	-0.2308	-0.2678	-0.04467	-0.2057	-0.06106	-0.03436	0.07742	0.09775	0.1575	0.1032	-0.005197
17	0.2409	0.2851	0.2134	0.1735	0.09448	0.3199	0.2192	0.3414	0.503	0.3109	0.3719	0.1942	0.1902	0.1833	0.1462	0.03623	-0.03676	-0.09133	-0.08306	-0.1515	-0.1211	-0.1352	-0.115	0.008773	-0.01594	-0.08916	-0.1344	-0.1274	-0.158	-0.1001	-0.08781	-0.05617	-0.07018	-0.1182	-0.1698	-0.2051	-0.2771	-0.2857	-0.2563	-0.2736	-0.09269	-0.2042	-0.01604	-0.006178	0.06735	0.0976	0.1247	0.09428	0.01336
18	0.1872	0.2296	0.137	0.106	0.0007464	0.2553	0.1614	0.2823	0.4399	0.2335	0.2927	0.112	0.1188	0.09753	0.05417	-0.03522	-0.09133	-0.101	-0.086	-0.1413	-0.1026	-0.1053	-0.07688	0.04167	0.01173	-0.08035	-0.1255	-0.139	-0.1515	-0.1785	-0.1505	-0.1158	-0.1071	-0.123	-0.1806	-0.214	-0.307	-0.2578	-0.2154	-0.2352	-0.09141	-0.1735	-0.005625	0.007791	0.08899	0.1142	0.135	0.09992	0.02812
19	0.153	0.1974	0.06318	0.1617	0.003375	0.2912	0.1934	0.312	0.458	0.2327	0.2936	0.0923	0.1245	0.08196	0.01439	-0.04949	-0.08306	-0.086	-0.1137	-0.1391	-0.1205	-0.1238	-0.0514	0.05766	0.02844	-0.06811	-0.0755	-0.08696	-0.09266	-0.1752	-0.1473	-0.1001	-0.08794	-0.1014	-0.1334	-0.157	-0.2339	-0.1371	-0.09536	-0.1322	-0.1109	-0.09278	-0.02098	0.01511	0.06278	0.08295	0.08414	0.06744	0.05623
20	0.09682	0.1426	0.003347	0.1168	-0.0281	0.2409	0.1574	0.2743	0.3948	0.1793	0.2212	0.04275	0.08842	0.03202	-0.06972	-0.1295	-0.1515	-0.1413	-0.1391	-0.1336	-0.1077	-0.1017	-0.02657	0.02502	0.05043	-0.05469	-0.06519	-0.08973	-0.1008	-0.2104	-0.1819	-0.1304	-0.1057	-0.103	-0.1182	-0.1388	-0.2125	-0.1019	-0.04874	-0.0938	-0.1179	-0.06081	-0.0218	0.01796	0.04739	0.08835	0.0798	0.06543	0.06192
21	0.01788	0.08467	-0.03347	0.08782	-0.0345	0.1388	0.09376	0.1982	0.268	0.07228	0.08933	-0.06385	0.009388	-0.03149	-0.1238	-0.1405	-0.1211	-0.1026	-0.1205	-0.1077	-0.1567	-0.1537	-0.08648	-0.0561	-0.004766	-0.06738	-0.03755	-0.057	-0.04957	-0.16	-0.1387	-0.09518	-0.05484	-0.0216	-0.02745	-0.04344	-0.1284	-0.02664	0.01008	-0.01155	-0.109	-0.05944	-0.05375	-0.03706	0.007962	0.04621	0.04421	0.02182	-0.02587
22	-0.08795	-0.03004	-0.1457	0.02025	-0.04432	0.06409	0.07454	0.1438	0.1867	0.0107	0.007966	-0.1193	-0.04809	-0.09842	-0.1983	-0.1653	-0.1352	-0.1053	-0.1238	-0.1017	-0.1537	-0.1532	-0.0825	-0.1018	-0.03832	-0.09985	-0.05897	-0.07664	-0.06197	-0.168	-0.1473	-0.1147	-0.06979	-0.01725	-0.02421	-0.05033	-0.112	0.001318	0.04594	0.04803	-0.08025	-0.009729	0.004036	0.006211	0.01737	0.04275	0.03268	0.02578	-0.005606
23	-0.1599	-0.08648	-0.182	0.0237	-0.05894	0.01117	0.03573	0.09836	0.06264	-0.05989	-0.09923	-0.1734	-0.09088	-0.08984	-0.1866	-0.2009	-0.115	-0.07688	-0.0514	-0.02657	-0.08648	-0.0825	-0.05928	-0.1119	-0.03712	-0.001049	0.02526	-0.01674	-0.04947	-0.1768	-0.1781	-0.1953	-0.151	-0.08096	-0.08741	-0.09055	-0.1201	-0.01504	0.03267	0.05001	-0.09639	-0.04435	-0.05356	-0.0607	-0.06852	0.01455	0.001245	-0.03619	-0.06824
24	0.02269	0.06891	-0.03965	0.04831	0.007289	0.03227	0.01793	0.09819	0.1079	-0.03078	-0.03189	-0.1211	-0.07881	-0.03286	0.008837	-0.02328	0.008773	0.04167	0.05765	0.02502	-0.0561	-0.1018	-0.1119	0.005694	-0.05919	0.03682	0.03944	0.0155	0.03193	-0.05881	-0.03525	-0.07346	-0.03762	0.02549	0.004365	0.003125	-0.08979	-0.02907	-0.04265	-0.04269	-0.02378	-0.1374	-0.07496	-0.1175	0.009362	0.05043	0.06594	0.01242	-0.1512
25	-0.06509	0.01508	-0.1069	0.1544	0.00439	0.1612	0.1076	0.2439	0.2602	0.1011	0.09408	0.01831	0.0729	0.07591	0.01418	-0.05911	-0.01594	0.01173	0.02844	0.05043	-0.004767	-0.03832	-0.03712	-0.05919	-0.08662	0.05148	0.09337	0.09167	0.04902	-0.1029	-0.08236	-0.08457	-0.05372	-0.02738	-0.02781	-0.03506	-0.08709	0.01528	0.009447	-0.02656	-0.1625	-0.07045	-0.1021	-0.07963	-0.1092	-0.06024	-0.06563	-0.05011	-0.0505
26	0.1364	0.1891	0.04837	0.2479	0.04528	0.2864	0.1966	0.3339	0.4199	0.2	0.2457	0.08902	0.1305	0.09449	0.004305	-0.07613	-0.08916	-0.08035	-0.06811	-0.05469	-0.06738	-0.09985	-0.001048	0.03682	0.05148	0.01582	0.02956	0.009531	-0.03433	-0.1574	-0.1267	-0.09495	-0.0741	-0.06419	-0.07144	-0.07877	-0.1441	-0.03538	-0.009521	-0.05338	-0.1514	-0.05642	-0.04738	-0.01751	-0.01468	0.0181	0.00166	0.003739	0.02812
27	0.2163	0.2626	0.1116	0.295	0.1045	0.34	0.2223	0.3683	0.4625	0.2365	0.2777	0.1401	0.162	0.1291	0.01483	-0.1093	-0.1344	-0.1255	-0.0755	-0.06519	-0.03755	-0.05897	0.02526	0.03944	0.09337	0.02956	0.01366	-0.01121	-0.08188	-0.2019	-0.1783	-0.151	-0.137	-0.1371	-0.1488	-0.147	-0.1934	-0.1014	-0.06564	-0.1037	-0.1461	-0.03628	0.007025	0.03833	0.02097	0.0558	0.03535	0.03691	0.0692
28	0.2466	0.2891	0.1668	0.3039	0.1452	0.3906	0.2685	0.4125	0.5424	0.3138	0.364	0.1903	0.1936	0.184	0.06283	-0.08911	-0.1274	-0.139	-0.08696	-0.08973	-0.057	-0.07664	-0.01674	0.0155	0.09167	0.00953	-0.01121	-0.01299	-0.07751	-0.1707	-0.168	-0.141	-0.1435	-0.1589	-0.1716	-0.1583	-0.1999	-0.144	-0.1167	-0.1552	-0.132	-0.06467	-0.001387	0.01794	0.04427	0.09332	0.06262	0.03059	0.04226
29	0.1602	0.2048	0.1159	0.1461	0.01789	0.2588	0.1429	0.2933	0.4402	0.2325	0.2834	0.1086	0.09872	0.1041	0.01869	-0.1149	-0.158	-0.1515	-0.09266	-0.1008	-0.04957	-0.06197	-0.04947	0.03193	0.04903	-0.03433	-0.08188	-0.07751	-0.07139	-0.1605	-0.1602	-0.1344	-0.1274	-0.1317	-0.1472	-0.1346	-0.2049	-0.1779	-0.1544	-0.1798	-0.08508	-0.1217	-0.008354	-0.006013	0.08788	0.1423	0.1257	0.06781	0.01171
30	0.1738	0.2212	0.1727	0.1719	0.07968	0.2898	0.1679	0.3009	0.4632	0.2938	0.3533	0.1652	0.1473	0.1488	0.09467	-0.01798	-0.1001	-0.1785	-0.1752	-0.2104	-0.16	-0.168	-0.1768	-0.05881	-0.1029	-0.1574	-0.2019	-0.1707	-0.1605	-0.04942	-0.0634	-0.02372	-0.03786	-0.1048	-0.1273	-0.1533	-0.1986	-0.259	-0.2462	-0.2603	-0.1327	-0.2472	-0.1046	-0.0939	0.00274	0.06847	0.07513	0.01818	-0.0577
31	0.04953	0.0834	0.04475	0.001071	-0.01429	0.1787	0.1103	0.166	0.353	0.221	0.2795	0.1011	0.09044	0.09158	0.06736	-0.0199	-0.08781	-0.1505	-0.1473	-0.1819	-0.1387	-0.1473	-0.1781	-0.03525	-0.08236	-0.1267	-0.1783	-0.168	-0.1602	-0.0634	-0.06016	-0.03457	-0.04454	-0.1	-0.1461	-0.1743	-0.2113	-0.2448	-0.221	-0.2489	-0.08668	-0.2309	-0.09987	-0.07487	0.03123	0.08863	0.1078	0.04174	-0.02211
32	0.01998	0.0337	0.01019	-0.0603	-0.01962	0.1138	0.08053	0.09195	0.304	0.2409	0.2871	0.1479	0.1391	0.1346	0.08012	0.005624	-0.05617	-0.1158	-0.1001	-0.1304	-0.09518	-0.1147	-0.1953	-0.07346	-0.08457	-0.09494	-0.151	-0.141	-0.1344	-0.02372	-0.03457	0.01576	-0.008882	-0.09957	-0.1249	-0.1594	-0.1493	-0.2184	-0.193	-0.2372	-0.06673	-0.2096	-0.1168	-0.08056	0.02867	0.07244	0.0837	0.02603	0.0005052
33	-0.03632	-0.02903	-0.03669	-0.162	-0.08686	0.01748	0.02414	-0.01459	0.1937	0.1555	0.1964	0.07118	0.07162	0.0603	0.009266	-0.02902	-0.07018	-0.1071	-0.08794	-0.1057	-0.05485	-0.06979	-0.151	-0.03762	-0.05372	-0.0741	-0.137	-0.1435	-0.1274	-0.03786	-0.04454	-0.008883	-0.02408	-0.08984	-0.1233	-0.153	-0.1421	-0.1915	-0.1572	-0.1988	-0.05413	-0.1799	-0.1156	-0.0842	0.01997	0.05955	0.05141	-0.001097	0.01766
34	-0.09073	-0.0679	-0.0649	-0.2167	-0.1654	-0.0363	-0.03516	-0.08682	0.09401	0.04654	0.07403	-0.05973	-0.05006	-0.063	-0.1028	-0.1208	-0.1182	-0.123	-0.1014	-0.103	-0.0216	-0.01725	-0.08096	0.02549	-0.02738	-0.06419	-0.1371	-0.1589	-0.1317	-0.1048	-0.1	-0.09957	-0.08984	-0.1051	-0.1516	-0.1541	-0.1799	-0.1883	-0.1465	-0.1595	-0.05701	-0.1651	-0.1012	-0.08025	0.003163	0.05085	0.02774	-0.01814	0.02387
35	-0.04782	-0.02465	-0.03172	-0.1509	-0.1123	0.02278	-0.01182	-0.05629	0.125	0.07706	0.08172	-0.03956	-0.04006	-0.06258	-0.1255	-0.1699	-0.1698	-0.1806	-0.1334	-0.1182	-0.02745	-0.02421	-0.08741	0.004365	-0.02781	-0.07144	-0.1488	-0.1716	-0.1472	-0.1273	-0.1461	-0.1249	-0.1233	-0.1516	-0.1473	-0.1423	-0.1391	-0.1703	-0.1268	-0.1401	-0.03819	-0.1545	-0.07844	-0.06553	0.02011	0.07723	0.06978	0.02109	0.02564
36	0.01684	0.04613	0.008689	-0.03016	-0.03644	0.1287	0.04793	0.08605	0.2515	0.1393	0.1479	-0.01785	-0.02712	-0.03226	-0.1126	-0.1954	-0.2051	-0.214	-0.157	-0.1388	-0.04344	-0.05033	-0.09055	0.003125	-0.03506	-0.07877	-0.147	-0.1583	-0.1346	-0.1533	-0.1743	-0.1594	-0.153	-0.1541	-0.1423	-0.1358	-0.1663	-0.18	-0.1542	-0.1663	-0.0818	-0.1637	-0.06252	-0.06325	0.01745	0.09825	0.07646	0.0126	-0.01559
37	0.04792	0.08194	0.05412	0.1203	0.02408	0.1797	0.04391	0.1929	0.3089	0.1792	0.1881	0.04638	0.02174	0.0004964	-0.1013	-0.2224	-0.2771	-0.307	-0.2339	-0.2125	-0.1284	-0.112	-0.1201	-0.08979	-0.08709	-0.1441	-0.1934	-0.1999	-0.2049	-0.1986	-0.2113	-0.1493	-0.1421	-0.1799	-0.1391	-0.1663	-0.1922	-0.2207	-0.1667	-0.1507	-0.09002	-0.1604	-0.06555	-0.03749	0.009208	0.08522	0.08549	0.0514	-0.008609
38	0.0812	0.1399	0.04108	0.1224	-0.058	0.1144	-0.0167	0.1404	0.2475	0.07601	0.09518	-0.0006573	-0.01229	-0.01723	-0.1197	-0.2559	-0.2857	-0.2578	-0.1371	-0.1019	-0.02664	0.001317	-0.01504	-0.02907	0.01528	-0.03539	-0.1014	-0.144	-0.1779	-0.259	-0.2448	-0.2184	-0.1915	-0.1883	-0.1703	-0.18	-0.2207	-0.2084	-0.1259	-0.1254	-0.08907	-0.07737	0.009029	0.0227	0.05214	0.1137	0.1126	0.08356	0.03444
39	0.0602	0.1322	0.003988	0.1452	-0.03945	0.08547	-0.04072	0.1113	0.166	0.0157	0.03782	-0.002177	-0.01436	-0.03097	-0.1094	-0.2308	-0.2563	-0.2154	-0.09536	-0.04874	0.01008	0.04594	0.03267	-0.04265	0.009447	-0.009521	-0.06564	-0.1167	-0.1544	-0.2462	-0.221	-0.193	-0.1572	-0.1465	-0.1268	-0.1542	-0.1667	-0.1259	-0.03579	-0.05317	-0.07374	-0.01956	0.03365	0.04675	0.03807	0.08124	0.09365	0.0934	0.05715
40	-0.02714	0.06184	-0.04052	0.07375	-0.08595	-0.02824	-0.1403	-0.0057	-0.02521	-0.1179	-0.1368	-0.108	-0.1019	-0.1281	-0.1767	-0.2678	-0.2736	-0.2352	-0.1322	-0.0938	-0.01155	0.04803	0.05001	-0.04269	-0.02656	-0.05338	-0.1037	-0.1552	-0.1798	-0.2603	-0.2489	-0.2372	-0.1988	-0.1595	-0.1401	-0.1663	-0.1507	-0.1254	-0.05317	-0.0406	-0.04823	-0.01352	0.04638	0.05562	0.05588	0.1174	0.1287	0.09837	0.04323
41	-0.1407	-0.07867	-0.1937	-0.04744	-0.09246	-0.08009	-0.1515	-0.02945	-0.01269	-0.1233	-0.1308	-0.1618	-0.142	-0.1025	-0.003867	-0.04467	-0.09269	-0.09141	-0.1109	-0.1179	-0.109	-0.08025	-0.09639	-0.02378	-0.1625	-0.1514	-0.1461	-0.132	-0.08508	-0.1327	-0.08668	-0.06673	-0.05413	-0.05701	-0.03819	-0.0818	-0.09002	-0.08907	-0.07374	-0.04823	0.08718	-0.06688	0.01759	0.06281	0.1492	0.159	0.1924	0.158	0.0602
42	-0.08747	-0.0003752	-0.1489	0.07859	-0.09324	0.08778	0.007473	0.1659	0.1914	0.03727	0.01899	-0.03208	0.005729	-0.01026	-0.1096	-0.2057	-0.2042	-0.1735	-0.09278	-0.06081	-0.05944	-0.009729	-0.04435	-0.1374	-0.07045	-0.05642	-0.03628	-0.06467	-0.1217	-0.2472	-0.2309	-0.2096	-0.1799	-0.1651	-0.1545	-0.1637	-0.1604	-0.07737	-0.01956	-0.01352	-0.06688	0.04017	0.08634	0.1217	0.04312	0.04961	0.07521	0.1087	0.1022
43	-0.1764	-0.08275	-0.1905	0.03096	-0.0959	0.0404	0.01609	0.1068	0.06887	0.007128	-0.06609	-0.0732	0.01652	-0.01244	-0.06832	-0.06106	-0.01604	-0.005625	-0.02098	-0.0218	-0.05375	0.004036	-0.05356	-0.07496	-0.1021	-0.04738	0.007025	-0.001388	-0.008354	-0.1046	-0.09987	-0.1168	-0.1156	-0.1012	-0.07844	-0.06252	-0.06555	0.009029	0.03365	0.04638	0.01759	0.08634	0.04015	0.08514	0.02128	0.03957	0.05543	0.07832	0.09199
44	-0.2939	-0.2224	-0.321	-0.08803	-0.09227	-0.04654	-0.04195	0.02146	-0.01599	-0.0624	-0.1114	-0.0898	-0.02044	-0.02505	-0.04018	-0.03436	-0.006177	0.007792	0.01511	0.01796	-0.03706	0.006212	-0.0607	-0.1175	-0.07963	-0.01751	0.03833	0.01794	-0.006013	-0.0939	-0.07487	-0.08056	-0.08421	-0.08025	-0.06553	-0.06325	-0.03749	0.0227	0.04675	0.05562	0.06281	0.1217	0.08514	0.1953	0.05685	0.03288	0.06144	0.1332	0.1729
45	-0.2452	-0.1959	-0.2544	-0.1081	-0.09831	-0.0851	-0.07508	-0.01603	-0.01785	-0.06452	-0.09381	-0.07793	-0.04182	0.00939	0.08591	0.07742	0.06735	0.08899	0.06278	0.04739	0.007961	0.01738	-0.06852	0.009362	-0.1092	-0.01468	0.02097	0.04427	0.08788	0.00274	0.03123	0.02867	0.01997	0.003163	0.02011	0.01745	0.009208	0.05214	0.03807	0.05588	0.1492	0.04312	0.02128	0.05685	0.09272	0.07896	0.09771	0.1087	0.07302
46	-0.1488	-0.1216	-0.194	-0.05555	0.006358	-0.02528	-0.03605	0.01436	0.01314	-0.04068	-0.05418	-0.06405	-0.02439	0.02696	0.09596	0.09775	0.0976	0.1142	0.08294	0.08835	0.0462	0.04274	0.01455	0.05043	-0.06023	0.0181	0.0558	0.09332	0.1423	0.06847	0.08863	0.07244	0.05955	0.05085	0.07723	0.09826	0.08522	0.1137	0.08124	0.1174	0.159	0.04961	0.03957	0.03288	0.07896	0.05842	0.04011	0.0549	0.0293
47	-0.179	-0.1697	-0.2351	-0.1144	-0.06196	-0.09023	-0.07051	-0.07886	-0.04561	-0.04336	-0.07059	-0.08444	-0.04642	0.007691	0.1138	0.1575	0.1247	0.135	0.08414	0.0798	0.04421	0.03268	0.001245	0.06594	-0.06563	0.00166	0.03535	0.06262	0.1257	0.07513	0.1078	0.0837	0.05141	0.02774	0.06978	0.07646	0.08549	0.1126	0.09365	0.1287	0.1924	0.07521	0.05543	0.06144	0.09771	0.04011	0.06048	0.06575	0.06404
48	-0.2411	-0.2202	-0.2976	-0.1691	-0.137	-0.1356	-0.09272	-0.1467	-0.1032	-0.08808	-0.125	-0.1322	-0.08204	-0.04879	0.03812	0.1032	0.09428	0.09992	0.06744	0.06543	0.02182	0.02578	-0.03619	0.01242	-0.05011	0.003739	0.03691	0.03059	0.06781	0.01818	0.04174	0.02603	-0.001097	-0.01814	0.02109	0.0126	0.0514	0.08356	0.09339	0.09837	0.158	0.1087	0.07832	0.1332	0.1087	0.0549	0.06575	0.07607	0.1313
49	-0.2276	-0.1888	-0.2742	-0.1455	-0.0615	-0.0823	-0.09287	-0.001965	-0.01114	-0.08644	-0.06634	-0.07568	-0.03305	-0.0152	0.01149	-0.005198	0.01336	0.02812	0.05623	0.06192	-0.02587	-0.005606	-0.06824	-0.1512	-0.0505	0.02812	0.0692	0.04226	0.01171	-0.0577	-0.02211	0.000505	0.01766	0.02387	0.02564	-0.01559	-0.008609	0.03444	0.05715	0.04323	0.0602	0.1022	0.09199	0.1729	0.07302	0.0293	0.06404	0.1313	0.0975
50	-0.1856	-0.1574	-0.2478	-0.1904	-0.1023	-0.1249	-0.09639	-0.06346	-0.05298	-0.09698	-0.07164	-0.1091	-0.06118	-0.04716	0.02422	0.06985	0.07962	0.08159	0.06104	0.04611	-0.04961	-0.03797	-0.09878	-0.1025	-0.0812	-0.00334	0.04075	0.02597	0.04225	0.00329	0.03439	0.04835	0.05234	0.05135	0.06185	0.0178	0.01683	0.05416	0.06712	0.04829	0.09085	0.07313	0.05915	0.1331	0.08887	0.02555	0.06288	0.1085	0.07743
51	-0.1711	-0.1676	-0.2311	-0.1513	-0.09628	-0.0555	0.002083	-0.04811	0.0009506	0.01436	0.02223	-0.01576	0.0195	-0.0027	0.02168	0.07918	0.09788	0.09181	0.0922	0.0937	0.008835	0.007354	-0.06096	-0.07846	-0.01682	0.05679	0.1019	0.07698	0.07044	0.03321	0.03873	0.05117	0.036	0.02333	0.05284	0.02926	0.07147	0.1093	0.1307	0.07319	0.08388	0.1342	0.0635	0.1187	0.06367	0.03292	0.03989	0.04905	0.09525
52	-0.1821	-0.1815	-0.2214	-0.1116	-0.07962	-0.004683	0.04803	-0.02505	0.027	0.06358	0.03719	0.007271	0.03543	-0.0001352	-4.341e-06	0.0569	0.07956	0.07356	0.08593	0.09202	0.0218	0.01837	-0.05162	-0.06832	0.003842	0.06577	0.1085	0.07705	0.06093	0.01813	0.01124	0.0194	-0.002483	-0.01643	0.02277	0.01201	0.06932	0.1115	0.1405	0.07926	0.08994	0.1501	0.06998	0.1233	0.06821	0.05532	0.0589	0.05263	0.1115
53	-0.17	-0.2055	-0.2024	-0.1025	-0.04818	0.01816	0.07129	-0.01717	0.04544	0.1004	0.06013	0.03161	0.04598	0.01319	0.01702	0.09711	0.1116	0.105	0.09963	0.1061	0.01754	-0.0007241	-0.07486	-0.06412	-0.005997	0.0522	0.09522	0.07662	0.07985	0.0541	0.06827	0.0693	0.04879	0.03152	0.07148	0.05797	0.08868	0.1103	0.129	0.05501	0.08809	0.1237	0.0353	0.08584	0.05761	0.0499	0.04496	0.03762	0.107
54	-0.1536	-0.1853	-0.1659	-0.07163	-0.03221	0.04008	0.0808	-0.02761	0.04276	0.1031	0.04087	0.01448	0.01923	-0.01364	0.01207	0.1017	0.07756	0.06713	0.02783	0.03127	-0.01609	-0.02875	-0.06548	0.002371	-0.03775	-0.02509	0.01467	0.01687	0.05097	0.0392	0.0542	0.05368	0.01414	-0.02258	0.03195	0.03295	0.0729	0.0811	0.09675	0.05713	0.1393	0.1032	0.01746	0.05437	0.08245	0.08066	0.08273	0.04189	0.1137
55	-0.1232	-0.1711	-0.1181	-0.04238	0.06688	0.1344	0.193	0.06814	0.1187	0.1813	0.1067	0.07042	0.08048	0.04849	0.01569	0.1057	0.08958	0.06556	0.03767	0.05049	0.01332	-0.0295	-0.0306	0.04204	-0.008686	-0.0006789	0.03853	0.07753	0.1235	0.1242	0.1074	0.09115	0.03978	0.003577	0.06953	0.1208	0.1487	0.1173	0.08641	0.03713	0.152	0.07764	0.001335	-0.01557	0.08002	0.1389	0.08114	-0.00264	0.05949
56	-0.2018	-0.24	-0.1915	-0.03638	0.09255	0.1394	0.2307	0.07992	0.1102	0.2044	0.1057	0.1123	0.147	0.1383	0.007604	0.04757	0.1171	0.1051	0.1472	0.1765	0.09152	0.04089	-0.02897	-0.0491	0.07669	0.1508	0.2041	0.2242	0.2075	0.1454	0.08946	0.06506	0.03002	0.02099	0.07951	0.1542	0.2084	0.1964	0.1663	0.05301	0.07593	0.134	-0.001395	-0.01692	0.02468	0.1298	0.02121	-0.05339	0.02797
57	-0.213	-0.2417	-0.2093	-0.04429	0.01739	0.07756	0.1371	-9.718e-05	0.06163	0.1551	0.05675	0.07319	0.09745	0.1137	0.01896	0.0285	0.09106	0.09817	0.1707	0.2045	0.1201	0.09466	-0.0261	-0.06173	0.09598	0.1746	0.2113	0.1915	0.1441	0.06396	0.03709	0.005522	-0.0208	-0.0313	0.01681	0.06836	0.1349	0.1465	0.1582	0.05167	0.08177	0.1592	0.03004	0.04227	0.03907	0.1062	0.03985	-0.01765	0.07468
58	-0.1542	-0.1827	-0.1196	-0.03531	0.02041	0.1328	0.1738	0.03195	0.1299	0.183	0.1067	0.06789	0.08772	0.08805	0.006568	0.0459	0.06645	0.05496	0.05785	0.09127	0.03365	-0.003433	-0.04578	0.01558	0.0512	0.05843	0.1018	0.1312	0.1574	0.1108	0.07408	0.06521	0.02407	-0.01559	0.05073	0.1297	0.1711	0.1392	0.1225	0.04275	0.1326	0.09776	-0.01496	-0.0319	0.08562	0.1776	0.1149	-0.006737	0.04563
59	-0.2089	-0.2288	-0.1481	-0.08654	0.06642	0.1123	0.1649	0.03402	0.05315	0.1111	0.009884	0.01435	0.05265	0.01893	-0.1034	-0.05037	0.01576	0.01609	0.0458	0.08134	0.0315	0.0002527	-0.03659	-0.03417	0.03713	0.05641	0.09709	0.1138	0.1145	0.05728	0.01094	0.0008504	-0.01475	-0.01658	0.02797	0.09407	0.1237	0.1146	0.09848	0.0357	0.09441	0.08207	0.007184	-0.01045	0.05646	0.1498	0.07238	0.00294	0.03492
60	-0.2708	-0.268	-0.2297	-0.0913	0.03896	0.08369	0.1193	-0.006405	0.0007925	0.05353	-0.05549	-0.0352	0.01564	0.004981	-0.1381	-0.1257	-0.02334	-0.008305	0.05834	0.1075	0.03824	0.02875	-0.04784	-0.1088	0.06967	0.09968	0.1523	0.1374	0.09771	-0.007858	-0.05504	-0.05584	-0.05004	-0.02518	0.01062	0.05987	0.1012	0.1466	0.162	0.0782	0.0297	0.1171	0.00758	0.01358	0.01825	0.1103	0.03721	-0.006099	0.03245
61	-0.2433	-0.2489	-0.2048	-0.08384	-0.03105	0.07433	0.09979	-0.03579	0.05412	0.05969	-0.03283	-0.06111	-0.03221	-0.02009	-0.1535	-0.1667	-0.07083	-0.04595	0.03217	0.09188	0.01928	0.009346	-0.06291	-0.11	0.112	0.1064	0.1432	0.1086	0.05712	-0.07159	-0.1117	-0.1162	-0.1105	-0.09464	-0.06408	-0.008545	0.04207	0.09521	0.1502	0.09479	0.05111	0.1353	0.03785	0.05439	0.05092	0.1151	0.0744	0.02872	0.06978
62	-0.1815	-0.2046	-0.1423	-0.07468	-0.006933	0.114	0.1496	0.02059	0.1388	0.1401	0.05429	-0.009378	0.00952	0.01447	-0.1265	-0.1231	-0.03565	-0.01229	0.04078	0.09875	0.04602	0.01031	-0.0349	-0.03542	0.1173	0.09885	0.1165	0.1083	0.0955	-0.01601	-0.05707	-0.06797	-0.06282	-0.05274	-0.0267	0.0433	0.06014	0.07561	0.09841	0.04666	0.04979	0.07792	0.002166	-0.03091	0.049	0.14	0.0677	-0.02816	-0.004214
63	-0.1214	-0.1177	-0.06068	-0.04175	-0.00119	0.1531	0.1836	0.05027	0.1816	0.1659	0.07374	0.004019	-0.002558	-0.01987	-0.1564	-0.1635	-0.09789	-0.07452	-0.03522	0.01361	0.008404	-0.03499	-0.06675	-0.0247	0.0601	0.0172	0.01076	0.008632	0.03176	-0.06532	-0.1065	-0.1062	-0.09464	-0.07536	-0.06477	-0.00556	-0.009694	0.008214	0.01927	-0.02785	-0.01745	-0.04193	-0.08416	-0.1358	-0.01449	0.1173	0.04406	-0.08019	-0.06906
64	-0.1142	-0.1038	-0.08812	0.0344	-0.009041	0.1776	0.2153	0.07369	0.1693	0.1201	0.03619	-0.01499	-0.004732	-0.066	-0.216	-0.1753	-0.1214	-0.08076	-0.081	-0.01613	-0.005616	-0.03054	0.02429	0.02984	0.1018	-0.0103	-0.005377	-0.02539	-0.01423	-0.137	-0.1529	-0.1307	-0.1125	-0.09098	-0.08866	-0.05455	-0.04887	0.03262	0.069	0.0402	-0.05298	0.0308	-0.02287	-0.03915	-0.009085	0.08508	0.02087	-0.05836	0.03512
65	-0.1637	-0.1434	-0.1398	0.01392	0.06868	0.1853	0.2393	0.1331	0.1569	0.1077	0.01172	-0.04204	-0.02154	-0.06364	-0.2202	-0.1932	-0.1233	-0.08728	-0.06926	-0.02114	-0.07065	-0.09686	-0.05706	-0.08822	0.07016	-0.004101	0.03764	0.02023	0.01645	-0.1151	-0.1479	-0.1365	-0.1167	-0.06554	-0.05679	-0.01705	-0.02092	0.0866	0.1159	0.08462	-0.03938	0.04602	-0.01126	-0.0276	-0.01736	0.06896	0.03316	-0.01428	-0.01425
66	-0.1003	-0.06396	-0.06391	0.02756	0.04166	0.2372	0.2555	0.1673	0.2449	0.1795	0.08536	-0.01506	0.01639	-0.04234	-0.2001	-0.1889	-0.1315	-0.1045	-0.09574	-0.05948	-0.06126	-0.07888	-0.05904	-0.04786	0.07625	-0.02094	-8.534e-05	-0.01013	-0.005897	-0.1316	-0.158	-0.1282	-0.1013	-0.06254	-0.06763	-0.03929	-0.0742	0.03593	0.0577	0.01171	-0.08135	0.002792	-0.04318	-0.05491	-0.0153	0.06794	0.02705	-0.02631	-0.02408
67	-0.0432	0.0216	-0.03407	-0.01623	-0.1053	0.1101	0.07075	0.04931	0.1394	0.01018	-0.03236	-0.1364	-0.09226	-0.1431	-0.2341	-0.2141	-0.1882	-0.1484	-0.1543	-0.1256	-0.09923	-0.04637	-0.01656	0.01006	0.05158	-0.1022	-0.09469	-0.1384	-0.1051	-0.217	-0.1991	-0.1523	-0.1081	-0.06534	-0.07712	-0.07496	-0.1502	-0.06182	-0.02064	-0.01517	-0.06156	-0.02496	0.02995	0.03316	0.07339	0.1007	0.07895	0.04524	0.02445
68	0.02099	0.08648	0.03234	-0.04769	-0.1419	0.1	0.05323	0.08066	0.2115	0.04703	0.004084	-0.1317	-0.1005	-0.1753	-0.2427	-0.2375	-0.236	-0.2046	-0.2118	-0.2071	-0.141	-0.1059	-0.05919	0.005781	-0.007967	-0.1769	-0.2033	-0.2394	-0.1873	-0.2737	-0.2374	-0.1906	-0.1407	-0.1026	-0.1364	-0.1509	-0.2535	-0.1945	-0.1529	-0.139	-0.1112	-0.1586	-0.0425	-0.04393	0.05087	0.09286	0.08441	0.0231	-0.0408
69	0.02496	0.08581	0.02533	-0.02225	-0.1196	0.1027	0.04403	0.1072	0.2267	0.04346	0.05669	-0.1087	-0.07625	-0.1139	-0.1586	-0.1667	-0.1672	-0.1392	-0.173	-0.1858	-0.1307	-0.07861	-0.04442	0.03347	-0.01462	-0.1517	-0.1641	-0.2004	-0.1847	-0.2705	-0.2107	-0.1737	-0.1227	-0.08326	-0.1445	-0.1874	-0.3109	-0.2238	-0.1692	-0.1576	-0.1229	-0.1424	-0.04664	-0.0228	0.05095	0.08771	0.05826	0.00695	0.003951
70	0.08273	0.1343	0.07233	-0.003968	-0.1055	0.1289	0.04672	0.1394	0.2759	0.09247	0.1357	-0.04973	-0.02957	-0.04517	-0.06951	-0.1212	-0.1345	-0.1212	-0.1439	-0.1881	-0.1067	-0.059	-0.04597	0.06568	-0.02892	-0.1315	-0.1749	-0.2062	-0.2152	-0.2645	-0.2115	-0.1907	-0.1545	-0.1326	-0.2078	-0.2598	-0.3765	-0.308	-0.2501	-0.2381	-0.1267	-0.1923	-0.06222	-0.03384	0.05153	0.09866	0.0811	0.02869	0.01248
71	0.09598	0.1434	0.0565	0.05755	-0.07079	0.1999	0.1251	0.2245	0.3386	0.1442	0.1901	-0.004923	0.0133	0.007088	-0.02455	-0.08583	-0.103	-0.1006	-0.1236	-0.1726	-0.09637	-0.04695	-0.02047	0.08796	0.01013	-0.0953	-0.1276	-0.1635	-0.1931	-0.242	-0.2011	-0.1873	-0.1647	-0.1506	-0.2219	-0.2577	-0.3528	-0.274	-0.2224	-0.2099	-0.1057	-0.123	0.001728	0.03146	0.09237	0.109	0.08751	0.05652	0.05425
72	-0.005824	0.03895	-0.003736	0.0008258	-0.1105	0.1021	0.08095	0.1291	0.2124	0.05399	0.07407	-0.1075	-0.06883	-0.06334	-0.09891	-0.08713	-0.06922	-0.04778	-0.09015	-0.1135	-0.08877	-0.0305	-0.01609	0.06645	0.00476	-0.09072	-0.08505	-0.1168	-0.1266	-0.1979	-0.148	-0.1436	-0.1063	-0.0662	-0.1248	-0.1556	-0.2766	-0.1901	-0.1468	-0.112	-0.08021	-0.08561	-0.005434	0.01625	0.06506	0.08621	0.02816	-0.0169	0.03382
73	-0.0175	0.02508	-0.002765	-0.07167	-0.1691	0.03777	0.01431	0.05872	0.1605	0.01247	0.02809	-0.1475	-0.1161	-0.1185	-0.1477	-0.1441	-0.1264	-0.09537	-0.1239	-0.1453	-0.08297	-0.01711	-0.01465	0.07198	-0.00871	-0.1144	-0.1342	-0.1745	-0.1735	-0.2499	-0.1922	-0.1901	-0.147	-0.09708	-0.1579	-0.1958	-0.3251	-0.2455	-0.1899	-0.1535	-0.09235	-0.1328	-0.04941	-0.01897	0.0477	0.09434	0.03802	-0.01865	0.02931
74	-0.05753	-0.0135	-0.03867	-0.1051	-0.1958	0.01647	0.002083	0.02514	0.1289	-0.01477	-0.02283	-0.1807	-0.1485	-0.1653	-0.1913	-0.1753	-0.1637	-0.1261	-0.1509	-0.1598	-0.1074	-0.04019	-0.02569	0.05876	-0.005856	-0.1357	-0.1521	-0.1971	-0.1757	-0.2625	-0.1967	-0.1838	-0.1361	-0.08172	-0.1322	-0.1639	-0.294	-0.2188	-0.1624	-0.1286	-0.06875	-0.1243	-0.04399	-0.01819	0.05665	0.1125	0.07053	0.003886	0.0209
75	-0.08114	-0.04306	-0.05451	-0.1812	-0.2353	-0.03977	-0.05062	-0.04259	0.08906	-0.03505	-0.04686	-0.1911	-0.1652	-0.1851	-0.1993	-0.1941	-0.1809	-0.1405	-0.1474	-0.1511	-0.08852	-0.03169	-0.04267	0.04789	-0.02979	-0.1311	-0.1731	-0.2224	-0.1877	-0.2609	-0.1907	-0.1902	-0.1425	-0.08916	-0.1435	-0.1715	-0.2997	-0.2445	-0.1883	-0.1649	-0.07153	-0.1717	-0.08724	-0.07273	0.01768	0.1056	0.08209	-0.004668	-0.01747
76	-0.1417	-0.102	-0.0944	-0.2115	-0.2504	-0.04694	-0.02207	-0.09371	0.05273	-0.0491	-0.09036	-0.2187	-0.1903	-0.2291	-0.2283	-0.198	-0.1775	-0.1486	-0.1676	-0.1696	-0.1161	-0.06935	-0.05286	0.05407	-0.02507	-0.1502	-0.1847	-0.2281	-0.179	-0.2406	-0.1848	-0.1771	-0.1337	-0.0914	-0.1393	-0.1443	-0.2402	-0.2026	-0.1496	-0.1249	-0.02285	-0.1604	-0.07039	-0.0677	0.03716	0.1171	0.1169	0.03109	-0.02137
77	-0.06193	-0.02877	-0.002517	-0.1166	-0.1359	0.06134	0.06977	-0.03123	0.1253	0.07196	-0.02466	-0.1301	-0.123	-0.1786	-0.2344	-0.2238	-0.1724	-0.1509	-0.1388	-0.1317	-0.06215	-0.05789	-0.07622	0.0214	-0.0124	-0.1028	-0.1565	-0.1859	-0.1301	-0.1929	-0.1933	-0.1993	-0.1634	-0.128	-0.1605	-0.134	-0.1979	-0.1695	-0.1409	-0.1418	-0.0502	-0.1763	-0.1084	-0.128	0.002831	0.1077	0.0911	-0.01396	-0.07758
78	-0.1347	-0.1054	-0.0766	-0.2024	-0.1966	-0.04212	-0.01898	-0.09253	0.03416	-0.001905	-0.09599	-0.178	-0.1586	-0.2189	-0.2718	-0.2573	-0.201	-0.1813	-0.1563	-0.1437	-0.04967	-0.05227	-0.05985	0.0246	-0.02997	-0.09877	-0.1625	-0.1958	-0.1515	-0.2095	-0.2153	-0.2292	-0.1926	-0.1513	-0.1745	-0.1559	-0.2026	-0.1741	-0.1372	-0.1107	-0.04518	-0.1766	-0.1034	-0.1157	-0.01515	0.0649	0.05877	-0.003873	-0.05932
79	-0.08133	-0.05362	-0.03171	-0.1492	-0.1719	-0.05795	-0.07558	-0.1524	-0.02314	-0.05087	-0.1296	-0.1803	-0.1788	-0.2181	-0.2936	-0.3236	-0.2764	-0.2638	-0.2001	-0.1562	-0.02295	-0.01225	-0.02293	0.02405	0.00751	-0.08974	-0.1583	-0.1943	-0.161	-0.2196	-0.2638	-0.2652	-0.2458	-0.2076	-0.1899	-0.153	-0.1258	-0.136	-0.08542	-0.05047	-0.01422	-0.1009	-0.05054	-0.05219	0.02442	0.1233	0.08703	0.01355	0.02173
80	-0.05483	-0.04474	-0.04347	-0.08655	-0.1143	-0.02272	-0.06357	-0.1368	-0.00111	-0.03333	-0.09918	-0.1312	-0.1512	-0.1737	-0.2641	-0.3409	-0.3063	-0.2884	-0.1922	-0.1309	-0.01081	-0.003853	-0.0009538	0.01028	0.06243	-0.0507	-0.1141	-0.1576	-0.148	-0.2228	-0.2844	-0.2828	-0.2806	-0.2504	-0.2084	-0.1495	-0.06851	-0.09754	-0.03533	-0.01396	0.0159	-0.01946	0.001691	0.007291	0.07227	0.1717	0.1371	0.05574	0.0668
81	-0.06874	-0.06118	-0.03407	-0.09241	-0.1322	-0.03856	-0.09089	-0.1673	-0.04014	-0.05955	-0.1134	-0.1347	-0.1548	-0.1886	-0.2649	-0.3335	-0.3097	-0.3019	-0.2062	-0.1481	-0.03871	-0.02274	-0.01925	-0.01975	0.02308	-0.06959	-0.1268	-0.1719	-0.1715	-0.2179	-0.2775	-0.2646	-0.2672	-0.2562	-0.2062	-0.1605	-0.06774	-0.1079	-0.03146	-0.004895	0.03484	-0.02074	0.003964	0.01708	0.06878	0.1608	0.1477	0.07699	0.0842
82	-0.07614	-0.05173	-0.01061	-0.04611	-0.1266	-0.06022	-0.1235	-0.1483	-0.08103	-0.08686	-0.1399	-0.1219	-0.1349	-0.1875	-0.2471	-0.3065	-0.2895	-0.2864	-0.2022	-0.1542	-0.05334	-0.02715	-0.01886	-0.05034	-0.04098	-0.09432	-0.1472	-0.1839	-0.1852	-0.2171	-0.257	-0.2295	-0.2157	-0.2038	-0.157	-0.1564	-0.08448	-0.1265	-0.06204	-0.03789	0.003057	-0.0588	-0.01705	-0.002411	0.04904	0.1554	0.1473	0.0751	0.06059
83	0.007976	0.01527	0.05171	0.04029	-0.06982	0.02813	-0.06949	0.0462	0.1341	0.07689	0.04624	0.04976	-0.01149	-0.08266	-0.1398	-0.2162	-0.2421	-0.2479	-0.196	-0.1673	-0.1083	-0.08975	-0.125	-0.1689	-0.1289	-0.1704	-0.2015	-0.2059	-0.173	-0.1753	-0.1508	-0.1168	-0.0858	-0.07477	-0.04778	-0.0767	-0.1129	-0.1752	-0.1459	-0.1285	-0.09607	-0.132	-0.1012	-0.0606	-0.0195	0.08075	0.08919	0.05115	-0.000358
84	-0.0558	-0.01691	-0.02397	-0.0109	-0.1363	-0.03976	-0.1482	0.02389	0.06755	-0.01272	-0.00367	0.0353	-0.002365	-0.0887	-0.1258	-0.195	-0.2461	-0.2416	-0.1945	-0.1666	-0.116	-0.06515	-0.1102	-0.211	-0.1807	-0.2018	-0.2338	-0.2478	-0.2256	-0.2186	-0.1556	-0.07765	-0.02373	-0.03022	-0.02708	-0.1201	-0.1577	-0.1965	-0.1586	-0.1374	-0.1436	-0.147	-0.06223	-0.01806	-0.04307	0.002505	0.04234	0.05719	0.004959
85	-0.06346	-0.0008837	-0.05603	0.02863	-0.09674	-0.0181	-0.1289	0.05032	0.06689	-0.0213	-0.003298	0.02991	0.009265	-0.05477	-0.1001	-0.1827	-0.226	-0.2179	-0.1594	-0.1279	-0.075	-0.02238	-0.06231	-0.1734	-0.1502	-0.1545	-0.1884	-0.2035	-0.1888	-0.2018	-0.155	-0.08436	-0.03399	-0.03983	-0.03492	-0.1155	-0.1349	-0.155	-0.1238	-0.1235	-0.1392	-0.1219	-0.04032	-0.01143	-0.02962	0.01709	0.0425	0.04788	-0.008205
86	-0.005717	0.0376	-0.003854	0.05222	-0.09488	0.004634	-0.1133	0.05468	0.114	0.01066	0.03675	0.02368	-0.004459	-0.05697	-0.1286	-0.2318	-0.2657	-0.2561	-0.1728	-0.1372	-0.07762	-0.03466	-0.06436	-0.1369	-0.09475	-0.1154	-0.1599	-0.1903	-0.199	-0.2308	-0.2038	-0.1563	-0.1206	-0.124	-0.1048	-0.1577	-0.1785	-0.1893	-0.1221	-0.1196	-0.0894	-0.09694	-0.0242	0.01014	0.02196	0.09309	0.1003	0.07681	0.03611
87	0.00491	0.05437	0.043	0.07076	-0.1043	0.006016	-0.1031	-0.03761	0.03952	-0.04892	-0.09285	-0.1356	-0.1529	-0.1833	-0.2546	-0.3528	-0.3499	-0.3341	-0.2308	-0.1834	-0.07245	-0.03089	-0.002423	-0.03475	-0.0299	-0.1013	-0.167	-0.2203	-0.2402	-0.2956	-0.311	-0.2807	-0.2525	-0.23	-0.1861	-0.2037	-0.1781	-0.1975	-0.09208	-0.04035	-0.01643	-0.07659	-0.009761	-0.0008436	0.04513	0.155	0.1504	0.08685	0.03836
88	-0.03948	-0.02495	-0.01968	-0.06877	-0.07913	0.06158	0.007535	-0.06868	0.08825	0.05454	0.009558	-0.05202	-0.06909	-0.1121	-0.2029	-0.2705	-0.2586	-0.2612	-0.1727	-0.1271	-0.02278	-0.01771	-0.03745	-0.000732	0.02757	-0.05582	-0.1194	-0.152	-0.1441	-0.1731	-0.23	-0.2039	-0.2086	-0.2208	-0.1794	-0.1368	-0.07083	-0.1081	-0.04887	-0.04916	0.02315	-0.04997	-0.001423	0.005643	0.06863	0.1485	0.1353	0.07721	0.06988
89	-0.03014	0.002294	-0.004235	-0.09198	-0.1243	0.0215	-0.01419	-0.08809	0.06346	0.01507	-0.05537	-0.1239	-0.128	-0.167	-0.2408	-0.2857	-0.2496	-0.2397	-0.1758	-0.1405	-0.01369	-0.007846	-0.0212	0.04922	0.03476	-0.06879	-0.1429	-0.1769	-0.1413	-0.1958	-0.2406	-0.2333	-0.2185	-0.1928	-0.1741	-0.135	-0.1096	-0.128	-0.08179	-0.06582	0.002267	-0.08464	-0.0194	-0.02989	0.06703	0.1664	0.1319	0.04793	0.02667
90	-0.07504	-0.04435	-0.03517	-0.1778	-0.1847	-0.03948	-0.0562	-0.134	0.02321	-0.01771	-0.06258	-0.1651	-0.1562	-0.1911	-0.2386	-0.2549	-0.2214	-0.216	-0.1776	-0.1493	-0.03021	-0.01283	-0.03659	0.0523	-0.002707	-0.09051	-0.1643	-0.1984	-0.1557	-0.1847	-0.208	-0.2069	-0.1925	-0.1704	-0.1582	-0.1326	-0.1272	-0.1439	-0.09612	-0.07003	0.0004671	-0.1234	-0.05243	-0.04714	0.03951	0.1099	0.09315	0.03227	0.03699
91	-0.1349	-0.09808	-0.1125	-0.2556	-0.253	-0.07606	-0.07221	-0.1407	0.01666	-0.04956	-0.06339	-0.2159	-0.1898	-0.2067	-0.2233	-0.2122	-0.1801	-0.1581	-0.1573	-0.1463	-0.05522	-0.02597	-0.05305	0.06839	-0.03584	-0.107	-0.1742	-0.2103	-0.1618	-0.1977	-0.1801	-0.1976	-0.1683	-0.1317	-0.165	-0.1498	-0.1876	-0.1816	-0.1353	-0.1141	-0.04264	-0.1619	-0.08034	-0.06926	0.01225	0.04665	0.02882	-0.01691	0.01708
92	-0.2019	-0.1725	-0.173	-0.3078	-0.2923	-0.1135	-0.1012	-0.1617	-0.01196	-0.07625	-0.08094	-0.218	-0.1925	-0.2081	-0.2193	-0.2066	-0.1645	-0.1293	-0.1243	-0.1127	-0.03247	0.005721	-0.03885	0.06855	-0.005441	-0.07559	-0.1413	-0.192	-0.1538	-0.2094	-0.1778	-0.2162	-0.1824	-0.1399	-0.1974	-0.1843	-0.2392	-0.1872	-0.1322	-0.1177	-0.04079	-0.1397	-0.07521	-0.05325	0.02397	0.04788	0.02212	-0.02292	0.02401
93	-0.1739	-0.1511	-0.1597	-0.2709	-0.2507	-0.09169	-0.08458	-0.1303	0.0281	-0.04299	-0.02723	-0.2019	-0.1679	-0.1592	-0.1719	-0.1523	-0.1117	-0.08642	-0.09432	-0.08559	-0.01383	0.02114	-0.04296	0.07669	-0.009205	-0.06002	-0.1145	-0.1531	-0.1144	-0.1531	-0.1174	-0.1528	-0.1191	-0.07541	-0.1333	-0.1361	-0.2055	-0.1631	-0.1221	-0.1085	-0.04894	-0.1198	-0.0548	-0.02848	0.02812	0.04394	-0.008543	-0.0405	0.04496
94	-0.1123	-0.09639	-0.09544	-0.242	-0.1674	-0.04365	-0.01459	-0.07764	0.1011	0.04302	0.0833	-0.07434	-0.05969	-0.06625	-0.09585	-0.08991	-0.0871	-0.09418	-0.09316	-0.09754	-0.02473	-0.01921	-0.08349	0.03606	-0.02903	-0.06728	-0.1284	-0.1505	-0.1191	-0.08607	-0.06859	-0.0756	-0.0606	-0.05669	-0.1182	-0.1387	-0.1856	-0.1792	-0.1449	-0.1622	-0.06374	-0.161	-0.09686	-0.06319	0.008449	0.04873	0.001538	-0.03567	0.04338
95	-0.08975	-0.09196	-0.1069	-0.1785	-0.1137	0.03384	0.08405	0.04247	0.2535	0.1842	0.2489	0.06899	0.06081	0.08148	0.07426	0.02702	-0.02396	-0.08688	-0.1017	-0.1517	-0.1119	-0.1443	-0.1879	-0.01888	-0.04406	-0.07493	-0.1212	-0.1233	-0.133	-0.04662	-0.05511	-0.06655	-0.09742	-0.1542	-0.2069	-0.2236	-0.2161	-0.2129	-0.175	-0.2033	-0.04976	-0.1697	-0.07587	-0.02498	0.04488	0.03711	0.06603	0.03513	0.04407
96	-0.093	-0.1185	-0.1289	-0.1495	-0.09451	0.06983	0.1516	0.09351	0.317	0.2623	0.3343	0.1329	0.1304	0.1697	0.1621	0.1227	0.07118	-0.003748	-0.03293	-0.1022	-0.09633	-0.1489	-0.1781	0.01486	0.000226	-0.01515	-0.04598	-0.03796	-0.06255	0.02692	0.0008302	-0.02221	-0.08162	-0.1648	-0.2027	-0.2004	-0.1615	-0.1612	-0.1239	-0.1601	0.003715	-0.1142	-0.05652	-0.01803	0.0726	0.05181	0.07279	0.0292	0.04642
97	-0.06342	-0.0834	-0.1049	-0.03698	-0.003134	0.1825	0.2417	0.2113	0.4465	0.3914	0.4586	0.2446	0.2547	0.2974	0.2568	0.1897	0.1383	0.04781	0.009143	-0.06901	-0.1235	-0.1905	-0.2178	-0.02019	-0.007116	0.01314	0.0136	0.0484	0.002545	0.09102	0.05948	0.05019	-0.02298	-0.1341	-0.1526	-0.1427	-0.1028	-0.1206	-0.09598	-0.155	0.005586	-0.1089	-0.09626	-0.05462	0.05762	0.06768	0.08539	0.01468	0.01285
98	-0.02879	-0.04559	-0.07092	-0.07082	-0.02964	0.1073	0.1275	0.1077	0.3482	0.3132	0.3704	0.2113	0.2191	0.2625	0.217	0.1368	0.08175	0.006464	0.003098	-0.05705	-0.08218	-0.1295	-0.2177	-0.05019	-0.01854	0.0001248	-0.02969	-0.008769	-0.03434	0.07066	0.04219	0.0574	0.001066	-0.1114	-0.127	-0.1376	-0.09088	-0.1448	-0.1227	-0.1785	-0.01158	-0.1361	-0.07964	-0.06342	0.07131	0.07844	0.09253	0.01459	-0.01991
99	-0.2397	-0.2058	-0.1913	-0.0152	-0.06137	0.1751	0.1983	0.1601	0.3079	0.2667	0.3001	0.145	0.1994	0.1904	0.04767	0.01087	-0.008904	-0.0728	-0.08897	-0.1259	-0.1602	-0.1312	-0.1451	-0.1185	0.01815	-0.03299	7.31e-05	-0.01445	-0.09548	-0.03974	-0.0978	-0.03954	-0.08789	-0.2028	-0.2129	-0.2367	-0.1277	-0.07813	-0.003077	-0.01239	-0.06829	-0.006485	-0.03363	-0.003384	0.01547	0.01265	0.003532	-0.07074	-0.03226
100	-0.2478	-0.2116	-0.2039	-0.04015	-0.09002	0.08345	0.1002	0.06029	0.2453	0.202	0.2176	0.0789	0.1325	0.108	-0.02986	-0.04324	-0.05864	-0.1242	-0.1518	-0.177	-0.1846	-0.1652	-0.1871	-0.176	-0.05501	-0.1204	-0.09236	-0.09978	-0.1532	-0.07904	-0.1235	-0.05563	-0.0894	-0.1854	-0.1891	-0.2396	-0.132	-0.1267	-0.0562	-0.04081	-0.1197	-0.04523	-0.04391	0.01148	-0.01433	-0.01329	-0.04402	-0.09094	-0.005839
101	-0.2016	-0.1291	-0.1313	0.065	-0.09706	0.1206	0.04961	0.2202	0.2966	0.2022	0.2079	0.1015	0.1554	0.1103	0.005444	-0.04346	-0.1045	-0.1739	-0.2169	-0.2737	-0.307	-0.2593	-0.2499	-0.2483	-0.1844	-0.2238	-0.1942	-0.1833	-0.2276	-0.1365	-0.116	-0.03323	-0.03365	-0.1276	-0.1452	-0.2368	-0.2242	-0.2231	-0.1451	-0.07176	-0.1445	-0.149	-0.1146	-0.02577	-0.05592	-0.08266	-0.01735	0.0048	-0.03647
102	-0.1928	-0.1127	-0.1131	0.1088	-0.03805	0.1268	0.007713	0.2083	0.2738	0.165	0.1699	0.06789	0.1036	0.06231	-0.02674	-0.08707	-0.1498	-0.2167	-0.2664	-0.3007	-0.3364	-0.2951	-0.276	-0.2921	-0.2266	-0.2685	-0.228	-0.2105	-0.2412	-0.1523	-0.1264	-0.03576	-0.0244	-0.1042	-0.1087	-0.21	-0.1866	-0.2026	-0.1085	-0.0308	-0.1449	-0.1439	-0.1163	-0.03117	-0.08038	-0.1062	-0.0501	-0.003057	-0.03821
103	-0.1822	-0.08358	-0.1012	0.1986	0.05166	0.2086	0.08066	0.2661	0.3063	0.2347	0.2196	0.1233	0.1436	0.08346	-0.03099	-0.07959	-0.1555	-0.224	-0.2621	-0.2785	-0.3137	-0.2801	-0.2367	-0.2787	-0.1874	-0.2526	-0.1914	-0.1676	-0.1876	-0.1064	-0.1013	-0.004502	-4.241e-05	-0.0822	-0.0634	-0.1464	-0.1158	-0.1106	-0.01802	0.01522	-0.1267	-0.09427	-0.1367	-0.05913	-0.06583	-0.06632	-0.05778	-0.05264	-0.06718
104	-0.1281	-0.01949	-0.04654	0.1953	0.007767	0.1781	0.05272	0.2005	0.2496	0.1699	0.1455	0.06273	0.08416	0.003757	-0.09391	-0.09953	-0.1646	-0.2246	-0.2838	-0.2873	-0.3031	-0.263	-0.2061	-0.2675	-0.2048	-0.2887	-0.2386	-0.2119	-0.2069	-0.1142	-0.1006	0.01779	0.04389	-0.02703	-0.005281	-0.1211	-0.09207	-0.1224	-0.03724	0.01715	-0.146	-0.1073	-0.1103	-0.07717	-0.06079	-0.0494	-0.08806	-0.1128	-0.1063
105	-0.06689	0.03068	-0.02544	0.2035	0.03841	0.106	0.007564	0.1078	0.141	0.04906	0.01468	-0.02161	-0.002592	-0.09844	-0.1709	-0.138	-0.1939	-0.2617	-0.3314	-0.3287	-0.3311	-0.2942	-0.2128	-0.2581	-0.2277	-0.3437	-0.2927	-0.2634	-0.2425	-0.1271	-0.1087	0.02071	0.05329	-0.005008	0.02708	-0.09999	-0.08471	-0.1325	-0.05914	0.005457	-0.1882	-0.1498	-0.1369	-0.1045	-0.08678	-0.05681	-0.1376	-0.1673	-0.1235
106	-0.1126	0.003829	-0.003979	0.2128	0.03334	0.1189	0.08969	0.04251	0.08087	0.01268	0.001509	-0.08537	-0.0966	-0.1194	-0.1841	-0.1734	-0.1758	-0.255	-0.3209	-0.3171	-0.2906	-0.2489	-0.1483	-0.2129	-0.1557	-0.2669	-0.2285	-0.2111	-0.2156	-0.1396	-0.2032	-0.1138	-0.1158	-0.1663	-0.1289	-0.1949	-0.0943	-0.1361	-0.06322	-0.002914	-0.1735	-0.1338	-0.1154	-0.07337	-0.07931	-0.05939	-0.1247	-0.1727	-0.1244
107	-0.09971	0.01848	0.007911	0.1977	0.003803	0.09796	0.07297	0.01601	0.0357	-0.02831	-0.02702	-0.09038	-0.1117	-0.1258	-0.1595	-0.1426	-0.1505	-0.2227	-0.2932	-0.2903	-0.2584	-0.2123	-0.1067	-0.1537	-0.1352	-0.2436	-0.2093	-0.1935	-0.1926	-0.1168	-0.175	-0.0857	-0.08715	-0.1387	-0.1045	-0.173	-0.07671	-0.1052	-0.02719	0.02794	-0.1209	-0.1135	-0.0852	-0.04687	-0.04167	-0.02241	-0.06531	-0.1191	-0.09203
108	-0.01771	0.1181	0.08715	0.2402	0.05496	0.1253	0.0672	0.02978	0.02424	-0.05746	-0.04879	-0.1088	-0.1331	-0.1463	-0.1455	-0.1193	-0.1329	-0.2012	-0.2783	-0.27	-0.2071	-0.1567	-0.03754	-0.09164	-0.1432	-0.233	-0.209	-0.1921	-0.1787	-0.09189	-0.1371	-0.04885	-0.03764	-0.07464	-0.04494	-0.1311	-0.05425	-0.08411	-0.01367	0.03843	-0.1141	-0.113	-0.06302	-0.04715	-0.04708	-0.01887	-0.06745	-0.1138	-0.1019
109	0.004833	0.1191	0.08475	0.2092	0.06973	0.1126	0.08844	0.06369	0.01215	-0.05679	-0.09341	-0.127	-0.1416	-0.1414	-0.138	-0.1142	-0.1142	-0.1842	-0.2649	-0.2792	-0.1899	-0.1756	-0.06401	-0.04794	-0.1804	-0.2269	-0.217	-0.2017	-0.2047	-0.1035	-0.1384	-0.0551	-0.03606	-0.06363	-0.03676	-0.1353	-0.07735	-0.134	-0.08956	-0.01913	-0.1632	-0.2001	-0.1058	-0.1229	-0.1005	-0.03927	-0.0937	-0.1568	-0.1695
110	-0.03587	0.07134	0.05226	0.2266	0.06655	0.1412	0.1257	0.1066	0.072	0.01044	-0.02695	-0.07008	-0.07632	-0.08106	-0.1404	-0.1409	-0.1284	-0.2107	-0.2815	-0.3066	-0.2501	-0.247	-0.1532	-0.1334	-0.1897	-0.2359	-0.2059	-0.1865	-0.2111	-0.1207	-0.1816	-0.09312	-0.08776	-0.1333	-0.09775	-0.1798	-0.09786	-0.1567	-0.1116	-0.04226	-0.2136	-0.2117	-0.1442	-0.1414	-0.1322	-0.07508	-0.146	-0.2068	-0.1834
111	0.02181	0.1294	0.1113	0.3146	0.1336	0.1777	0.1482	0.1711	0.1227	0.05907	-0.01401	-0.04331	-0.04071	-0.05574	-0.1086	-0.1166	-0.09734	-0.1719	-0.241	-0.2793	-0.2282	-0.2636	-0.1906	-0.1472	-0.2119	-0.2086	-0.2032	-0.1742	-0.1919	-0.1056	-0.1684	-0.0848	-0.08017	-0.1314	-0.1023	-0.1783	-0.09386	-0.1782	-0.163	-0.08285	-0.281	-0.2486	-0.2144	-0.2085	-0.219	-0.1463	-0.2044	-0.2552	-0.2386
112	0.1871	0.3152	0.2768	0.5258	0.3314	0.5118	0.3641	0.4752	0.4664	0.3465	0.2848	0.126	0.1529	0.1577	0.04197	-0.04236	-0.03012	-0.1091	-0.1487	-0.1868	-0.149	-0.1479	-0.08289	-0.09629	-0.143	-0.1141	-0.0823	-0.0535	-0.1258	-0.0589	-0.1099	-0.06046	-0.07309	-0.1264	-0.1001	-0.136	-0.09222	-0.1454	-0.1113	-0.05049	-0.2495	-0.1609	-0.1167	-0.1774	-0.1979	-0.1223	-0.1686	-0.2209	-0.2538
113	0.1738	0.3105	0.2852	0.5862	0.3988	0.6372	0.4888	0.5826	0.584	0.4505	0.4052	0.1734	0.1874	0.2337	0.08943	-0.03678	-0.009894	-0.0859	-0.09933	-0.1246	-0.07736	-0.05226	0.009442	-0.03731	-0.04313	-0.03248	-0.007405	0.0186	-0.08305	-0.05308	-0.1175	-0.09296	-0.1228	-0.1761	-0.1485	-0.1429	-0.09197	-0.1232	-0.09737	-0.04781	-0.1943	-0.08029	-0.02592	-0.09649	-0.1398	-0.0684	-0.1064	-0.1597	-0.1917
114	0.2636	0.3868	0.3373	0.6439	0.424	0.7115	0.5362	0.6352	0.6833	0.5401	0.4856	0.2789	0.2856	0.2871	0.1463	0.02305	0.03507	-0.04277	-0.05737	-0.07788	-0.03961	-0.03474	0.02723	-0.01822	0.00253	0.003942	0.0254	0.05349	-0.04071	-0.01083	-0.05836	-0.01815	-0.05099	-0.1264	-0.09958	-0.08709	-0.06521	-0.0816	-0.07273	-0.03981	-0.1757	-0.05346	-0.00158	-0.07816	-0.1141	-0.04977	-0.06648	-0.1172	-0.1693
115	0.3395	0.4327	0.3556	0.6306	0.4734	0.7549	0.6395	0.7592	0.8596	0.693	0.6519	0.4561	0.4537	0.4343	0.2677	0.1233	0.09461	0.007731	0.00639	-0.03057	-0.04931	-0.08375	-0.0452	-0.06074	0.01635	0.009889	0.02778	0.08824	0.007976	0.05337	0.01498	0.06616	0.02403	-0.06566	-0.04112	-0.03224	-0.03569	-0.09291	-0.131	-0.1607	-0.1688	-0.05981	0.02415	-0.02282	-0.05428	-0.02874	-0.02289	-0.03065	-0.09362
116	0.4373	0.517	0.3966	0.6137	0.4691	0.6643	0.5517	0.6683	0.7303	0.5482	0.5084	0.3764	0.3834	0.3398	0.1924	0.0571	0.01896	-0.05182	-0.02941	-0.05676	-0.05465	-0.09489	-0.0287	-0.04426	0.01759	0.002279	0.01175	0.04765	-0.04049	-0.01355	-0.0481	-0.006564	-0.04611	-0.1075	-0.08043	-0.07229	-0.06788	-0.1011	-0.1271	-0.1584	-0.1692	-0.06676	0.01758	-0.0243	-0.0554	-0.02603	-0.03251	-0.0372	-0.07877
117	0.4043	0.4693	0.3343	0.5099	0.3492	0.5905	0.4748	0.6033	0.7069	0.4901	0.512	0.3298	0.3413	0.3155	0.1782	0.03496	-0.006117	-0.0618	-0.043	-0.0709	-0.06215	-0.1036	-0.03062	-0.01016	0.03167	0.01181	0.01083	0.03583	-0.05174	-0.06015	-0.08136	-0.04237	-0.06997	-0.12	-0.1178	-0.1101	-0.126	-0.1287	-0.1394	-0.1805	-0.1827	-0.07599	-0.004221	-0.01157	-0.0445	-0.021	-0.02006	-0.01172	-0.01568
118	0.3691	0.4213	0.2817	0.4461	0.2569	0.5342	0.4191	0.5488	0.6527	0.4265	0.4714	0.2722	0.2863	0.2492	0.1517	0.04153	0.01392	-0.01915	-0.02747	-0.04973	-0.02684	-0.06232	0.03198	0.07804	0.0607	0.02886	0.03489	0.05288	-0.009324	-0.06778	-0.0662	-0.03676	-0.04794	-0.07025	-0.08267	-0.07158	-0.124	-0.07352	-0.08529	-0.1205	-0.1364	-0.03031	0.01803	0.02211	-0.005141	0.007072	0.004568	0.02513	0.03324
119	0.2681	0.3136	0.1803	0.3182	0.1349	0.422	0.3118	0.448	0.5713	0.3348	0.3995	0.1899	0.2093	0.1734	0.09579	0.002509	-0.02509	-0.04432	-0.07057	-0.09478	-0.07906	-0.09706	-0.004486	0.06983	0.04407	-0.01677	-0.01009	-0.00799	-0.04697	-0.1251	-0.1023	-0.07171	-0.0695	-0.08188	-0.1101	-0.1146	-0.1874	-0.09954	-0.08442	-0.1165	-0.1264	-0.05684	-0.0005909	0.02451	0.02171	0.02911	0.03701	0.05307	0.05542
120	0.2261	0.2756	0.138	0.2542	0.1042	0.3843	0.2835	0.4082	0.5576	0.3298	0.3947	0.1879	0.218	0.1803	0.1003	0.0195	-0.01652	-0.04181	-0.08141	-0.1242	-0.1155	-0.1342	-0.06308	0.04578	0.01505	-0.05133	-0.04958	-0.04423	-0.07344	-0.1234	-0.1077	-0.06408	-0.06732	-0.09935	-0.1349	-0.1584	-0.2222	-0.1429	-0.1156	-0.156	-0.1342	-0.095	-0.01674	0.01576	0.03747	0.04377	0.05035	0.05313	0.05171
121	0.2721	0.3264	0.2144	0.3377	0.1589	0.4717	0.3697	0.5085	0.6504	0.4225	0.4878	0.2618	0.2799	0.2329	0.153	0.07052	0.03139	-0.0131	-0.06368	-0.1184	-0.1132	-0.1325	-0.05537	0.04833	0.004946	-0.05047	-0.04212	-0.02436	-0.05722	-0.07845	-0.06695	-0.02784	-0.0407	-0.08411	-0.1203	-0.1367	-0.2058	-0.1374	-0.1235	-0.1492	-0.1184	-0.08784	-0.006734	0.01537	0.02278	0.02056	0.04788	0.06521	0.04325
122	0.3182	0.3882	0.304	0.4951	0.3251	0.641	0.5459	0.6807	0.8154	0.6059	0.649	0.4271	0.4325	0.3818	0.23	0.1006	0.05944	-0.0159	-0.02374	-0.06536	-0.06592	-0.1049	-0.03328	-0.008269	0.04109	0.01078	0.02936	0.06672	-0.01526	-0.008415	-0.03204	0.01421	-0.02381	-0.09885	-0.1085	-0.1005	-0.1257	-0.1033	-0.117	-0.1532	-0.1447	-0.05157	0.0005974	0.001276	-0.02281	-0.0006561	0.007106	0.007652	0.0007279
123	0.3398	0.4389	0.3426	0.5993	0.4354	0.7579	0.6698	0.7932	0.8741	0.6933	0.671	0.4674	0.4567	0.3873	0.2375	0.1203	0.09262	0.019	0.006009	-0.03826	-0.0371	-0.08694	-0.01586	-0.01303	0.02896	0.02105	0.0453	0.09289	0.01753	0.02341	-0.00312	0.03275	-0.004119	-0.06654	-0.06713	-0.05185	-0.08919	-0.07679	-0.1214	-0.161	-0.1624	-0.05561	-0.0104	-0.02492	-0.04905	-0.02583	-0.0178	-0.01912	-0.06173
124	0.3283	0.4347	0.3633	0.6728	0.5177	0.8731	0.7825	0.8815	0.9296	0.788	0.7548	0.5628	0.5262	0.4857	0.3172	0.177	0.1534	0.07061	0.07493	0.03695	0.02446	-0.009445	0.02341	-0.01072	0.07074	0.07765	0.09971	0.1573	0.07716	0.1122	0.06964	0.1042	0.05638	-0.02334	-0.01201	0.01599	0.001792	-0.01741	-0.07605	-0.1378	-0.1357	-0.01538	0.03821	-0.002962	-0.0403	-0.01023	-0.006811	-0.01889	-0.07708
125	0.3026	0.4117	0.3408	0.6739	0.5173	0.8462	0.7576	0.8598	0.8889	0.7561	0.7201	0.5299	0.5046	0.5089	0.3414	0.1943	0.1755	0.09263	0.1004	0.06626	0.04244	0.01992	0.03909	0.004998	0.09109	0.09708	0.1172	0.1798	0.09536	0.1389	0.09503	0.1275	0.07946	-0.001393	0.02036	0.04715	0.03274	-0.004294	-0.06317	-0.1156	-0.1148	0.009711	0.07942	0.02017	-0.02759	0.003096	0.009819	0.003562	-0.07213
126	0.3813	0.5169	0.4195	0.75	0.5845	0.832	0.6665	0.6838	0.7089	0.6017	0.5677	0.4199	0.4166	0.4132	0.2604	0.1353	0.127	0.04639	0.05297	0.04008	0.04513	0.05462	0.1012	0.06027	0.1318	0.1013	0.1133	0.1555	0.05726	0.09488	0.04473	0.08273	0.03958	-0.04737	-0.03366	-0.002916	-0.0009424	0.006694	-0.01355	-0.05963	-0.07977	0.03776	0.09433	0.04748	-0.009512	0.03792	0.02989	0.02008	-0.02936
127	0.2404	0.3747	0.3195	0.6015	0.4473	0.6942	0.6027	0.6189	0.6072	0.4834	0.4653	0.2577	0.2364	0.2917	0.1521	0.03012	0.07307	-0.009863	-0.0362	-0.0572	-0.03737	-0.02601	0.04095	0.01112	0.002889	0.02188	0.05039	0.0895	-0.009849	0.02664	-0.04186	-0.03107	-0.07015	-0.1194	-0.09137	-0.06106	-0.01559	-0.0753	-0.06979	-0.06356	-0.1555	-0.04553	0.009305	-0.06378	-0.1081	-0.02753	-0.0613	-0.1122	-0.1325
128	0.2251	0.3488	0.2851	0.4905	0.3046	0.3439	0.2481	0.2943	0.2883	0.1953	0.1249	0.02716	0.05165	0.04611	-0.001749	-0.02398	0.01662	-0.0605	-0.1362	-0.1717	-0.1274	-0.152	-0.09772	-0.07573	-0.1725	-0.1238	-0.1065	-0.06103	-0.08785	-0.01561	-0.0756	-0.02717	-0.03884	-0.08333	-0.04368	-0.07987	-0.0244	-0.1028	-0.102	-0.02335	-0.2183	-0.1523	-0.1101	-0.155	-0.2028	-0.1464	-0.168	-0.191	-0.2239
129	0.1441	0.2676	0.2168	0.3878	0.2071	0.243	0.1868	0.1741	0.1742	0.09837	0.02565	-0.0522	-0.03791	-0.04383	-0.07337	-0.07314	-0.03979	-0.1038	-0.1744	-0.2101	-0.1507	-0.1696	-0.1056	-0.08489	-0.2046	-0.164	-0.1641	-0.1307	-0.1431	-0.05735	-0.1173	-0.04829	-0.04325	-0.08765	-0.05671	-0.121	-0.05766	-0.1428	-0.1301	-0.06053	-0.237	-0.2018	-0.1386	-0.1853	-0.201	-0.1292	-0.1607	-0.2152	-0.2525
130	0.08402	0.2295	0.1943	0.3436	0.157	0.2056	0.1224	0.09323	0.1014	0.01418	-0.02638	-0.1369	-0.1397	-0.1423	-0.1533	-0.1412	-0.1242	-0.1811	-0.2497	-0.2507	-0.183	-0.1376	-0.05878	-0.1272	-0.1976	-0.2175	-0.2116	-0.1921	-0.1845	-0.1115	-0.1671	-0.09964	-0.08427	-0.1137	-0.07852	-0.1534	-0.07089	-0.1295	-0.07902	-0.01303	-0.1825	-0.1483	-0.09744	-0.1048	-0.1302	-0.09971	-0.1384	-0.1709	-0.1801
131	0.1429	0.2956	0.2438	0.3333	0.1583	0.2074	0.1339	0.09477	0.09456	0.01305	-0.03041	-0.1385	-0.132	-0.1224	-0.1131	-0.09046	-0.07096	-0.1094	-0.1681	-0.1705	-0.09303	-0.03928	0.02486	-0.02702	-0.1566	-0.1507	-0.168	-0.1596	-0.1534	-0.07242	-0.1144	-0.06072	-0.03945	-0.06618	-0.03468	-0.1138	-0.05344	-0.1171	-0.0597	-0.005115	-0.1185	-0.124	-0.05595	-0.1154	-0.09165	-0.02486	-0.06478	-0.1385	-0.1829
132	0.1038	0.2345	0.181	0.2175	0.058	0.09707	0.01694	-0.0077	0.02394	-0.08314	-0.05214	-0.1215	-0.1605	-0.1956	-0.1287	-0.1163	-0.166	-0.2069	-0.289	-0.2879	-0.2022	-0.1296	0.01005	-0.02206	-0.168	-0.2531	-0.2544	-0.2579	-0.2409	-0.1508	-0.1539	-0.06664	-0.04689	-0.08485	-0.06942	-0.175	-0.1181	-0.1366	-0.03813	0.003667	-0.04994	-0.1416	-0.07349	-0.06913	-0.0198	0.01849	0.0545	-0.01467	-0.08791
133	0.1673	0.3217	0.2666	0.2879	0.09383	0.147	0.06348	0.03207	0.07988	-0.02698	0.02851	-0.06577	-0.08516	-0.1198	-0.07521	-0.05688	-0.09802	-0.1498	-0.2205	-0.2203	-0.1305	-0.07038	0.05194	0.0173	-0.1347	-0.1935	-0.1953	-0.1849	-0.1668	-0.06763	-0.09612	-0.006235	0.005741	-0.04692	-0.02964	-0.1224	-0.06576	-0.08485	0.006283	0.03414	-0.0368	-0.09738	-0.05456	-0.06777	-0.02069	0.03949	0.0445	-0.02849	-0.06969
134	0.1175	0.2992	0.2469	0.3386	0.104	0.1947	0.1133	0.09812	0.131	0.03561	0.07494	-0.00789	-0.0278	-0.0648	-0.08833	-0.09324	-0.1086	-0.1587	-0.2142	-0.2087	-0.1286	-0.06775	0.01617	-0.08215	-0.148	-0.1851	-0.1727	-0.1543	-0.1492	-0.07767	-0.1363	-0.05123	-0.04159	-0.09326	-0.07893	-0.1532	-0.07366	-0.0809	0.0001521	0.02576	-0.1292	-0.0842	-0.06663	-0.06537	-0.08668	-0.04076	-0.04811	-0.08742	-0.08437
135	0.2374	0.406	0.348	0.3903	0.1456	0.2315	0.1426	0.1315	0.1761	0.05147	0.09512	-0.00815	-0.007366	-0.02986	-0.06778	-0.08791	-0.0896	-0.1434	-0.1721	-0.1661	-0.07584	-0.02713	0.03329	-0.05464	-0.164	-0.1451	-0.1602	-0.1526	-0.1668	-0.08547	-0.148	-0.0663	-0.05452	-0.1076	-0.09745	-0.1719	-0.09726	-0.1246	-0.04451	-0.02235	-0.1624	-0.1252	-0.07167	-0.1168	-0.1545	-0.09023	-0.09259	-0.125	-0.1286
136	0.3129	0.5002	0.434	0.5022	0.2511	0.3316	0.2183	0.223	0.2415	0.1229	0.1257	0.008181	0.0198	0.02016	-0.02831	-0.0657	-0.05437	-0.1054	-0.1157	-0.1141	-0.02735	0.007604	0.0543	-0.03825	-0.1614	-0.1005	-0.12	-0.105	-0.1398	-0.0577	-0.1236	-0.05467	-0.04445	-0.0841	-0.06007	-0.1246	-0.05611	-0.1231	-0.06775	-0.03164	-0.1836	-0.1259	-0.04749	-0.1215	-0.1817	-0.1153	-0.1231	-0.1372	-0.1514
137	0.547	0.7102	0.6453	0.6271	0.3737	0.488	0.3587	0.3436	0.354	0.2385	0.2247	0.1225	0.1301	0.116	0.04323	-0.001931	0.008187	-0.05137	-0.05693	-0.0669	0.02842	0.04642	0.1115	0.03506	-0.07101	-0.0291	-0.05444	-0.03709	-0.07873	0.008963	-0.06295	-0.01138	-0.005855	-0.02893	-0.02113	-0.07078	-0.02737	-0.09045	-0.0605	-0.06618	-0.1935	-0.1005	-0.02321	-0.1221	-0.1618	-0.07719	-0.1267	-0.1605	-0.1468
138	0.7107	0.8561	0.7602	0.753	0.5342	0.5715	0.3596	0.41	0.4002	0.2677	0.252	0.1609	0.1835	0.1622	0.102	0.03325	0.00991	-0.05463	-0.05442	-0.06111	0.0504	0.0703	0.1606	0.08102	-0.0224	-0.01744	-0.06005	-0.04612	-0.09618	2.708e-05	-0.0263	0.02296	0.03684	0.01864	0.009711	-0.05165	-0.08185	-0.1191	-0.1013	-0.1151	-0.1962	-0.1228	-0.01527	-0.08133	-0.1428	-0.08254	-0.1119	-0.09947	-0.09884
139	0.7998	0.8799	0.7917	0.7125	0.5891	0.533	0.3257	0.3913	0.3925	0.2743	0.2578	0.1867	0.1811	0.1964	0.1895	0.11	0.06482	0.006281	0.03836	0.02277	0.105	0.08833	0.1443	0.1121	0.02028	0.03572	-0.01914	0.0004652	-0.03142	0.07475	0.07126	0.08026	0.08734	0.08938	0.07708	0.0413	-0.02987	-0.09238	-0.1118	-0.139	-0.115	-0.1013	0.04225	-0.04792	-0.06868	-0.04694	-0.07236	-0.03789	-0.07633
140	0.8052	0.8533	0.7331	0.6553	0.4834	0.4886	0.2877	0.3674	0.386	0.2753	0.2587	0.2041	0.201	0.213	0.2212	0.153	0.09805	0.06236	0.105	0.09035	0.1688	0.1388	0.1879	0.177	0.08499	0.09612	0.04625	0.07228	0.05111	0.1253	0.1163	0.1158	0.1214	0.1363	0.1311	0.1121	0.05529	-0.003204	-0.04336	-0.07736	-0.05198	-0.02955	0.112	0.0068	0.01856	0.01408	-0.009679	0.01643	-0.03991
141	0.7711	0.7353	0.6819	0.4327	0.3009	0.3121	0.1293	0.1976	0.2602	0.1762	0.1897	0.1468	0.1379	0.1407	0.1445	0.07345	0.02972	0.03024	0.08185	0.06938	0.1318	0.1054	0.1123	0.1659	0.07382	0.09757	0.05891	0.06777	0.04446	0.04461	0.03503	0.03886	0.03802	0.04698	0.06783	0.0633	0.02273	-0.008001	-0.01589	-0.06705	0.008917	0.02426	0.09377	0.004379	0.05179	0.06815	0.05945	0.07579	0.06339
142	0.6281	0.6174	0.4797	0.5775	0.4648	0.4634	0.3234	0.382	0.3972	0.2531	0.25	0.1942	0.1847	0.1633	0.1154	0.02855	-0.02364	-0.06831	-0.03521	-0.02117	0.067	0.02551	0.1184	0.05311	0.02026	0.01884	-0.004407	0.01291	-0.05639	-0.02474	-0.03361	0.004521	0.00854	-0.01935	-0.03163	-0.05068	-0.06192	-0.0695	-0.1031	-0.1405	-0.222	-0.05895	-0.002614	-0.0283	-0.1299	-0.1373	-0.184	-0.1022	-0.02405
143	0.3857	0.4268	0.2662	0.4287	0.208	0.4208	0.3014	0.4434	0.5019	0.2796	0.3244	0.2057	0.2158	0.184	0.1077	-0.0002884	-0.02116	-0.0167	0.02242	0.02961	0.06743	0.02735	0.1294	0.1109	0.1049	0.09387	0.07929	0.07475	0.005051	-0.0945	-0.07566	-0.06339	-0.05335	-0.04233	-0.05991	-0.04683	-0.1059	-0.03907	-0.04961	-0.08332	-0.1521	-0.0004741	0.04646	0.03756	-0.01535	-0.006202	-0.02159	0.009883	0.03123
144	0.4617	0.5067	0.3276	0.4997	0.2903	0.4696	0.3349	0.4658	0.5353	0.3276	0.3607	0.2411	0.2629	0.2379	0.1469	0.03135	0.002423	-0.01242	0.02478	0.02096	0.05046	0.009937	0.1036	0.08816	0.08596	0.08677	0.07852	0.0861	0.001711	-0.05748	-0.05704	-0.03939	-0.04632	-0.05552	-0.06161	-0.04789	-0.08372	-0.05292	-0.06354	-0.1017	-0.1585	-0.007461	0.03828	0.01684	-0.03223	-0.008868	-0.03645	-0.0175	0.006654
145	0.3725	0.4428	0.2565	0.4251	0.2091	0.3784	0.2288	0.3595	0.4239	0.2236	0.2456	0.1741	0.1915	0.1577	0.06067	-0.05005	-0.07188	-0.06858	-0.003854	0.002404	0.05611	0.03656	0.1028	0.03704	0.04661	0.05857	0.0345	0.0249	-0.06492	-0.1384	-0.1372	-0.1098	-0.1008	-0.1245	-0.136	-0.136	-0.1614	-0.1185	-0.09244	-0.1245	-0.1799	-0.0218	0.0302	0.02217	-0.02903	0.008086	-0.02875	-0.02145	0.01695
146	0.2701	0.336	0.2014	0.3847	0.1946	0.3965	0.2523	0.3884	0.4891	0.275	0.3016	0.1692	0.1765	0.1518	0.01113	-0.1289	-0.1583	-0.172	-0.1061	-0.1069	-0.06272	-0.0643	-0.01806	-0.05093	0.03924	-0.01828	-0.04357	-0.05271	-0.1527	-0.2165	-0.2255	-0.1821	-0.1815	-0.2274	-0.2369	-0.2432	-0.2535	-0.2096	-0.1375	-0.1647	-0.1723	-0.05972	-0.005353	0.02046	-0.002586	0.04833	0.01958	0.007954	0.03927
147	0.3667	0.4326	0.3043	0.5185	0.3635	0.5587	0.4247	0.5335	0.6254	0.4179	0.4165	0.2696	0.281	0.255	0.1051	-0.03355	-0.0794	-0.1363	-0.1107	-0.1344	-0.1192	-0.1487	-0.08827	-0.07394	-0.01667	-0.0445	-0.05337	-0.03882	-0.1437	-0.13	-0.1531	-0.09784	-0.1194	-0.1908	-0.1875	-0.2046	-0.1943	-0.2045	-0.1732	-0.214	-0.2343	-0.1215	-0.05407	-0.04702	-0.08179	-0.04895	-0.05939	-0.05458	-0.04311
148	0.2109	0.2926	0.2295	0.4617	0.3163	0.5354	0.4109	0.533	0.6222	0.448	0.4131	0.2946	0.2884	0.2335	0.07486	-0.04011	-0.1032	-0.1775	-0.1722	-0.1998	-0.193	-0.2134	-0.1633	-0.1633	-0.06667	-0.1322	-0.1307	-0.1062	-0.191	-0.1371	-0.154	-0.07991	-0.09915	-0.1957	-0.1946	-0.2349	-0.2294	-0.2441	-0.1888	-0.2048	-0.2377	-0.1529	-0.09294	-0.06064	-0.09195	-0.07023	-0.06057	-0.04644	-0.06281
149	0.2083	0.3173	0.2696	0.5113	0.3074	0.5761	0.4417	0.558	0.6245	0.4725	0.416	0.3011	0.312	0.2434	0.09332	0.02832	-0.01076	-0.08922	-0.1148	-0.1437	-0.1257	-0.1573	-0.09138	-0.08437	-0.05451	-0.08911	-0.07325	-0.04406	-0.1134	-0.04927	-0.06652	0.005503	-0.005773	-0.09472	-0.08641	-0.135	-0.1392	-0.1602	-0.1222	-0.1044	-0.2045	-0.1156	-0.06599	-0.07746	-0.08545	-0.04393	-0.08302	-0.1023	-0.09578
150	0.04006	0.1481	0.1174	0.3889	0.2142	0.4321	0.3059	0.4524	0.5024	0.3878	0.3375	0.1955	0.2306	0.2018	0.05148	-0.0234	-0.04686	-0.1274	-0.1614	-0.2029	-0.1981	-0.1977	-0.1532	-0.1604	-0.128	-0.1383	-0.1048	-0.07721	-0.1418	-0.0714	-0.09844	-0.03502	-0.04672	-0.1273	-0.1134	-0.1649	-0.1333	-0.1696	-0.113	-0.05542	-0.2003	-0.1309	-0.1027	-0.09578	-0.1156	-0.07965	-0.1125	-0.131	-0.1303
151	0.03727	0.09214	0.04706	0.2491	0.1473	0.2754	0.1968	0.3048	0.4273	0.3589	0.3249	0.1908	0.2454	0.2451	0.09903	0.02881	0.03529	-0.05506	-0.1105	-0.1649	-0.1854	-0.2157	-0.2324	-0.2032	-0.1804	-0.1181	-0.07476	-0.03342	-0.09393	-0.01089	-0.03974	0.02016	-0.003823	-0.08195	-0.05497	-0.1118	-0.06897	-0.1526	-0.1214	-0.07231	-0.2154	-0.1378	-0.1032	-0.1034	-0.1359	-0.09666	-0.1333	-0.1407	-0.1172
152	-0.03112	-0.009488	-0.04448	0.1254	0.08519	0.1942	0.2222	0.1686	0.3736	0.3498	0.3327	0.1998	0.2696	0.2765	0.1056	0.06459	0.08416	-0.007213	-0.04211	-0.07612	-0.08074	-0.1247	-0.1616	-0.126	-0.05497	-0.02456	0.004526	0.03723	-0.03704	0.03565	-0.02422	0.01352	-0.04096	-0.1352	-0.105	-0.1262	-0.03129	-0.1044	-0.08356	-0.08817	-0.1776	-0.06667	-0.05977	-0.05034	-0.09314	-0.03591	-0.13	-0.1721	-0.02893
153	-0.03589	-0.02661	-0.06833	0.09887	0.07243	0.1303	0.1589	0.1208	0.3071	0.3007	0.2816	0.2029	0.2668	0.2411	0.08549	0.06735	0.06744	-0.01341	-0.05503	-0.08023	-0.1168	-0.1577	-0.1877	-0.181	-0.07879	-0.06971	-0.03697	-0.001398	-0.05705	0.02718	0.002821	0.05234	0.01076	-0.07916	-0.04761	-0.09021	-0.02626	-0.1063	-0.08222	-0.0875	-0.1716	-0.07585	-0.06077	-0.01668	-0.101	-0.06667	-0.138	-0.1252	0.02179
154	-0.07537	-0.06156	-0.08985	0.09058	0.05832	0.1542	0.2118	0.1242	0.3245	0.3208	0.2983	0.2002	0.2632	0.2476	0.07335	0.05364	0.06599	-0.0185	-0.04514	-0.06459	-0.09538	-0.1346	-0.155	-0.1616	-0.02556	-0.03721	-0.00482	0.02521	-0.03718	0.04205	-0.008537	0.02637	-0.02817	-0.1141	-0.08661	-0.09728	-0.006354	-0.08847	-0.06709	-0.07903	-0.1586	-0.04859	-0.05348	-0.01502	-0.09311	-0.04079	-0.1389	-0.1537	0.02187
155	-0.1125	-0.09415	-0.1097	0.08411	0.03253	0.181	0.2312	0.1417	0.3546	0.3358	0.3227	0.1907	0.2535	0.2529	0.06963	0.04062	0.05539	-0.02936	-0.05115	-0.06918	-0.09448	-0.126	-0.1495	-0.1494	-0.00566	-0.02403	0.00679	0.02861	-0.03876	0.03328	-0.03031	0.008122	-0.04862	-0.139	-0.1179	-0.1258	-0.02156	-0.08488	-0.05773	-0.07888	-0.1645	-0.04273	-0.05983	-0.03057	-0.08206	-0.02092	-0.1249	-0.1735	-0.005271
156	-0.1295	-0.1071	-0.1257	0.05915	-0.01411	0.1286	0.1467	0.1134	0.3269	0.2903	0.2839	0.1632	0.221	0.1995	0.03816	0.01903	0.01494	-0.06294	-0.1001	-0.1219	-0.1419	-0.1691	-0.196	-0.1848	-0.07855	-0.09551	-0.06991	-0.04928	-0.103	-0.02268	-0.05502	0.001359	-0.03566	-0.1292	-0.1167	-0.1663	-0.08122	-0.1317	-0.08953	-0.08981	-0.1873	-0.08451	-0.07459	-0.02029	-0.08304	-0.06156	-0.126	-0.1366	0.01068
157	-0.1146	-0.06658	-0.08368	0.1214	0.02764	0.2123	0.2013	0.1985	0.3932	0.3281	0.3199	0.1799	0.2389	0.2195	0.05967	0.02952	0.02559	-0.05548	-0.09815	-0.1368	-0.1514	-0.1757	-0.1969	-0.1665	-0.08633	-0.09403	-0.06339	-0.03816	-0.0931	-0.01585	-0.06388	-0.001393	-0.03733	-0.136	-0.1327	-0.18	-0.0861	-0.121	-0.08372	-0.07184	-0.1759	-0.07588	-0.0509	-0.02162	-0.05373	-0.03715	-0.08501	-0.122	-0.03841
158	-0.05714	0.01663	0.005014	0.2054	0.04111	0.2251	0.1059	0.2809	0.3737	0.2678	0.2608	0.1503	0.1916	0.1569	0.04276	-0.02287	-0.0625	-0.1362	-0.1874	-0.229	-0.2556	-0.2366	-0.2343	-0.237	-0.1872	-0.1994	-0.1679	-0.139	-0.1793	-0.08847	-0.0787	0.002799	0.003176	-0.07894	-0.07541	-0.165	-0.1424	-0.1925	-0.1295	-0.06243	-0.1692	-0.134	-0.07704	-0.0257	-0.06711	-0.07682	-0.05549	-0.02885	-0.0443
159	-0.05516	0.03702	0.01463	0.2805	0.1061	0.3174	0.196	0.3745	0.4371	0.3267	0.303	0.1879	0.2136	0.1594	0.03379	-0.02461	-0.08931	-0.165	-0.2027	-0.2374	-0.2556	-0.236	-0.2005	-0.2159	-0.1431	-0.1945	-0.1503	-0.1244	-0.1656	-0.08552	-0.08806	-0.004587	-0.01054	-0.102	-0.09191	-0.1646	-0.1415	-0.1448	-0.06359	-0.003761	-0.1316	-0.09029	-0.07931	-0.02724	-0.04737	-0.05715	-0.03921	-0.02826	-0.05407
160	0.0483	0.1562	0.1123	0.3563	0.1446	0.3608	0.2225	0.3657	0.428	0.3094	0.2705	0.1799	0.1996	0.1117	-0.009649	-0.02763	-0.09056	-0.1637	-0.2119	-0.22	-0.2108	-0.1833	-0.1303	-0.1825	-0.1351	-0.2177	-0.1782	-0.1449	-0.1587	-0.06617	-0.06336	0.0468	0.05526	-0.02456	-0.002146	-0.09651	-0.08645	-0.1111	-0.04329	0.01256	-0.1362	-0.068	-0.0383	-0.03198	-0.02942	-0.003467	-0.05032	-0.07323	-0.07009
161	0.1154	0.2421	0.1807	0.4173	0.1778	0.4086	0.2643	0.3984	0.4663	0.3215	0.2953	0.218	0.2178	0.1112	-0.006999	-0.03874	-0.1098	-0.1828	-0.2188	-0.2139	-0.1818	-0.1523	-0.1013	-0.1892	-0.1559	-0.2264	-0.1987	-0.1658	-0.1871	-0.1003	-0.09623	0.01915	0.02937	-0.05658	-0.04659	-0.1396	-0.1368	-0.1441	-0.07608	-0.04645	-0.186	-0.08883	-0.05835	-0.04224	-0.08261	-0.04665	-0.07503	-0.0715	-0.05209
162	0.1592	0.253	0.1705	0.4021	0.1636	0.3837	0.2387	0.3707	0.4453	0.2811	0.2816	0.2054	0.1979	0.1132	-0.009315	-0.08101	-0.1519	-0.2112	-0.2034	-0.1908	-0.1495	-0.1147	-0.07942	-0.1716	-0.1121	-0.1753	-0.1721	-0.1609	-0.215	-0.1496	-0.1491	-0.05761	-0.04993	-0.1345	-0.1325	-0.2051	-0.1917	-0.1827	-0.09986	-0.1009	-0.2043	-0.08397	-0.05641	-0.02748	-0.08993	-0.05435	-0.07392	-0.05605	-0.01636
163	0.3076	0.4105	0.2714	0.4618	0.2001	0.3933	0.2566	0.3713	0.4391	0.2627	0.2989	0.2292	0.2263	0.167	0.06917	-0.007898	-0.06095	-0.1045	-0.08334	-0.07484	-0.04035	-0.02705	-0.001739	-0.1082	-0.09296	-0.07728	-0.08577	-0.06803	-0.1295	-0.08648	-0.09921	-0.01891	-0.01141	-0.08245	-0.082	-0.1462	-0.1279	-0.1362	-0.08261	-0.1225	-0.2386	-0.08015	-0.04923	-0.05895	-0.1303	-0.09644	-0.1267	-0.1036	-0.04625
164	0.3053	0.3912	0.216	0.3369	0.1293	0.2698	0.1543	0.2726	0.3189	0.1499	0.1824	0.1485	0.1474	0.08793	0.008363	-0.06457	-0.09249	-0.0814	-0.02191	0.001644	0.03222	0.04311	0.07391	-0.04515	0.01194	0.00746	-0.01487	-0.02568	-0.07775	-0.1294	-0.1282	-0.06026	-0.03623	-0.06412	-0.04866	-0.09599	-0.1107	-0.07602	-0.01503	-0.06024	-0.1601	-0.01105	0.00969	0.002296	-0.04812	-0.0221	-0.0342	-0.006855	-0.007202
165	0.4144	0.4875	0.3101	0.3458	0.1655	0.2567	0.1563	0.2428	0.2974	0.1484	0.181	0.1595	0.1657	0.1211	0.05092	-0.01512	-0.04195	-0.04337	0.00246	0.02021	0.04295	0.04567	0.0635	-0.04744	0.01833	0.02195	0.01108	0.01063	-0.03443	-0.06574	-0.07825	-0.009324	0.007146	-0.02442	-0.005167	-0.04476	-0.04819	-0.03035	0.004148	-0.0492	-0.1676	-0.002506	0.0093	-0.02138	-0.05616	-0.0447	-0.05581	-0.04278	-0.05863
166	0.5989	0.6053	0.4943	0.3616	0.2276	0.211	0.1078	0.1079	0.2249	0.07588	0.1097	0.03443	0.01492	0.02436	0.0201	-0.0289	-0.06441	-0.1048	-0.06057	-0.04703	0.03148	0.02406	0.02173	-0.01112	-0.08055	-0.04735	-0.1004	-0.1038	-0.1269	-0.03691	-0.05899	-0.006558	4.379e-05	-0.03456	-0.01295	-0.07261	-0.07851	-0.1559	-0.1245	-0.1574	-0.1558	-0.1351	-0.02608	-0.09148	-0.08489	-0.03973	-0.06381	-0.07786	-0.0965
167	0.5363	0.5555	0.4116	0.2753	0.1448	0.1708	0.07077	0.06071	0.1716	0.03466	0.08081	0.03358	0.02544	0.01774	0.06442	0.03571	-0.001254	-0.02469	0.006352	0.008467	0.07701	0.08348	0.08093	0.08003	-0.008886	0.01233	-0.02996	-0.03997	-0.0706	0.003819	-0.01043	0.03907	0.04765	-0.0001646	0.01482	-0.0445	-0.04454	-0.08918	-0.04825	-0.09268	-0.05969	-0.04854	0.02178	-0.03202	-0.003996	0.05323	0.04042	-0.008279	-0.04608
168	0.5937	0.6184	0.4973	0.2502	0.1742	0.1714	0.1267	0.04615	0.1733	0.07095	0.1141	0.08664	0.07439	0.05835	0.07672	0.06759	0.0469	0.01351	0.03911	0.03359	0.09069	0.07122	0.07566	0.06949	0.02215	0.04093	0.01292	0.01822	0.004503	0.08395	0.03336	0.0861	0.07973	0.03699	0.05432	0.02136	0.03892	-0.03014	-0.01918	-0.08165	-0.05562	-0.03331	0.03799	-0.04532	0.002697	0.07875	0.04839	-0.02878	-0.06107
169	0.5787	0.6503	0.5684	0.2947	0.196	0.2301	0.2221	0.07834	0.209	0.1346	0.1623	0.1049	0.09377	0.07158	0.03845	0.05158	0.06066	0.02188	0.03219	0.02129	0.09685	0.07069	0.08039	0.07083	0.01527	0.0376	0.01924	0.03568	0.02639	0.1015	0.00861	0.05546	0.03977	0.004299	0.02056	0.009585	0.06201	-0.005946	0.002984	-0.04929	-0.084	-0.0185	0.04912	-0.05652	-0.02695	0.04241	-0.01086	-0.08358	-0.06652
170	0.6729	0.7353	0.6472	0.3814	0.2743	0.3248	0.2896	0.1687	0.2959	0.215	0.2276	0.1768	0.1645	0.1351	0.08237	0.07211	0.06767	0.02659	0.05832	0.04355	0.1096	0.073	0.08478	0.06726	0.03555	0.06503	0.04222	0.05566	0.02658	0.1064	0.02048	0.0651	0.04459	0.01059	0.02841	0.01447	0.05687	-0.0161	-0.01298	-0.07732	-0.09403	-0.02128	0.05557	-0.04951	-0.02432	0.05722	0.005576	-0.07093	-0.06578
171	0.5239	0.6605	0.5984	0.4629	0.2688	0.3369	0.271	0.1922	0.2819	0.1741	0.1981	0.1037	0.09765	0.09138	0.03592	0.01041	0.02195	-0.02838	-0.01543	-0.01903	0.06895	0.05915	0.09679	0.03847	-0.03345	0.005037	-0.02335	-0.007563	-0.03639	0.05253	-0.04075	0.01461	0.006851	-0.02656	-0.00566	-0.0452	0.02594	-0.04697	-0.01485	-0.04139	-0.1352	-0.05674	0.02796	-0.08788	-0.09645	-0.01268	-0.05338	-0.1163	-0.1146
172	0.4998	0.612	0.5063	0.4739	0.219	0.3012	0.1813	0.2434	0.3229	0.1637	0.1987	0.1126	0.1044	0.09877	0.04808	-0.01313	-0.0366	-0.08412	-0.06894	-0.06296	0.005343	0.008508	0.02301	-0.05676	-0.1204	-0.07385	-0.1062	-0.09113	-0.1143	-0.02958	-0.06303	-0.005014	0.007567	-0.0282	-0.015	-0.07672	-0.06882	-0.1425	-0.1107	-0.1214	-0.2206	-0.1332	-0.05399	-0.1217	-0.1491	-0.1046	-0.1187	-0.1287	-0.1356
173	0.3787	0.4755	0.3372	0.3934	0.1436	0.2557	0.1345	0.2273	0.3079	0.1557	0.195	0.1417	0.1411	0.07136	0.001435	-0.03046	-0.08733	-0.1262	-0.1254	-0.1081	-0.05088	-0.03517	0.004127	-0.1017	-0.124	-0.129	-0.13	-0.1146	-0.1426	-0.07975	-0.09259	-0.002253	0.01573	-0.03778	-0.02587	-0.1065	-0.08772	-0.1046	-0.04479	-0.05063	-0.2059	-0.06891	-0.03667	-0.0444	-0.1234	-0.1163	-0.131	-0.0916	-0.04648
174	0.2207	0.337	0.2204	0.3709	0.1215	0.2961	0.1571	0.2928	0.3392	0.2035	0.2299	0.1864	0.1889	0.09638	0.0152	-0.01637	-0.08621	-0.1313	-0.1365	-0.1141	-0.06679	-0.03127	0.006718	-0.1247	-0.1277	-0.1445	-0.1362	-0.1193	-0.1432	-0.06594	-0.05658	0.04119	0.06673	0.007793	0.01594	-0.07792	-0.07118	-0.07651	-0.01095	-0.007626	-0.1751	-0.03784	-0.01801	-0.02419	-0.103	-0.08358	-0.104	-0.06835	-0.03498
175	0.0923	0.1948	0.09675	0.2833	0.05896	0.2366	0.1002	0.2494	0.2979	0.1646	0.1708	0.1297	0.1249	0.01547	-0.06922	-0.09382	-0.1732	-0.2086	-0.2154	-0.1879	-0.147	-0.09506	-0.0505	-0.1813	-0.1583	-0.2151	-0.1961	-0.188	-0.1959	-0.1303	-0.1017	0.01133	0.04596	-0.006914	0.003811	-0.1002	-0.1024	-0.09943	-0.01841	0.01273	-0.1591	-0.05192	-0.03463	-0.01281	-0.08797	-0.06526	-0.0753	-0.03845	-0.02121
176	0.05951	0.1643	0.1057	0.313	0.08374	0.2848	0.1417	0.2854	0.3564	0.2337	0.2165	0.1585	0.1517	0.02721	-0.07433	-0.09436	-0.1817	-0.2362	-0.2655	-0.2455	-0.214	-0.1702	-0.1101	-0.2148	-0.1796	-0.2646	-0.2297	-0.21	-0.2125	-0.1335	-0.1109	0.02027	0.04287	-0.02854	-0.007172	-0.1136	-0.1156	-0.1226	-0.03938	0.006048	-0.155	-0.07981	-0.07391	-0.03108	-0.0832	-0.04691	-0.06162	-0.04472	-0.02419
177	-0.02992	0.04472	0.01139	0.2466	0.07505	0.2509	0.12	0.2839	0.3625	0.2344	0.2129	0.1384	0.122	0.01087	-0.1118	-0.1699	-0.251	-0.3045	-0.3142	-0.2972	-0.2738	-0.2364	-0.1869	-0.2613	-0.187	-0.2805	-0.2488	-0.2405	-0.2575	-0.2056	-0.1874	-0.07325	-0.06074	-0.1298	-0.1022	-0.1881	-0.1807	-0.1757	-0.07759	-0.0281	-0.1549	-0.1021	-0.09156	-0.005335	-0.07637	-0.05372	-0.03499	0.00946	0.01769
178	-0.1103	-0.05067	-0.1002	0.1945	0.06681	0.1922	0.08742	0.2287	0.2806	0.2209	0.193	0.1447	0.124	0.00737	-0.1024	-0.1368	-0.2081	-0.2393	-0.2504	-0.2217	-0.2114	-0.1836	-0.1413	-0.227	-0.1593	-0.2339	-0.1835	-0.1672	-0.1638	-0.1487	-0.1261	-0.0181	-0.004568	-0.04981	-0.001742	-0.07586	-0.07433	-0.0642	0.003456	0.01704	-0.1259	-0.0493	-0.1111	-0.01177	-0.06155	-0.01608	-0.03359	-0.01285	0.02748
179	-0.06343	0.01674	-0.06432	0.1663	-0.01346	0.1412	0.02679	0.1887	0.2355	0.1415	0.1422	0.1089	0.09193	-0.02656	-0.127	-0.1685	-0.2349	-0.2385	-0.2132	-0.1738	-0.1334	-0.08094	-0.05503	-0.1873	-0.1293	-0.193	-0.1774	-0.1916	-0.2015	-0.202	-0.1594	-0.05733	-0.02064	-0.0535	-0.03148	-0.1195	-0.1247	-0.09746	-0.01479	-0.0005238	-0.1391	-0.03117	-0.04213	0.02534	-0.05037	-0.02844	-0.02868	0.006113	0.03611
180	0.01741	0.114	0.01916	0.1714	-0.05728	0.1158	-0.0166	0.1251	0.1861	0.07645	0.07966	0.05864	0.04997	-0.07733	-0.1294	-0.1336	-0.2094	-0.212	-0.2197	-0.1886	-0.1495	-0.08391	-0.05151	-0.169	-0.1624	-0.2302	-0.2171	-0.2286	-0.2162	-0.1814	-0.119	-0.001633	0.04995	0.01544	0.023	-0.09568	-0.1208	-0.106	-0.01064	0.03385	-0.1233	-0.04654	-0.03551	0.01076	-0.05747	-0.05077	-0.03651	0.008387	0.01535
181	0.07286	0.1799	0.06121	0.2175	-0.0001235	0.1558	0.0253	0.1712	0.1996	0.09416	0.1055	0.09421	0.0958	-0.01898	-0.06512	-0.06871	-0.1446	-0.1566	-0.1707	-0.1467	-0.1162	-0.05703	-0.02273	-0.1516	-0.1555	-0.1915	-0.1755	-0.1737	-0.1695	-0.1191	-0.06572	0.04049	0.09022	0.05311	0.05526	-0.0641	-0.08415	-0.06807	0.01154	0.03595	-0.1324	-0.03259	-0.02621	-0.00521	-0.07246	-0.07281	-0.06288	-0.01457	-0.02101
182	0.15	0.2659	0.166	0.2717	0.04311	0.1999	0.06543	0.1834	0.2222	0.1304	0.1337	0.135	0.1297	7.239e-05	-0.03511	-0.02423	-0.1012	-0.1318	-0.1727	-0.1557	-0.1235	-0.0829	-0.02891	-0.149	-0.1607	-0.2014	-0.1817	-0.1634	-0.156	-0.08033	-0.03943	0.06643	0.1069	0.06134	0.06492	-0.05859	-0.07288	-0.07744	-0.01017	0.004639	-0.139	-0.04535	-0.0307	-0.005868	-0.06799	-0.05879	-0.0585	-0.01992	-0.004414
183	0.09574	0.1919	0.07914	0.1722	0.02783	0.09948	-0.02988	0.1163	0.08296	0.001029	0.02017	0.06494	0.05908	-0.06738	-0.006697	0.02567	-0.07781	-0.1141	-0.1817	-0.1821	-0.1642	-0.1218	-0.06033	-0.09551	-0.2127	-0.2498	-0.2378	-0.2131	-0.1705	-0.07347	0.01225	0.1165	0.1645	0.1262	0.1295	-0.01706	-0.077	-0.08467	-0.04166	-0.03131	-0.09492	-0.09452	-0.06246	-0.01352	-0.04506	-0.04912	-0.02303	0.03557	0.01306
184	0.02787	0.1409	0.04257	0.1637	-0.0405	0.07828	-0.01162	0.06621	0.0907	0.01661	0.04294	0.0229	0.02414	-0.05242	-0.01101	0.02315	-0.03934	-0.06178	-0.1204	-0.1165	-0.1218	-0.09245	-0.05349	-0.08307	-0.1801	-0.1723	-0.1537	-0.138	-0.105	-0.04712	-0.009545	0.05965	0.08973	0.05375	0.05889	-0.04263	-0.04082	-0.0315	0.02528	0.03587	-0.05652	-0.02528	-0.02322	-0.003927	-0.02294	-0.0403	-0.009401	0.02329	-0.01082
185	0.07691	0.1653	0.0147	0.1614	-0.03585	0.0738	-0.02103	0.08999	0.1101	0.0363	0.06092	0.07557	0.0841	0.001459	0.0133	0.02371	-0.02718	-0.02825	-0.047	-0.03576	-0.06804	-0.02697	-0.04147	-0.1135	-0.1675	-0.1155	-0.09716	-0.09431	-0.07906	-0.04357	0.008784	0.07976	0.1226	0.08637	0.08772	-0.01165	-0.01891	-0.003542	0.04775	0.04211	-0.06995	-0.0003926	0.007739	0.02141	-0.0471	-0.07135	-0.02387	0.03727	-0.002227
186	-0.02229	0.03698	-0.1135	0.0815	0.001429	0.004144	-0.06209	0.06998	0.05614	-0.01391	0.005528	0.04468	0.05696	-0.01584	-0.009391	-0.01358	-0.04878	-0.02639	-0.02014	0.002468	-0.05386	-0.03011	-0.02544	-0.1308	-0.1119	-0.06243	-0.02707	-0.03312	-0.03546	-0.06712	-0.003689	0.06607	0.1145	0.1078	0.1186	0.03054	0.02046	0.06211	0.1145	0.1152	-0.02694	0.05891	0.03102	0.0379	-0.02213	-0.03736	0.004841	0.05138	-0.01881
187	0.001607	0.05229	-0.1092	0.05886	-0.02333	-0.003933	-0.06119	0.08147	0.05878	-0.01707	0.009171	0.05974	0.06371	0.02707	0.01377	-0.04573	-0.0667	-0.03675	0.02184	0.03845	-0.01816	0.01408	-0.02781	-0.1291	-0.04339	0.01055	0.01487	-0.002511	-0.01729	-0.07219	-0.04206	-0.01576	0.01683	0.01977	0.03352	-0.003965	-0.0005515	0.02514	0.04917	0.01453	-0.01204	0.08168	0.07669	0.09862	0.03884	0.03212	0.08798	0.121	0.02735
188	-0.07042	-0.02639	-0.1078	-0.03305	-0.01263	0.0146	-0.03111	0.02161	0.01416	-0.03499	-0.01464	-0.009997	0.02151	0.01388	0.01067	-0.004268	0.0483	0.06451	0.09842	0.1242	0.0345	0.07082	-0.0131	-0.118	0.0298	0.09479	0.1272	0.1033	0.07621	0.01143	0.0262	0.02995	0.06075	0.07941	0.08169	0.06927	0.07877	0.1173	0.1356	0.07726	0.03214	0.1708	0.09763	0.1157	0.0164	0.003089	0.01428	0.0631	0.04216
189	-0.09449	-0.04507	-0.1252	-0.0584	-0.02267	-0.03281	-0.07797	0.02017	0.02675	-0.05995	-0.02391	-0.03239	-0.003445	0.01565	0.01729	-0.03199	0.0002786	0.006113	0.0287	0.04819	-0.02971	0.001917	-0.0678	-0.1741	-0.03472	0.02901	0.06836	0.0605	0.03045	-0.03545	-0.01458	0.03443	0.06552	0.05952	0.06371	0.02606	0.03136	0.04449	0.0607	0.03439	0.01041	0.09587	0.03172	0.1056	0.03073	0.01081	0.01915	0.07147	0.05167
190	-0.05184	-0.007026	-0.07689	-0.03823	0.02563	-0.008981	-0.03639	0.03958	0.04004	-0.0161	0.02527	0.01457	0.04499	0.05283	0.03756	0.002391	0.04702	0.04782	0.05694	0.07328	0.01401	0.04775	-0.02316	-0.1458	-0.01679	0.04983	0.08251	0.0853	0.06351	0.01046	0.027	0.07341	0.1042	0.09563	0.08097	0.05195	0.0529	0.05716	0.04956	0.0005055	-0.004445	0.08737	0.0292	0.08151	0.01217	-0.005911	-0.01647	0.02646	0.01393
191	0.04877	0.07607	0.007966	0.02001	-0.02876	-0.04727	-0.0936	-0.06535	-0.04445	-0.111	-0.08371	-0.0782	-0.04474	-0.04068	0.005524	0.0128	0.03601	0.03816	0.04279	0.04178	-0.04001	0.01538	-0.05015	-0.1134	-0.07967	0.004979	0.03441	0.01579	-0.01816	0.006883	0.006809	0.04015	0.06153	0.01326	0.02166	-0.02402	0.007298	0.01657	0.06016	0.07024	0.05461	0.06419	0.0486	0.01947	0.001531	-0.01207	0.05867	0.04453	-0.07431
192	0.1131	0.1503	0.03675	0.1191	-0.01867	0.03717	-0.05595	-0.0212	0.06922	-0.05121	-0.01249	-0.07384	-0.04816	-0.06728	-0.0068	0.004926	-0.004851	-0.02595	-0.07236	-0.08621	-0.08386	-0.0367	-0.05089	-0.01302	-0.1413	-0.09078	-0.07495	-0.07947	-0.1012	-0.05381	-0.0443	0.01406	0.02968	-0.04744	-0.0328	-0.1076	-0.07305	-0.05812	0.02779	0.05632	0.02732	0.01345	-0.00047	0.01761	0.0001265	0.0007345	0.04822	0.05589	0.002149
193	0.1565	0.2275	0.1514	0.03281	-0.07446	-0.057	-0.08472	-0.1451	-0.0439	-0.1298	-0.07449	-0.1441	-0.1318	-0.1107	-0.04243	-0.01747	0.01349	-0.002591	-0.03999	-0.03837	0.02228	0.04167	0.01185	0.03024	-0.08113	-0.02581	-0.03868	-0.04633	-0.04953	-0.01924	-0.06042	-0.0324	-0.009114	-0.04748	-0.05515	-0.1101	-0.04427	-0.03327	0.04125	0.04908	-0.01589	0.02135	0.02137	-0.0157	-0.01217	-0.03425	-0.02136	-0.02884	-0.02664
194	0.1032	0.2508	0.2099	0.1781	0.0008424	0.0441	-0.02116	-0.0428	0.01642	-0.08006	-0.01873	-0.1253	-0.1305	-0.1033	-0.04606	-0.06014	-0.06498	-0.09591	-0.1405	-0.1464	-0.06032	-0.01452	0.01035	0.01255	-0.1561	-0.1283	-0.1527	-0.1504	-0.1474	-0.08518	-0.1197	-0.07959	-0.0627	-0.1074	-0.1105	-0.1664	-0.1118	-0.1346	-0.0529	-0.0114	-0.05507	-0.08053	-0.06363	-0.09065	-0.05304	-0.02795	6.874e-05	-0.04374	-0.1075
195	0.1527	0.2945	0.2536	0.2269	0.0662	0.1119	0.02478	-0.02513	0.03214	-0.07408	-0.01388	-0.1155	-0.1221	-0.1532	-0.07909	-0.0601	-0.1121	-0.1637	-0.2278	-0.2353	-0.1329	-0.06788	0.04646	0.06356	-0.1489	-0.2045	-0.2209	-0.2213	-0.2181	-0.1162	-0.1208	-0.02454	-0.009714	-0.07427	-0.06394	-0.1648	-0.1301	-0.1426	-0.03904	-0.008764	-0.01543	-0.1145	-0.06586	-0.08357	-0.004716	0.04949	0.06441	-0.01115	-0.08121
196	0.1309	0.2273	0.1864	0.1246	0.004161	0.03547	-0.05966	-0.04956	-0.02	-0.1232	-0.05685	-0.1334	-0.1531	-0.1665	-0.05048	-0.05424	-0.1033	-0.1137	-0.1813	-0.2045	-0.1046	-0.0206	0.06397	0.1094	-0.1289	-0.1748	-0.2193	-0.2296	-0.2253	-0.145	-0.102	-0.03877	-0.005724	-0.04931	-0.06765	-0.1662	-0.1576	-0.166	-0.05884	-0.01804	0.04047	-0.1155	-0.04281	-0.04179	0.04178	0.08512	0.1642	0.09983	-0.0208
197	0.09996	0.204	0.1642	0.09633	-0.01893	-0.007198	-0.07742	-0.04825	-0.04831	-0.1377	-0.07862	-0.1532	-0.1545	-0.1491	-0.03731	-0.03478	-0.06452	-0.07227	-0.1449	-0.163	-0.06389	-0.0006086	0.07199	0.1258	-0.1397	-0.14	-0.1799	-0.1825	-0.1817	-0.1074	-0.06976	-0.02186	0.01382	-0.01536	-0.02872	-0.1193	-0.1185	-0.144	-0.04984	-0.004321	0.008103	-0.1233	-0.08771	-0.09528	-0.009759	0.04988	0.1105	0.04013	-0.05252
198	-0.01051	0.06171	0.0525	0.006842	-0.06175	-0.03226	-0.04945	-0.004598	-0.05112	-0.1124	-0.149	-0.1892	-0.1837	-0.2055	-0.1466	-0.1498	-0.1535	-0.1653	-0.2275	-0.2284	-0.1078	-0.04529	0.03602	0.06307	-0.1719	-0.2003	-0.1913	-0.198	-0.243	-0.2051	-0.173	-0.1215	-0.08709	-0.09581	-0.07801	-0.1584	-0.1528	-0.173	-0.08043	-0.003694	-0.03908	-0.1268	-0.08622	-0.07997	-0.02317	0.02566	0.08572	0.01745	-0.06307
199	-0.04915	-0.006764	0.01747	-0.01118	-0.07149	-0.05446	-0.04878	-0.002614	-0.04697	-0.1074	-0.1554	-0.2081	-0.1938	-0.2146	-0.1737	-0.1611	-0.1506	-0.1788	-0.2477	-0.2563	-0.1268	-0.08239	0.01691	0.05072	-0.1797	-0.2083	-0.2091	-0.2097	-0.2587	-0.2132	-0.1904	-0.1381	-0.1043	-0.1149	-0.1009	-0.1886	-0.1876	-0.2239	-0.1494	-0.04652	-0.08152	-0.1687	-0.09328	-0.1031	-0.04486	0.01884	0.04139	-0.03912	-0.1077
200	-0.03991	0.00387	0.01248	-0.03633	-0.07697	-0.08172	-0.0776	-0.07045	-0.1365	-0.2	-0.2469	-0.2855	-0.2743	-0.2921	-0.2326	-0.2098	-0.1883	-0.2226	-0.3054	-0.3186	-0.1871	-0.1502	-0.04828	0.01854	-0.212	-0.2552	-0.2576	-0.2711	-0.3072	-0.2465	-0.2259	-0.1802	-0.1396	-0.1262	-0.1207	-0.2155	-0.1982	-0.2329	-0.1586	-0.0575	-0.1182	-0.2174	-0.1302	-0.1165	-0.08531	-0.03309	-0.01825	-0.06652	-0.1096
201	-0.07489	-0.05798	-0.02566	-0.08529	-0.1088	-0.1032	-0.07679	-0.05631	-0.1269	-0.191	-0.2392	-0.2701	-0.2649	-0.3017	-0.237	-0.2129	-0.2083	-0.2583	-0.3612	-0.3759	-0.2563	-0.2364	-0.1367	-0.06553	-0.2824	-0.3227	-0.3348	-0.3382	-0.3371	-0.2501	-0.2252	-0.1685	-0.1223	-0.1118	-0.1114	-0.2188	-0.1994	-0.2568	-0.2295	-0.1163	-0.1807	-0.2955	-0.1907	-0.1723	-0.1574	-0.1101	-0.08751	-0.1232	-0.1605
202	-0.08289	-0.06916	-0.04775	-0.1007	-0.1076	-0.1357	-0.07884	-0.1127	-0.1729	-0.2299	-0.2886	-0.3119	-0.3034	-0.3336	-0.2743	-0.2371	-0.2177	-0.275	-0.3787	-0.4017	-0.2848	-0.2862	-0.1933	-0.08579	-0.2949	-0.3324	-0.3489	-0.3554	-0.3543	-0.2626	-0.2561	-0.1955	-0.1526	-0.1508	-0.1537	-0.2574	-0.215	-0.274	-0.2514	-0.1391	-0.2123	-0.3332	-0.2317	-0.2153	-0.1914	-0.1428	-0.1333	-0.1667	-0.1841
203	-0.0659	-0.03751	-0.008191	-0.05457	-0.05993	-0.0954	-0.02718	-0.08538	-0.1341	-0.1778	-0.2433	-0.2771	-0.2621	-0.2817	-0.2575	-0.2185	-0.1803	-0.2391	-0.3372	-0.3696	-0.2566	-0.2673	-0.1894	-0.07699	-0.2818	-0.2908	-0.3036	-0.3126	-0.3358	-0.2401	-0.2475	-0.1952	-0.1596	-0.1595	-0.1562	-0.2616	-0.2188	-0.2746	-0.234	-0.1381	-0.2222	-0.3227	-0.2175	-0.2191	-0.2033	-0.1371	-0.1373	-0.1801	-0.1895
204	-0.09031	-0.06186	-0.006112	-0.05304	-0.06308	-0.09712	-0.0404	-0.07071	-0.1179	-0.1504	-0.2108	-0.2433	-0.2365	-0.2586	-0.227	-0.1924	-0.1555	-0.2056	-0.3083	-0.3392	-0.2391	-0.2503	-0.1739	-0.06676	-0.2786	-0.2735	-0.2853	-0.2868	-0.3051	-0.2167	-0.204	-0.1687	-0.1314	-0.1215	-0.118	-0.2137	-0.21	-0.2727	-0.2448	-0.1523	-0.2184	-0.3227	-0.2257	-0.2274	-0.2006	-0.1247	-0.1169	-0.1736	-0.2008
205	-0.1849	-0.1718	-0.1471	-0.1163	-0.0668	-0.1539	-0.0584	-0.08713	-0.1867	-0.1665	-0.235	-0.2072	-0.2042	-0.2259	-0.1662	-0.1255	-0.1161	-0.1962	-0.3257	-0.3633	-0.2874	-0.3149	-0.2564	-0.1401	-0.3578	-0.3466	-0.3485	-0.3048	-0.2681	-0.1379	-0.1309	-0.06926	-0.03327	-0.05179	-0.06091	-0.1582	-0.1267	-0.2344	-0.294	-0.2485	-0.3147	-0.4204	-0.3636	-0.3493	-0.3026	-0.2186	-0.2358	-0.2907	-0.2856
206	-0.1176	-0.1215	-0.08684	-0.1164	-0.06638	-0.1587	-0.05736	-0.1322	-0.1969	-0.1999	-0.2817	-0.2634	-0.2427	-0.2734	-0.2482	-0.1895	-0.1461	-0.2368	-0.361	-0.4113	-0.3291	-0.3728	-0.3228	-0.1865	-0.3955	-0.3604	-0.3615	-0.3375	-0.3281	-0.1924	-0.2149	-0.1431	-0.1093	-0.1475	-0.1655	-0.2658	-0.2166	-0.3056	-0.3231	-0.252	-0.3417	-0.4497	-0.3479	-0.3558	-0.3318	-0.2515	-0.2562	-0.296	-0.3066
207	-0.08571	-0.05961	0.0004337	-0.007269	0.05667	-0.04878	0.04725	-0.02035	-0.09917	-0.0701	-0.1587	-0.1334	-0.1064	-0.1318	-0.1295	-0.07467	-0.01433	-0.1202	-0.26	-0.3299	-0.2732	-0.3283	-0.2927	-0.1583	-0.3529	-0.2825	-0.2586	-0.2039	-0.2118	-0.07493	-0.1002	-0.054	-0.03431	-0.07839	-0.1006	-0.1832	-0.1684	-0.2633	-0.2963	-0.2616	-0.3354	-0.4221	-0.3549	-0.3513	-0.3127	-0.2072	-0.226	-0.2914	-0.2934
208	-0.1453	-0.1495	-0.1105	-0.08758	-0.02176	-0.1335	-0.01602	-0.03681	-0.1029	-0.05846	-0.1402	-0.1136	-0.09827	-0.117	-0.1086	-0.06228	-0.01298	-0.1137	-0.2499	-0.3125	-0.2864	-0.3573	-0.3342	-0.2048	-0.4127	-0.3091	-0.2788	-0.2095	-0.1751	-0.03843	-0.05623	-0.02324	-0.004889	-0.03972	-0.0615	-0.1212	-0.1304	-0.2602	-0.3421	-0.3261	-0.4043	-0.4834	-0.4414	-0.4344	-0.3941	-0.2778	-0.3024	-0.3721	-0.3825
209	-0.123	-0.1514	-0.1108	-0.1201	-0.04993	-0.1592	-0.05082	-0.1332	-0.1979	-0.165	-0.2499	-0.2096	-0.1897	-0.22	-0.1963	-0.1306	-0.07827	-0.1619	-0.283	-0.3298	-0.2889	-0.3557	-0.3257	-0.1857	-0.3866	-0.3099	-0.2911	-0.2477	-0.2152	-0.09252	-0.1188	-0.0672	-0.04165	-0.07505	-0.09251	-0.1563	-0.1312	-0.2308	-0.295	-0.2615	-0.3575	-0.443	-0.3892	-0.4014	-0.3651	-0.2637	-0.2839	-0.3451	-0.3458
210	-0.07734	-0.0891	-0.03487	-0.05393	0.03628	-0.07363	0.04396	-0.06528	-0.1248	-0.08859	-0.1763	-0.1559	-0.1232	-0.1351	-0.1663	-0.104	-0.02322	-0.1064	-0.2022	-0.2573	-0.2361	-0.3157	-0.3117	-0.1699	-0.3235	-0.2162	-0.1821	-0.1449	-0.1577	-0.04823	-0.1027	-0.06932	-0.05558	-0.08682	-0.09272	-0.1437	-0.1338	-0.2046	-0.2416	-0.236	-0.3417	-0.3843	-0.3492	-0.3786	-0.3403	-0.237	-0.2573	-0.3222	-0.334
211	-0.1096	-0.109	-0.05198	-0.02737	0.04231	-0.04999	0.0477	-0.03523	-0.05808	-0.01434	-0.08367	-0.08121	-0.07524	-0.05822	-0.0662	-0.05468	0.01911	-0.06794	-0.1714	-0.2188	-0.2278	-0.3075	-0.3054	-0.1627	-0.3265	-0.2048	-0.1572	-0.09867	-0.1183	-0.01624	-0.03929	-0.04803	-0.04634	-0.0683	-0.08283	-0.09616	-0.1104	-0.2216	-0.2748	-0.2874	-0.3611	-0.4113	-0.4159	-0.4101	-0.3804	-0.2652	-0.2707	-0.3396	-0.3303
212	-0.1544	-0.1948	-0.1294	-0.1182	-0.03714	-0.1108	0.002305	-0.08761	-0.1068	-0.06685	-0.139	-0.1065	-0.1059	-0.1161	-0.09823	-0.07206	-0.04185	-0.1266	-0.2092	-0.244	-0.2329	-0.3166	-0.3038	-0.1555	-0.3151	-0.2384	-0.2049	-0.1476	-0.1256	-0.0207	-0.047	-0.01846	-0.01711	-0.05526	-0.06402	-0.07855	-0.06533	-0.1888	-0.2817	-0.2814	-0.3214	-0.4072	-0.3782	-0.3749	-0.3391	-0.2302	-0.2599	-0.3438	-0.3237
213	-0.07335	-0.1085	-0.06554	-0.09588	0.005025	-0.07267	0.02637	-0.08075	-0.09492	-0.06401	-0.1267	-0.0994	-0.09386	-0.09759	-0.09626	-0.07721	-0.01266	-0.08808	-0.1693	-0.2211	-0.2261	-0.3224	-0.3483	-0.1762	-0.3295	-0.1999	-0.1603	-0.1188	-0.1208	-0.02817	-0.08255	-0.0561	-0.05879	-0.1022	-0.1044	-0.1221	-0.101	-0.184	-0.2429	-0.252	-0.3126	-0.3777	-0.3359	-0.3531	-0.3307	-0.2577	-0.2262	-0.2734	-0.3117
214	-0.05129	-0.07516	-0.01788	0.003896	0.1056	0.03311	0.1117	0.01902	0.02444	0.04616	-0.01172	-0.02155	-0.02041	-0.005511	-0.03454	-0.04802	0.04354	-0.03469	-0.1168	-0.1651	-0.1977	-0.2986	-0.3215	-0.1632	-0.29	-0.1422	-0.08492	-0.03151	-0.06961	0.0007101	-0.05533	-0.06591	-0.08075	-0.1114	-0.1116	-0.1041	-0.1021	-0.1727	-0.2212	-0.253	-0.3318	-0.3612	-0.3628	-0.3847	-0.3615	-0.2641	-0.2318	-0.2855	-0.323
215	-0.07368	-0.1073	-0.04123	-0.02846	0.02493	-0.01239	0.03578	0.01938	0.0288	0.04561	0.004507	0.01999	0.002688	0.01248	-0.001776	-0.05536	-0.001957	-0.08023	-0.1657	-0.1968	-0.2083	-0.2895	-0.2884	-0.1907	-0.3133	-0.1862	-0.1468	-0.08984	-0.1124	-0.04126	-0.04432	-0.02349	-0.02277	-0.06278	-0.0776	-0.0932	-0.1214	-0.2355	-0.3058	-0.3177	-0.3657	-0.3936	-0.3816	-0.3775	-0.3894	-0.2772	-0.2465	-0.3019	-0.3115
216	-0.1035	-0.1254	-0.07652	-0.008934	0.007195	-0.03219	0.01188	-0.004129	-0.01531	0.01502	-0.02541	-0.000659	-0.02437	0.0081	0.01722	-0.04019	-0.01523	-0.08105	-0.1653	-0.1818	-0.2137	-0.2572	-0.2486	-0.1647	-0.2763	-0.1827	-0.1527	-0.104	-0.1131	-0.05735	-0.0115	-0.008642	-0.003349	-0.03061	-0.05339	-0.05247	-0.09469	-0.2206	-0.2837	-0.2985	-0.3165	-0.3696	-0.3855	-0.3353	-0.3702	-0.2576	-0.2329	-0.2767	-0.2331
217	-0.1478	-0.1815	-0.1453	-0.1292	-0.1141	-0.1574	-0.1169	-0.1238	-0.1377	-0.103	-0.1352	-0.06416	-0.1091	-0.09647	-0.03923	-0.06941	-0.113	-0.1597	-0.2147	-0.2107	-0.2075	-0.2288	-0.1927	-0.1353	-0.1991	-0.2052	-0.2098	-0.1871	-0.1797	-0.1216	-0.03543	0.005756	0.0261	-0.01881	-0.06797	-0.07105	-0.1002	-0.2476	-0.316	-0.3078	-0.2384	-0.313	-0.3035	-0.196	-0.2165	-0.1751	-0.1864	-0.2103	-0.09997
218	-0.1557	-0.1946	-0.1934	-0.1884	-0.1979	-0.1977	-0.1474	-0.1295	-0.09843	-0.06424	-0.03456	-0.02274	-0.06032	-0.007723	0.0173	-0.02942	-0.05805	-0.06925	-0.09608	-0.07941	-0.1716	-0.1918	-0.2098	-0.1355	-0.1298	-0.08373	-0.05912	-0.04249	-0.02364	-0.03136	0.02033	0.03969	0.04057	0.003716	-0.02532	0.02273	0.03091	-0.07699	-0.1299	-0.166	-0.1291	-0.1574	-0.2307	-0.2059	-0.1008	-0.1274	-0.1452	-0.1875	-0.1205
219	-0.2068	-0.2165	-0.2089	-0.2034	-0.1972	-0.1923	-0.1325	-0.08272	-0.05178	-0.01887	0.02886	0.05361	0.0215	0.0599	0.07182	0.0242	0.03257	0.03898	-0.01751	-0.003404	-0.1504	-0.1969	-0.2388	-0.1779	-0.1742	-0.04935	-0.002986	0.0242	0.05809	0.0279	0.08235	0.08068	0.08086	0.05793	0.0231	0.06442	0.04073	-0.0167	-0.06891	-0.1312	-0.1522	-0.1605	-0.2947	-0.2807	-0.2084	-0.2035	-0.1627	-0.1932	-0.1785
220	-0.1649	-0.1991	-0.2111	-0.2015	-0.211	-0.2041	-0.1533	-0.1179	-0.1171	-0.08501	-0.04304	0.02833	-0.02881	-0.01268	0.04033	-0.008225	-0.0262	-0.04433	-0.1171	-0.1095	-0.177	-0.1994	-0.2033	-0.1454	-0.1581	-0.1048	-0.1001	-0.08417	-0.04959	-0.04826	0.01982	0.04897	0.06305	0.01404	-0.05035	-0.0343	-0.04204	-0.1152	-0.1718	-0.2123	-0.1834	-0.2039	-0.2888	-0.229	-0.1793	-0.1596	-0.1517	-0.1855	-0.1065
221	-0.1588	-0.1988	-0.2209	-0.162	-0.2012	-0.1707	-0.1538	-0.1418	-0.1142	-0.09058	-0.01127	-0.01238	-0.05516	-0.04844	0.02129	-0.009993	-0.03025	-0.04728	-0.1251	-0.115	-0.1463	-0.1135	-0.07036	-0.05965	-0.09326	-0.09166	-0.09324	-0.08987	-0.0454	-0.04337	0.01951	0.05451	0.06115	0.0165	-0.03651	-0.01219	-0.003218	-0.06836	-0.1161	-0.1276	-0.08802	-0.1028	-0.1761	-0.1033	-0.1019	-0.08499	-0.08474	-0.0971	-0.01401
222	-0.1429	-0.1836	-0.2181	-0.122	-0.1744	-0.1476	-0.15	-0.1352	-0.1154	-0.0946	-0.03272	-0.04426	-0.06872	-0.08895	-0.007505	-0.02203	-0.05235	-0.07816	-0.1623	-0.163	-0.1505	-0.09499	-0.02783	-0.03138	-0.09065	-0.1335	-0.1467	-0.1408	-0.09177	-0.07177	-0.003109	0.0467	0.05848	0.007295	-0.05178	-0.03919	-0.03213	-0.09676	-0.1487	-0.1269	-0.0686	-0.0996	-0.1367	-0.04189	-0.07438	-0.06115	-0.0603	-0.05345	0.02529
223	-0.1465	-0.1758	-0.2174	-0.1084	-0.1362	-0.1172	-0.1279	-0.1116	-0.1205	-0.0732	-0.02589	-0.001454	-0.01233	-0.04255	0.03725	0.03136	0.00554	-0.01533	-0.08756	-0.08396	-0.06862	-0.01893	0.03562	0.002286	-0.02776	-0.05828	-0.07555	-0.07799	-0.03799	-0.02336	0.04502	0.08298	0.09167	0.04107	-0.0282	-0.009796	-0.01765	-0.04753	-0.1003	-0.08313	-0.02006	-0.03432	-0.09688	0.00223	-0.0598	-0.03817	-0.03769	-0.02339	0.05982
224	-0.1732	-0.2202	-0.2492	-0.156	-0.1343	-0.1578	-0.1598	-0.1136	-0.1608	-0.08778	-0.0452	-0.005883	-0.01972	-0.03456	0.07093	0.06709	0.02282	-0.0144	-0.09704	-0.1039	-0.06735	-0.02565	0.01066	-0.0003845	-0.03288	-0.07343	-0.08583	-0.07041	-0.01911	0.01672	0.07492	0.1195	0.1216	0.0554	0.0058	0.01765	0.02364	-0.01758	-0.08644	-0.04094	0.02287	-0.02169	-0.08517	0.01589	-0.02056	-0.04558	-0.02796	-0.00527	0.04276
225	-0.1413	-0.2094	-0.2171	-0.2215	-0.08991	-0.142	-0.1285	-0.05758	-0.108	-0.02152	0.02298	0.08932	0.04719	0.04647	0.1453	0.1	0.01112	0.001802	0.006643	0.01873	0.01395	0.0128	-0.009239	-0.03462	0.01762	0.0337	-0.0008796	-0.01459	0.01172	0.03121	0.09762	0.1344	0.13	0.07451	0.07677	0.06827	0.05816	0.02507	-0.03957	-0.04773	0.08707	-0.001933	-0.05879	0.03255	0.005155	-0.06083	0.04132	0.1038	0.05478
226	-0.08921	-0.1596	-0.1474	-0.2304	-0.07649	-0.1108	-0.1033	-0.03978	-0.07579	-0.02	0.01418	0.09254	0.04124	0.02682	0.1384	0.09984	0.001426	-0.003885	0.005295	0.0168	0.02147	-0.004074	-0.04032	-0.04178	-0.02035	0.003531	-0.04103	-0.05081	-0.01214	0.01608	0.09035	0.1219	0.1209	0.07789	0.07331	0.05534	0.03026	-0.01586	-0.09618	-0.1023	0.05567	-0.06229	-0.07582	0.01232	-0.02016	-0.09139	0.03397	0.114	0.0442
227	-0.02292	-0.05436	-0.08569	-0.1855	-0.0925	-0.05893	-0.05548	0.004439	0.00419	-0.01265	0.01329	0.03723	-0.02443	-0.0187	0.08285	0.02453	-0.05557	-0.0394	-0.01063	0.002169	0.0297	0.0004325	-0.04995	-0.02419	-0.03296	-0.003475	-0.05601	-0.07997	-0.05202	-0.04447	0.01536	0.02819	0.03664	0.008935	-0.004022	-0.008254	-0.02132	-0.04827	-0.08336	-0.05989	0.03487	-0.07039	-0.07787	-0.02399	-0.04151	-0.1379	0.009932	0.09722	-0.01024
228	-0.03742	-0.05307	-0.06359	-0.1535	-0.07152	-0.01129	-0.02098	0.05914	0.04601	0.0467	0.07314	0.09105	0.03574	0.0394	0.09435	0.01913	-0.04306	-0.01267	0.04385	0.07112	0.09069	0.07605	-0.001162	-0.03772	0.008642	0.06565	0.02438	-0.00613	-0.001136	-0.02847	0.01512	0.01622	0.02071	0.005103	0.001308	0.01044	-0.01168	0.0003182	-0.02933	-0.02127	0.04869	0.006225	-0.03631	-0.00116	-0.04507	-0.1293	0.01061	0.09229	-0.009316
229	-0.09261	-0.1246	-0.1216	-0.1796	-0.1098	-0.04597	-0.05448	0.04262	0.01458	0.05046	0.0947	0.1197	0.07856	0.06514	0.08255	0.01302	-0.05313	-0.01233	0.06123	0.103	0.1224	0.1272	0.06387	-0.01797	0.0811	0.1216	0.0889	0.04379	0.03304	-0.0276	0.01114	0.02271	0.02452	0.009568	0.01382	0.0237	0.007557	0.0639	0.04305	0.0482	0.09126	0.1059	0.03391	0.07073	0.01183	-0.08947	0.01678	0.1022	0.04859
230	-0.1037	-0.1411	-0.1439	-0.2118	-0.1362	-0.07988	-0.07089	0.03765	-0.0182	0.0119	0.04828	0.09082	0.05339	0.007868	0.03122	-0.0109	-0.09187	-0.06056	0.0007686	0.04046	0.07418	0.07334	0.05751	-0.01279	0.08138	0.0627	0.0347	-0.004162	-0.002697	-0.04665	-0.006786	0.02724	0.03753	0.02025	0.02215	0.02064	0.01047	0.06216	0.03578	0.06514	0.09941	0.09029	0.05958	0.09045	0.07638	-0.05988	0.0331	0.1159	0.04089
231	-0.09113	-0.09828	-0.08206	-0.1791	-0.1067	-0.03153	-0.03285	0.05675	0.007527	0.02299	0.03431	0.06496	0.02389	0.001566	0.06648	-0.001712	-0.06227	-0.04804	-0.01346	0.01689	0.03666	0.0415	0.00663	-0.05048	-0.006049	0.02316	-0.001538	-0.0297	-0.04492	-0.05931	-0.00637	0.01595	0.02981	0.006231	-0.003143	-0.01131	-0.03089	-0.01212	-0.02835	0.006277	0.07113	0.00721	-0.02903	0.006783	-0.01517	-0.09974	0.04299	0.1037	-0.01268
232	-0.1216	-0.13	-0.1041	-0.1597	-0.1041	-0.02526	-0.03712	0.07673	0.02554	0.05179	0.08851	0.1063	0.07423	0.06025	0.07975	0.008476	-0.04115	-0.01407	0.03703	0.08287	0.09902	0.1145	0.05655	-0.04446	0.03764	0.08774	0.07141	0.04148	0.02612	-0.02167	0.0158	0.02849	0.04024	0.03044	0.02389	0.02325	0.00116	0.06411	0.04561	0.07064	0.07114	0.09061	0.01911	0.03352	-0.01792	-0.1169	-0.005089	0.07259	-0.004486
233	-0.1702	-0.1846	-0.162	-0.2012	-0.1711	-0.1026	-0.1073	0.02708	-0.05218	-0.02452	0.04173	0.07161	0.0578	0.01862	0.01363	-0.02963	-0.1047	-0.07927	-0.02501	0.02628	0.0707	0.112	0.1041	-0.01067	0.06512	0.05518	0.04369	0.003315	-0.01366	-0.05356	-0.01321	0.02612	0.04919	0.03862	0.01966	-0.005043	-0.01925	0.07586	0.0797	0.1194	0.07735	0.1272	0.06848	0.09341	0.04713	-0.07545	-0.01787	0.06613	0.04547
234	-0.1888	-0.182	-0.1578	-0.1944	-0.1282	-0.1173	-0.09133	0.03019	-0.08099	-0.06494	-0.09417	-0.04799	-0.05516	-0.1126	-0.04495	-0.06105	-0.1324	-0.1514	-0.152	-0.1326	-0.06714	-0.03054	0.03136	-0.05141	-0.0623	-0.106	-0.1154	-0.1437	-0.1614	-0.1104	-0.05864	-0.002481	0.02822	0.006338	-0.008124	-0.06664	-0.08558	-0.07262	-0.0768	0.0302	0.072	-0.008269	0.02148	0.05093	0.03821	-0.03419	0.06085	0.08976	-0.04659
235	-0.144	-0.1261	-0.1003	-0.1441	-0.07916	-0.02426	-0.01256	0.07655	0.006939	0.04027	0.02062	0.06723	0.05264	0.01884	0.08402	0.04124	-0.009407	-0.02793	-0.04239	-0.0204	-0.01643	-0.007147	-0.005509	-0.07713	-0.05665	-0.02609	-0.02764	-0.035	-0.05939	-0.01941	0.03567	0.07027	0.09294	0.06088	0.03796	0.0001205	-0.02651	-0.01784	-0.02687	0.01818	0.04474	-0.01515	-0.05094	-0.02254	-0.03535	-0.1037	0.02562	0.06911	-0.05719
236	-0.2439	-0.2327	-0.1911	-0.1841	-0.1321	-0.08086	-0.08494	0.04749	-0.06141	-0.007065	-0.02598	0.03075	0.007476	0.000665	0.0385	-0.0183	-0.06871	-0.06321	-0.05249	-0.02368	-0.01893	0.03696	-0.00241	-0.09899	-0.05463	-0.01631	-0.01868	-0.04879	-0.07674	-0.06597	-0.005108	0.01579	0.05001	0.0376	0.00375	-0.04304	-0.06609	-0.0211	-0.008107	0.04901	0.04079	0.03826	-0.006027	0.01232	-0.003718	-0.1038	-0.008469	0.03722	-0.06266
237	-0.2024	-0.1904	-0.1591	-0.1704	-0.1628	-0.139	-0.1343	0.005661	-0.09798	-0.07628	-0.07636	-0.05128	-0.07358	-0.08381	-0.03711	-0.0665	-0.1456	-0.1648	-0.1832	-0.1652	-0.1034	-0.04227	0.01083	-0.05545	-0.1081	-0.1391	-0.1433	-0.1632	-0.1828	-0.1203	-0.0564	-0.004199	0.03706	0.02503	-0.00847	-0.0859	-0.1076	-0.1198	-0.08791	-0.009288	-0.01392	-0.05352	-0.04589	-0.006758	0.01174	-0.04253	-0.01599	-0.01988	-0.05455
238	-0.1713	-0.1398	-0.08681	-0.1345	-0.1738	-0.104	-0.07818	0.04424	-0.01517	-0.03477	-0.05445	-0.06844	-0.09403	-0.1088	-0.06245	-0.09683	-0.1398	-0.1664	-0.2117	-0.1992	-0.1197	-0.07591	-0.03062	-0.08471	-0.2049	-0.2055	-0.2045	-0.2019	-0.2286	-0.1625	-0.1053	-0.04628	-0.0005603	-0.01303	-0.03195	-0.1178	-0.1379	-0.2013	-0.1789	-0.08203	-0.09638	-0.1505	-0.1108	-0.08084	-0.07307	-0.072	-0.02447	-0.06122	-0.1056
239	-0.1384	-0.1087	-0.06391	-0.1247	-0.1653	-0.1051	-0.08645	0.01569	-0.03806	-0.08443	-0.1136	-0.1424	-0.1436	-0.1837	-0.1406	-0.1573	-0.1934	-0.2285	-0.282	-0.2696	-0.1572	-0.1172	-0.03915	-0.08089	-0.2334	-0.2627	-0.267	-0.2668	-0.2921	-0.2194	-0.176	-0.1014	-0.05627	-0.07038	-0.07213	-0.1696	-0.1714	-0.2341	-0.214	-0.1034	-0.1348	-0.1979	-0.1213	-0.09973	-0.1095	-0.08424	-0.02976	-0.06892	-0.1235
240	-0.07121	-0.01401	0.006353	-0.08135	-0.122	-0.05663	-0.07662	-0.02502	-0.08584	-0.134	-0.1585	-0.1602	-0.172	-0.2178	-0.1505	-0.1778	-0.2093	-0.2261	-0.2613	-0.227	-0.1264	-0.07298	-0.01536	-0.09092	-0.1933	-0.2324	-0.2349	-0.2533	-0.2812	-0.2213	-0.1725	-0.1114	-0.06572	-0.06565	-0.06468	-0.1431	-0.1235	-0.1659	-0.1277	-0.03943	-0.09126	-0.1408	-0.1137	-0.05751	-0.1228	-0.1059	-0.01105	-0.008631	-0.04099
241	-0.04985	-0.006133	0.01578	-0.1104	-0.1056	-0.02731	-0.0425	-0.002209	-0.05252	-0.07651	-0.08783	-0.06374	-0.1034	-0.1301	-0.04436	-0.1003	-0.1546	-0.1556	-0.1376	-0.09999	-0.02749	0.003718	0.0137	-0.06492	-0.0935	-0.1134	-0.1421	-0.1687	-0.1865	-0.1413	-0.08756	-0.05137	-0.02142	-0.02634	-0.03459	-0.07119	-0.0694	-0.1159	-0.1067	-0.05146	-0.01296	-0.09325	-0.09654	-0.03693	-0.09559	-0.09821	0.01912	0.04415	-0.01328
242	-0.04609	-0.02247	-0.01209	-0.1209	-0.1006	-0.02616	-0.03028	-0.03167	-0.08437	-0.1068	-0.1205	-0.1001	-0.1338	-0.1628	-0.07676	-0.1115	-0.1637	-0.1658	-0.1341	-0.1005	-0.01559	0.003924	0.0311	-0.02745	-0.05065	-0.08657	-0.1356	-0.1817	-0.1974	-0.148	-0.1045	-0.06447	-0.0377	-0.04588	-0.05431	-0.08901	-0.07706	-0.1199	-0.1103	-0.0439	-0.003611	-0.09403	-0.06909	-0.007565	-0.09617	-0.09925	-0.006271	0.03765	0.006353
243	-0.02685	-0.008255	0.006757	-0.139	-0.109	-0.04681	-0.07035	-0.04471	-0.1025	-0.1436	-0.152	-0.1193	-0.171	-0.1825	-0.06511	-0.1155	-0.1736	-0.1754	-0.1497	-0.1306	-0.05403	-0.03666	-0.04542	-0.05455	-0.09946	-0.123	-0.1761	-0.2101	-0.2051	-0.1553	-0.1049	-0.07604	-0.04707	-0.05211	-0.06969	-0.09865	-0.1017	-0.1534	-0.1595	-0.08919	-0.02525	-0.1537	-0.1205	-0.05868	-0.1081	-0.1308	-0.01467	0.04091	-0.03373
244	0.01783	0.005452	-0.004693	-0.1188	-0.04493	-0.04671	-0.08895	-0.02711	-0.06002	-0.1243	-0.1206	-0.0833	-0.1487	-0.1668	-0.04774	-0.1118	-0.1591	-0.167	-0.2026	-0.198	-0.1386	-0.1529	-0.1838	-0.11	-0.2026	-0.2051	-0.2442	-0.2432	-0.1942	-0.1568	-0.1025	-0.05834	-0.03024	-0.03995	-0.057	-0.09246	-0.1073	-0.1767	-0.2259	-0.1616	-0.1226	-0.2526	-0.2409	-0.1776	-0.1655	-0.1877	-0.08309	-0.02048	-0.1056
245	-0.03847	-0.05013	-0.04303	-0.153	-0.03844	-0.1131	-0.03997	-0.1196	-0.127	-0.1647	-0.2151	-0.2016	-0.2317	-0.2649	-0.2153	-0.2003	-0.1798	-0.1993	-0.2379	-0.2454	-0.1672	-0.2316	-0.2166	-0.101	-0.1913	-0.2084	-0.2533	-0.2605	-0.2417	-0.1999	-0.1965	-0.1757	-0.1492	-0.1337	-0.1536	-0.1949	-0.1567	-0.2177	-0.2474	-0.193	-0.1843	-0.2943	-0.2699	-0.2451	-0.1803	-0.1469	-0.1399	-0.1493	-0.1699
246	-0.07465	-0.06804	-0.04159	-0.1597	-0.08555	-0.1303	-0.07181	-0.1404	-0.1916	-0.2316	-0.2826	-0.2706	-0.2924	-0.3212	-0.2384	-0.2147	-0.1934	-0.2206	-0.2741	-0.2857	-0.1861	-0.2218	-0.1791	-0.06585	-0.2151	-0.2381	-0.2868	-0.2966	-0.2696	-0.2117	-0.2068	-0.175	-0.1371	-0.1228	-0.1456	-0.2045	-0.1738	-0.2313	-0.2501	-0.1682	-0.164	-0.3127	-0.2545	-0.2356	-0.1816	-0.1364	-0.1188	-0.136	-0.1799
247	-0.1101	-0.1319	-0.131	-0.2048	-0.1173	-0.181	-0.1374	-0.1786	-0.1757	-0.1896	-0.2218	-0.1785	-0.2172	-0.2789	-0.2064	-0.2059	-0.1733	-0.2112	-0.3049	-0.3199	-0.2453	-0.2973	-0.2862	-0.1714	-0.323	-0.3003	-0.3226	-0.3118	-0.2585	-0.2066	-0.2047	-0.1291	-0.1017	-0.1233	-0.1383	-0.2041	-0.1537	-0.2225	-0.2647	-0.2005	-0.2427	-0.357	-0.3321	-0.2709	-0.2531	-0.221	-0.1537	-0.1408	-0.1776
248	-0.1131	-0.1585	-0.1632	-0.2067	-0.09407	-0.1869	-0.08996	-0.1762	-0.1666	-0.1633	-0.2247	-0.1791	-0.2074	-0.2644	-0.2264	-0.1962	-0.155	-0.1877	-0.2631	-0.2904	-0.2073	-0.28	-0.2879	-0.1451	-0.2856	-0.2588	-0.2872	-0.2782	-0.2457	-0.1985	-0.2086	-0.1476	-0.1242	-0.1418	-0.1602	-0.22	-0.1738	-0.228	-0.2777	-0.2213	-0.2391	-0.3323	-0.2977	-0.2636	-0.223	-0.1917	-0.1741	-0.1721	-0.1828
249	-0.1071	-0.1338	-0.1222	-0.1842	-0.08292	-0.1649	-0.05341	-0.1591	-0.1863	-0.1922	-0.2684	-0.2438	-0.2549	-0.2919	-0.2555	-0.2126	-0.1624	-0.2025	-0.268	-0.3008	-0.2113	-0.2777	-0.2646	-0.1157	-0.2637	-0.2448	-0.2826	-0.2828	-0.2653	-0.204	-0.2244	-0.1844	-0.1541	-0.1568	-0.177	-0.2395	-0.2067	-0.2517	-0.2845	-0.2223	-0.2299	-0.3476	-0.2831	-0.2755	-0.2202	-0.1603	-0.1591	-0.1816	-0.215
250	-0.1345	-0.173	-0.1643	-0.2	-0.1056	-0.1962	-0.09053	-0.1842	-0.2219	-0.2146	-0.2939	-0.2544	-0.2586	-0.3057	-0.2505	-0.1928	-0.151	-0.2099	-0.3057	-0.3438	-0.2568	-0.319	-0.287	-0.1385	-0.3164	-0.2967	-0.3216	-0.31	-0.2774	-0.1933	-0.2096	-0.1427	-0.1129	-0.1379	-0.1584	-0.2323	-0.1893	-0.2573	-0.3026	-0.2275	-0.2514	-0.3769	-0.2937	-0.2782	-0.2365	-0.1866	-0.1835	-0.2044	-0.2268
251	-0.121	-0.1844	-0.1902	-0.2194	-0.09646	-0.1956	-0.08118	-0.1796	-0.203	-0.1841	-0.2629	-0.2017	-0.2187	-0.274	-0.2224	-0.1698	-0.1257	-0.1743	-0.2588	-0.3014	-0.2191	-0.2963	-0.2974	-0.142	-0.3034	-0.2646	-0.294	-0.2789	-0.2398	-0.1703	-0.19	-0.1246	-0.1003	-0.1284	-0.1542	-0.2171	-0.1804	-0.2422	-0.3126	-0.255	-0.2506	-0.3614	-0.2763	-0.2575	-0.2217	-0.1865	-0.1766	-0.181	-0.2123
252	-0.08564	-0.1459	-0.1502	-0.1986	-0.09016	-0.1792	-0.05925	-0.1697	-0.2044	-0.1893	-0.2751	-0.2221	-0.2245	-0.2703	-0.2256	-0.161	-0.1122	-0.1716	-0.2502	-0.2978	-0.2161	-0.2992	-0.2909	-0.1241	-0.2914	-0.2513	-0.2779	-0.2635	-0.2304	-0.1429	-0.1805	-0.1207	-0.09993	-0.1287	-0.1479	-0.2053	-0.1753	-0.2418	-0.3082	-0.2544	-0.2543	-0.3664	-0.2628	-0.2681	-0.2188	-0.167	-0.1757	-0.202	-0.2374
253	-0.122	-0.1776	-0.169	-0.2073	-0.09441	-0.1991	-0.07953	-0.1813	-0.2276	-0.2008	-0.2873	-0.2304	-0.2258	-0.2668	-0.2235	-0.1549	-0.1032	-0.1716	-0.2677	-0.3143	-0.2495	-0.3315	-0.3154	-0.1574	-0.3313	-0.2751	-0.2872	-0.2668	-0.2288	-0.1299	-0.1654	-0.1009	-0.07882	-0.1151	-0.134	-0.1943	-0.1564	-0.2374	-0.3019	-0.2504	-0.2819	-0.3907	-0.3061	-0.3105	-0.2657	-0.2039	-0.2149	-0.2504	-0.2716
254	-0.1453	-0.2242	-0.2257	-0.2379	-0.09853	-0.2193	-0.1087	-0.1925	-0.2264	-0.1826	-0.2648	-0.1922	-0.2048	-0.2504	-0.1861	-0.1256	-0.0814	-0.1359	-0.2358	-0.2798	-0.2127	-0.2953	-0.2906	-0.1422	-0.3017	-0.2523	-0.2742	-0.2468	-0.1924	-0.1153	-0.1294	-0.06486	-0.03919	-0.07498	-0.1049	-0.161	-0.1228	-0.2082	-0.2988	-0.245	-0.2472	-0.351	-0.2743	-0.2721	-0.2168	-0.1842	-0.1885	-0.2144	-0.2475
255	-0.06452	-0.1577	-0.1771	-0.1953	-0.07382	-0.1698	-0.06321	-0.1628	-0.1908	-0.1622	-0.2407	-0.1772	-0.1851	-0.2446	-0.1907	-0.1091	-0.09254	-0.1491	-0.2282	-0.2686	-0.1714	-0.2609	-0.2193	-0.06071	-0.217	-0.229	-0.266	-0.2412	-0.1771	-0.0845	-0.1131	-0.03445	-0.0158	-0.05845	-0.07928	-0.1288	-0.09878	-0.1767	-0.2779	-0.2303	-0.2111	-0.311	-0.1911	-0.2169	-0.1338	-0.1167	-0.1475	-0.1875	-0.2258
256	-0.1108	-0.1918	-0.1944	-0.2391	-0.1202	-0.1996	-0.08417	-0.1793	-0.21	-0.1656	-0.2321	-0.1572	-0.1638	-0.1984	-0.173	-0.1149	-0.07326	-0.1233	-0.1889	-0.2256	-0.1701	-0.2696	-0.2743	-0.124	-0.2343	-0.1834	-0.2027	-0.1828	-0.1301	-0.05176	-0.1048	-0.04092	-0.02524	-0.07056	-0.08176	-0.1159	-0.07172	-0.1456	-0.234	-0.2129	-0.2433	-0.3042	-0.2364	-0.2642	-0.1883	-0.164	-0.1806	-0.2321	-0.2624
257	-0.116	-0.1946	-0.1911	-0.2245	-0.08764	-0.2143	-0.1113	-0.1919	-0.2147	-0.1713	-0.2356	-0.1546	-0.172	-0.1908	-0.1212	-0.07396	-0.03774	-0.09735	-0.1989	-0.2414	-0.2103	-0.3157	-0.3199	-0.1604	-0.3076	-0.2316	-0.2441	-0.2026	-0.1312	-0.04	-0.05936	-0.002133	0.01901	-0.02045	-0.04664	-0.08875	-0.06262	-0.1805	-0.2889	-0.2677	-0.2796	-0.3731	-0.3093	-0.3155	-0.256	-0.2067	-0.2084	-0.2616	-0.2914
258	-0.1042	-0.2285	-0.2741	-0.2714	-0.1178	-0.257	-0.1724	-0.2242	-0.2249	-0.1771	-0.2343	-0.1389	-0.1695	-0.2189	-0.1244	-0.06147	-0.08917	-0.1298	-0.2212	-0.2643	-0.2023	-0.2826	-0.2605	-0.09593	-0.2276	-0.2504	-0.2814	-0.2506	-0.1737	-0.09435	-0.06669	0.02015	0.04608	-0.009874	-0.04844	-0.1025	-0.06629	-0.1754	-0.2763	-0.2404	-0.1896	-0.2802	-0.191	-0.1705	-0.07603	-0.137	-0.147	-0.1541	-0.1668
259	-0.1098	-0.199	-0.2368	-0.1956	-0.1578	-0.2377	-0.1852	-0.1633	-0.1979	-0.1514	-0.2013	-0.1213	-0.1644	-0.1911	-0.09398	-0.07068	-0.09011	-0.1253	-0.226	-0.2593	-0.2137	-0.254	-0.2386	-0.1122	-0.2567	-0.2585	-0.2889	-0.2505	-0.1669	-0.1029	-0.05223	0.0147	0.04536	0.005149	-0.03135	-0.07024	-0.05448	-0.1934	-0.2955	-0.2423	-0.199	-0.29	-0.2538	-0.2107	-0.129	-0.1487	-0.1531	-0.1615	-0.1519
260	-0.1205	-0.2137	-0.2428	-0.2138	-0.135	-0.2629	-0.1933	-0.1777	-0.198	-0.1473	-0.1815	-0.1146	-0.1461	-0.1896	-0.09484	-0.05331	-0.06593	-0.1099	-0.2187	-0.2593	-0.1996	-0.2464	-0.2259	-0.1104	-0.2586	-0.2603	-0.2824	-0.2377	-0.1548	-0.09039	-0.04745	0.02142	0.0488	0.003245	-0.03135	-0.07675	-0.06668	-0.172	-0.2762	-0.2038	-0.1689	-0.2808	-0.2194	-0.1618	-0.1168	-0.1574	-0.1284	-0.1033	-0.1301
261	-0.16	-0.2315	-0.2279	-0.2457	-0.1566	-0.2695	-0.1617	-0.1344	-0.1593	-0.08817	-0.1305	-0.05202	-0.08476	-0.13	-0.07016	-0.0538	-0.06798	-0.1099	-0.2015	-0.2447	-0.2159	-0.2823	-0.2898	-0.1817	-0.2966	-0.2362	-0.2432	-0.2028	-0.1427	-0.08976	-0.07523	0.001427	0.01395	-0.06137	-0.07084	-0.1147	-0.07277	-0.1574	-0.2465	-0.1836	-0.1721	-0.2935	-0.2673	-0.2342	-0.1654	-0.2225	-0.1212	-0.1103	-0.2045
262	-0.1656	-0.2453	-0.2395	-0.2578	-0.1479	-0.234	-0.1295	-0.09347	-0.1204	-0.03277	-0.03746	0.03866	-0.006547	-0.02236	0.04491	0.05159	0.02075	-0.003718	-0.07177	-0.09865	-0.0755	-0.1467	-0.1824	-0.1099	-0.1858	-0.1092	-0.1342	-0.09715	-0.02139	0.01386	0.03392	0.07884	0.07906	0.01413	0.009526	-0.01084	0.01566	-0.05429	-0.159	-0.1229	-0.09301	-0.1898	-0.1833	-0.1421	-0.1316	-0.2182	-0.1094	-0.04581	-0.1148
263	-0.1475	-0.2169	-0.2372	-0.1979	-0.1759	-0.2403	-0.1808	-0.1336	-0.1596	-0.083	-0.06779	-0.01512	-0.04395	-0.06842	0.0006403	0.01755	-0.001925	-0.0319	-0.1277	-0.1567	-0.105	-0.1163	-0.118	-0.05256	-0.1682	-0.1509	-0.1653	-0.1257	-0.04791	-0.01279	0.01603	0.0751	0.08394	0.01822	-0.02114	-0.02861	-0.001151	-0.07086	-0.1644	-0.1033	-0.08392	-0.1443	-0.1549	-0.1302	-0.07769	-0.1199	-0.1014	-0.1058	-0.1049
264	-0.1625	-0.2275	-0.2305	-0.2154	-0.1491	-0.2236	-0.1221	-0.08108	-0.1192	-0.02999	-0.06049	-0.00047	-0.0385	-0.06564	-0.02414	-0.01495	-0.03092	-0.06243	-0.1424	-0.1748	-0.189	-0.2408	-0.253	-0.1689	-0.1958	-0.1571	-0.1459	-0.1074	-0.04474	-0.01306	-0.0104	0.05734	0.05962	-0.005798	-0.02486	-0.02419	0.01396	-0.06874	-0.163	-0.1391	-0.1448	-0.1891	-0.2382	-0.2428	-0.1066	-0.164	-0.1267	-0.1731	-0.2405
265	-0.2127	-0.2683	-0.2533	-0.2677	-0.192	-0.2499	-0.1219	-0.07656	-0.1165	-0.03055	-0.0509	-0.009934	-0.04746	-0.06769	-0.04519	-0.03482	-0.04874	-0.03657	-0.05879	-0.05752	-0.06709	-0.1243	-0.1418	-0.08001	-0.07279	-0.03532	-0.03704	-0.03185	0.01025	-0.02544	-0.01976	0.006652	0.00365	-0.007732	0.01746	0.03553	0.04932	0.0198	-0.06341	-0.05126	-0.03317	-0.07532	-0.1367	-0.1369	-0.01105	-0.09249	-0.04086	-0.06835	-0.1476
266	-0.2163	-0.2626	-0.2752	-0.2373	-0.187	-0.2162	-0.1218	-0.07235	-0.1102	-0.009764	0.03969	0.0835	0.06844	0.06649	0.09457	0.09605	0.1029	0.1224	0.07005	0.07348	0.04468	0.01344	-0.003893	-0.006216	0.008906	0.09316	0.08976	0.09143	0.1357	0.08928	0.111	0.1132	0.11	0.08329	0.04394	0.07889	0.07745	0.1088	0.04422	0.02924	-0.006297	0.03406	-0.1031	-0.1038	-0.06982	-0.1094	-0.0709	-0.07714	-0.08402
267	-0.2187	-0.2561	-0.274	-0.2466	-0.2316	-0.2425	-0.1462	-0.09775	-0.122	-0.05055	-0.004206	0.0537	0.007477	0.02181	0.05919	0.04157	0.03566	0.04667	-0.01218	-0.007587	-0.07528	-0.12	-0.1397	-0.08525	-0.07904	0.007523	2.156e-05	0.007518	0.05775	0.03541	0.07427	0.09	0.09611	0.06507	0.01515	0.03767	0.04005	0.007527	-0.05499	-0.1026	-0.1196	-0.1024	-0.24	-0.2254	-0.1267	-0.1379	-0.1191	-0.1679	-0.1459
268	-0.2359	-0.2838	-0.2851	-0.3184	-0.2419	-0.2643	-0.1505	-0.0783	-0.098	-0.05213	-0.03089	-0.02999	-0.07403	-0.04421	-0.0527	-0.07653	-0.1217	-0.1013	-0.07318	-0.07005	-0.09441	-0.1342	-0.1994	-0.1287	-0.1195	-0.07139	-0.06976	-0.06954	-0.03647	-0.03695	-0.0284	-0.008626	-0.002575	-0.00553	-0.01996	0.004285	0.02358	-0.05	-0.1223	-0.1491	-0.1285	-0.1303	-0.1501	-0.1693	-0.009504	-0.1129	-0.1219	-0.1676	-0.1883
269	-0.223	-0.269	-0.2414	-0.2692	-0.1651	-0.1869	-0.08122	-0.0248	-0.08713	-0.02848	-0.009694	0.0181	-0.02414	-0.02522	-0.06375	-0.05047	-0.1073	-0.04943	0.05761	0.07155	0.1094	0.08597	0.03606	0.00612	0.03153	0.06755	0.01842	-0.04075	-0.02525	-0.01487	-0.0224	-0.00688	0.006721	0.01317	-0.02265	-0.02075	-0.005433	-0.008431	-0.05287	-0.08919	-0.02394	0.0157	0.06393	0.03663	0.06537	-0.02522	-0.0524	-0.05605	-0.04807
270	-0.2369	-0.2838	-0.2235	-0.2495	-0.1322	-0.1961	-0.0937	-0.05254	-0.1092	-0.03351	-0.008917	0.01405	-0.02734	0.0003203	-0.0556	-0.05641	-0.0947	-0.0494	0.03002	0.04409	0.08206	0.06351	0.03552	-0.01492	-0.02152	0.05122	0.01333	-0.04904	-0.05278	-0.04279	-0.03571	-0.02217	-0.00446	-0.01002	-0.05276	-0.07401	-0.09089	-0.05331	-0.07511	-0.107	-0.07368	-0.03148	0.01755	-0.004742	-0.0575	-0.07945	-0.08469	-0.07105	-0.04689
271	-0.2211	-0.27	-0.2357	-0.3108	-0.1909	-0.2354	-0.1341	-0.07901	-0.08756	-0.04238	-0.01506	0.003252	-0.05432	-0.02008	-0.06322	-0.08883	-0.1553	-0.1239	-0.04333	-0.04392	-0.05201	-0.09002	-0.1624	-0.1165	-0.09226	-0.05272	-0.06654	-0.09293	-0.08023	-0.06209	-0.05491	-0.03116	-0.01551	-0.02202	-0.0641	-0.05666	-0.05153	-0.09747	-0.1495	-0.1941	-0.1194	-0.1196	-0.06165	-0.08801	0.03268	-0.07406	-0.09123	-0.119	-0.1335
272	-0.2535	-0.291	-0.2489	-0.2604	-0.1716	-0.2074	-0.1082	-0.04606	-0.09765	-0.07093	-0.04606	-0.04294	-0.08361	-0.04797	-0.07811	-0.07369	-0.126	-0.08873	-0.004111	0.005089	0.01335	-0.01014	-0.06702	-0.04793	-0.06456	-0.03409	-0.06118	-0.09091	-0.06836	-0.03593	-0.02234	-0.008968	0.01519	0.03664	-0.002554	-0.01191	-0.01512	-0.06684	-0.1165	-0.1442	-0.08014	-0.06758	0.02119	0.001842	0.04866	-0.03643	-0.08565	-0.08648	-0.06031
273	-0.2788	-0.3104	-0.2518	-0.2234	-0.1512	-0.1817	-0.1072	-0.0322	-0.09551	-0.07115	-0.04859	-0.0328	-0.07979	-0.04771	-0.07296	-0.07038	-0.111	-0.06985	0.01348	0.02676	0.04383	0.02896	-0.008886	-0.03315	-0.05149	-0.01281	-0.0489	-0.0944	-0.07849	-0.04884	-0.02178	-0.0142	0.01779	0.04487	-0.008914	-0.03615	-0.06642	-0.08465	-0.1223	-0.1481	-0.06947	-0.04952	0.05307	0.06674	0.01972	-0.02606	-0.05804	-0.02533	0.006624
274	-0.2332	-0.2563	-0.1828	-0.2482	-0.1387	-0.2133	-0.1606	-0.08321	-0.1267	-0.1228	-0.08606	-0.05173	-0.1071	-0.08951	-0.09946	-0.1102	-0.1544	-0.1208	-0.04504	-0.02951	0.004488	-0.02107	-0.02771	-0.05857	-0.07992	-0.04309	-0.08155	-0.1382	-0.133	-0.1061	-0.07284	-0.05963	-0.02113	-0.002494	-0.06703	-0.1046	-0.1463	-0.1502	-0.1764	-0.1986	-0.1064	-0.1028	0.008347	0.04941	-0.01684	-0.05692	-0.05354	-0.0117	0.001019
275	-0.2469	-0.2578	-0.1841	-0.2449	-0.1161	-0.236	-0.1799	-0.1043	-0.1273	-0.1219	-0.07914	-0.05889	-0.1206	-0.09279	-0.1121	-0.1184	-0.1752	-0.1393	-0.09547	-0.09728	-0.08238	-0.1159	-0.1461	-0.1173	-0.1667	-0.146	-0.1606	-0.1708	-0.1396	-0.1073	-0.06258	-0.0405	0.002395	0.03618	-0.0258	-0.06846	-0.1235	-0.1795	-0.2302	-0.2529	-0.1842	-0.2211	-0.1107	-0.05631	-0.03224	-0.09133	-0.1079	-0.09408	-0.08474
276	-0.1195	-0.1592	-0.06882	-0.09653	-0.05247	-0.1168	-0.1093	-0.01391	-0.04412	-0.06405	-0.05061	-0.05297	-0.1143	-0.1068	-0.1316	-0.1671	-0.2239	-0.2257	-0.2055	-0.2109	-0.1796	-0.2128	-0.2051	-0.1352	-0.2054	-0.1772	-0.1787	-0.1756	-0.1776	-0.1724	-0.1213	-0.08284	-0.04865	-0.03185	-0.05066	-0.1069	-0.1792	-0.2188	-0.2604	-0.2629	-0.2349	-0.2982	-0.2233	-0.15	-0.09144	-0.157	-0.1345	-0.104	-0.1299
277	-0.05158	-0.07883	-0.002531	-0.04098	-0.03889	-0.1004	-0.1164	-0.01018	-0.02958	-0.05392	-0.04426	-0.05187	-0.1004	-0.09028	-0.1202	-0.1547	-0.2254	-0.234	-0.2249	-0.221	-0.1864	-0.2111	-0.1706	-0.1269	-0.2015	-0.1905	-0.1844	-0.1755	-0.1804	-0.1791	-0.1123	-0.06507	-0.02901	-0.01628	-0.03213	-0.0965	-0.1883	-0.2295	-0.2609	-0.2608	-0.244	-0.2992	-0.2432	-0.1624	-0.1084	-0.1372	-0.1366	-0.1298	-0.1269
278	0.004988	-0.01245	0.09663	0.0499	0.05168	-0.02885	-0.05712	0.07421	0.00705	-0.03854	-0.03318	-0.06438	-0.08744	-0.05257	-0.08516	-0.1365	-0.1643	-0.1861	-0.1956	-0.204	-0.1476	-0.174	-0.1159	-0.0696	-0.1955	-0.1593	-0.1565	-0.1328	-0.1332	-0.1261	-0.09573	-0.08261	-0.05687	-0.02924	-0.02925	-0.06919	-0.1593	-0.2184	-0.2576	-0.2284	-0.2245	-0.2991	-0.2091	-0.1728	-0.1248	-0.1119	-0.1162	-0.136	-0.1622
279	-0.01461	-0.06586	0.002259	-0.09185	0.009055	-0.1059	-0.09944	0.001339	-0.02161	-0.06751	-0.05463	-0.05578	-0.08821	-0.07277	-0.1143	-0.1365	-0.1427	-0.15	-0.1413	-0.1613	-0.1331	-0.2204	-0.2387	-0.141	-0.2524	-0.153	-0.1548	-0.1421	-0.1268	-0.1029	-0.09753	-0.08469	-0.05733	-0.0252	-0.04429	-0.09306	-0.1731	-0.2251	-0.2777	-0.2858	-0.3155	-0.352	-0.23	-0.2171	-0.1731	-0.1949	-0.1955	-0.1761	-0.2274
280	-0.03121	-0.07696	0.007449	-0.06938	0.06402	-0.07949	-0.04695	0.01862	-0.01608	-0.06399	-0.08016	-0.08877	-0.1153	-0.108	-0.156	-0.1607	-0.1483	-0.1747	-0.1818	-0.2169	-0.1792	-0.2676	-0.2676	-0.158	-0.2737	-0.1971	-0.1969	-0.179	-0.1741	-0.1214	-0.1351	-0.1309	-0.1075	-0.0738	-0.09389	-0.144	-0.2041	-0.2689	-0.3194	-0.3103	-0.3327	-0.3795	-0.2246	-0.2198	-0.1795	-0.191	-0.2044	-0.1924	-0.2483
281	-0.04481	-0.04141	0.0379	0.006773	0.104	-0.01829	0.06851	0.03693	0.01748	0.01672	-0.02798	-0.03986	-0.0704	-0.03459	-0.04975	-0.05959	-0.01437	-0.07791	-0.147	-0.188	-0.2021	-0.3028	-0.2959	-0.152	-0.2802	-0.1871	-0.1638	-0.1021	-0.08634	-0.005065	-0.02153	-0.05146	-0.04435	-0.02058	-0.03389	-0.03847	-0.09121	-0.2329	-0.322	-0.3633	-0.3442	-0.4366	-0.3559	-0.3384	-0.2491	-0.1499	-0.1614	-0.2425	-0.2863
282	-0.06026	-0.06558	-0.002815	-0.001588	0.1257	-0.01268	0.1157	-0.01455	-0.03768	0.01114	-0.05262	-0.05541	-0.07314	-0.0219	-0.000538	0.01324	0.06697	-0.007202	-0.09297	-0.1444	-0.1729	-0.2601	-0.2397	-0.07184	-0.1844	-0.1227	-0.08492	-0.02465	-0.03803	0.04782	0.03287	-0.03428	-0.05	-0.03263	-0.04598	-0.01754	-0.04222	-0.1553	-0.2165	-0.2521	-0.241	-0.343	-0.3315	-0.3201	-0.2245	-0.1198	-0.1425	-0.2387	-0.2327
283	-0.04592	-0.08834	-0.002409	-0.06451	0.06128	-0.0498	0.03598	-0.0621	-0.09566	-0.07884	-0.1357	-0.1027	-0.1225	-0.1042	-0.08431	-0.06886	-0.06244	-0.1099	-0.114	-0.1607	-0.07771	-0.1192	-0.1254	0.03206	-0.1053	-0.1183	-0.1167	-0.09009	-0.117	-0.03494	-0.06492	-0.1024	-0.1117	-0.1028	-0.1198	-0.1046	-0.102	-0.194	-0.2541	-0.2339	-0.1388	-0.2386	-0.1179	-0.09658	-0.03328	0.01749	-0.06014	-0.1361	-0.08683
284	0.007043	0.03818	0.1768	0.08131	0.1046	0.003014	0.02419	0.0181	-0.01549	-0.06436	-0.1023	-0.132	-0.1673	-0.1449	-0.1152	-0.1355	-0.11	-0.1704	-0.2268	-0.2671	-0.1904	-0.2203	-0.1463	-0.05155	-0.2126	-0.2267	-0.2143	-0.1733	-0.1886	-0.1057	-0.1112	-0.1518	-0.1398	-0.09973	-0.129	-0.1404	-0.1691	-0.275	-0.2972	-0.2172	-0.1965	-0.3143	-0.1835	-0.1883	-0.1152	-0.06327	-0.08743	-0.1722	-0.2098
285	0.03471	0.06673	0.2127	0.1185	0.134	0.0206	0.02077	0.04451	-0.01559	-0.06575	-0.1038	-0.1412	-0.167	-0.1489	-0.1272	-0.1272	-0.113	-0.1733	-0.2471	-0.2942	-0.2107	-0.2415	-0.1579	-0.06039	-0.2575	-0.2692	-0.265	-0.2193	-0.2092	-0.1102	-0.1002	-0.1273	-0.101	-0.04548	-0.0721	-0.1145	-0.1871	-0.294	-0.3301	-0.2482	-0.24	-0.3516	-0.2029	-0.212	-0.1407	-0.1027	-0.1333	-0.1872	-0.2304
286	-0.01576	0.04931	0.1864	0.1086	0.1172	0.01057	-0.0001556	0.03021	-0.04805	-0.06853	-0.1023	-0.1579	-0.1869	-0.1321	-0.1041	-0.1313	-0.0864	-0.1334	-0.2172	-0.2704	-0.1993	-0.2023	-0.1753	-0.07893	-0.2876	-0.242	-0.2353	-0.1912	-0.1906	-0.1151	-0.1017	-0.1587	-0.1214	-0.05045	-0.08472	-0.1232	-0.2014	-0.2848	-0.316	-0.2566	-0.2572	-0.3502	-0.2642	-0.2642	-0.2014	-0.1447	-0.1561	-0.2066	-0.2684
287	-0.1172	-0.05775	0.03298	0.008797	-0.009287	-0.05852	-0.01386	0.003789	-0.05166	-0.07858	-0.1039	-0.1693	-0.2018	-0.1451	-0.1027	-0.1274	-0.08552	-0.1221	-0.204	-0.2547	-0.1764	-0.1858	-0.1532	-0.03206	-0.2491	-0.2136	-0.2117	-0.1797	-0.1983	-0.1353	-0.1182	-0.1677	-0.1394	-0.08769	-0.1262	-0.1492	-0.2043	-0.2932	-0.3014	-0.2178	-0.2305	-0.3267	-0.2515	-0.2265	-0.1625	-0.109	-0.1064	-0.1698	-0.2108
288	-0.07723	-0.03103	0.04252	0.0101	0.0004416	-0.03197	0.03749	0.006602	-0.0455	-0.0598	-0.1268	-0.1789	-0.1632	-0.1582	-0.1507	-0.1249	-0.05358	-0.08484	-0.1681	-0.2131	-0.1224	-0.15	-0.08944	0.02428	-0.1945	-0.154	-0.1571	-0.1416	-0.1827	-0.1382	-0.1348	-0.1613	-0.1336	-0.09431	-0.1102	-0.1526	-0.1938	-0.2424	-0.2264	-0.1539	-0.2063	-0.267	-0.206	-0.2129	-0.1726	-0.08788	-0.1012	-0.1714	-0.2007
289	-0.03673	0.004839	0.05969	-0.006946	-0.03188	-0.04619	0.004359	-0.03113	-0.07729	-0.1132	-0.1718	-0.2245	-0.2085	-0.2051	-0.187	-0.1666	-0.1127	-0.1427	-0.2189	-0.2499	-0.145	-0.1568	-0.08518	0.02176	-0.1916	-0.1747	-0.1857	-0.1928	-0.241	-0.1933	-0.1868	-0.1832	-0.1526	-0.1217	-0.1177	-0.1858	-0.195	-0.2403	-0.1978	-0.1121	-0.1695	-0.2494	-0.1655	-0.172	-0.1376	-0.06276	-0.0592	-0.1227	-0.1551
290	-0.001345	0.066	0.09884	0.08743	0.03442	0.03976	0.0905	0.02448	-0.02059	-0.05133	-0.1263	-0.1744	-0.1441	-0.1468	-0.1564	-0.1361	-0.07696	-0.1269	-0.1986	-0.2379	-0.1399	-0.1577	-0.1081	-0.006909	-0.2135	-0.1667	-0.1771	-0.1725	-0.2199	-0.1476	-0.1859	-0.1473	-0.1323	-0.1521	-0.1297	-0.1999	-0.1521	-0.2123	-0.1721	-0.0965	-0.1935	-0.2518	-0.1796	-0.198	-0.1833	-0.1011	-0.09773	-0.1536	-0.177
291	-0.01589	0.04196	0.07388	0.0536	0.04028	0.01354	0.1049	0.0214	-0.02442	-0.04418	-0.1298	-0.1642	-0.1336	-0.1407	-0.1752	-0.1444	-0.07523	-0.1427	-0.2275	-0.2778	-0.1933	-0.2273	-0.1915	-0.07893	-0.2453	-0.1974	-0.1965	-0.1879	-0.234	-0.144	-0.1904	-0.1482	-0.1322	-0.156	-0.1385	-0.2219	-0.1699	-0.2299	-0.192	-0.1181	-0.2282	-0.2868	-0.21	-0.2201	-0.2195	-0.1384	-0.1462	-0.1872	-0.1882
292	-0.07083	-0.02194	0.003719	-0.02653	-0.02402	-0.05539	0.03548	-0.04614	-0.09206	-0.1203	-0.1991	-0.2372	-0.2112	-0.2256	-0.2497	-0.2144	-0.1542	-0.234	-0.3295	-0.376	-0.2717	-0.298	-0.2475	-0.1297	-0.2956	-0.2839	-0.2864	-0.2844	-0.3176	-0.2141	-0.2585	-0.2035	-0.1806	-0.2021	-0.1939	-0.2898	-0.2224	-0.2801	-0.2425	-0.1627	-0.2629	-0.343	-0.243	-0.2419	-0.2368	-0.1568	-0.1727	-0.2132	-0.1959
293	-0.1275	-0.1236	-0.09939	-0.1437	-0.0937	-0.1569	-0.04558	-0.1431	-0.1932	-0.2005	-0.2871	-0.2948	-0.2624	-0.2975	-0.3048	-0.2448	-0.1777	-0.251	-0.3461	-0.3932	-0.2931	-0.3315	-0.2885	-0.1539	-0.3401	-0.3144	-0.3225	-0.3251	-0.3463	-0.2442	-0.2868	-0.2231	-0.1946	-0.226	-0.236	-0.3188	-0.2541	-0.3046	-0.2869	-0.1972	-0.2849	-0.376	-0.268	-0.2812	-0.2731	-0.2115	-0.2128	-0.2353	-0.2401
294	-0.08101	-0.04341	-0.03312	-0.08652	-0.01077	-0.06367	0.06257	-0.05706	-0.1227	-0.1094	-0.2125	-0.2286	-0.1754	-0.2175	-0.2797	-0.2175	-0.1275	-0.2165	-0.288	-0.3433	-0.2616	-0.3061	-0.288	-0.1652	-0.304	-0.2486	-0.2327	-0.2327	-0.2753	-0.1803	-0.271	-0.2053	-0.2	-0.2442	-0.2224	-0.2797	-0.1971	-0.2321	-0.2099	-0.1369	-0.2426	-0.3111	-0.2059	-0.2379	-0.2398	-0.1809	-0.1791	-0.1946	-0.217
295	-0.03121	0.01843	0.04533	-0.02332	0.03795	-0.01497	0.1133	-0.01402	-0.06992	-0.06683	-0.1705	-0.1942	-0.1445	-0.1725	-0.2335	-0.1745	-0.07947	-0.1636	-0.2299	-0.2831	-0.2139	-0.2685	-0.2417	-0.1094	-0.2476	-0.1861	-0.1687	-0.1677	-0.2241	-0.1359	-0.2208	-0.1776	-0.1778	-0.2149	-0.1842	-0.2382	-0.1747	-0.2094	-0.1719	-0.1151	-0.2121	-0.2876	-0.2009	-0.2117	-0.2056	-0.1294	-0.136	-0.1598	-0.158
296	-0.06862	-0.04746	-0.01594	-0.06757	0.02363	-0.05862	0.06993	-0.05318	-0.1117	-0.1033	-0.2123	-0.2183	-0.1692	-0.2022	-0.2606	-0.1953	-0.1007	-0.1917	-0.2692	-0.3273	-0.2746	-0.3346	-0.3174	-0.1785	-0.3171	-0.2412	-0.2192	-0.2127	-0.2552	-0.1548	-0.2353	-0.1843	-0.1785	-0.2243	-0.2101	-0.2662	-0.2117	-0.2514	-0.2284	-0.1803	-0.2792	-0.3603	-0.2721	-0.2912	-0.2802	-0.196	-0.1974	-0.2242	-0.2417
297	-0.027	-0.07146	-0.08375	-0.1562	-0.0267	-0.08279	0.04583	-0.07572	-0.1376	-0.1021	-0.2092	-0.1978	-0.1367	-0.1872	-0.2554	-0.1861	-0.08414	-0.1456	-0.1891	-0.2365	-0.1858	-0.2509	-0.2656	-0.1438	-0.2401	-0.1463	-0.1229	-0.1318	-0.1835	-0.1256	-0.2251	-0.1798	-0.1784	-0.2185	-0.1908	-0.2228	-0.1617	-0.1601	-0.1591	-0.1218	-0.2367	-0.2614	-0.194	-0.2602	-0.2533	-0.1975	-0.1982	-0.2156	-0.2562
298	-0.01463	-0.003844	-0.002793	-0.09775	0.007341	-0.03192	0.114	-0.02305	-0.08675	-0.0467	-0.1524	-0.1454	-0.08453	-0.1238	-0.2044	-0.1367	-0.03197	-0.09876	-0.1364	-0.1876	-0.1578	-0.2256	-0.2358	-0.124	-0.1961	-0.0985	-0.06886	-0.07696	-0.1455	-0.07724	-0.1818	-0.1443	-0.1523	-0.197	-0.1611	-0.1892	-0.1295	-0.1377	-0.1207	-0.09311	-0.2017	-0.224	-0.1655	-0.2213	-0.2051	-0.1426	-0.1485	-0.1818	-0.202
299	-0.02066	-0.003726	0.01491	-0.07217	0.0393	-0.007256	0.1291	0.008345	-0.05505	-0.02293	-0.119	-0.103	-0.05344	-0.08629	-0.1649	-0.1006	0.002913	-0.07219	-0.1213	-0.1757	-0.1696	-0.2427	-0.2569	-0.1509	-0.209	-0.09889	-0.06191	-0.06323	-0.1298	-0.05046	-0.1396	-0.1129	-0.1206	-0.1648	-0.1428	-0.1782	-0.1523	-0.1611	-0.1476	-0.1406	-0.2377	-0.2553	-0.207	-0.238	-0.2306	-0.1385	-0.1535	-0.2018	-0.2022
300	-0.01142	-0.06219	-0.03857	-0.1316	-0.01866	-0.06349	0.05095	-0.05637	-0.1109	-0.06341	-0.1241	-0.1319	-0.06857	-0.07022	-0.1632	-0.1068	0.0005106	-0.04365	-0.07122	-0.1146	-0.1416	-0.2066	-0.2666	-0.1403	-0.2168	-0.04782	-0.004364	-0.01119	-0.0792	-0.02766	-0.1341	-0.1263	-0.141	-0.1887	-0.1533	-0.1622	-0.1133	-0.09942	-0.08447	-0.09644	-0.2474	-0.2336	-0.2315	-0.3186	-0.2868	-0.2212	-0.2322	-0.2873	-0.278
301	-0.002418	-0.05717	-0.05675	-0.1468	-0.03992	-0.06479	0.04527	-0.0469	-0.09557	-0.05234	-0.1411	-0.1243	-0.06522	-0.1065	-0.2132	-0.1619	-0.0534	-0.08354	-0.09054	-0.1252	-0.1078	-0.1789	-0.2339	-0.1312	-0.1867	-0.0484	-0.01429	-0.03249	-0.1041	-0.08314	-0.2	-0.1712	-0.1798	-0.2304	-0.1896	-0.1978	-0.1329	-0.09775	-0.09323	-0.08391	-0.2392	-0.1905	-0.1676	-0.2695	-0.2434	-0.2109	-0.2073	-0.2485	-0.2743
302	0.004174	-0.03932	-0.02606	-0.1066	-0.04104	-0.03555	0.06718	0.002401	-0.03903	0.00295	-0.05713	-0.02371	0.01851	-0.01387	-0.1454	-0.1208	-0.008093	-0.01004	0.01891	-0.004891	-0.04707	-0.1173	-0.2056	-0.1398	-0.1342	0.04831	0.09475	0.06449	-0.02868	-0.03781	-0.1503	-0.1394	-0.153	-0.1982	-0.1499	-0.1547	-0.09227	-0.03676	-0.01352	-0.04606	-0.2204	-0.1224	-0.1605	-0.2479	-0.2479	-0.2112	-0.1913	-0.2313	-0.2268
303	0.03323	-0.002017	0.005312	-0.04875	0.04686	0.04124	0.1307	0.04623	0.02037	0.04556	-0.02427	-0.001339	0.02937	-0.005742	-0.08714	-0.07295	0.02449	-0.00844	-0.02564	-0.08296	-0.1476	-0.2295	-0.3098	-0.1668	-0.2588	-0.05968	-0.003199	0.0005451	-0.06232	-0.02261	-0.1222	-0.1065	-0.1283	-0.1885	-0.1598	-0.1514	-0.1145	-0.1129	-0.124	-0.1571	-0.2495	-0.261	-0.2259	-0.2997	-0.2948	-0.2397	-0.1603	-0.1861	-0.2725
304	0.00879	-0.03205	-0.01659	-0.09221	0.05278	0.007675	0.1033	0.01957	0.0183	0.04675	-0.01587	0.0334	0.01263	-0.006142	-0.044	-0.06115	0.001288	-0.04393	-0.06703	-0.1297	-0.1582	-0.2684	-0.3603	-0.1908	-0.2883	-0.1186	-0.1016	-0.08298	-0.09753	-0.03524	-0.1113	-0.08418	-0.1054	-0.1679	-0.1683	-0.1638	-0.1342	-0.1871	-0.2478	-0.2823	-0.2466	-0.3214	-0.2228	-0.2653	-0.2496	-0.2148	-0.1297	-0.1467	-0.2448
305	0.02418	-0.01953	-0.004195	-0.05316	0.09233	0.0183	0.08651	0.02126	0.06124	0.0817	0.0305	0.07795	0.03492	0.04537	0.03612	-0.000965	0.05446	0.008806	-0.02532	-0.07948	-0.1147	-0.2477	-0.3331	-0.1666	-0.2615	-0.1019	-0.09409	-0.05457	-0.04961	0.01326	-0.02633	-0.01337	-0.0237	-0.06947	-0.08795	-0.08193	-0.09585	-0.1992	-0.2903	-0.3418	-0.2941	-0.3484	-0.2544	-0.2972	-0.2834	-0.2354	-0.166	-0.1905	-0.2865
306	0.004167	-0.05508	-0.04211	-0.08526	0.0419	-0.0301	0.03217	0.004317	0.03785	0.05313	0.005131	0.08674	0.02984	0.02417	0.04889	0.02488	0.05369	0.0128	-0.04813	-0.09802	-0.1463	-0.2937	-0.3675	-0.2057	-0.307	-0.1532	-0.1596	-0.1037	-0.03532	0.03435	0.01574	0.04959	0.0494	0.001701	-0.02106	-0.02794	-0.04317	-0.1825	-0.3182	-0.357	-0.3236	-0.3871	-0.3002	-0.3337	-0.3231	-0.2817	-0.2094	-0.2297	-0.3216
[truncated: 563 more columns]
