# Supplementary material for: Computational analysis of dynamic allostery and control in the SARS-CoV-2 main protease
Source: J R Soc Interface. 2021 Jan 6;18(174):20200591. doi: 10.1098/rsif.2020.0591 (PMC7879766; doi:10.1098/rsif.2020.0591)
Supplement: 6lu7-croscor-25-1.xlsx [file rsif20200591supp14.xlsx]

## Sheet: Sheet1
	1	2	3	4	5	6	7	8	9	10	11	12	13	14	15	16	17	18	19	20	21	22	23	24	25	26	27	28	29	30	31	32	33	34	35	36	37	38	39	40	41	42	43	44	45	46	47	48	49
1	1	0.9127	0.8525	0.5656	0.5268	0.4092	0.2164	0.2645	0.2372	0.1588	0.1531	0.06289	0.08637	0.1543	0.1347	0.01906	0.03652	0.006231	-0.04314	-0.05962	-0.07553	-0.003458	-0.005893	-0.0428	-0.03825	-0.06379	-0.05991	-0.04511	-0.04693	-0.01428	0.01346	-0.01676	0.0008431	-0.01997	-0.0491	-0.03978	-0.08466	-0.07511	-0.05479	0.006312	-0.02005	-0.0007142	0.02699	0.07515	0.01197	-0.002771	0.03621	0.06264	0.01145
2	0.9127	1	0.8876	0.6326	0.5104	0.4375	0.2167	0.3134	0.2586	0.1767	0.1974	0.1041	0.1207	0.1894	0.1845	0.0487	0.01607	-0.02919	-0.07824	-0.111	-0.1336	-0.04971	-0.04114	-0.06111	-0.07322	-0.108	-0.1069	-0.08355	-0.08575	-0.02542	-0.00255	0.007902	0.02586	-0.04248	-0.08397	-0.08516	-0.1176	-0.141	-0.1268	-0.07491	-0.0685	-0.04759	-0.01463	0.02562	-0.04065	-0.0555	0.004561	0.0294	-0.03936
3	0.8525	0.8876	1	0.6126	0.4499	0.3668	0.1578	0.2464	0.1603	0.06224	0.1017	0.005493	0.01928	0.08	0.117	0.01696	-0.005169	-0.04322	-0.09342	-0.1354	-0.1408	-0.08195	-0.04768	-0.06858	-0.09767	-0.1255	-0.1285	-0.1043	-0.08908	-0.04078	-0.01207	-0.02306	0.01483	-0.02283	-0.06763	-0.0583	-0.1076	-0.1402	-0.1415	-0.06959	-0.1133	-0.09366	-0.07428	-0.05322	-0.08846	-0.08244	-0.05679	-0.0518	-0.1056
4	0.5656	0.6326	0.6126	1	0.6731	0.7296	0.561	0.5844	0.5025	0.4075	0.3794	0.2934	0.2976	0.3224	0.1777	0.1147	0.1463	0.06864	0.002432	-0.04028	-0.03511	0.01322	0.04165	0.01737	0.004397	-0.02638	-0.007489	0.0462	0.02691	0.09438	0.06424	0.08119	0.04797	-0.0134	-0.007296	0.01509	0.03936	-0.04561	-0.03856	-0.05166	-0.03995	-0.0227	-0.003649	0.0387	-0.01359	-0.03592	-0.03112	-0.01595	-0.0502
5	0.5268	0.5104	0.4499	0.6731	1	0.7408	0.5925	0.4871	0.4676	0.4016	0.3823	0.2798	0.2847	0.2948	0.1366	0.05818	0.0954	0.01769	0.004132	-0.02406	-0.03763	0.0007759	-0.007299	-0.02615	-0.00184	-0.02175	0.01977	0.05811	0.01953	0.09635	0.04933	0.03524	-0.007226	-0.02838	-0.00612	0.0197	0.03099	-0.05325	-0.04733	-0.06431	-0.08445	-0.03725	0.01372	0.05052	-0.02775	-0.03595	-0.03144	-0.01677	-0.06371
6	0.4092	0.4375	0.3668	0.7296	0.7408	1	0.8618	0.7827	0.7207	0.677	0.6432	0.5389	0.5547	0.551	0.2831	0.1793	0.2202	0.1371	0.1327	0.1031	0.06314	0.1051	0.05737	0.0294	0.1129	0.1132	0.1685	0.217	0.1497	0.1859	0.09592	0.07592	-0.02704	-0.08144	-0.04981	0.03191	0.1236	0.08246	0.08746	0.0477	0.0539	0.0926	0.1049	0.1546	0.06228	0.006978	0.03236	0.08093	0.04989
7	0.2164	0.2167	0.1578	0.561	0.5925	0.8618	1	0.8662	0.7751	0.786	0.6951	0.6587	0.6656	0.6752	0.3766	0.3083	0.362	0.2735	0.2664	0.2316	0.179	0.1213	0.0469	0.02986	0.1394	0.227	0.2907	0.3591	0.2943	0.3296	0.2096	0.1669	0.02562	-0.03657	0.004337	0.1118	0.2435	0.2028	0.177	0.1071	0.07907	0.1265	0.09052	0.1137	0.04157	-0.02899	-0.03	0.01673	0.02001
8	0.2645	0.3134	0.2464	0.5844	0.4871	0.7827	0.8662	1	0.8524	0.8328	0.7409	0.7434	0.7348	0.7498	0.514	0.3807	0.3767	0.2722	0.2435	0.175	0.144	0.09429	0.08332	0.07445	0.112	0.1879	0.2305	0.311	0.2632	0.307	0.2549	0.2469	0.1295	0.02455	0.02131	0.1041	0.1805	0.1563	0.1147	0.06393	0.0399	0.06235	0.04433	0.06786	0.03429	-0.03071	-0.02565	0.004207	-0.009118
9	0.2372	0.2586	0.1603	0.5025	0.4676	0.7207	0.7751	0.8524	1	0.9336	0.8605	0.8041	0.8001	0.8065	0.5466	0.4316	0.4099	0.2977	0.2611	0.1877	0.1146	0.07802	0.04782	0.06448	0.1117	0.1787	0.2357	0.3266	0.2805	0.3471	0.268	0.2624	0.1094	-0.01404	-0.004183	0.07689	0.197	0.151	0.0957	0.02659	0.02869	0.0794	0.07156	0.08141	0.03814	-0.007484	0.003021	0.01326	-0.004651
10	0.1588	0.1767	0.06224	0.4075	0.4016	0.677	0.786	0.8328	0.9336	1	0.8915	0.9205	0.9165	0.9143	0.6554	0.5603	0.5393	0.4369	0.409	0.3376	0.2497	0.1626	0.07764	0.1002	0.1888	0.3086	0.3704	0.4656	0.411	0.4856	0.3982	0.4113	0.2563	0.1204	0.1287	0.2017	0.3162	0.2668	0.192	0.09431	0.09094	0.174	0.1123	0.09606	0.04245	-0.01729	-0.02332	-0.01107	-0.005734
11	0.1531	0.1974	0.1017	0.3794	0.3823	0.6432	0.6951	0.7409	0.8605	0.8915	1	0.8576	0.8338	0.8962	0.6754	0.5219	0.4341	0.3309	0.3229	0.2667	0.1892	0.2137	0.1	0.1025	0.2308	0.2539	0.3159	0.3853	0.3286	0.4061	0.3398	0.3968	0.2462	0.06886	0.07288	0.1521	0.2808	0.2135	0.1532	0.08097	0.1142	0.1962	0.1742	0.1591	0.08517	0.02311	0.01771	0.04418	0.04756
12	0.06289	0.1041	0.005493	0.2934	0.2798	0.5389	0.6587	0.7434	0.8041	0.9205	0.8576	1	0.9641	0.917	0.7533	0.6649	0.5448	0.464	0.4601	0.3774	0.2929	0.2006	0.08871	0.1257	0.2138	0.3272	0.3816	0.4714	0.4158	0.5007	0.4864	0.5505	0.4285	0.2492	0.2118	0.2615	0.3076	0.2555	0.1658	0.06045	0.05857	0.1811	0.09631	0.07484	0.03713	-0.01878	-0.04913	-0.03839	-0.03083
13	0.08637	0.1207	0.01928	0.2976	0.2847	0.5547	0.6656	0.7348	0.8001	0.9165	0.8338	0.9641	1	0.9298	0.7372	0.6883	0.6023	0.5259	0.5253	0.434	0.3497	0.2472	0.1282	0.1658	0.2562	0.3924	0.4527	0.5376	0.4684	0.5334	0.4909	0.5512	0.4275	0.2399	0.2071	0.2642	0.3111	0.312	0.2391	0.1424	0.1019	0.238	0.1263	0.09946	0.054	0.0004547	-0.03837	-0.02756	-0.008656
14	0.1543	0.1894	0.08	0.3224	0.2948	0.551	0.6752	0.7498	0.8065	0.9143	0.8962	0.917	0.9298	1	0.8451	0.7067	0.6197	0.5366	0.5278	0.452	0.3692	0.2934	0.1449	0.1696	0.2961	0.428	0.4794	0.5588	0.5031	0.566	0.5173	0.5506	0.4116	0.2351	0.217	0.3	0.3673	0.3321	0.2481	0.1692	0.1626	0.2846	0.1871	0.146	0.07626	0.002879	-0.02936	-0.01048	0.006468
15	0.1347	0.1845	0.117	0.1777	0.1366	0.2831	0.3766	0.514	0.5466	0.6554	0.6754	0.7533	0.7372	0.8451	1	0.8735	0.7094	0.6282	0.5528	0.4526	0.3387	0.2688	0.1133	0.1693	0.259	0.3974	0.4373	0.5548	0.591	0.6929	0.7411	0.7468	0.6422	0.49	0.4296	0.4965	0.4623	0.3735	0.2547	0.1797	0.1854	0.2719	0.1424	0.07699	0.06151	0.02797	-0.01996	-0.02846	-0.004689
16	0.01906	0.0487	0.01696	0.1147	0.05818	0.1793	0.3083	0.3807	0.4316	0.5603	0.5219	0.6649	0.6883	0.7067	0.8735	1	0.8789	0.8189	0.7035	0.6068	0.474	0.3568	0.2554	0.3109	0.3699	0.5266	0.5539	0.6922	0.7773	0.8766	0.9119	0.8968	0.7955	0.6847	0.6289	0.6839	0.6223	0.5502	0.4095	0.3318	0.3216	0.3933	0.238	0.1556	0.2009	0.1538	0.09583	0.07057	0.119
17	0.03652	0.01607	-0.005169	0.1463	0.0954	0.2202	0.362	0.3767	0.4099	0.5393	0.4341	0.5448	0.6023	0.6197	0.7094	0.8789	1	0.9501	0.7776	0.702	0.5801	0.4402	0.4059	0.4432	0.4828	0.6231	0.6551	0.8114	0.898	0.9285	0.8775	0.7634	0.657	0.6311	0.6331	0.7226	0.7228	0.7121	0.5758	0.4856	0.4605	0.5041	0.343	0.2425	0.3387	0.2274	0.1488	0.1352	0.197
18	0.006231	-0.02919	-0.04322	0.06864	0.01769	0.1371	0.2735	0.2722	0.2977	0.4369	0.3309	0.464	0.5259	0.5366	0.6282	0.8189	0.9501	1	0.9084	0.8567	0.7559	0.6203	0.5587	0.5852	0.6362	0.7652	0.7778	0.8895	0.9417	0.8953	0.8539	0.6889	0.6043	0.6423	0.6397	0.7567	0.7055	0.7534	0.612	0.5331	0.5374	0.644	0.4835	0.3784	0.4533	0.3128	0.2396	0.2411	0.2925
19	-0.04314	-0.07824	-0.09342	0.002432	0.004132	0.1327	0.2664	0.2435	0.2611	0.409	0.3229	0.4601	0.5253	0.5278	0.5528	0.7035	0.7776	0.9084	1	0.9696	0.9158	0.7954	0.6744	0.707	0.7975	0.9231	0.9308	0.9515	0.8956	0.7759	0.7071	0.5516	0.4621	0.5057	0.507	0.6634	0.6071	0.7243	0.6125	0.5358	0.5802	0.7711	0.6126	0.5323	0.5457	0.4079	0.332	0.3437	0.3915
20	-0.05962	-0.111	-0.1354	-0.04028	-0.02406	0.1031	0.2316	0.175	0.1877	0.3376	0.2667	0.3774	0.434	0.452	0.4526	0.6068	0.702	0.8567	0.9696	1	0.9628	0.8745	0.739	0.7507	0.8579	0.9505	0.9427	0.9291	0.8755	0.7224	0.6555	0.505	0.4296	0.5143	0.539	0.6893	0.6432	0.7752	0.6742	0.6064	0.6693	0.8489	0.7119	0.6332	0.6266	0.4658	0.3987	0.4228	0.4662
21	-0.07553	-0.1336	-0.1408	-0.03511	-0.03763	0.06314	0.179	0.144	0.1146	0.2497	0.1892	0.2929	0.3497	0.3692	0.3387	0.474	0.5801	0.7559	0.9158	0.9628	1	0.9204	0.8327	0.831	0.9005	0.9586	0.9194	0.8576	0.7749	0.5881	0.526	0.3859	0.3349	0.4323	0.4591	0.6037	0.5448	0.7038	0.6272	0.584	0.6526	0.832	0.7128	0.6508	0.6639	0.5284	0.4251	0.4226	0.4726
22	-0.003458	-0.04971	-0.08195	0.01322	0.0007759	0.1051	0.1213	0.09429	0.07802	0.1626	0.2137	0.2006	0.2472	0.2934	0.2688	0.3568	0.4402	0.6203	0.7954	0.8745	0.9204	1	0.8971	0.8761	0.9508	0.8757	0.8255	0.7302	0.644	0.4653	0.41	0.3008	0.2635	0.3532	0.3773	0.5007	0.473	0.6341	0.6086	0.5826	0.736	0.8899	0.85	0.8176	0.7914	0.6254	0.5799	0.6106	0.6293
23	-0.005893	-0.04114	-0.04768	0.04165	-0.007299	0.05737	0.0469	0.08332	0.04782	0.07764	0.1	0.08871	0.1282	0.1449	0.1133	0.2554	0.4059	0.5587	0.6744	0.739	0.8327	0.8971	1	0.9642	0.9144	0.792	0.7131	0.6278	0.5721	0.3805	0.3347	0.2144	0.1894	0.2921	0.3183	0.4338	0.4107	0.5828	0.5631	0.5705	0.7136	0.7654	0.7605	0.7531	0.8554	0.7426	0.6606	0.6266	0.644
24	-0.0428	-0.06111	-0.06858	0.01737	-0.02615	0.0294	0.02986	0.07445	0.06448	0.1002	0.1025	0.1257	0.1658	0.1696	0.1693	0.3109	0.4432	0.5852	0.707	0.7507	0.831	0.8761	0.9642	1	0.9369	0.8292	0.75	0.6612	0.5921	0.4099	0.3641	0.232	0.1841	0.2705	0.2886	0.4186	0.3909	0.5559	0.5326	0.5022	0.7057	0.7605	0.7332	0.7413	0.869	0.8081	0.7234	0.657	0.6902
25	-0.03825	-0.07322	-0.09767	0.004397	-0.00184	0.1129	0.1394	0.112	0.1117	0.1888	0.2308	0.2138	0.2562	0.2961	0.259	0.3699	0.4828	0.6362	0.7975	0.8579	0.9005	0.9508	0.9144	0.9369	1	0.9182	0.8695	0.7685	0.6684	0.4838	0.3995	0.2785	0.2018	0.2686	0.3039	0.4556	0.4664	0.6449	0.6375	0.5975	0.7794	0.8927	0.8372	0.8251	0.8705	0.7362	0.6784	0.6775	0.7208
26	-0.06379	-0.108	-0.1255	-0.02638	-0.02175	0.1132	0.227	0.1879	0.1787	0.3086	0.2539	0.3272	0.3924	0.428	0.3974	0.5266	0.6231	0.7652	0.9231	0.9505	0.9586	0.8757	0.792	0.8292	0.9182	1	0.9785	0.9077	0.8004	0.6228	0.5359	0.4043	0.3139	0.366	0.3985	0.5655	0.5467	0.712	0.6603	0.6052	0.7054	0.8562	0.7282	0.6834	0.7018	0.5943	0.507	0.4945	0.5595
27	-0.05991	-0.1069	-0.1285	-0.007489	0.01977	0.1685	0.2907	0.2305	0.2357	0.3704	0.3159	0.3816	0.4527	0.4794	0.4373	0.5539	0.6551	0.7778	0.9308	0.9427	0.9194	0.8255	0.7131	0.75	0.8695	0.9785	1	0.9518	0.8334	0.6657	0.5619	0.429	0.3171	0.3538	0.3988	0.5779	0.5845	0.7518	0.7045	0.632	0.6886	0.8474	0.6988	0.647	0.6428	0.5258	0.4396	0.4446	0.5073
28	-0.04511	-0.08355	-0.1043	0.0462	0.05811	0.217	0.3591	0.311	0.3266	0.4656	0.3853	0.4714	0.5376	0.5588	0.5548	0.6922	0.8114	0.8895	0.9515	0.9291	0.8576	0.7302	0.6278	0.6612	0.7685	0.9077	0.9518	1	0.9422	0.8223	0.7166	0.5624	0.4369	0.4669	0.5162	0.6897	0.7018	0.8077	0.7049	0.611	0.6307	0.7595	0.5925	0.5188	0.5402	0.4207	0.3295	0.3316	0.3921
29	-0.04693	-0.08575	-0.08908	0.02691	0.01953	0.1497	0.2943	0.2632	0.2805	0.411	0.3286	0.4158	0.4684	0.5031	0.591	0.7773	0.898	0.9417	0.8956	0.8755	0.7749	0.644	0.5721	0.5921	0.6684	0.8004	0.8334	0.9422	1	0.931	0.8566	0.6907	0.5793	0.6447	0.6919	0.8394	0.836	0.8649	0.7197	0.6332	0.6299	0.6899	0.5228	0.4293	0.4943	0.3699	0.2826	0.2807	0.3423
30	-0.01428	-0.02542	-0.04078	0.09438	0.09635	0.1859	0.3296	0.307	0.3471	0.4856	0.4061	0.5007	0.5334	0.566	0.6929	0.8766	0.9285	0.8953	0.7759	0.7224	0.5881	0.4653	0.3805	0.4099	0.4838	0.6228	0.6657	0.8223	0.931	1	0.9285	0.8322	0.712	0.7083	0.7414	0.8288	0.8607	0.7672	0.6236	0.5238	0.5123	0.5398	0.3751	0.282	0.3343	0.2266	0.173	0.1764	0.2328
31	0.01346	-0.00255	-0.01207	0.06424	0.04933	0.09592	0.2096	0.2549	0.268	0.3982	0.3398	0.4864	0.4909	0.5173	0.7411	0.9119	0.8775	0.8539	0.7071	0.6555	0.526	0.41	0.3347	0.3641	0.3995	0.5359	0.5619	0.7166	0.8566	0.9285	1	0.8903	0.8212	0.8429	0.8282	0.8798	0.7772	0.6593	0.4948	0.4168	0.4013	0.4341	0.2817	0.1975	0.2653	0.2157	0.1433	0.1128	0.1554
32	-0.01676	0.007902	-0.02306	0.08119	0.03524	0.07592	0.1669	0.2469	0.2624	0.4113	0.3968	0.5505	0.5512	0.5506	0.7468	0.8968	0.7634	0.6889	0.5516	0.505	0.3859	0.3008	0.2144	0.232	0.2785	0.4043	0.429	0.5624	0.6907	0.8322	0.8903	1	0.9448	0.8182	0.7898	0.7592	0.7062	0.5696	0.4385	0.3657	0.3424	0.3466	0.2072	0.1342	0.1655	0.1086	0.06938	0.0556	0.1018
33	0.0008431	0.02586	0.01483	0.04797	-0.007226	-0.02704	0.02562	0.1295	0.1094	0.2563	0.2462	0.4285	0.4275	0.4116	0.6422	0.7955	0.657	0.6043	0.4621	0.4296	0.3349	0.2635	0.1894	0.1841	0.2018	0.3139	0.3171	0.4369	0.5793	0.712	0.8212	0.9448	1	0.8933	0.836	0.7314	0.6024	0.4705	0.3358	0.2885	0.2463	0.264	0.1476	0.06458	0.09478	0.0314	-0.01258	-0.0273	0.008711
34	-0.01997	-0.04248	-0.02283	-0.0134	-0.02838	-0.08144	-0.03657	0.02455	-0.01404	0.1204	0.06886	0.2492	0.2399	0.2351	0.49	0.6847	0.6311	0.6423	0.5057	0.5143	0.4323	0.3532	0.2921	0.2705	0.2686	0.366	0.3538	0.4669	0.6447	0.7083	0.8429	0.8182	0.8933	1	0.9649	0.8826	0.6831	0.5429	0.3791	0.3342	0.3012	0.3206	0.2069	0.1184	0.1707	0.1062	0.04596	0.02452	0.05442
35	-0.0491	-0.08397	-0.06763	-0.007296	-0.00612	-0.04981	0.004337	0.02131	-0.004183	0.1287	0.07288	0.2118	0.2071	0.217	0.4296	0.6289	0.6331	0.6397	0.507	0.539	0.4591	0.3773	0.3183	0.2886	0.3039	0.3985	0.3988	0.5162	0.6919	0.7414	0.8282	0.7898	0.836	0.9649	1	0.938	0.7933	0.6315	0.4706	0.4211	0.3771	0.3638	0.245	0.1588	0.2074	0.1363	0.06703	0.04816	0.08909
36	-0.03978	-0.08516	-0.0583	0.01509	0.0197	0.03191	0.1118	0.1041	0.07689	0.2017	0.1521	0.2615	0.2642	0.3	0.4965	0.6839	0.7226	0.7567	0.6634	0.6893	0.6037	0.5007	0.4338	0.4186	0.4556	0.5655	0.5779	0.6897	0.8394	0.8288	0.8798	0.7592	0.7314	0.8826	0.938	1	0.8846	0.7617	0.5901	0.5375	0.497	0.5048	0.362	0.2773	0.3316	0.2582	0.1671	0.1476	0.193
37	-0.08466	-0.1176	-0.1076	0.03936	0.03099	0.1236	0.2435	0.1805	0.197	0.3162	0.2808	0.3076	0.3111	0.3673	0.4623	0.6223	0.7228	0.7055	0.6071	0.6432	0.5448	0.473	0.4107	0.3909	0.4664	0.5467	0.5845	0.7018	0.836	0.8607	0.7772	0.7062	0.6024	0.6831	0.7933	0.8846	1	0.8536	0.7455	0.6805	0.6326	0.5734	0.4541	0.3714	0.399	0.2751	0.2205	0.2439	0.2967
38	-0.07511	-0.141	-0.1402	-0.04561	-0.05325	0.08246	0.2028	0.1563	0.151	0.2668	0.2135	0.2555	0.312	0.3321	0.3735	0.5502	0.7121	0.7534	0.7243	0.7752	0.7038	0.6341	0.5828	0.5559	0.6449	0.712	0.7518	0.8077	0.8649	0.7672	0.6593	0.5696	0.4705	0.5429	0.6315	0.7617	0.8536	1	0.9377	0.8776	0.8023	0.7749	0.648	0.5505	0.5939	0.3937	0.336	0.3929	0.4545
39	-0.05479	-0.1268	-0.1415	-0.03856	-0.04733	0.08746	0.177	0.1147	0.0957	0.192	0.1532	0.1658	0.2391	0.2481	0.2547	0.4095	0.5758	0.612	0.6125	0.6742	0.6272	0.6086	0.5631	0.5326	0.6375	0.6603	0.7045	0.7049	0.7197	0.6236	0.4948	0.4385	0.3358	0.3791	0.4706	0.5901	0.7455	0.9377	1	0.965	0.8814	0.8183	0.7193	0.6476	0.6592	0.45	0.4211	0.507	0.5702
40	0.006312	-0.07491	-0.06959	-0.05166	-0.06431	0.0477	0.1071	0.06393	0.02659	0.09431	0.08097	0.06045	0.1424	0.1692	0.1797	0.3318	0.4856	0.5331	0.5358	0.6064	0.584	0.5826	0.5705	0.5022	0.5975	0.6052	0.632	0.611	0.6332	0.5238	0.4168	0.3657	0.2885	0.3342	0.4211	0.5375	0.6805	0.8776	0.965	1	0.8665	0.7908	0.7258	0.654	0.6504	0.4211	0.4066	0.5085	0.5531
41	-0.02005	-0.0685	-0.1133	-0.03995	-0.08445	0.0539	0.07907	0.0399	0.02869	0.09094	0.1142	0.05857	0.1019	0.1626	0.1854	0.3216	0.4605	0.5374	0.5802	0.6693	0.6526	0.736	0.7136	0.7057	0.7794	0.7054	0.6886	0.6307	0.6299	0.5123	0.4013	0.3424	0.2463	0.3012	0.3771	0.497	0.6326	0.8023	0.8814	0.8665	1	0.9023	0.8774	0.8568	0.8729	0.6761	0.7055	0.7789	0.8249
42	-0.0007142	-0.04759	-0.09366	-0.0227	-0.03725	0.0926	0.1265	0.06235	0.0794	0.174	0.1962	0.1811	0.238	0.2846	0.2719	0.3933	0.5041	0.644	0.7711	0.8489	0.832	0.8899	0.7654	0.7605	0.8927	0.8562	0.8474	0.7595	0.6899	0.5398	0.4341	0.3466	0.264	0.3206	0.3638	0.5048	0.5734	0.7749	0.8183	0.7908	0.9023	1	0.939	0.8892	0.8363	0.6005	0.6191	0.7138	0.7426
43	0.02699	-0.01463	-0.07428	-0.003649	0.01372	0.1049	0.09052	0.04433	0.07156	0.1123	0.1742	0.09631	0.1263	0.1871	0.1424	0.238	0.343	0.4835	0.6126	0.7119	0.7128	0.85	0.7605	0.7332	0.8372	0.7282	0.6988	0.5925	0.5228	0.3751	0.2817	0.2072	0.1476	0.2069	0.245	0.362	0.4541	0.648	0.7193	0.7258	0.8774	0.939	1	0.9668	0.8755	0.6146	0.6921	0.814	0.7953
44	0.07515	0.02562	-0.05322	0.0387	0.05052	0.1546	0.1137	0.06786	0.08141	0.09606	0.1591	0.07484	0.09946	0.146	0.07699	0.1556	0.2425	0.3784	0.5323	0.6332	0.6508	0.8176	0.7531	0.7413	0.8251	0.6834	0.647	0.5188	0.4293	0.282	0.1975	0.1342	0.06458	0.1184	0.1588	0.2773	0.3714	0.5505	0.6476	0.654	0.8568	0.8892	0.9668	1	0.9165	0.7152	0.8056	0.9028	0.8795
45	0.01197	-0.04065	-0.08846	-0.01359	-0.02775	0.06228	0.04157	0.03429	0.03814	0.04245	0.08517	0.03713	0.054	0.07626	0.06151	0.2009	0.3387	0.4533	0.5457	0.6266	0.6639	0.7914	0.8554	0.869	0.8705	0.7018	0.6428	0.5402	0.4943	0.3343	0.2653	0.1655	0.09478	0.1707	0.2074	0.3316	0.399	0.5939	0.6592	0.6504	0.8729	0.8363	0.8755	0.9165	1	0.8558	0.8732	0.8925	0.9123
46	-0.002771	-0.0555	-0.08244	-0.03592	-0.03595	0.006978	-0.02899	-0.03071	-0.007484	-0.01729	0.02311	-0.01878	0.0004547	0.002879	0.02797	0.1538	0.2274	0.3128	0.4079	0.4658	0.5284	0.6254	0.7426	0.8081	0.7362	0.5943	0.5258	0.4207	0.3699	0.2266	0.2157	0.1086	0.0314	0.1062	0.1363	0.2582	0.2751	0.3937	0.45	0.4211	0.6761	0.6005	0.6146	0.7152	0.8558	1	0.931	0.7912	0.8496
47	0.03621	0.004561	-0.05679	-0.03112	-0.03144	0.03236	-0.03	-0.02565	0.003021	-0.02332	0.01771	-0.04913	-0.03837	-0.02936	-0.01996	0.09583	0.1488	0.2396	0.332	0.3987	0.4251	0.5799	0.6606	0.7234	0.6784	0.507	0.4396	0.3295	0.2826	0.173	0.1433	0.06938	-0.01258	0.04596	0.06703	0.1671	0.2205	0.336	0.4211	0.4066	0.7055	0.6191	0.6921	0.8056	0.8732	0.931	1	0.9386	0.9398
48	0.06264	0.0294	-0.0518	-0.01595	-0.01677	0.08093	0.01673	0.004207	0.01326	-0.01107	0.04418	-0.03839	-0.02756	-0.01048	-0.02846	0.07057	0.1352	0.2411	0.3437	0.4228	0.4226	0.6106	0.6266	0.657	0.6775	0.4945	0.4446	0.3316	0.2807	0.1764	0.1128	0.0556	-0.0273	0.02452	0.04816	0.1476	0.2439	0.3929	0.507	0.5085	0.7789	0.7138	0.814	0.9028	0.8925	0.7912	0.9386	1	0.9635
49	0.01145	-0.03936	-0.1056	-0.0502	-0.06371	0.04989	0.02001	-0.009118	-0.004651	-0.005734	0.04756	-0.03083	-0.008656	0.006468	-0.004689	0.119	0.197	0.2925	0.3915	0.4662	0.4726	0.6293	0.644	0.6902	0.7208	0.5595	0.5073	0.3921	0.3423	0.2328	0.1554	0.1018	0.008711	0.05442	0.08909	0.193	0.2967	0.4545	0.5702	0.5531	0.8249	0.7426	0.7953	0.8795	0.9123	0.8496	0.9398	0.9635	1
50	0.01631	-0.02772	-0.09233	-0.0967	-0.09252	0.0009216	-0.04008	-0.05598	-0.04371	-0.05445	0.008081	-0.08335	-0.07085	-0.05433	-0.02747	0.06559	0.09535	0.175	0.2701	0.3251	0.3132	0.4876	0.4879	0.5526	0.5798	0.4188	0.3711	0.2581	0.2175	0.1483	0.08266	0.04472	-0.04786	-0.01157	0.006031	0.08667	0.1873	0.3128	0.439	0.417	0.701	0.6054	0.6698	0.7683	0.7921	0.7746	0.8979	0.9189	0.9584
51	0.04707	0.01001	-0.07274	-0.1128	-0.07621	-0.001143	-0.06436	-0.07888	-0.07456	-0.101	-0.03192	-0.1239	-0.1152	-0.1019	-0.08922	-0.04777	-0.02547	0.06577	0.1696	0.2291	0.1932	0.3931	0.3397	0.3663	0.4339	0.2682	0.2462	0.1397	0.1025	0.05056	-0.02813	-0.04803	-0.1301	-0.09889	-0.08517	-0.01197	0.1157	0.255	0.4036	0.4076	0.6188	0.5538	0.6545	0.729	0.6668	0.5194	0.7245	0.8666	0.8355
52	0.1207	0.08821	-0.007738	-0.01567	0.02861	0.1079	0.03264	0.003069	-0.01369	-0.02869	0.02725	-0.05144	-0.03924	-0.01358	-0.03423	-0.01195	0.02128	0.1273	0.239	0.3155	0.2794	0.4827	0.3992	0.3891	0.4798	0.3167	0.3076	0.2081	0.1665	0.09709	0.02026	-0.01592	-0.09117	-0.04291	-0.02304	0.06245	0.1857	0.3389	0.4846	0.5064	0.672	0.6376	0.7551	0.8031	0.679	0.4477	0.6606	0.8585	0.7619
53	0.1364	0.1155	-0.002285	0.04534	0.06356	0.1559	0.06589	0.01935	0.01378	0.002351	0.0716	-0.04145	-0.06045	0.01481	-0.01092	-0.0597	-0.08613	0.003859	0.1295	0.2273	0.1913	0.4123	0.2715	0.2451	0.3587	0.2124	0.208	0.1268	0.09834	0.06142	-0.01066	-0.02605	-0.09429	-0.03334	0.01681	0.07531	0.2022	0.2496	0.3686	0.387	0.5637	0.5115	0.6402	0.7008	0.5055	0.318	0.5371	0.7185	0.6113
54	0.1461	0.1483	0.01926	0.05758	0.08892	0.1627	0.06078	0.02516	0.01393	0.01029	0.09012	-0.017	-0.0476	0.04077	0.04832	-0.0195	-0.09947	-0.006879	0.1259	0.2246	0.1829	0.3956	0.2334	0.2084	0.324	0.1968	0.1925	0.118	0.0951	0.07329	0.03893	0.02473	-0.02077	0.04918	0.09627	0.1319	0.2042	0.2191	0.3122	0.3256	0.5001	0.4598	0.5767	0.6305	0.4281	0.2725	0.4814	0.6431	0.5345
55	0.09302	0.1506	0.04897	0.0054	0.09819	0.0619	-0.04886	-0.06098	-0.07483	-0.06169	0.04313	-0.07259	-0.1286	-0.02211	0.01553	-0.06011	-0.1729	-0.09384	0.02796	0.1468	0.1234	0.2822	0.1497	0.1125	0.2052	0.1146	0.106	0.04726	0.05476	0.0472	0.05469	0.07205	0.0773	0.1464	0.2299	0.2242	0.2517	0.1806	0.2218	0.2535	0.3608	0.3095	0.4092	0.4339	0.2432	0.1629	0.3122	0.4106	0.3185
56	0.1166	0.08048	0.01319	0.02694	0.1605	0.1233	0.03048	-0.05236	-0.05698	-0.06531	0.04676	-0.08498	-0.1402	-0.04146	-0.09517	-0.1505	-0.1796	-0.06819	0.1026	0.2506	0.2778	0.4309	0.3292	0.2503	0.3426	0.2398	0.2282	0.1371	0.09725	0.005677	-0.004316	-0.01893	-0.01325	0.08686	0.1961	0.237	0.2817	0.2655	0.3194	0.3673	0.4472	0.4155	0.5483	0.5845	0.4002	0.2864	0.3731	0.4724	0.3839
57	0.1256	0.07283	0.004507	0.0658	0.1478	0.1908	0.09175	0.01037	-0.01311	-0.02138	0.08152	-0.0443	-0.07457	0.01645	-0.05648	-0.1026	-0.09255	0.03889	0.2277	0.3721	0.408	0.5817	0.4747	0.4	0.4922	0.3765	0.3603	0.2538	0.1829	0.05256	0.02681	-0.008541	-0.02205	0.07933	0.1769	0.2528	0.3017	0.3391	0.3981	0.44	0.5582	0.5535	0.6847	0.7273	0.5445	0.3969	0.4844	0.5979	0.5066
58	0.1418	0.1041	0.03565	0.04359	0.1644	0.143	0.04428	-0.01642	-0.01751	-0.009675	0.1053	-0.01476	-0.05582	0.06097	0.05525	-0.004258	-0.08018	0.04012	0.2038	0.3431	0.3556	0.4978	0.3463	0.2599	0.3723	0.2998	0.288	0.2107	0.1832	0.09824	0.1308	0.09783	0.1105	0.2272	0.3082	0.3442	0.3112	0.3092	0.3239	0.367	0.4228	0.4502	0.5502	0.5537	0.3553	0.2408	0.3119	0.4098	0.3226
59	0.09279	0.07173	0.04595	-0.03342	0.1388	0.0295	-0.04185	-0.1113	-0.1259	-0.1158	0.01259	-0.09576	-0.1512	-0.04975	-0.03262	-0.0708	-0.1406	-0.0406	0.09626	0.2495	0.2832	0.3897	0.2952	0.1975	0.2691	0.2046	0.1913	0.1293	0.1314	0.04607	0.0995	0.08376	0.1261	0.2548	0.3459	0.3532	0.3187	0.2839	0.2716	0.3281	0.3187	0.3206	0.4169	0.4078	0.2555	0.187	0.2066	0.2602	0.1839
60	0.09069	0.0382	0.02667	-0.01438	0.1116	0.06433	-0.0129	-0.09256	-0.1333	-0.1437	-0.0142	-0.1086	-0.1347	-0.06251	-0.09945	-0.1318	-0.1358	-0.009729	0.1589	0.3076	0.3861	0.496	0.4535	0.3385	0.3852	0.3001	0.284	0.1868	0.1294	-0.03439	0.01443	-0.02639	0.01584	0.1374	0.218	0.272	0.2341	0.297	0.3102	0.389	0.3619	0.3951	0.4996	0.5069	0.391	0.2992	0.2757	0.3267	0.2491
61	0.07928	0.0155	0.003225	0.01348	0.08401	0.08757	0.01606	-0.03754	-0.07842	-0.07645	0.04555	-0.04208	-0.04575	0.02862	0.00175	-0.01861	-0.03865	0.09864	0.27	0.4104	0.4815	0.5912	0.5081	0.3964	0.4531	0.3851	0.3645	0.2778	0.2195	0.05198	0.1174	0.06063	0.1003	0.231	0.2981	0.3542	0.2633	0.3354	0.3099	0.3708	0.3583	0.4357	0.5195	0.5162	0.3912	0.3076	0.2691	0.3098	0.2427
62	0.0775	0.01908	0.01147	-0.005952	0.08492	0.03105	-0.04321	-0.07709	-0.09774	-0.08334	0.04195	-0.04061	-0.05	0.03527	0.0484	0.02862	-0.02439	0.1091	0.2595	0.3916	0.4471	0.5336	0.4259	0.3081	0.3719	0.3308	0.3144	0.2548	0.2289	0.09248	0.1836	0.1335	0.1929	0.3418	0.3997	0.4179	0.2743	0.3107	0.2414	0.2915	0.2586	0.3591	0.4178	0.3905	0.257	0.1876	0.1429	0.1786	0.1097
63	0.03778	-0.01982	-0.009962	-0.01496	0.06048	0.01429	-0.03407	-0.06962	-0.1021	-0.06564	0.04838	0.008331	-0.005273	0.0683	0.115	0.1183	0.06449	0.1993	0.3223	0.4426	0.4797	0.5281	0.4035	0.2931	0.3649	0.3525	0.3423	0.3099	0.3075	0.1766	0.2901	0.2164	0.2784	0.4468	0.4937	0.5145	0.3243	0.3478	0.2415	0.2723	0.2239	0.3462	0.3641	0.3176	0.2048	0.1341	0.06612	0.09869	0.03985
64	0.05734	0.01623	0.02918	0.02121	0.07187	0.01285	-0.04271	-0.06187	-0.09614	-0.08912	-0.001562	-0.003224	0.01916	0.04388	0.05008	0.04278	0.0024	0.1774	0.3581	0.4453	0.506	0.5475	0.4231	0.322	0.3705	0.3603	0.354	0.2935	0.2341	0.07473	0.1607	0.09079	0.1579	0.3017	0.3198	0.3606	0.1615	0.2542	0.1707	0.206	0.1415	0.3338	0.3525	0.3108	0.1823	0.077	0.01717	0.07875	-0.005069
65	0.03209	0.002676	0.003436	-0.004662	0.08794	0.004451	-0.03503	-0.07813	-0.1017	-0.09037	0.009179	-0.01333	-0.003821	0.03879	0.03241	0.01074	-0.01493	0.1601	0.3616	0.4671	0.5387	0.5974	0.4785	0.3897	0.4474	0.4116	0.3993	0.316	0.2358	0.06694	0.1267	0.06543	0.1173	0.2486	0.2883	0.335	0.179	0.2772	0.2129	0.2392	0.2103	0.3886	0.4227	0.3891	0.2679	0.1633	0.101	0.1479	0.07954
66	-0.0269	-0.07302	-0.06316	-0.01527	0.07627	0.02546	0.03746	-0.02504	-0.05966	0.007958	0.08898	0.0968	0.09523	0.149	0.1544	0.162	0.1507	0.3281	0.5186	0.6222	0.6717	0.6904	0.5271	0.4567	0.5515	0.5471	0.5342	0.4746	0.4133	0.2546	0.2947	0.217	0.2441	0.3898	0.441	0.5033	0.3445	0.416	0.311	0.2993	0.3018	0.4942	0.4746	0.4211	0.3155	0.1874	0.114	0.1628	0.1247
67	-0.05793	-0.1257	-0.1003	-0.03341	0.001587	-0.01522	0.04593	-0.002944	-0.043	0.05	-0.02774	0.1356	0.188	0.1494	0.1382	0.2425	0.3351	0.5352	0.6993	0.7392	0.7997	0.7034	0.5971	0.5546	0.5976	0.6659	0.6445	0.5953	0.522	0.3432	0.328	0.2064	0.2311	0.3748	0.3895	0.4766	0.3203	0.477	0.3817	0.3662	0.3109	0.5567	0.4773	0.3956	0.3536	0.1783	0.08608	0.1373	0.1265
68	-0.08133	-0.1438	-0.1147	-0.0571	-0.02747	-0.0001671	0.1049	0.01745	0.001555	0.1535	0.04177	0.2135	0.2733	0.2449	0.2761	0.4759	0.6065	0.7765	0.8402	0.8704	0.8679	0.7273	0.6257	0.5978	0.6532	0.7612	0.7396	0.7526	0.7538	0.6108	0.585	0.4204	0.4244	0.593	0.6051	0.6926	0.5444	0.6515	0.5099	0.4676	0.4349	0.6389	0.4996	0.389	0.4056	0.2388	0.1383	0.161	0.1907
69	-0.02581	-0.08092	-0.05552	-0.008879	0.03317	0.04557	0.1383	0.123	0.1221	0.2471	0.1342	0.3189	0.3848	0.3461	0.3876	0.5594	0.654	0.8157	0.8821	0.8451	0.8282	0.6926	0.6024	0.5955	0.6433	0.7489	0.7374	0.7589	0.736	0.6179	0.5837	0.4123	0.3956	0.502	0.4626	0.5726	0.4369	0.5871	0.472	0.4345	0.3934	0.622	0.4936	0.3798	0.4041	0.2154	0.1393	0.1775	0.1999
70	0.01797	-0.02992	-0.006481	0.04977	0.06997	0.08441	0.1955	0.1977	0.2103	0.3397	0.2228	0.3898	0.4493	0.4303	0.5207	0.7172	0.8213	0.9151	0.8573	0.7902	0.7195	0.5693	0.5009	0.507	0.5427	0.673	0.6729	0.7606	0.8031	0.7559	0.7414	0.5671	0.5345	0.6118	0.5602	0.6571	0.5292	0.6067	0.4668	0.4178	0.3701	0.5467	0.4052	0.2774	0.3313	0.1648	0.09665	0.1164	0.1487
71	0.01998	-0.01122	0.004332	0.07657	0.08607	0.1382	0.2482	0.2809	0.302	0.4004	0.2932	0.4546	0.5117	0.49	0.5358	0.6697	0.7468	0.8388	0.8257	0.7288	0.6777	0.5411	0.474	0.4995	0.5343	0.6484	0.6453	0.7069	0.7	0.651	0.6126	0.4512	0.3981	0.4258	0.3554	0.4774	0.3761	0.4907	0.3765	0.327	0.2998	0.5074	0.3864	0.2729	0.3165	0.1517	0.09096	0.1206	0.1444
72	0.01034	-0.02097	0.01349	0.0453	0.0889	0.09279	0.165	0.1907	0.1992	0.2882	0.1932	0.3606	0.413	0.3824	0.4235	0.5445	0.6115	0.7406	0.7818	0.6945	0.6801	0.5532	0.491	0.4965	0.5181	0.6127	0.5996	0.6373	0.6095	0.5324	0.4996	0.3399	0.3186	0.3786	0.3048	0.4144	0.2839	0.417	0.3072	0.2746	0.2379	0.469	0.3668	0.2533	0.2872	0.1218	0.049	0.07991	0.09396
73	0.008126	-0.03692	0.00543	0.02002	0.07481	0.03357	0.09838	0.1029	0.1057	0.2091	0.1009	0.2735	0.3331	0.3005	0.3785	0.5551	0.6457	0.7711	0.7651	0.7008	0.6728	0.5326	0.4687	0.4557	0.4736	0.5858	0.5731	0.6321	0.6514	0.5831	0.5719	0.4095	0.4202	0.5243	0.4566	0.5255	0.3641	0.4679	0.3392	0.3115	0.2482	0.4563	0.3474	0.2139	0.2504	0.07635	0.004884	0.03546	0.05226
74	-0.01744	-0.0742	-0.04619	-0.02663	0.02391	-0.01547	0.04229	0.02629	0.02647	0.1308	0.01898	0.2026	0.2679	0.2238	0.2979	0.4873	0.5826	0.7355	0.7616	0.7274	0.7125	0.5782	0.5019	0.4801	0.5042	0.6086	0.5922	0.6282	0.6422	0.5415	0.5354	0.3709	0.3936	0.531	0.4814	0.5475	0.3707	0.4948	0.369	0.3478	0.2822	0.4938	0.3866	0.2599	0.2861	0.09742	0.02928	0.07387	0.08279
75	-0.01259	-0.07388	-0.04825	-0.0237	0.0199	-0.05142	0.003072	-0.01912	-0.04169	0.08869	-0.03376	0.162	0.2184	0.171	0.2952	0.5364	0.6402	0.763	0.7117	0.7003	0.6587	0.5181	0.4635	0.4312	0.4379	0.5529	0.5388	0.6093	0.6902	0.6152	0.6575	0.5022	0.5513	0.7247	0.6827	0.7045	0.4895	0.5508	0.3939	0.3694	0.297	0.4529	0.3352	0.2112	0.2587	0.09154	0.0268	0.05688	0.06267
76	-0.05476	-0.1265	-0.08635	-0.06431	-0.04212	-0.09411	-0.03653	-0.09688	-0.1443	-0.03751	-0.1406	0.03399	0.07947	0.03969	0.1572	0.3937	0.4903	0.6326	0.6122	0.6391	0.6219	0.5018	0.4427	0.3947	0.3914	0.4925	0.4646	0.5137	0.593	0.4979	0.5572	0.4012	0.4631	0.6762	0.6628	0.6865	0.4497	0.4763	0.3127	0.3033	0.2442	0.3948	0.3098	0.2012	0.2181	0.08048	0.0179	0.05276	0.03554
77	-0.05751	-0.1267	-0.0745	-0.04581	-0.0329	-0.07079	-0.0207	-0.06528	-0.14	-0.03413	-0.08719	0.03274	0.03981	0.05079	0.1804	0.3741	0.4524	0.5758	0.5559	0.6306	0.6211	0.5175	0.4634	0.3971	0.4075	0.4992	0.469	0.5186	0.612	0.5101	0.6058	0.4529	0.5106	0.7464	0.7782	0.8015	0.5639	0.5379	0.3608	0.3489	0.3098	0.402	0.3226	0.2288	0.243	0.1625	0.06882	0.06705	0.06521
78	-0.03652	-0.1013	-0.02906	-0.05016	-0.05525	-0.1165	-0.06144	-0.09007	-0.1757	-0.08128	-0.1158	-0.02505	-0.02811	0.01571	0.2061	0.3898	0.4594	0.5435	0.4647	0.5305	0.5083	0.4058	0.3869	0.3029	0.3013	0.3977	0.3795	0.4567	0.6	0.5286	0.6394	0.4929	0.5649	0.8053	0.8346	0.8359	0.6103	0.5502	0.3736	0.3809	0.2955	0.3263	0.2426	0.1453	0.1831	0.1106	0.01443	0.001608	0.007699
79	-0.02842	-0.1074	-0.02313	-0.07961	-0.0775	-0.1245	-0.09476	-0.1194	-0.2073	-0.1313	-0.1278	-0.0819	-0.08665	-0.03425	0.1252	0.2524	0.3201	0.3831	0.3238	0.4219	0.4232	0.3653	0.3584	0.2431	0.2568	0.3126	0.3061	0.3626	0.4879	0.4076	0.5114	0.3959	0.4709	0.6907	0.7532	0.7443	0.5874	0.5665	0.4384	0.4684	0.3179	0.302	0.2441	0.1626	0.1805	0.1118	0.01064	0.007166	0.00261
80	-0.01103	-0.08886	-0.01981	-0.09146	-0.06229	-0.1073	-0.1064	-0.1286	-0.2199	-0.1607	-0.1207	-0.1048	-0.1005	-0.05156	0.06896	0.1442	0.1849	0.2438	0.2383	0.3463	0.3707	0.3486	0.3318	0.1998	0.2302	0.2614	0.2664	0.2922	0.3778	0.2876	0.3766	0.3018	0.3749	0.5546	0.6332	0.63	0.5144	0.5167	0.4378	0.4886	0.2962	0.2833	0.2443	0.1796	0.1619	0.09569	-0.009347	0.00445	-0.01272
81	0.007818	-0.06527	-0.01741	-0.08128	-0.001562	-0.07382	-0.07149	-0.1195	-0.1832	-0.1181	-0.07976	-0.0935	-0.09888	-0.03736	0.07958	0.1626	0.2131	0.2362	0.1862	0.3055	0.2973	0.2877	0.2568	0.1388	0.1839	0.2085	0.2213	0.2681	0.3902	0.349	0.4131	0.3521	0.4099	0.5794	0.6857	0.6681	0.6185	0.5477	0.4855	0.5304	0.3463	0.2838	0.2533	0.1894	0.1569	0.07757	0.007915	0.03718	0.02394
82	0.02618	-0.0479	-0.03291	-0.04153	0.0006346	0.01056	0.02411	-0.05273	-0.112	-0.04193	-0.01075	-0.05453	-0.04887	0.01315	0.09089	0.1965	0.2926	0.3013	0.2287	0.349	0.3173	0.3285	0.31	0.2023	0.259	0.2675	0.2878	0.3337	0.4577	0.418	0.4351	0.3589	0.3776	0.5212	0.6436	0.6682	0.7072	0.6538	0.6343	0.6767	0.5139	0.4014	0.3751	0.3246	0.2932	0.1919	0.1525	0.1999	0.1956
83	-0.1825	-0.2387	-0.2445	-0.1441	-0.09045	-0.01334	0.03366	-0.1072	-0.1065	-0.01045	0.01822	-0.002996	0.01143	0.03911	0.112	0.2121	0.3102	0.3139	0.2663	0.3747	0.3252	0.3436	0.2237	0.1823	0.2789	0.2968	0.3304	0.3707	0.4608	0.443	0.3861	0.3353	0.3175	0.426	0.5563	0.5744	0.6918	0.6554	0.665	0.6266	0.5483	0.4517	0.4231	0.3518	0.2843	0.188	0.1502	0.2155	0.2487
84	-0.2036	-0.2609	-0.2939	-0.2159	-0.1873	-0.06287	0.008286	-0.06659	-0.04611	0.05652	0.06659	0.08957	0.1389	0.1065	0.1672	0.3029	0.3649	0.3756	0.3425	0.4041	0.33	0.3843	0.2511	0.2427	0.3549	0.3457	0.378	0.38	0.4303	0.43	0.3708	0.3374	0.2828	0.3249	0.3804	0.3976	0.5271	0.6113	0.7107	0.6568	0.6175	0.5577	0.5354	0.4757	0.4055	0.2955	0.3029	0.3941	0.4502
85	-0.1485	-0.22	-0.2327	-0.1827	-0.1779	-0.03845	0.04009	-0.017	-0.01867	0.09316	0.08331	0.1146	0.183	0.157	0.2186	0.3617	0.4547	0.4675	0.4448	0.4969	0.4377	0.4665	0.3769	0.3659	0.4689	0.4682	0.5012	0.4952	0.5355	0.509	0.4283	0.3885	0.3053	0.3352	0.3909	0.4538	0.6043	0.7379	0.8515	0.8096	0.7485	0.6723	0.6076	0.5557	0.5271	0.4098	0.3932	0.469	0.5435
86	-0.1074	-0.1763	-0.1817	-0.09299	-0.0855	0.04718	0.1326	0.04885	0.04553	0.1598	0.133	0.1426	0.1906	0.1987	0.2513	0.4022	0.5506	0.5516	0.4971	0.568	0.5006	0.4973	0.4329	0.4066	0.501	0.5175	0.5584	0.5948	0.668	0.637	0.5292	0.4688	0.3718	0.4391	0.5404	0.6248	0.8077	0.8826	0.929	0.8823	0.7993	0.6978	0.6165	0.5463	0.5445	0.3852	0.3578	0.4308	0.4939
87	-0.05221	-0.1344	-0.1204	-0.07328	-0.05746	0.02672	0.0903	0.003714	-0.01721	0.08307	0.07272	0.06346	0.094	0.1456	0.2078	0.336	0.5018	0.5306	0.4829	0.5832	0.5511	0.5206	0.4794	0.4077	0.4823	0.5129	0.5391	0.5857	0.6783	0.6047	0.5356	0.4456	0.3995	0.524	0.662	0.7503	0.8527	0.876	0.8405	0.8339	0.704	0.6215	0.5311	0.4489	0.4608	0.3088	0.2345	0.277	0.3252
88	-0.05999	-0.1277	-0.1062	-0.05393	-0.00375	-0.03271	-0.0004599	-0.04318	-0.06607	0.03102	0.0204	0.05867	0.04381	0.09801	0.2396	0.3479	0.4187	0.4285	0.3448	0.4412	0.3956	0.355	0.2865	0.2198	0.2765	0.3254	0.3448	0.4288	0.5703	0.5638	0.6033	0.5284	0.5493	0.7141	0.8384	0.8309	0.7966	0.663	0.5647	0.5487	0.4344	0.3721	0.2904	0.2167	0.2142	0.1262	0.0505	0.06716	0.08906
89	-0.06758	-0.1367	-0.05871	-0.03813	-0.01035	-0.03932	-0.00231	-0.03416	-0.1004	-0.001777	-0.03199	0.04426	0.04429	0.08191	0.2303	0.3793	0.4772	0.5373	0.4727	0.5477	0.5259	0.4298	0.4018	0.3226	0.3446	0.4271	0.4308	0.5147	0.6475	0.5737	0.6391	0.5059	0.5487	0.7716	0.8533	0.8776	0.7227	0.6536	0.4902	0.4796	0.3692	0.3719	0.2732	0.1862	0.2262	0.1478	0.027	0.01706	0.0364
90	-0.05605	-0.1116	-0.04832	-0.04311	-0.03453	-0.1053	-0.04984	-0.0602	-0.1179	-0.008134	-0.0539	0.05385	0.04915	0.0834	0.2894	0.4738	0.5226	0.5661	0.4534	0.5039	0.4597	0.3594	0.3307	0.2596	0.2639	0.3615	0.3546	0.457	0.6304	0.6203	0.7199	0.6133	0.6806	0.895	0.9376	0.9027	0.7183	0.5758	0.4088	0.3992	0.3028	0.3042	0.1977	0.1038	0.1531	0.08749	-0.01136	-0.03095	-0.006208
91	-0.03833	-0.08928	-0.03097	-0.04409	-0.01416	-0.1009	-0.03719	-0.04855	-0.0985	0.028	-0.04294	0.1098	0.113	0.1285	0.3486	0.56	0.5871	0.6747	0.5986	0.6169	0.5683	0.4482	0.3975	0.3526	0.3513	0.4665	0.4476	0.5357	0.6827	0.6581	0.7595	0.6237	0.6825	0.8973	0.8873	0.8812	0.6421	0.5522	0.3669	0.3437	0.2923	0.3691	0.2433	0.139	0.1934	0.1174	0.03036	0.01055	0.03147
92	-0.01547	-0.06914	-0.01147	-0.02649	0.002063	-0.09082	-0.03238	-0.01888	-0.06731	0.05512	-0.02672	0.1476	0.1513	0.1541	0.3754	0.5861	0.5949	0.6816	0.5969	0.5985	0.5455	0.4171	0.369	0.3279	0.3206	0.4417	0.4229	0.5161	0.6599	0.6394	0.7594	0.6259	0.6927	0.8904	0.8507	0.8368	0.577	0.5073	0.3218	0.3034	0.2407	0.3346	0.2141	0.1048	0.1618	0.07834	-0.0005612	-0.01697	-0.004088
93	0.006826	-0.02772	0.01832	-0.002553	0.04021	-0.04254	0.006742	0.07208	0.04347	0.1686	0.09373	0.2872	0.2874	0.2847	0.5086	0.6936	0.6531	0.7291	0.6564	0.6196	0.5536	0.4265	0.3591	0.342	0.3467	0.47	0.4544	0.5524	0.6783	0.6834	0.7994	0.6907	0.7429	0.8735	0.7961	0.7863	0.5337	0.48	0.2995	0.2697	0.227	0.351	0.2255	0.1148	0.1698	0.06471	0.0006184	-0.007164	0.004961
94	0.06247	0.06722	0.07976	0.04143	0.03865	-0.01822	0.01677	0.1344	0.08639	0.211	0.1752	0.37	0.3608	0.3592	0.63	0.7886	0.6755	0.6832	0.5586	0.5114	0.42	0.3372	0.2634	0.2637	0.2613	0.374	0.3628	0.4832	0.6309	0.713	0.8686	0.8376	0.9018	0.9213	0.8233	0.7629	0.5342	0.4273	0.2614	0.2212	0.2103	0.2847	0.1814	0.09167	0.1329	0.059	0.01444	0.001258	0.01082
95	0.116	0.1456	0.1397	0.0989	0.05506	0.05641	0.1022	0.2697	0.2111	0.3165	0.3076	0.4814	0.472	0.497	0.7864	0.8688	0.7211	0.6947	0.5534	0.4746	0.3581	0.2769	0.2004	0.2194	0.234	0.3594	0.367	0.5015	0.6295	0.7251	0.8839	0.8545	0.8473	0.7919	0.6904	0.6952	0.5064	0.4094	0.26	0.2259	0.195	0.2595	0.155	0.0752	0.1064	0.05427	0.01967	0.01551	0.01153
96	0.133	0.1887	0.1618	0.124	0.06427	0.09716	0.1407	0.3383	0.263	0.3612	0.3669	0.533	0.522	0.5495	0.8278	0.8523	0.6759	0.6326	0.5038	0.4052	0.2907	0.2215	0.1418	0.1688	0.1843	0.3081	0.3192	0.4495	0.5539	0.6661	0.812	0.8184	0.7913	0.6865	0.5726	0.5833	0.4191	0.3247	0.19	0.1535	0.133	0.2008	0.106	0.03669	0.05094	0.01031	-0.00817	-0.004189	-0.0179
97	0.1211	0.1765	0.1357	0.1749	0.12	0.2079	0.2727	0.45	0.4242	0.5244	0.5413	0.6737	0.6367	0.6925	0.9178	0.8752	0.68	0.605	0.4999	0.4017	0.2729	0.1982	0.09225	0.1331	0.1857	0.3228	0.3583	0.4929	0.5686	0.6892	0.7964	0.833	0.7613	0.6166	0.5327	0.5669	0.4747	0.3579	0.2232	0.1653	0.1559	0.2125	0.1043	0.04339	0.04466	-0.005116	-0.02408	-0.01638	-0.01726
98	0.04374	0.09131	0.03987	0.1526	0.09634	0.1805	0.2566	0.4088	0.4115	0.5348	0.5168	0.6929	0.6765	0.6662	0.8462	0.9033	0.7214	0.6303	0.5062	0.4189	0.296	0.2002	0.1248	0.1614	0.2034	0.339	0.3712	0.5106	0.5928	0.7336	0.8183	0.9239	0.8542	0.6778	0.6085	0.597	0.5205	0.4116	0.2837	0.2116	0.1886	0.223	0.09585	0.03725	0.07041	0.02911	-0.003051	-0.01884	0.006027
99	0.06559	0.09969	0.04914	0.198	0.1303	0.2768	0.3756	0.5548	0.5081	0.58	0.5252	0.7507	0.7037	0.6114	0.6249	0.6249	0.4756	0.4195	0.3511	0.2621	0.1786	0.08242	0.05937	0.05887	0.06481	0.1689	0.2101	0.3273	0.3384	0.4285	0.5518	0.5703	0.5196	0.4038	0.3102	0.3167	0.2222	0.1633	0.06534	0.006955	-0.06006	0.02984	-0.02433	-0.04962	-0.04394	-0.06266	-0.1044	-0.09941	-0.1299
100	-0.05313	-0.02224	-0.05071	0.1518	0.0422	0.2603	0.3693	0.4935	0.4027	0.5156	0.4391	0.714	0.6854	0.5381	0.5272	0.5733	0.4579	0.4033	0.3498	0.2673	0.1804	0.1059	0.03734	0.04676	0.08581	0.1698	0.2252	0.3251	0.3235	0.408	0.4779	0.5417	0.5105	0.3815	0.2829	0.2612	0.22	0.2167	0.1601	0.07617	0.008171	0.1068	0.04988	0.02639	0.01539	-0.08363	-0.1026	-0.04406	-0.05937
101	-0.08758	-0.06255	-0.0847	0.1263	0.01042	0.2649	0.4369	0.4687	0.429	0.544	0.4854	0.6781	0.6653	0.5549	0.5037	0.586	0.5126	0.4464	0.3757	0.2969	0.1998	0.1256	0.03858	0.04039	0.1237	0.209	0.2736	0.3687	0.3725	0.4679	0.4654	0.4908	0.4167	0.2939	0.2215	0.2401	0.2995	0.2933	0.276	0.197	0.1101	0.1944	0.1237	0.06989	0.05804	-0.03078	-0.06675	-0.02073	0.01582
102	-0.1664	-0.08405	-0.08838	0.07595	0.0286	0.232	0.3937	0.3845	0.322	0.4372	0.4059	0.5457	0.5236	0.4217	0.3546	0.4363	0.3887	0.3107	0.2675	0.2049	0.1311	0.07848	0.03628	0.03821	0.1131	0.1509	0.2114	0.2902	0.2952	0.3968	0.334	0.3701	0.2824	0.1631	0.1266	0.1577	0.3057	0.2722	0.2884	0.2205	0.1395	0.1755	0.1291	0.08389	0.0835	0.01149	-0.02018	0.01454	0.05843
103	-0.169	-0.1077	-0.1056	0.08148	0.0816	0.286	0.4365	0.3608	0.312	0.4159	0.3641	0.4672	0.4379	0.3653	0.2755	0.3057	0.311	0.24	0.2244	0.1844	0.1167	0.08424	0.03093	0.02669	0.1135	0.1293	0.1949	0.2718	0.2703	0.3653	0.2635	0.2471	0.1353	0.06766	0.08382	0.1409	0.3404	0.2763	0.3119	0.2391	0.1816	0.184	0.1423	0.1207	0.1024	0.03717	0.01229	0.05419	0.09123
104	-0.2207	-0.1548	-0.1482	0.04615	0.0271	0.2415	0.3842	0.3187	0.2191	0.328	0.2596	0.347	0.3476	0.2594	0.152	0.1829	0.2245	0.1534	0.1432	0.1079	0.05815	0.02956	-0.009423	-0.009257	0.06107	0.07211	0.1358	0.2059	0.2046	0.2896	0.16	0.1451	0.0362	-0.01256	0.02616	0.08648	0.296	0.2454	0.3086	0.2363	0.1784	0.1401	0.07623	0.07696	0.06639	0.02911	0.01019	0.04564	0.09967
105	-0.1822	-0.1541	-0.1385	0.01366	0.0468	0.1903	0.3114	0.2116	0.0986	0.2117	0.1201	0.2273	0.2338	0.1375	0.05363	0.09236	0.1225	0.07168	0.09223	0.0562	0.01413	-0.02243	-0.05796	-0.0258	0.03089	0.04554	0.1037	0.1478	0.123	0.1967	0.07901	0.049	-0.05856	-0.08586	-0.04502	0.02242	0.2019	0.171	0.2519	0.1792	0.1441	0.09747	0.03521	0.0772	0.07575	0.1279	0.1213	0.1131	0.1643
106	-0.07124	-0.04296	0.02606	0.2084	0.1301	0.1696	0.2659	0.3253	0.1487	0.1978	0.1127	0.2136	0.2057	0.1468	0.09108	0.05618	0.07348	-0.02142	-0.05441	-0.1115	-0.08393	-0.1571	-0.09174	-0.04193	-0.1014	-0.07288	-0.04419	0.01218	0.01197	0.09123	0.05448	0.02966	-0.05606	-0.09834	-0.06274	0.003036	0.1016	0.01194	0.05323	-0.001037	-0.05911	-0.1364	-0.1775	-0.1267	-0.07373	0.1066	0.01688	-0.07773	-0.02778
107	-0.05762	-0.04012	0.0372	0.1939	0.1419	0.1395	0.2245	0.272	0.1391	0.1652	0.08157	0.1642	0.168	0.1126	0.05786	0.02004	0.02506	-0.07322	-0.1068	-0.1681	-0.1388	-0.2083	-0.1387	-0.07826	-0.147	-0.1144	-0.09007	-0.05042	-0.05646	0.02967	0.0007846	-0.02964	-0.1166	-0.1629	-0.134	-0.0665	0.02667	-0.05497	0.004216	-0.03878	-0.09777	-0.1785	-0.2113	-0.1576	-0.1085	0.1062	0.01956	-0.08957	-0.03998
108	-0.04281	-0.05718	0.02576	0.192	0.1193	0.1092	0.1974	0.2196	0.07187	0.08312	0.02399	0.07376	0.1073	0.04734	-0.009521	-0.01052	0.02506	-0.07493	-0.128	-0.1928	-0.1693	-0.2197	-0.1612	-0.1087	-0.1539	-0.1298	-0.1026	-0.07548	-0.08	-0.001893	-0.04009	-0.08155	-0.1702	-0.2196	-0.1956	-0.1162	-0.005227	-0.04341	0.06173	0.04336	-0.04292	-0.1385	-0.1628	-0.1193	-0.08396	0.08131	0.01595	-0.04344	0.01567
109	0.05336	0.0413	0.1277	0.2819	0.2707	0.1903	0.2198	0.1985	0.0816	0.05705	0.03826	0.02595	0.05723	0.003768	-0.05128	-0.03812	-0.01025	-0.1018	-0.1491	-0.2233	-0.211	-0.2138	-0.1464	-0.08752	-0.1473	-0.1624	-0.1307	-0.1027	-0.1114	-0.02825	-0.05865	-0.1272	-0.2048	-0.2192	-0.2059	-0.1214	-0.06809	-0.13	-0.05483	-0.0758	-0.1024	-0.1768	-0.1809	-0.1152	-0.08293	0.1025	0.06002	-0.01686	0.01487
110	0.0674	0.06479	0.145	0.3101	0.2784	0.2262	0.2699	0.2695	0.1398	0.1291	0.07997	0.09728	0.1088	0.05679	-0.02197	-0.03382	-0.01707	-0.1131	-0.1499	-0.2284	-0.2079	-0.2324	-0.159	-0.0933	-0.167	-0.1677	-0.1399	-0.1034	-0.1186	-0.02261	-0.05941	-0.1121	-0.1987	-0.2273	-0.2148	-0.137	-0.07173	-0.1606	-0.1073	-0.1447	-0.1528	-0.2208	-0.2252	-0.1531	-0.1197	0.08427	0.03717	-0.0563	-0.02992
111	0.1064	0.1033	0.1681	0.3307	0.3135	0.2939	0.3234	0.2826	0.1423	0.164	0.1564	0.1327	0.1414	0.09917	-0.0005597	0.0009739	0.01357	-0.0932	-0.1298	-0.2043	-0.2079	-0.2249	-0.1863	-0.1287	-0.1337	-0.1364	-0.09101	-0.05741	-0.07693	0.02424	-0.0415	-0.06348	-0.1598	-0.203	-0.1892	-0.1233	-0.04113	-0.1101	-0.05906	-0.105	-0.1075	-0.1651	-0.1864	-0.1224	-0.1011	0.0481	0.02734	-0.02978	0.01253
112	-0.004207	0.03507	0.04534	0.3336	0.3235	0.4946	0.664	0.5284	0.4296	0.5012	0.4419	0.4691	0.4905	0.4225	0.2149	0.2468	0.303	0.224	0.229	0.1736	0.1383	0.07121	0.04035	0.0473	0.1343	0.1834	0.2553	0.3194	0.2791	0.339	0.181	0.1521	0.01741	-0.04793	0.009233	0.1156	0.2903	0.2468	0.2699	0.1998	0.1524	0.1332	0.04681	0.06218	0.05455	0.02446	-0.02758	-0.006205	0.05769
113	0.08067	0.1115	0.09509	0.4302	0.4098	0.5957	0.7798	0.6486	0.5574	0.6069	0.5423	0.5447	0.5614	0.5183	0.2713	0.2926	0.3666	0.2888	0.2857	0.2319	0.2003	0.1274	0.1109	0.1121	0.1895	0.2435	0.308	0.377	0.3296	0.361	0.215	0.16	0.02058	-0.03942	0.006473	0.1284	0.2836	0.2607	0.2513	0.1828	0.1525	0.1525	0.08774	0.1044	0.09893	0.04998	-0.005401	0.01518	0.06099
114	0.1004	0.1174	0.07722	0.3737	0.3598	0.5501	0.7484	0.6324	0.5875	0.6611	0.586	0.6085	0.6377	0.5998	0.3542	0.3682	0.4298	0.3678	0.3819	0.3241	0.2874	0.1923	0.1449	0.1564	0.2498	0.3307	0.3979	0.461	0.3982	0.4206	0.2798	0.2201	0.07503	0.0157	0.05898	0.1824	0.3119	0.3129	0.2983	0.2217	0.1936	0.2196	0.1355	0.1444	0.1294	0.07291	0.01891	0.04219	0.08259
115	0.09033	0.08921	-0.009802	0.3762	0.4917	0.696	0.8493	0.7156	0.7448	0.8595	0.7623	0.7709	0.8002	0.7907	0.5188	0.4979	0.5822	0.5064	0.507	0.4617	0.3877	0.296	0.1926	0.2174	0.3488	0.4494	0.522	0.5936	0.5118	0.5366	0.385	0.3461	0.1813	0.09029	0.1369	0.2508	0.3963	0.4051	0.3492	0.2334	0.2185	0.3252	0.2296	0.2042	0.17	0.07729	0.03327	0.05503	0.09674
116	0.08087	0.05012	-0.03521	0.3401	0.405	0.5882	0.7223	0.5818	0.6356	0.7496	0.6293	0.662	0.7127	0.7161	0.4873	0.4876	0.6234	0.577	0.5964	0.5526	0.4914	0.3734	0.2902	0.3398	0.4629	0.5854	0.6583	0.6997	0.5782	0.5431	0.3933	0.3233	0.1605	0.07862	0.1359	0.2786	0.3871	0.4622	0.422	0.3033	0.3158	0.4317	0.2948	0.2747	0.2782	0.2071	0.1258	0.1213	0.1793
117	0.07073	0.0434	-0.01295	0.2595	0.2919	0.4734	0.6161	0.5419	0.572	0.697	0.6039	0.6484	0.7068	0.7376	0.5754	0.5922	0.7263	0.7137	0.7456	0.7013	0.6434	0.5136	0.4185	0.4721	0.5959	0.7343	0.7973	0.8359	0.7245	0.6593	0.5193	0.4201	0.2671	0.2066	0.2613	0.4217	0.4967	0.5917	0.5229	0.4123	0.4252	0.5631	0.4052	0.3612	0.3695	0.2729	0.1814	0.1784	0.2375
118	0.06551	0.02612	-0.01516	0.164	0.1849	0.3375	0.4718	0.4148	0.4428	0.557	0.4896	0.5196	0.5784	0.6475	0.5255	0.5392	0.649	0.6922	0.7948	0.7653	0.748	0.6326	0.5365	0.6001	0.717	0.8382	0.8643	0.8416	0.7168	0.6085	0.4788	0.3483	0.2073	0.185	0.2309	0.4145	0.4522	0.5775	0.5206	0.4383	0.5121	0.6568	0.5077	0.481	0.4873	0.3987	0.308	0.2981	0.3591
119	0.01381	-0.02525	-0.0422	0.05475	0.08291	0.2121	0.3419	0.2999	0.3232	0.4535	0.3777	0.4461	0.5227	0.5604	0.5106	0.6012	0.6951	0.7851	0.9051	0.874	0.8521	0.7302	0.6294	0.6991	0.7946	0.927	0.9318	0.8916	0.7818	0.6606	0.5552	0.4089	0.2938	0.3019	0.3204	0.4945	0.4795	0.6128	0.5408	0.4617	0.5416	0.7228	0.5614	0.514	0.5377	0.4563	0.3589	0.3402	0.4079
120	0.03416	0.01395	-0.005443	0.1232	0.1164	0.2614	0.3948	0.3824	0.4079	0.5519	0.462	0.5812	0.6514	0.66	0.6536	0.7658	0.8368	0.8977	0.9373	0.8631	0.7892	0.6546	0.5404	0.5984	0.6925	0.8397	0.8657	0.9204	0.8597	0.7927	0.7037	0.5724	0.4551	0.4359	0.4354	0.5892	0.5587	0.6476	0.5333	0.4405	0.4779	0.6593	0.488	0.4173	0.4383	0.3298	0.2508	0.2496	0.3059
121	0.07775	0.05783	0.01872	0.1555	0.197	0.3296	0.4667	0.4139	0.4537	0.6041	0.5187	0.598	0.6695	0.6982	0.638	0.7006	0.7972	0.8362	0.8757	0.8102	0.743	0.6166	0.4873	0.5515	0.6576	0.8016	0.8294	0.8678	0.7901	0.7418	0.631	0.4934	0.3646	0.3433	0.3513	0.504	0.502	0.57	0.4676	0.3604	0.4152	0.6104	0.4409	0.3736	0.3811	0.3004	0.2151	0.2056	0.2597
122	0.1181	0.1068	0.02271	0.29	0.3118	0.5059	0.6597	0.607	0.6529	0.7779	0.7098	0.7258	0.7653	0.8386	0.6702	0.6245	0.7348	0.7011	0.7092	0.664	0.591	0.4903	0.362	0.4076	0.541	0.6715	0.7295	0.7882	0.6966	0.67	0.5339	0.4466	0.2918	0.2168	0.2579	0.4017	0.5	0.5363	0.4532	0.3387	0.3802	0.5159	0.3852	0.3386	0.3088	0.205	0.1398	0.1495	0.1908
123	0.1119	0.1031	0.03547	0.299	0.3387	0.5208	0.6565	0.5498	0.5958	0.7025	0.6573	0.6241	0.6396	0.7459	0.5696	0.4922	0.6162	0.584	0.6078	0.5815	0.5149	0.4437	0.3156	0.3626	0.5034	0.6133	0.673	0.7066	0.6022	0.5635	0.4188	0.3153	0.1529	0.1018	0.1672	0.3249	0.4414	0.4602	0.3928	0.2881	0.3781	0.487	0.3862	0.3494	0.3005	0.195	0.1493	0.1712	0.2053
124	0.08261	0.07674	-0.02717	0.3748	0.4874	0.6788	0.8065	0.6311	0.6854	0.7642	0.6992	0.6282	0.6431	0.7159	0.4532	0.3656	0.4807	0.4018	0.3927	0.3714	0.294	0.2454	0.1196	0.1453	0.2843	0.3784	0.4507	0.5083	0.4184	0.4248	0.2728	0.2076	0.03833	-0.02917	0.04141	0.1673	0.3215	0.303	0.2542	0.1495	0.2089	0.286	0.2463	0.2271	0.1379	0.04999	0.04377	0.0839	0.09027
125	0.1079	0.1068	-0.0004067	0.4081	0.5365	0.7403	0.8863	0.7093	0.7353	0.8249	0.7486	0.7024	0.7214	0.7448	0.4551	0.3963	0.4843	0.3972	0.3906	0.3598	0.2842	0.2275	0.1115	0.1252	0.2641	0.3493	0.4249	0.493	0.4145	0.4477	0.2893	0.2466	0.07755	-0.001341	0.05975	0.1722	0.3398	0.3157	0.2755	0.1677	0.1756	0.2554	0.1975	0.1839	0.1114	0.03111	0.01745	0.0535	0.07185
126	0.1582	0.1307	0.009311	0.4698	0.5208	0.6894	0.8211	0.6507	0.6289	0.6949	0.6089	0.5715	0.6038	0.6061	0.3089	0.2639	0.3699	0.2799	0.2714	0.2366	0.1946	0.1293	0.06057	0.06034	0.1767	0.2461	0.32	0.3815	0.3033	0.3255	0.1761	0.1359	-0.0184	-0.08324	-0.0187	0.091	0.2535	0.2439	0.2499	0.1759	0.136	0.1731	0.126	0.1441	0.08366	-0.005682	-0.02226	0.04044	0.04956
127	0.1644	0.1755	0.1162	0.481	0.5007	0.6651	0.8094	0.6878	0.5755	0.6071	0.4978	0.491	0.5594	0.5366	0.3208	0.3023	0.3751	0.2799	0.2601	0.1963	0.1386	0.05927	-0.01769	0.01274	0.0993	0.2109	0.2872	0.362	0.3152	0.3589	0.218	0.1635	0.02392	-0.04061	-0.006696	0.1108	0.2321	0.2379	0.244	0.1634	0.1251	0.1302	0.0538	0.08315	0.01878	-0.009615	-0.0097	0.03061	0.04564
128	0.04904	0.0697	0.07761	0.298	0.2771	0.3272	0.3865	0.2581	0.1903	0.2651	0.2314	0.2351	0.2843	0.2085	0.05784	0.09248	0.106	0.01419	0.01893	-0.05419	-0.0799	-0.1494	-0.1742	-0.105	-0.04276	0.006757	0.07792	0.1076	0.05618	0.1263	0.00216	0.007568	-0.09874	-0.1657	-0.1407	-0.07237	0.03331	0.04581	0.0983	0.01863	-0.01181	-0.03693	-0.1271	-0.08219	-0.06608	0.03236	-0.004687	-0.03487	0.04015
129	0.07916	0.08079	0.1052	0.2784	0.2648	0.2422	0.2836	0.2326	0.1429	0.1869	0.1749	0.1673	0.194	0.1372	0.02944	0.04308	0.01254	-0.08897	-0.1078	-0.1847	-0.2024	-0.2524	-0.251	-0.1904	-0.1565	-0.1224	-0.06292	-0.04018	-0.07066	0.03123	-0.03033	-0.02391	-0.1201	-0.18	-0.1722	-0.118	-0.05801	-0.07002	-0.000871	-0.04855	-0.08534	-0.1364	-0.1931	-0.1396	-0.1251	0.003653	-0.009129	-0.04766	0.01313
130	-0.008147	-0.01798	0.0713	0.2501	0.148	0.2048	0.2761	0.2419	0.07225	0.09365	0.06905	0.07663	0.121	0.06322	-0.02057	-0.006371	0.0558	-0.04085	-0.07951	-0.1379	-0.1213	-0.1685	-0.1303	-0.08096	-0.08267	-0.05978	-0.01886	0.002028	-0.01738	0.021	-0.04687	-0.09272	-0.1811	-0.2258	-0.201	-0.1041	-0.007509	0.01443	0.1011	0.06641	-0.005237	-0.07794	-0.1214	-0.07666	-0.04226	0.09393	0.01789	-0.02401	0.05509
131	-0.003467	-0.03288	0.06743	0.2141	0.1185	0.171	0.2539	0.1974	0.03613	0.05118	0.05627	0.04117	0.1161	0.06381	-0.03113	-0.02853	0.02861	-0.05192	-0.06446	-0.1036	-0.08427	-0.1108	-0.11	-0.08807	-0.05135	-0.0233	0.01846	0.006794	-0.03227	-0.01349	-0.09558	-0.1011	-0.1734	-0.2455	-0.2213	-0.1259	-0.0144	0.0605	0.1806	0.1712	0.05903	-0.001096	-0.05182	-0.0133	-0.02333	0.06585	0.007895	0.009369	0.08634
132	-0.02229	-0.07784	-0.03004	0.07963	0.0526	0.04688	0.1584	0.12	-0.01856	0.002687	-0.006048	-0.008819	0.05474	0.0283	-0.03249	-0.02485	0.04629	-0.007542	-0.02453	-0.05929	-0.03381	-0.0705	-0.05313	-0.03022	-0.02653	0.002268	0.02731	0.01599	-0.00876	-0.004192	-0.057	-0.1132	-0.1957	-0.2235	-0.1981	-0.08202	-0.000158	0.07418	0.1946	0.1971	0.1011	0.02907	-0.01479	0.008893	0.02442	0.1218	0.04578	0.03139	0.1072
133	-0.0584	-0.1446	-0.06593	0.05576	-0.03007	0.03248	0.1456	0.1097	0.01212	0.04189	0.02441	0.0404	0.109	0.05758	-0.02105	-0.000283	0.06974	0.01031	0.008083	-0.01155	0.01068	-0.03471	-0.04266	-0.01537	0.02489	0.06091	0.09479	0.06509	0.02762	0.02589	-0.04841	-0.06777	-0.1575	-0.2189	-0.1834	-0.08016	0.04558	0.1881	0.3298	0.3146	0.1936	0.1134	0.04958	0.06833	0.08356	0.1503	0.07374	0.08199	0.1809
134	-0.05131	-0.1311	-0.05294	0.07417	-0.02151	0.04898	0.1597	0.1363	0.02057	0.04274	0.01774	0.03852	0.09585	0.04427	-0.03024	-0.02139	0.05963	-0.003027	-0.01156	-0.03541	-0.007093	-0.04432	-0.03738	-0.0134	0.01653	0.03534	0.0661	0.0482	0.01637	0.01792	-0.0616	-0.09701	-0.1836	-0.2419	-0.2073	-0.1072	0.0309	0.1719	0.3159	0.2965	0.1779	0.09322	0.05731	0.0739	0.09358	0.1483	0.07198	0.0842	0.178
135	0.005071	-0.09942	-0.02642	0.1091	0.04286	0.1181	0.2194	0.1582	0.05013	0.09269	0.07003	0.08301	0.1606	0.1151	0.0313	0.05375	0.1345	0.0883	0.1137	0.09028	0.1186	0.06393	0.04794	0.07038	0.1289	0.1777	0.2167	0.1795	0.1227	0.0961	0.01016	-0.02667	-0.1188	-0.1761	-0.142	-0.02188	0.0832	0.2532	0.3851	0.3601	0.2391	0.1941	0.1152	0.1396	0.1564	0.2193	0.12	0.118	0.2328
136	0.04393	-0.03221	0.01192	0.1786	0.1221	0.1924	0.2965	0.1839	0.06533	0.1128	0.1038	0.09493	0.1794	0.1377	0.03291	0.04283	0.1232	0.06325	0.08895	0.06285	0.09137	0.04139	0.02193	0.03579	0.09927	0.1537	0.1987	0.1707	0.1033	0.08259	-0.01264	-0.03876	-0.131	-0.1942	-0.1585	-0.03607	0.06317	0.1948	0.3114	0.2825	0.1689	0.1395	0.05787	0.09403	0.09715	0.177	0.06923	0.0576	0.1677
137	0.001032	-0.05219	0.001027	0.1812	0.1208	0.2393	0.3824	0.242	0.1635	0.2198	0.1871	0.196	0.2744	0.2399	0.1082	0.1126	0.1807	0.1425	0.22	0.1892	0.1991	0.1184	0.04613	0.09621	0.187	0.2953	0.3457	0.3048	0.1874	0.1675	0.031	0.0544	-0.06055	-0.1727	-0.1105	0.01416	0.117	0.2276	0.308	0.2394	0.1949	0.2071	0.09209	0.1312	0.1131	0.1652	0.08133	0.07215	0.1883
138	0.001673	-0.07091	-0.05942	0.2107	0.25	0.3315	0.4821	0.2886	0.244	0.3248	0.2495	0.2587	0.3336	0.3104	0.1456	0.1834	0.2764	0.2536	0.3504	0.318	0.3213	0.2218	0.1508	0.2097	0.3142	0.4311	0.4789	0.4307	0.2783	0.2421	0.09392	0.09391	-0.03994	-0.137	-0.07551	0.05454	0.1435	0.2491	0.3002	0.2136	0.2095	0.279	0.1611	0.1928	0.1904	0.2162	0.1264	0.1059	0.2245
139	0.01693	-0.03851	-0.04451	0.1387	0.241	0.294	0.4499	0.2531	0.265	0.345	0.2805	0.2806	0.3458	0.3391	0.2082	0.2164	0.3027	0.2858	0.3898	0.3491	0.3311	0.2218	0.1331	0.2169	0.3293	0.462	0.5156	0.4699	0.3057	0.2653	0.1115	0.1092	-0.03009	-0.1409	-0.08281	0.04976	0.1385	0.244	0.2735	0.1719	0.2031	0.2883	0.1562	0.1801	0.1836	0.2116	0.1268	0.1042	0.2138
140	-0.01354	-0.0638	-0.07322	0.1218	0.1961	0.3007	0.4459	0.2744	0.303	0.4034	0.3482	0.3534	0.4283	0.4245	0.2944	0.3215	0.3937	0.3875	0.5024	0.4608	0.4456	0.3297	0.2418	0.3233	0.4432	0.5837	0.6374	0.5817	0.4102	0.3524	0.2075	0.1969	0.05337	-0.0679	-0.01584	0.1287	0.214	0.3497	0.3803	0.2808	0.3089	0.4063	0.249	0.2604	0.2715	0.3036	0.1934	0.1554	0.274
141	-0.04013	-0.07549	-0.09939	0.08915	0.149	0.2692	0.3918	0.2506	0.3019	0.4014	0.3434	0.346	0.4194	0.4273	0.3055	0.3387	0.4048	0.4154	0.5494	0.5152	0.5013	0.3858	0.2997	0.3939	0.5098	0.649	0.6931	0.6253	0.4468	0.3652	0.2223	0.2021	0.05742	-0.05219	-7.731e-05	0.1485	0.2285	0.3782	0.4045	0.3059	0.3599	0.4609	0.3076	0.3188	0.3309	0.3721	0.2669	0.2201	0.3281
142	-0.05369	-0.09073	-0.1076	0.06011	0.09733	0.2525	0.3645	0.2837	0.3023	0.4055	0.3642	0.3778	0.4573	0.4752	0.374	0.4286	0.4956	0.5458	0.6976	0.6756	0.6673	0.5662	0.4838	0.5758	0.6862	0.81	0.8404	0.7589	0.5885	0.4579	0.3409	0.2763	0.1403	0.07732	0.1185	0.2878	0.3329	0.5072	0.5198	0.4307	0.5069	0.6241	0.4648	0.4669	0.4912	0.5088	0.4035	0.3523	0.4593
143	-0.02846	-0.07321	-0.09031	0.03149	0.07165	0.2216	0.341	0.2743	0.2831	0.4046	0.3527	0.3952	0.4729	0.4964	0.4035	0.4781	0.5617	0.6463	0.8115	0.7999	0.7958	0.6923	0.6087	0.6839	0.7917	0.9129	0.9341	0.8497	0.6843	0.5298	0.4193	0.3181	0.1902	0.1666	0.2079	0.3882	0.4087	0.5878	0.5779	0.5026	0.5869	0.7257	0.5737	0.5571	0.5738	0.541	0.4371	0.4023	0.49
144	-0.006056	-0.0562	-0.08458	0.1233	0.1758	0.3296	0.4584	0.3608	0.3734	0.495	0.4229	0.4555	0.533	0.5425	0.4057	0.464	0.5798	0.619	0.7399	0.7152	0.6948	0.5796	0.4938	0.5636	0.6858	0.8169	0.8669	0.8122	0.6471	0.5295	0.3944	0.3111	0.1678	0.1095	0.1633	0.3332	0.3914	0.5647	0.5644	0.4681	0.5127	0.6439	0.4814	0.4599	0.4742	0.429	0.3234	0.3025	0.3903
145	-0.01027	-0.0735	-0.1009	0.05822	0.0993	0.2484	0.3645	0.2842	0.2724	0.3964	0.3315	0.3827	0.4704	0.4624	0.3688	0.4606	0.5878	0.6639	0.7992	0.794	0.7668	0.6796	0.5806	0.621	0.7548	0.8574	0.9205	0.8658	0.724	0.5835	0.4509	0.3479	0.2201	0.2068	0.2583	0.4296	0.4989	0.718	0.7536	0.6666	0.6747	0.7869	0.6314	0.5961	0.5917	0.4902	0.4028	0.4256	0.5047
146	-0.007933	-0.05604	-0.08482	0.09312	0.1308	0.2896	0.4275	0.3471	0.3429	0.4786	0.3925	0.475	0.5509	0.5326	0.4808	0.6039	0.7373	0.7852	0.8462	0.8273	0.7501	0.6465	0.5269	0.5476	0.6819	0.8012	0.8853	0.9289	0.8565	0.7677	0.6309	0.5095	0.376	0.3749	0.433	0.5941	0.6732	0.8265	0.7958	0.6858	0.6439	0.7533	0.5923	0.5242	0.5125	0.374	0.2946	0.3346	0.3965
147	0.06285	0.03588	-0.02789	0.2617	0.3138	0.4981	0.6369	0.538	0.5508	0.6904	0.5711	0.668	0.7287	0.6889	0.5428	0.6096	0.7319	0.7166	0.7307	0.679	0.593	0.4765	0.3673	0.4069	0.5386	0.6583	0.7455	0.82	0.7272	0.6995	0.5573	0.4723	0.3215	0.2581	0.3121	0.4445	0.5339	0.6321	0.5908	0.4572	0.4224	0.5479	0.3885	0.3425	0.3436	0.2553	0.1701	0.1811	0.2448
148	0.02902	0.01838	-0.01266	0.243	0.2917	0.4938	0.6408	0.5513	0.5473	0.6849	0.5662	0.7028	0.7087	0.6311	0.4859	0.5589	0.65	0.609	0.5896	0.5359	0.4385	0.3417	0.2664	0.2911	0.4024	0.481	0.5682	0.6678	0.6247	0.6585	0.5299	0.4464	0.3002	0.2548	0.3043	0.4114	0.5423	0.549	0.5152	0.3851	0.3392	0.4143	0.2979	0.2695	0.2831	0.2111	0.1453	0.1601	0.2117
149	0.03324	0.06025	0.0538	0.288	0.3068	0.4989	0.6555	0.5552	0.5037	0.6096	0.4939	0.6122	0.6254	0.5371	0.3749	0.4103	0.4712	0.4124	0.4071	0.3425	0.266	0.1783	0.1058	0.1277	0.2277	0.3043	0.3835	0.4724	0.4347	0.4997	0.3589	0.2971	0.1557	0.1047	0.15	0.2535	0.4018	0.3696	0.369	0.2677	0.2234	0.2551	0.1543	0.1519	0.1378	0.08207	0.04244	0.07126	0.1216
150	0.007802	0.04683	0.04181	0.2856	0.2788	0.4864	0.6555	0.5791	0.5018	0.6014	0.5289	0.6274	0.6157	0.5336	0.3655	0.3999	0.4175	0.3423	0.3374	0.2735	0.2042	0.1318	0.07718	0.09454	0.1864	0.2457	0.3185	0.4029	0.3696	0.4423	0.3213	0.2925	0.1577	0.0811	0.1045	0.2009	0.3575	0.312	0.3049	0.215	0.1829	0.2022	0.1295	0.1284	0.121	0.06576	0.02349	0.05066	0.1055
151	-0.002443	0.04744	0.03375	0.3265	0.2557	0.5439	0.6069	0.6401	0.5345	0.6448	0.6083	0.7216	0.7186	0.605	0.4551	0.4655	0.4164	0.3132	0.3021	0.2286	0.1726	0.1327	0.07849	0.1055	0.1886	0.2311	0.3006	0.3723	0.3328	0.4229	0.3341	0.4167	0.3079	0.1561	0.1587	0.2105	0.3444	0.3154	0.3282	0.239	0.1955	0.2037	0.1205	0.1261	0.1237	0.07325	0.03745	0.06099	0.1239
152	0.05912	0.09421	0.04931	0.3425	0.29	0.518	0.5604	0.6782	0.5491	0.6575	0.595	0.7912	0.7626	0.6363	0.5263	0.5	0.403	0.2982	0.2677	0.1949	0.1259	0.06127	0.006165	0.03837	0.102	0.174	0.2383	0.3228	0.2832	0.3704	0.3757	0.4966	0.422	0.2457	0.2106	0.2191	0.2545	0.2268	0.1991	0.1037	0.06297	0.09308	0.02794	0.04597	0.03883	-0.008369	-0.03596	-0.01055	0.01854
153	0.01379	0.07124	0.002215	0.314	0.2891	0.5115	0.5324	0.6231	0.4956	0.6193	0.553	0.7415	0.7224	0.5916	0.4642	0.4359	0.3428	0.2372	0.2241	0.1556	0.1004	0.04855	-0.009089	0.02811	0.09328	0.1477	0.2075	0.2758	0.2229	0.3202	0.2932	0.4476	0.371	0.1748	0.1452	0.139	0.218	0.1898	0.189	0.08876	0.05581	0.0901	0.02441	0.05019	0.03734	0.01197	-0.01311	-0.002825	0.03717
154	0.05471	0.1098	0.02605	0.3308	0.2686	0.4904	0.5099	0.6607	0.5167	0.6283	0.5681	0.7628	0.7256	0.6155	0.508	0.4505	0.3474	0.2398	0.2093	0.1403	0.08564	0.03297	-0.01176	0.02165	0.06381	0.1244	0.178	0.2581	0.2148	0.3057	0.3205	0.4682	0.4087	0.2167	0.1697	0.1539	0.1938	0.1568	0.1283	0.03264	0.01431	0.04394	0.001125	0.02615	0.01335	-0.02254	-0.04262	-0.02724	-0.01186
155	0.04705	0.08798	0.0142	0.3013	0.2139	0.4351	0.4878	0.6692	0.542	0.6434	0.5788	0.7999	0.7528	0.6444	0.5689	0.5202	0.4075	0.313	0.2708	0.1957	0.1353	0.06891	0.03092	0.05626	0.08561	0.1577	0.2085	0.3027	0.2727	0.3546	0.4058	0.517	0.4629	0.2905	0.2286	0.2202	0.2141	0.1818	0.125	0.03505	0.006388	0.0535	0.01218	0.02244	0.01868	-0.03764	-0.06537	-0.04255	-0.04463
156	-0.0346	0.004993	-0.04421	0.237	0.148	0.3989	0.4746	0.6145	0.4959	0.6147	0.5402	0.7821	0.7495	0.6136	0.5528	0.5468	0.4387	0.352	0.319	0.2398	0.1728	0.1104	0.05066	0.07808	0.1275	0.1952	0.2531	0.3414	0.3113	0.3988	0.422	0.5282	0.4672	0.2975	0.2352	0.2292	0.2498	0.239	0.2075	0.1091	0.06622	0.1253	0.06458	0.06357	0.06298	-0.002151	-0.03455	-0.004441	0.01287
157	-0.04059	-0.01514	-0.04575	0.2301	0.13	0.4095	0.5323	0.62	0.5558	0.6757	0.6011	0.8273	0.8014	0.6669	0.5822	0.5921	0.4986	0.4162	0.3774	0.2944	0.2051	0.1206	0.02608	0.05891	0.1388	0.2268	0.3003	0.4017	0.3784	0.4628	0.4701	0.5198	0.4316	0.2923	0.2436	0.274	0.3053	0.2916	0.2514	0.1434	0.08727	0.1573	0.0662	0.0495	0.04841	-0.01614	-0.06204	-0.02547	0.006351
158	-0.1215	-0.03755	-0.05219	0.1786	0.1616	0.3703	0.5353	0.5233	0.4541	0.5779	0.523	0.6584	0.6444	0.5328	0.4003	0.4627	0.4248	0.3363	0.3177	0.2494	0.1781	0.09908	0.04652	0.06848	0.155	0.2185	0.291	0.3708	0.3446	0.4403	0.3425	0.3884	0.2737	0.1408	0.1338	0.1867	0.3486	0.3132	0.3205	0.2278	0.1469	0.1912	0.1186	0.08703	0.08324	0.03349	-0.009596	0.00955	0.06661
159	-0.0694	-0.01976	-0.01285	0.1758	0.173	0.3787	0.5412	0.481	0.4261	0.5346	0.4733	0.5926	0.5709	0.4902	0.3886	0.4348	0.4323	0.3627	0.3459	0.2883	0.206	0.1476	0.07785	0.09543	0.1888	0.2354	0.3083	0.3966	0.3854	0.472	0.3743	0.3332	0.2065	0.138	0.1501	0.2337	0.3948	0.3387	0.3446	0.2536	0.2049	0.2362	0.1707	0.1514	0.1412	0.09247	0.05272	0.08114	0.1246
160	-0.1117	-0.07223	-0.06443	0.147	0.1631	0.3555	0.5132	0.4222	0.3495	0.4637	0.3681	0.4828	0.4836	0.3883	0.268	0.313	0.3611	0.3049	0.3036	0.2636	0.1936	0.1416	0.06784	0.08302	0.1763	0.2143	0.288	0.3657	0.3526	0.4341	0.2963	0.2516	0.12	0.08426	0.1376	0.2203	0.4124	0.359	0.4006	0.3067	0.2573	0.25	0.1673	0.1659	0.1464	0.09958	0.08051	0.1188	0.17
161	-0.09827	-0.1206	-0.1015	0.1214	0.1391	0.3244	0.4825	0.3645	0.3106	0.4315	0.3424	0.4511	0.4695	0.3811	0.2812	0.34	0.4248	0.3837	0.3707	0.3436	0.2662	0.2245	0.1194	0.1236	0.2373	0.2802	0.3609	0.4347	0.4268	0.4933	0.3609	0.2965	0.1699	0.1586	0.2242	0.3066	0.4922	0.4548	0.5154	0.4164	0.3511	0.344	0.2479	0.2389	0.2045	0.1447	0.1161	0.1719	0.2296
162	-0.05837	-0.1158	-0.09725	0.0787	0.105	0.2775	0.4144	0.3115	0.267	0.4094	0.3146	0.438	0.4763	0.389	0.3146	0.415	0.5435	0.5458	0.5573	0.5419	0.4732	0.408	0.3172	0.3114	0.4326	0.4878	0.5727	0.6298	0.6001	0.5931	0.4547	0.3692	0.2474	0.2423	0.3061	0.4186	0.5706	0.6743	0.7165	0.6099	0.516	0.5413	0.417	0.3811	0.37	0.2808	0.2182	0.2705	0.3373
163	-0.01572	-0.08933	-0.1033	0.05447	0.0848	0.2197	0.336	0.2458	0.1946	0.3373	0.2596	0.3593	0.4378	0.3679	0.2989	0.3818	0.5113	0.5299	0.5821	0.5665	0.5183	0.4545	0.355	0.3538	0.4895	0.5594	0.6456	0.6607	0.5786	0.5301	0.3849	0.3348	0.219	0.1705	0.2277	0.3474	0.4858	0.6837	0.7743	0.6845	0.5845	0.6173	0.4738	0.4309	0.4086	0.3067	0.2366	0.2988	0.3835
164	-0.03573	-0.1292	-0.1319	-0.06263	-0.0359	0.07926	0.1695	0.1	0.05297	0.1808	0.1422	0.2099	0.301	0.2576	0.2172	0.3061	0.3975	0.4472	0.5501	0.5687	0.5452	0.5279	0.4248	0.4267	0.5646	0.6034	0.6632	0.6007	0.5119	0.4324	0.308	0.2805	0.1815	0.1472	0.1932	0.3099	0.4435	0.6786	0.8156	0.7628	0.7006	0.716	0.5965	0.5681	0.5306	0.4214	0.373	0.4459	0.5326
165	-0.04437	-0.14	-0.1398	-0.1125	-0.09149	0.02582	0.1044	0.0377	0.02707	0.1206	0.131	0.1541	0.245	0.215	0.1661	0.2221	0.2626	0.311	0.4581	0.4686	0.4715	0.4614	0.361	0.4056	0.5329	0.5712	0.6059	0.4939	0.3711	0.289	0.1857	0.1714	0.07566	0.01927	0.04888	0.1664	0.2769	0.5005	0.6424	0.5912	0.5924	0.6194	0.5013	0.524	0.51	0.5032	0.4401	0.461	0.5898
166	-0.03028	-0.1196	-0.1149	-0.02763	-0.02956	0.09272	0.1779	0.1014	0.08792	0.1763	0.1779	0.1933	0.2823	0.253	0.1902	0.2325	0.2558	0.2672	0.3971	0.3921	0.3983	0.3646	0.2689	0.3309	0.4471	0.5128	0.5481	0.4515	0.3279	0.2702	0.1729	0.1707	0.07004	-0.0132	0.01605	0.1268	0.2295	0.4208	0.5472	0.4822	0.4804	0.499	0.3687	0.4094	0.4095	0.4645	0.3727	0.356	0.5021
167	-0.04909	-0.146	-0.1311	-0.07389	-0.0806	0.03086	0.1158	0.05263	0.03661	0.1137	0.1253	0.1325	0.2165	0.1891	0.1453	0.1815	0.1907	0.2009	0.326	0.3281	0.3306	0.3175	0.2119	0.2723	0.3859	0.4402	0.4709	0.3709	0.2639	0.2131	0.128	0.1252	0.03162	-0.03735	-0.01281	0.08563	0.1932	0.3788	0.5211	0.4631	0.4664	0.462	0.3507	0.3925	0.3794	0.4427	0.3642	0.3568	0.5027
168	-0.03055	-0.1255	-0.1012	-0.0438	-0.05948	0.04881	0.1345	0.07461	0.05774	0.1329	0.1438	0.1415	0.2199	0.2082	0.1653	0.1842	0.1761	0.1834	0.3155	0.317	0.3218	0.298	0.1825	0.25	0.3624	0.4373	0.4633	0.3652	0.2512	0.2028	0.1256	0.1304	0.03731	-0.0343	-0.007583	0.08363	0.1739	0.3345	0.4575	0.394	0.419	0.4159	0.3027	0.3508	0.3318	0.4289	0.3411	0.3121	0.4659
169	-0.02087	-0.1061	-0.06965	0.03268	-0.0117	0.1008	0.1831	0.1163	0.07519	0.1512	0.1505	0.1581	0.2338	0.2134	0.159	0.1723	0.1796	0.1669	0.2734	0.2698	0.2771	0.2363	0.1296	0.1917	0.2953	0.3855	0.4172	0.3365	0.2271	0.1898	0.115	0.1239	0.03216	-0.05033	-0.01772	0.0694	0.1555	0.3048	0.4198	0.3513	0.3509	0.3409	0.2198	0.2639	0.2519	0.3601	0.2546	0.2169	0.372
170	-0.04518	-0.1256	-0.08713	0.06397	0.0271	0.1529	0.2541	0.1391	0.1057	0.1972	0.1859	0.1995	0.2754	0.2544	0.1742	0.1856	0.2282	0.2164	0.3197	0.3159	0.3221	0.2546	0.1459	0.2061	0.3164	0.4272	0.4712	0.3991	0.2747	0.2321	0.1367	0.1556	0.05632	-0.03812	0.01605	0.1129	0.1955	0.3311	0.4203	0.3388	0.3329	0.3507	0.2066	0.2463	0.2335	0.3222	0.211	0.1748	0.3206
171	-0.02781	-0.1141	-0.09288	0.0553	0.004229	0.1075	0.2079	0.1257	0.07224	0.1406	0.1196	0.1525	0.2386	0.1871	0.1049	0.124	0.1734	0.1454	0.2254	0.2089	0.2291	0.159	0.09106	0.1388	0.2336	0.3194	0.3622	0.299	0.1932	0.1515	0.05928	0.06368	-0.03282	-0.1215	-0.07721	0.02956	0.1188	0.29	0.4084	0.354	0.2722	0.2746	0.1506	0.1842	0.1949	0.2593	0.1474	0.1333	0.2711
172	-0.02073	-0.1091	-0.09325	0.03711	0.01308	0.1312	0.2295	0.1481	0.1128	0.1997	0.176	0.2082	0.2932	0.2516	0.1742	0.2068	0.2628	0.2411	0.3218	0.3068	0.3107	0.2605	0.1856	0.2374	0.3432	0.4114	0.4562	0.3896	0.2882	0.2499	0.1463	0.1353	0.03249	-0.05723	-0.02561	0.08639	0.2047	0.3921	0.5213	0.4545	0.3988	0.4018	0.2754	0.307	0.318	0.365	0.2646	0.2536	0.3912
173	-0.06664	-0.1626	-0.1395	-0.04926	-0.06086	0.06005	0.1415	0.06777	0.04062	0.1358	0.112	0.1595	0.2308	0.1814	0.1386	0.1788	0.2283	0.2261	0.3149	0.3126	0.3078	0.2885	0.2011	0.2408	0.3512	0.3899	0.4339	0.3624	0.2777	0.2458	0.146	0.1289	0.03675	-0.02949	-0.001218	0.0964	0.2323	0.4219	0.5729	0.5102	0.4576	0.4511	0.3486	0.3709	0.3618	0.3764	0.3049	0.3232	0.444
174	-0.09168	-0.1664	-0.1588	-0.06227	-0.06138	0.07236	0.1794	0.09443	0.05196	0.1666	0.1312	0.2051	0.2694	0.1972	0.1582	0.2265	0.3057	0.3151	0.3748	0.379	0.3482	0.3479	0.2523	0.2466	0.3668	0.3815	0.4404	0.4228	0.3708	0.3542	0.2336	0.2031	0.1066	0.07183	0.1163	0.2047	0.3781	0.537	0.6873	0.6301	0.548	0.5212	0.4302	0.4221	0.3856	0.314	0.2768	0.3468	0.4379
175	-0.1481	-0.2189	-0.1965	-0.08735	-0.08019	0.07872	0.2169	0.08469	0.05029	0.174	0.134	0.2138	0.2452	0.1762	0.1412	0.2168	0.2948	0.3006	0.3331	0.3565	0.3058	0.3173	0.2004	0.1925	0.3093	0.3154	0.3743	0.38	0.3633	0.378	0.2687	0.2174	0.1183	0.1287	0.1941	0.2635	0.4488	0.507	0.6287	0.5531	0.5031	0.4676	0.3888	0.3793	0.3273	0.2706	0.2403	0.3075	0.3825
176	-0.1738	-0.2059	-0.1822	-0.03152	-0.01611	0.1505	0.3103	0.1519	0.1132	0.2356	0.1819	0.2662	0.2746	0.2049	0.1413	0.2	0.2713	0.2604	0.279	0.2939	0.2345	0.2251	0.1089	0.1007	0.2145	0.2296	0.2959	0.332	0.328	0.3754	0.2559	0.1962	0.08588	0.1058	0.1863	0.2523	0.4525	0.4183	0.5026	0.4197	0.3626	0.3438	0.2686	0.2563	0.1998	0.1553	0.1257	0.1858	0.244
177	-0.179	-0.2015	-0.1682	-0.02025	0.01641	0.1907	0.342	0.204	0.1758	0.304	0.2516	0.3495	0.3378	0.2772	0.2287	0.3147	0.3842	0.3757	0.387	0.3983	0.3328	0.3056	0.21	0.201	0.3083	0.3243	0.3903	0.4417	0.454	0.5012	0.3842	0.3093	0.1979	0.2304	0.3074	0.3831	0.5835	0.5299	0.5725	0.487	0.4121	0.4167	0.3491	0.3179	0.2811	0.2048	0.1677	0.2244	0.2664
178	-0.1753	-0.2088	-0.228	-0.07822	-0.03889	0.1212	0.2371	0.08625	0.07732	0.1914	0.1903	0.2334	0.2098	0.1735	0.122	0.1594	0.2351	0.2526	0.2935	0.3487	0.2982	0.3417	0.2169	0.1937	0.3082	0.2714	0.3286	0.3462	0.3499	0.3665	0.2541	0.1842	0.09935	0.1671	0.2585	0.3127	0.5214	0.493	0.5595	0.4728	0.447	0.4353	0.4013	0.3803	0.3094	0.2157	0.2006	0.2817	0.3094
179	-0.1892	-0.2458	-0.2567	-0.1471	-0.1377	0.03084	0.1352	0.05001	0.04145	0.1654	0.1496	0.2148	0.2311	0.1741	0.1719	0.2763	0.3596	0.3739	0.3825	0.422	0.3642	0.4034	0.3044	0.2925	0.3966	0.3679	0.4132	0.4184	0.4372	0.4421	0.344	0.2867	0.1996	0.2412	0.2994	0.3561	0.5416	0.6117	0.7163	0.6402	0.6071	0.564	0.5165	0.4829	0.4456	0.339	0.3253	0.408	0.4647
180	-0.1782	-0.2524	-0.2409	-0.1367	-0.1623	-0.001958	0.1113	0.04929	0.01624	0.1287	0.1095	0.187	0.2162	0.1453	0.1389	0.2229	0.2817	0.292	0.3076	0.3315	0.2793	0.3161	0.2051	0.1968	0.3046	0.2824	0.3288	0.3284	0.3339	0.3447	0.2586	0.215	0.1397	0.1549	0.1941	0.2414	0.4098	0.498	0.6305	0.564	0.5141	0.4747	0.42	0.3946	0.3535	0.2609	0.2495	0.3369	0.4074
181	-0.1632	-0.2486	-0.2205	-0.1603	-0.1807	-0.04637	0.05795	0.02012	-0.01638	0.07479	0.05477	0.1322	0.1732	0.1001	0.09929	0.1706	0.2312	0.2413	0.2647	0.2728	0.2288	0.2586	0.1642	0.1632	0.2692	0.2489	0.2937	0.2823	0.2731	0.2768	0.1838	0.1473	0.06886	0.0543	0.08629	0.1472	0.3181	0.4497	0.6078	0.5631	0.4984	0.4481	0.4076	0.3858	0.3464	0.2437	0.2479	0.3518	0.4237
182	-0.1715	-0.2495	-0.2033	-0.1205	-0.1369	-0.01515	0.09114	0.03575	-0.01604	0.05315	0.03201	0.1035	0.1496	0.07204	0.05619	0.09057	0.1396	0.1314	0.1546	0.1437	0.103	0.1164	0.01652	0.0184	0.1273	0.1227	0.1787	0.1838	0.1645	0.1835	0.08116	0.05711	-0.02526	-0.06378	-0.02263	0.04471	0.2178	0.3275	0.4873	0.4555	0.3499	0.302	0.2707	0.2561	0.1986	0.1134	0.1253	0.2378	0.3007
183	-0.1657	-0.2338	-0.2176	-0.1656	-0.1725	-0.05952	0.004998	-0.05093	-0.08544	-0.02728	-0.03838	0.01437	0.06825	-0.004945	0.01797	0.06092	0.1001	0.09583	0.1254	0.1174	0.06781	0.1098	0.01764	0.04781	0.1478	0.1226	0.1729	0.1495	0.1293	0.1464	0.04412	0.02971	-0.05213	-0.09421	-0.06381	0.003152	0.171	0.311	0.4882	0.4547	0.4025	0.3337	0.2967	0.3061	0.266	0.2054	0.2533	0.3538	0.4161
184	-0.1708	-0.209	-0.1886	-0.1139	-0.2194	-0.0719	-0.01465	-0.01856	-0.07702	-0.02032	-0.01696	0.03342	0.0961	0.02467	0.04361	0.08045	0.1119	0.1184	0.1678	0.1642	0.1445	0.1898	0.11	0.1201	0.2093	0.1839	0.2226	0.1861	0.1585	0.1516	0.05175	0.06015	0.005577	-0.05522	-0.03814	0.02298	0.1851	0.357	0.5351	0.5096	0.4425	0.3831	0.3373	0.3231	0.2915	0.2084	0.2207	0.3232	0.4033
185	-0.1584	-0.2514	-0.2387	-0.2145	-0.2444	-0.129	-0.06934	-0.08612	-0.1235	-0.04734	-0.03496	-0.001329	0.06395	0.01265	0.0347	0.09355	0.1538	0.1816	0.2472	0.2609	0.2552	0.3074	0.2396	0.2581	0.3435	0.3046	0.3265	0.2571	0.2212	0.187	0.09237	0.07659	0.008785	-0.02077	0.0001684	0.07049	0.226	0.4216	0.6075	0.5767	0.5589	0.4993	0.4536	0.4552	0.4427	0.3797	0.3739	0.4516	0.5496
186	-0.1624	-0.2591	-0.2537	-0.234	-0.2271	-0.1044	-0.06086	-0.08102	-0.1315	-0.06391	-0.04234	-0.0265	0.01953	-0.03615	-0.039	0.02736	0.1271	0.1669	0.2353	0.2702	0.2782	0.3632	0.3426	0.3519	0.414	0.3221	0.3341	0.2547	0.2175	0.1549	0.06038	0.02358	-0.04749	-0.03735	-0.005898	0.07307	0.2367	0.4379	0.6239	0.5939	0.6225	0.5365	0.5242	0.5498	0.5606	0.4978	0.5033	0.5679	0.647
187	-0.1251	-0.2194	-0.2278	-0.2446	-0.2273	-0.1212	-0.08331	-0.1153	-0.1193	-0.06133	-0.03711	-0.04175	0.03141	0.007824	0.04395	0.127	0.2228	0.2767	0.3347	0.3699	0.3401	0.4121	0.3355	0.3433	0.4489	0.3982	0.425	0.3532	0.3275	0.2618	0.1493	0.118	0.03208	0.02896	0.06953	0.1695	0.3324	0.5522	0.7258	0.7116	0.7151	0.6536	0.6187	0.5996	0.5675	0.4182	0.4613	0.5808	0.6481
188	-0.07086	-0.1543	-0.1883	-0.2441	-0.1948	-0.1202	-0.1083	-0.1622	-0.1198	-0.09359	-0.0296	-0.0869	-0.02319	-0.01772	0.01328	0.05609	0.1214	0.2015	0.3101	0.3496	0.3233	0.4296	0.3143	0.3436	0.4633	0.3916	0.4039	0.2987	0.2486	0.1771	0.05633	0.03204	-0.05788	-0.06309	-0.02959	0.0794	0.2405	0.446	0.6157	0.6046	0.6858	0.6572	0.644	0.6509	0.59	0.4447	0.5253	0.6575	0.7151
189	-0.03521	-0.118	-0.1471	-0.1818	-0.1737	-0.07181	-0.04695	-0.1128	-0.0911	-0.04074	0.03517	-0.009333	0.06465	0.0701	0.09392	0.1588	0.1336	0.2161	0.369	0.406	0.4038	0.4918	0.3631	0.4256	0.5434	0.5019	0.4877	0.3453	0.2567	0.1755	0.1153	0.1069	0.0241	0.002147	0.006633	0.1047	0.1799	0.363	0.5163	0.4918	0.6292	0.638	0.5915	0.6524	0.6059	0.6318	0.6464	0.6651	0.7732
190	-0.04759	-0.1492	-0.1567	-0.2349	-0.2114	-0.1405	-0.09635	-0.1455	-0.1334	-0.07979	-0.005704	-0.04501	0.02398	0.0312	0.06338	0.1094	0.09287	0.1664	0.3047	0.3375	0.3412	0.4153	0.2822	0.3363	0.4513	0.4224	0.411	0.2745	0.1974	0.1275	0.06914	0.06613	-0.004239	-0.02762	-0.02852	0.05498	0.137	0.3259	0.4871	0.4651	0.5655	0.5692	0.5318	0.5742	0.52	0.5362	0.5419	0.5758	0.6878
191	-0.03655	-0.1476	-0.1332	-0.2001	-0.1943	-0.1322	-0.07309	-0.1111	-0.1141	-0.05392	8.142e-05	-0.0222	0.04536	0.04438	0.05834	0.0848	0.07126	0.1281	0.2669	0.2908	0.3014	0.3489	0.2157	0.2699	0.382	0.3819	0.3809	0.2495	0.1623	0.1022	0.04331	0.04459	-0.02194	-0.05235	-0.05049	0.0242	0.1085	0.2928	0.4546	0.4232	0.4908	0.4961	0.4456	0.4857	0.4312	0.4698	0.4475	0.4717	0.597
192	-0.09714	-0.1971	-0.1722	-0.2034	-0.2009	-0.1268	-0.05592	-0.0868	-0.09823	-0.03527	0.008159	0.009543	0.07381	0.0533	0.06516	0.09121	0.09282	0.1302	0.2527	0.264	0.2673	0.3028	0.1874	0.2339	0.343	0.3465	0.3635	0.2512	0.1714	0.1245	0.05247	0.05227	-0.0137	-0.05853	-0.05221	0.02235	0.1347	0.3282	0.4997	0.464	0.4814	0.4694	0.4118	0.4405	0.401	0.4179	0.3885	0.428	0.5484
193	-0.07678	-0.1756	-0.133	-0.1257	-0.1528	-0.09813	-0.02328	-0.01877	-0.07751	-0.02681	0.003204	0.00255	0.07551	0.0523	0.0408	0.06854	0.08943	0.1027	0.2078	0.2133	0.244	0.2516	0.1878	0.2205	0.2975	0.3175	0.3328	0.2302	0.1547	0.1034	0.03859	0.03171	-0.0304	-0.07698	-0.06355	0.01374	0.1176	0.3157	0.4833	0.458	0.4285	0.3924	0.3278	0.3512	0.344	0.387	0.3095	0.3222	0.4586
194	-0.05434	-0.08986	-0.04966	0.04589	-0.1203	0.01238	0.08666	0.1239	0.02998	0.05459	0.06649	0.07063	0.1446	0.09872	0.05432	0.0688	0.09306	0.0492	0.09142	0.07622	0.09449	0.08686	0.06455	0.09629	0.1513	0.1788	0.2106	0.1473	0.09312	0.07405	0.002869	0.02709	-0.02816	-0.1317	-0.125	-0.04426	0.08216	0.257	0.4153	0.3931	0.3164	0.2483	0.1752	0.1939	0.2035	0.2456	0.1788	0.1936	0.311
195	-0.09706	-0.2095	-0.1311	-0.01039	-0.04794	-0.03266	0.07716	0.02687	-0.02806	0.01549	0.005907	0.0328	0.09363	0.03562	-0.002756	0.05344	0.1119	0.07024	0.07475	0.06661	0.06483	0.02156	-0.006831	0.01868	0.07905	0.1237	0.1687	0.124	0.09403	0.08585	0.02319	0.02961	-0.05153	-0.1102	-0.07707	0.01181	0.1144	0.268	0.3984	0.3745	0.2624	0.1953	0.1041	0.1061	0.1272	0.1676	0.09908	0.1245	0.2259
196	-0.08764	-0.1967	-0.09965	-0.04604	0.06578	-0.07115	0.06071	-0.06098	-0.08807	-0.06996	-0.02723	-0.06263	-0.002691	-0.03461	-0.06702	-0.008498	0.02925	0.001064	0.01413	0.01191	0.01421	-0.02128	-0.0665	-0.05958	0.008754	0.05626	0.0926	0.04618	0.01367	-0.004008	-0.04731	-0.043	-0.06887	-0.09236	-0.07635	-0.01992	0.01362	0.1486	0.2441	0.2432	0.1288	0.09674	0.034	0.02897	0.02097	0.07133	0.002739	0.0155	0.1074
197	-0.01512	-0.08933	0.02275	0.03988	0.1685	-0.01519	0.08738	-0.03371	-0.07958	-0.08285	-0.01441	-0.07938	-0.01489	-0.04385	-0.1003	-0.04712	-0.006564	-0.03643	-0.03941	-0.04448	-0.03552	-0.05978	-0.09495	-0.1108	-0.05072	-0.01647	0.01388	-0.01675	-0.02816	-0.03517	-0.06506	-0.05943	-0.03143	-0.04364	-0.03246	-0.0009547	0.001602	0.0485	0.12	0.1496	0.02152	0.01614	-0.01936	-0.0266	-0.05578	-0.0254	-0.09279	-0.07576	-0.002316
198	0.02409	-0.06098	0.04467	0.02447	0.1938	-0.01496	0.03571	-0.07859	-0.08338	-0.1355	-0.0589	-0.162	-0.1061	-0.1337	-0.1839	-0.1441	-0.06099	-0.08835	-0.1234	-0.1297	-0.1205	-0.109	-0.08984	-0.1289	-0.1123	-0.1213	-0.09216	-0.1018	-0.09064	-0.105	-0.1261	-0.1572	-0.1304	-0.1012	-0.07728	-0.04081	-0.02503	-0.01991	0.05496	0.1115	-0.02498	-0.05282	-0.04175	-0.04205	-0.065	-0.03208	-0.09252	-0.0795	-0.03862
199	0.09912	0.02199	0.1379	0.06861	0.215	0.0004599	0.039	-0.04256	-0.1086	-0.156	-0.1026	-0.1969	-0.1485	-0.1756	-0.2136	-0.1707	-0.04902	-0.0767	-0.135	-0.1453	-0.1423	-0.1106	-0.05638	-0.09754	-0.1119	-0.1442	-0.1168	-0.1103	-0.07609	-0.07825	-0.11	-0.1643	-0.13	-0.06554	-0.04034	-0.009586	0.01332	-0.001347	0.06042	0.113	-0.001366	-0.05594	-0.03028	-0.01846	-0.02718	-0.01929	-0.03535	-0.008148	0.007022
200	0.05345	0.005867	0.1194	0.0944	0.2667	0.01144	0.01009	-0.03875	-0.136	-0.1803	-0.157	-0.1995	-0.1771	-0.2196	-0.2094	-0.1732	-0.09996	-0.1332	-0.1813	-0.2122	-0.1914	-0.1598	-0.07157	-0.06255	-0.1339	-0.1802	-0.1681	-0.1628	-0.146	-0.1284	-0.1071	-0.1918	-0.1558	-0.06541	-0.06488	-0.04666	-0.09886	-0.1372	-0.08471	-0.06003	-0.09249	-0.154	-0.1145	-0.07057	-0.04162	0.06435	0.03721	-0.007637	0.002577
201	0.06414	0.02347	0.1654	0.0252	0.1772	-0.08494	-0.09429	-0.1199	-0.2308	-0.2646	-0.2317	-0.2618	-0.255	-0.2805	-0.2445	-0.1952	-0.1455	-0.1512	-0.1783	-0.2111	-0.1857	-0.1566	-0.07861	-0.06913	-0.1453	-0.1837	-0.185	-0.188	-0.1723	-0.1549	-0.1226	-0.1988	-0.1422	-0.04169	-0.05437	-0.05193	-0.1328	-0.189	-0.1754	-0.127	-0.1499	-0.1846	-0.1397	-0.1027	-0.08015	-0.004346	0.0004351	-0.03963	-0.04911
202	0.1083	0.08143	0.2373	0.08678	0.1926	-0.09638	-0.1582	-0.1531	-0.2828	-0.3091	-0.2676	-0.2701	-0.2748	-0.3002	-0.2295	-0.2027	-0.207	-0.2073	-0.2167	-0.2581	-0.2198	-0.1953	-0.1226	-0.09663	-0.1829	-0.2157	-0.223	-0.239	-0.243	-0.2109	-0.1416	-0.1885	-0.1066	-0.02953	-0.06745	-0.09152	-0.2238	-0.2805	-0.2777	-0.2377	-0.2349	-0.2487	-0.2074	-0.1643	-0.1434	-0.03641	-0.04045	-0.1001	-0.116
203	0.2091	0.1819	0.3423	0.2193	0.2907	0.02995	-0.0476	-0.04936	-0.1839	-0.2207	-0.1983	-0.2086	-0.1987	-0.24	-0.2134	-0.1781	-0.1732	-0.2156	-0.2377	-0.2831	-0.2557	-0.2219	-0.1588	-0.1287	-0.2014	-0.2398	-0.236	-0.237	-0.2361	-0.1793	-0.1418	-0.1725	-0.1195	-0.06157	-0.08024	-0.09337	-0.192	-0.2662	-0.241	-0.2062	-0.2165	-0.2409	-0.2035	-0.1467	-0.1407	-0.02726	-0.02108	-0.07265	-0.08764
204	0.2049	0.1757	0.3366	0.1845	0.2828	0.01332	-0.04976	-0.05786	-0.1861	-0.219	-0.1798	-0.2	-0.189	-0.2255	-0.1968	-0.1542	-0.162	-0.1883	-0.1968	-0.2289	-0.2088	-0.171	-0.1279	-0.1063	-0.1677	-0.2024	-0.2011	-0.2083	-0.1962	-0.1597	-0.1179	-0.1446	-0.09181	-0.01607	-0.04057	-0.04413	-0.1406	-0.2142	-0.202	-0.1567	-0.1811	-0.1909	-0.149	-0.105	-0.114	-0.02103	-0.006874	-0.04344	-0.06282
205	0.1836	0.1562	0.3046	0.1243	0.228	-0.06995	-0.175	-0.1653	-0.2791	-0.2925	-0.2463	-0.24	-0.2493	-0.2858	-0.2019	-0.1848	-0.2256	-0.2281	-0.2308	-0.2693	-0.2462	-0.2135	-0.1812	-0.1506	-0.2256	-0.2524	-0.2558	-0.267	-0.2694	-0.2148	-0.1402	-0.1517	-0.05663	-0.01005	-0.0736	-0.114	-0.2541	-0.3018	-0.3264	-0.297	-0.2793	-0.271	-0.2273	-0.1992	-0.1971	-0.1202	-0.1036	-0.1381	-0.1695
206	0.3647	0.3239	0.5013	0.2787	0.2828	0.01527	-0.1266	-0.1168	-0.2486	-0.2884	-0.2617	-0.271	-0.2662	-0.3005	-0.2377	-0.2025	-0.2282	-0.2355	-0.2315	-0.2689	-0.2385	-0.1971	-0.1545	-0.1254	-0.1942	-0.2301	-0.2351	-0.2528	-0.2581	-0.207	-0.1482	-0.1877	-0.1101	-0.06143	-0.09395	-0.1093	-0.2366	-0.2933	-0.2864	-0.2429	-0.2299	-0.2225	-0.1825	-0.1374	-0.1472	-0.05632	-0.05099	-0.08665	-0.106
207	0.417	0.3849	0.5629	0.3611	0.3899	0.1424	0.01389	0.0137	-0.1149	-0.1631	-0.1348	-0.1598	-0.1451	-0.1836	-0.1455	-0.1121	-0.1321	-0.1696	-0.1895	-0.2386	-0.2274	-0.1912	-0.1581	-0.1279	-0.1844	-0.2125	-0.204	-0.1928	-0.1814	-0.1176	-0.07147	-0.1177	-0.06704	-0.0367	-0.07004	-0.06722	-0.1676	-0.2467	-0.2413	-0.2028	-0.2134	-0.2049	-0.1667	-0.1247	-0.1435	-0.05128	-0.04468	-0.07625	-0.09823
208	0.4223	0.3782	0.5659	0.2961	0.3259	0.09225	-0.06074	-0.04226	-0.1528	-0.1915	-0.1449	-0.1874	-0.1733	-0.1997	-0.1394	-0.1139	-0.1391	-0.1463	-0.1561	-0.1897	-0.1767	-0.1336	-0.116	-0.09817	-0.1521	-0.1831	-0.188	-0.1879	-0.172	-0.1344	-0.06676	-0.1272	-0.06673	-0.02567	-0.07126	-0.06472	-0.1849	-0.2215	-0.2578	-0.2108	-0.2256	-0.1763	-0.1288	-0.1087	-0.133	-0.05185	-0.0493	-0.08001	-0.1076
209	0.4097	0.3443	0.5207	0.2102	0.237	-0.007452	-0.1814	-0.1478	-0.2553	-0.2965	-0.2586	-0.2949	-0.2881	-0.3133	-0.2518	-0.2327	-0.2662	-0.2431	-0.2064	-0.2253	-0.1891	-0.1299	-0.1025	-0.08373	-0.1465	-0.1898	-0.202	-0.2511	-0.2714	-0.2492	-0.1706	-0.2304	-0.1465	-0.08973	-0.1375	-0.1498	-0.2831	-0.284	-0.2805	-0.2233	-0.2055	-0.1679	-0.1101	-0.07636	-0.102	-0.03343	-0.0137	-0.03429	-0.07183
210	0.551	0.4884	0.6728	0.3153	0.3053	0.09925	-0.08194	-0.04422	-0.1514	-0.2078	-0.1673	-0.2054	-0.197	-0.2123	-0.1352	-0.1465	-0.1887	-0.194	-0.197	-0.2279	-0.2076	-0.1435	-0.1224	-0.09907	-0.153	-0.1971	-0.2087	-0.2362	-0.2372	-0.1992	-0.1169	-0.1792	-0.1186	-0.08963	-0.1405	-0.1315	-0.2413	-0.2558	-0.2256	-0.1576	-0.1691	-0.1497	-0.09432	-0.05784	-0.08802	-0.008668	0.009796	-0.007529	-0.04229
211	0.5259	0.4603	0.5959	0.247	0.3552	0.1378	-0.0426	-0.02385	-0.1084	-0.1506	-0.1357	-0.177	-0.1607	-0.181	-0.1172	-0.1611	-0.1493	-0.1559	-0.1588	-0.177	-0.1603	-0.1037	-0.1	-0.07993	-0.1324	-0.1739	-0.1752	-0.1721	-0.1762	-0.1516	-0.09961	-0.1907	-0.1533	-0.09785	-0.1299	-0.1156	-0.189	-0.1893	-0.1948	-0.1535	-0.1836	-0.1466	-0.09381	-0.07376	-0.1129	-0.02382	-0.0137	-0.04144	-0.08388
212	0.3618	0.2862	0.4233	0.0838	0.2357	0.01108	-0.1691	-0.1294	-0.1965	-0.2338	-0.2149	-0.2754	-0.2672	-0.2754	-0.2216	-0.2473	-0.2433	-0.2115	-0.1417	-0.1408	-0.1028	-0.04164	-0.01452	-0.001726	-0.06261	-0.1071	-0.1073	-0.1614	-0.1964	-0.2008	-0.157	-0.2545	-0.2246	-0.1325	-0.1556	-0.1359	-0.1965	-0.1651	-0.1582	-0.1107	-0.1088	-0.07826	-0.01197	0.004601	-0.02659	0.03632	0.05688	0.0361	-0.009748
213	0.5648	0.4289	0.576	0.2098	0.2336	0.07194	-0.1293	-0.07449	-0.1476	-0.2053	-0.1806	-0.2459	-0.2379	-0.2211	-0.1438	-0.1934	-0.2157	-0.1981	-0.1655	-0.1679	-0.1299	-0.04309	-0.03415	-0.02697	-0.07484	-0.1276	-0.1438	-0.2074	-0.2209	-0.2143	-0.1294	-0.2253	-0.1844	-0.1043	-0.1457	-0.1282	-0.2223	-0.1943	-0.1539	-0.07818	-0.073	-0.06138	0.002752	0.04913	0.008625	0.07039	0.09272	0.08593	0.04966
214	0.6549	0.5594	0.661	0.2523	0.3654	0.1746	-0.00944	0.009467	-0.0311	-0.06871	-0.07222	-0.1337	-0.1139	-0.1018	-0.04911	-0.1434	-0.08486	-0.09739	-0.114	-0.1211	-0.105	-0.04623	-0.05129	-0.02647	-0.06252	-0.1079	-0.1104	-0.1159	-0.1203	-0.09916	-0.08778	-0.1745	-0.162	-0.1177	-0.1221	-0.09992	-0.1065	-0.1001	-0.07989	-0.03898	-0.06878	-0.04923	-0.003438	0.01373	-0.03259	0.03054	0.0456	0.03006	-0.004301
215	0.4281	0.3182	0.428	0.05785	0.2358	0.02892	-0.1152	-0.1184	-0.09224	-0.1142	-0.1106	-0.1494	-0.1554	-0.1674	-0.0957	-0.1245	-0.07432	-0.03947	0.0007169	0.01193	0.01436	0.04863	0.0299	0.05428	0.03359	0.0003234	0.01562	0.002385	-0.0104	-0.01773	-0.01315	-0.1121	-0.1331	-0.05258	-0.03898	0.002426	0.01514	0.0204	0.01182	0.02819	0.01034	0.05078	0.09262	0.09062	0.05018	0.08409	0.09816	0.09653	0.06385
216	0.3924	0.319	0.4156	0.09054	0.281	0.0727	-0.07909	-0.07012	-0.06952	-0.09484	-0.102	-0.1315	-0.1229	-0.1468	-0.08816	-0.1143	-0.07251	-0.04927	-0.0161	-0.01677	-0.01507	0.01422	0.01244	0.03142	-0.004464	-0.03197	-0.01469	-0.007477	-0.02301	-0.03067	-0.02137	-0.1181	-0.1397	-0.07088	-0.07551	-0.03196	-0.04271	-0.01981	-0.04938	-0.03971	-0.06442	-0.01744	0.01686	0.006913	-0.02089	0.01883	0.02583	0.0168	-0.03073
217	0.1408	0.06692	0.1752	-0.04849	0.1804	-0.02914	-0.1283	-0.1288	-0.09584	-0.1093	-0.1073	-0.1415	-0.1427	-0.1628	-0.1091	-0.09796	-0.07926	-0.03771	0.009607	-0.007896	-0.007898	0.01585	0.049	0.04514	-0.001899	-0.0244	-0.009835	-0.004358	-0.01264	-0.01247	-0.02258	-0.09997	-0.1242	-0.05473	-0.08157	-0.05645	-0.04123	-0.02266	-0.05647	-0.05395	-0.06466	-0.04279	0.005225	-0.02048	-0.01873	0.001942	0.006378	0.003383	-0.04146
218	0.0954	0.05819	0.11	-0.02651	0.01599	-0.06747	-0.1238	-0.07598	-0.002417	-0.02327	-0.02763	-0.05268	-0.01143	-0.02842	-0.04017	-0.03612	-0.01763	0.01614	0.0208	-0.0145	-0.008524	-0.02439	0.03522	0.02265	-0.01974	-0.02883	-0.03372	-0.001925	-0.001382	-0.02418	-0.04365	-0.03654	-0.04588	-0.0641	-0.09996	-0.1165	-0.1002	-0.07109	-0.1242	-0.1077	-0.1364	-0.131	-0.1079	-0.105	-0.09005	-0.06086	-0.06423	-0.08737	-0.1204
219	0.1576	0.1249	0.1275	-0.05649	-0.01978	-0.1108	-0.1923	-0.1434	-0.03941	-0.04244	-0.03112	-0.04667	-0.01359	-0.02373	0.004536	-0.03622	-0.02296	0.0005557	-0.01688	-0.0351	-0.04757	-0.05229	-0.05432	-0.03882	-0.05171	-0.06842	-0.07078	-0.04083	-0.03713	-0.0663	-0.05294	-0.04195	-0.02364	-0.06792	-0.1086	-0.1367	-0.1364	-0.1185	-0.1622	-0.1429	-0.1651	-0.1267	-0.1213	-0.1223	-0.121	-0.09434	-0.09567	-0.1159	-0.1364
220	0.074	0.03411	0.1355	-0.09783	-0.06445	-0.1852	-0.2482	-0.214	-0.1514	-0.1522	-0.114	-0.1412	-0.1378	-0.1359	-0.06327	-0.09867	-0.07817	-0.03806	-0.03034	-0.0607	-0.05648	-0.0604	-0.03683	-0.0332	-0.05975	-0.08017	-0.0688	-0.04759	-0.03781	-0.05282	-0.05721	-0.08543	-0.06999	-0.07159	-0.1017	-0.1059	-0.08393	-0.0871	-0.141	-0.1348	-0.1596	-0.1383	-0.1355	-0.1433	-0.13	-0.1026	-0.1172	-0.1285	-0.1624
221	0.01584	0.003122	0.05672	-0.06783	-0.1036	-0.1711	-0.1973	-0.1431	-0.111	-0.09756	-0.06853	-0.08148	-0.07015	-0.07484	-0.03747	-0.05431	-0.03151	0.01427	0.02642	0.003739	0.01747	0.01511	0.02963	0.03098	0.009597	-0.01268	-0.004408	0.01181	0.00695	-0.011	-0.0132	-0.02576	-0.005985	-0.02051	-0.04603	-0.06257	-0.05383	-0.04183	-0.09891	-0.1083	-0.1084	-0.0856	-0.09905	-0.1002	-0.08442	-0.08785	-0.09697	-0.1046	-0.1325
222	-0.05364	-0.04536	-0.006656	-0.0682	-0.09616	-0.162	-0.1626	-0.1177	-0.1038	-0.0742	-0.04754	-0.05605	-0.05057	-0.05733	-0.04225	-0.03375	-0.02333	0.02161	0.05315	0.03643	0.05207	0.04402	0.05532	0.05687	0.0433	0.03136	0.0434	0.04927	0.03073	0.02136	0.006082	0.01371	0.02436	0.003476	-0.01315	-0.03243	-0.01972	0.001347	-0.06051	-0.08512	-0.06546	-0.04591	-0.06394	-0.07223	-0.05811	-0.08892	-0.09175	-0.0888	-0.1111
223	-0.09149	-0.05897	-0.03404	-0.08918	-0.1127	-0.1827	-0.1712	-0.1379	-0.1225	-0.09277	-0.04681	-0.06514	-0.06328	-0.05847	-0.03988	-0.0344	-0.04187	0.00233	0.04527	0.03297	0.05138	0.05554	0.06173	0.05974	0.0537	0.04053	0.05127	0.0423	0.0129	0.00114	-0.01019	0.01214	0.03234	-0.005858	-0.02375	-0.04505	-0.03556	-0.01705	-0.07127	-0.09015	-0.06435	-0.03714	-0.04668	-0.05645	-0.05397	-0.08697	-0.0923	-0.09199	-0.1064
224	-0.1377	-0.05277	-0.0157	-0.1263	-0.1209	-0.2458	-0.2675	-0.2309	-0.1958	-0.1649	-0.07997	-0.104	-0.1135	-0.1	-0.02544	-0.02242	-0.09919	-0.08079	-0.03927	-0.05525	-0.04424	-0.04007	-0.02404	-0.01591	-0.03237	-0.03054	-0.02127	-0.03743	-0.0525	-0.02772	-0.02517	0.05394	0.0887	0.01446	-0.01041	-0.05607	-0.05885	-0.05747	-0.1207	-0.136	-0.1033	-0.09878	-0.1084	-0.1388	-0.1306	-0.1399	-0.1511	-0.1581	-0.1658
225	-0.161	-0.07517	-0.06843	-0.1419	-0.105	-0.2533	-0.2618	-0.249	-0.196	-0.1749	-0.07455	-0.1462	-0.1607	-0.08826	-0.03648	-0.04485	-0.1017	-0.09387	-0.06945	-0.04568	-0.02031	0.007121	0.03869	0.03016	0.02119	-0.003011	-0.03183	-0.07108	-0.0817	-0.07476	-0.0887	0.02999	0.07102	0.007534	0.007137	-0.05831	-0.04593	-0.03454	-0.08549	-0.06521	-0.01643	-0.04327	-0.01982	-0.06876	-0.04512	-0.1016	-0.1064	-0.1113	-0.08801
226	-0.1424	-0.06785	-0.08055	-0.1395	-0.07356	-0.2203	-0.2204	-0.2127	-0.1633	-0.1528	-0.05168	-0.1531	-0.1461	-0.05629	-0.03584	-0.03409	-0.07054	-0.06688	-0.0465	-0.03257	-0.0007328	0.01439	0.05758	0.03021	0.02732	0.02306	-0.00487	-0.04566	-0.06597	-0.06904	-0.08955	0.006692	0.04772	-0.006591	-0.003806	-0.06129	-0.06744	-0.04197	-0.08387	-0.03993	-0.01606	-0.03388	-0.01926	-0.07635	-0.05631	-0.1135	-0.134	-0.1395	-0.1065
227	-0.09177	-0.02456	-0.02547	-0.1261	-0.05241	-0.2208	-0.2251	-0.2139	-0.1543	-0.1594	-0.05607	-0.1597	-0.1453	-0.05157	-0.02806	-0.03224	-0.07157	-0.07122	-0.05985	-0.05655	-0.02709	-0.03105	0.01686	-0.008815	-0.0107	-0.003811	-0.03366	-0.0668	-0.07938	-0.0833	-0.08595	-0.01269	0.03582	-0.00718	-0.007733	-0.05869	-0.1006	-0.0919	-0.1383	-0.07694	-0.0724	-0.07901	-0.0846	-0.1333	-0.1076	-0.136	-0.1694	-0.1865	-0.1534
228	-0.0686	-0.006918	-0.0207	-0.1137	-0.05833	-0.2028	-0.1917	-0.1677	-0.1149	-0.1257	-0.0246	-0.1377	-0.1361	-0.03256	-0.03688	-0.06176	-0.07224	-0.05816	-0.0344	-0.02446	0.01531	0.01748	0.06403	0.0289	0.0343	0.0281	-0.01247	-0.04955	-0.07015	-0.09505	-0.1099	-0.05545	-0.007251	-0.03199	-0.02503	-0.06412	-0.09528	-0.1067	-0.1497	-0.08203	-0.06361	-0.05301	-0.04464	-0.0823	-0.06264	-0.1062	-0.1366	-0.1487	-0.1107
229	-0.1496	-0.07561	-0.08418	-0.1717	-0.1599	-0.2273	-0.1877	-0.1899	-0.1202	-0.1213	-0.02384	-0.1359	-0.1346	-0.03823	-0.06646	-0.06382	-0.06806	-0.04036	-0.01455	0.001	0.03084	0.03408	0.07639	0.03567	0.05001	0.03754	-0.006518	-0.04139	-0.04865	-0.08762	-0.1254	-0.07502	-0.03241	-0.04695	-0.04382	-0.07879	-0.07859	-0.08139	-0.1323	-0.0687	-0.04456	-0.0371	-0.01996	-0.06206	-0.03633	-0.1125	-0.1305	-0.1271	-0.08962
230	-0.1438	-0.07374	-0.04863	-0.154	-0.1351	-0.2392	-0.1976	-0.2066	-0.1456	-0.1602	-0.05804	-0.1771	-0.1736	-0.08201	-0.1155	-0.102	-0.1037	-0.0835	-0.07321	-0.05745	-0.02706	-0.02327	0.04053	-0.0004456	-0.002715	-0.02198	-0.06721	-0.1012	-0.09517	-0.1342	-0.1582	-0.1084	-0.05381	-0.06141	-0.06332	-0.1046	-0.1125	-0.114	-0.1643	-0.09077	-0.07992	-0.08642	-0.05664	-0.0957	-0.06088	-0.126	-0.1453	-0.1505	-0.1159
231	-0.0417	-0.02432	0.002923	-0.1358	-0.05356	-0.2157	-0.1709	-0.1695	-0.1292	-0.1577	-0.05927	-0.1917	-0.1866	-0.09422	-0.1302	-0.1462	-0.09989	-0.08974	-0.08529	-0.06902	-0.02836	-0.02663	0.03589	0.004198	-0.008256	-0.02381	-0.05973	-0.08243	-0.08527	-0.1362	-0.1545	-0.1416	-0.08887	-0.07962	-0.05484	-0.06716	-0.07062	-0.1215	-0.1637	-0.08667	-0.08864	-0.1042	-0.07968	-0.09012	-0.0618	-0.07373	-0.1174	-0.1465	-0.1032
232	-0.113	-0.0803	-0.07478	-0.1933	-0.1562	-0.2303	-0.158	-0.1764	-0.115	-0.1293	-0.04207	-0.1678	-0.1566	-0.07741	-0.1327	-0.1166	-0.05416	-0.03353	-0.032	-0.01693	0.01292	0.01965	0.07162	0.04168	0.03805	0.01341	-0.02952	-0.04423	-0.03228	-0.08743	-0.1412	-0.1395	-0.09333	-0.07652	-0.0566	-0.06384	-0.03154	-0.08676	-0.1357	-0.06933	-0.04816	-0.05581	-0.0336	-0.04391	-0.01296	-0.05712	-0.08236	-0.09017	-0.0489
233	-0.1732	-0.1382	-0.08807	-0.2563	-0.2308	-0.2892	-0.1917	-0.2018	-0.1315	-0.1543	-0.0536	-0.1849	-0.1846	-0.1103	-0.172	-0.1473	-0.09768	-0.08079	-0.09608	-0.08459	-0.05619	-0.05212	0.03504	-0.004338	-0.02783	-0.06554	-0.1136	-0.1242	-0.08753	-0.1343	-0.1806	-0.1657	-0.1145	-0.1004	-0.09144	-0.106	-0.06906	-0.1092	-0.1597	-0.08583	-0.08116	-0.1163	-0.0787	-0.09466	-0.0335	-0.0827	-0.1027	-0.117	-0.07987
234	-0.1071	-0.1185	-0.06603	-0.175	-0.01322	-0.2409	-0.1579	-0.1802	-0.1505	-0.1776	-0.08851	-0.2162	-0.219	-0.1635	-0.2016	-0.199	-0.109	-0.1197	-0.1723	-0.1787	-0.1553	-0.1388	-0.02755	-0.05333	-0.1155	-0.1562	-0.1644	-0.1662	-0.1366	-0.1614	-0.1612	-0.1954	-0.14	-0.09189	-0.07583	-0.07874	-0.07211	-0.1303	-0.1458	-0.08783	-0.1212	-0.1736	-0.1234	-0.1173	-0.06426	-0.04313	-0.07291	-0.1175	-0.08641
235	-0.09262	-0.1094	-0.0776	-0.1741	-0.001363	-0.1808	-0.09886	-0.1459	-0.09642	-0.1167	-0.04967	-0.1748	-0.1775	-0.1247	-0.1762	-0.1753	-0.0722	-0.07599	-0.1076	-0.1083	-0.09679	-0.07952	-0.01945	-0.0306	-0.06402	-0.0961	-0.1031	-0.09071	-0.07179	-0.1019	-0.1341	-0.1956	-0.1526	-0.08564	-0.05869	-0.05073	-0.02184	-0.1174	-0.1494	-0.1081	-0.1056	-0.1343	-0.09599	-0.07836	-0.05191	-0.02406	-0.0453	-0.08686	-0.05406
236	-0.1673	-0.1762	-0.1222	-0.2351	-0.1103	-0.2128	-0.1005	-0.129	-0.05271	-0.08584	-0.01268	-0.1449	-0.1585	-0.1017	-0.1433	-0.1302	-0.02569	-0.02351	-0.07485	-0.07395	-0.07369	-0.06181	0.01751	0.006201	-0.04284	-0.08396	-0.107	-0.06426	-0.008647	-0.04027	-0.08095	-0.1542	-0.1169	-0.04457	-0.01442	0.002878	0.05198	-0.0748	-0.1387	-0.1085	-0.0852	-0.1377	-0.09204	-0.07969	-0.02801	0.01108	-0.0157	-0.06747	-0.03629
237	-0.1673	-0.2245	-0.07089	-0.1767	-0.04312	-0.2063	-0.1043	-0.1213	-0.101	-0.1542	-0.09158	-0.1934	-0.2222	-0.2059	-0.1948	-0.1389	-0.02973	-0.0455	-0.1516	-0.1701	-0.1624	-0.1662	-0.02022	-0.03617	-0.1409	-0.1919	-0.1998	-0.1472	-0.05123	-0.0626	-0.03433	-0.1455	-0.09227	0.01984	0.02795	0.04574	0.04377	-0.05022	-0.08701	-0.04683	-0.1054	-0.1935	-0.1379	-0.135	-0.03531	0.03404	-0.01681	-0.09033	-0.05476
238	-0.07	-0.1368	-0.00788	-0.09808	0.08466	-0.1125	-0.0444	-0.103	-0.08994	-0.1443	-0.08851	-0.194	-0.21	-0.2027	-0.2102	-0.1699	-0.0615	-0.08157	-0.16	-0.1831	-0.1881	-0.1753	-0.0882	-0.0985	-0.1629	-0.1997	-0.1881	-0.1499	-0.08641	-0.08198	-0.08253	-0.1909	-0.1505	-0.04152	-0.02912	-0.002875	0.002124	-0.09248	-0.1014	-0.06535	-0.1191	-0.1807	-0.1279	-0.1068	-0.06979	-0.003971	-0.01713	-0.06107	-0.04441
239	-0.02925	-0.09455	0.01081	-0.09145	0.09199	-0.1406	-0.08614	-0.1382	-0.1672	-0.2066	-0.1451	-0.2365	-0.2309	-0.2265	-0.228	-0.1945	-0.0799	-0.09531	-0.1612	-0.1858	-0.1727	-0.1553	-0.06278	-0.08637	-0.1428	-0.1801	-0.1704	-0.1572	-0.1146	-0.1175	-0.1178	-0.2128	-0.1647	-0.06999	-0.06216	-0.03638	-0.04439	-0.09765	-0.07684	-0.0212	-0.09327	-0.1483	-0.1033	-0.08364	-0.05083	-0.01135	-0.02563	-0.04625	-0.03573
240	-0.04905	-0.1123	-0.02566	-0.1434	0.08609	-0.1903	-0.1422	-0.2072	-0.2327	-0.2655	-0.2044	-0.2831	-0.2505	-0.2434	-0.2204	-0.2005	-0.1268	-0.1493	-0.1833	-0.2043	-0.1692	-0.1601	-0.1078	-0.1046	-0.1452	-0.1617	-0.1573	-0.1691	-0.1723	-0.1814	-0.1581	-0.2309	-0.1712	-0.1045	-0.1102	-0.1127	-0.1722	-0.1896	-0.1454	-0.09601	-0.1506	-0.1787	-0.1557	-0.137	-0.1125	-0.01199	-0.06398	-0.1281	-0.09384
241	-0.04354	-0.08393	-0.04917	-0.1426	0.07425	-0.1957	-0.1487	-0.1931	-0.2002	-0.2222	-0.1667	-0.2502	-0.2246	-0.1856	-0.1741	-0.175	-0.09255	-0.1123	-0.1385	-0.1482	-0.1103	-0.09621	-0.04591	-0.03553	-0.07073	-0.09118	-0.09707	-0.1132	-0.1361	-0.1575	-0.1445	-0.2012	-0.1395	-0.08663	-0.08411	-0.1058	-0.1568	-0.177	-0.1586	-0.116	-0.1278	-0.1448	-0.1191	-0.1066	-0.07497	-0.01206	-0.05985	-0.123	-0.08028
242	-0.07338	-0.06629	-0.03431	-0.1273	0.05609	-0.2094	-0.1854	-0.1957	-0.2431	-0.2564	-0.2021	-0.2409	-0.2364	-0.2134	-0.171	-0.1673	-0.1431	-0.1578	-0.165	-0.1759	-0.1317	-0.1133	-0.05682	-0.03028	-0.08305	-0.1117	-0.1234	-0.152	-0.1822	-0.1886	-0.1382	-0.1786	-0.1055	-0.05141	-0.06763	-0.1136	-0.2088	-0.2215	-0.2162	-0.1883	-0.1726	-0.1815	-0.1491	-0.1354	-0.0929	-0.02818	-0.06964	-0.1377	-0.1067
243	-0.04217	-0.02782	-0.001523	-0.1138	0.09282	-0.2067	-0.2045	-0.1908	-0.2404	-0.2533	-0.2065	-0.2261	-0.2309	-0.203	-0.1214	-0.1568	-0.1197	-0.1383	-0.1464	-0.1643	-0.1272	-0.1138	-0.0437	-0.006287	-0.06495	-0.09602	-0.1001	-0.116	-0.1469	-0.1481	-0.1132	-0.1368	-0.06507	-0.02996	-0.03412	-0.08264	-0.1676	-0.1875	-0.1933	-0.1841	-0.1489	-0.1756	-0.1586	-0.1382	-0.07876	-0.02689	-0.06118	-0.117	-0.1045
244	0.001035	0.01093	0.03609	-0.1575	-0.009083	-0.2812	-0.3598	-0.3379	-0.3118	-0.298	-0.2344	-0.2485	-0.2552	-0.2137	-0.08326	-0.1289	-0.1181	-0.1334	-0.1542	-0.1722	-0.1592	-0.1708	-0.1381	-0.08181	-0.1163	-0.1228	-0.1214	-0.1264	-0.137	-0.1214	-0.08643	-0.06731	0.003995	0.006548	0.008374	-0.05076	-0.1347	-0.185	-0.2238	-0.2228	-0.179	-0.2029	-0.2302	-0.2237	-0.1756	-0.1085	-0.1385	-0.1885	-0.1844
245	0.08085	0.08255	0.153	0.008275	0.1149	-0.1762	-0.2953	-0.2379	-0.3066	-0.2923	-0.2418	-0.2409	-0.2474	-0.2253	-0.1025	-0.1678	-0.1505	-0.1706	-0.2008	-0.2291	-0.201	-0.1924	-0.1305	-0.07365	-0.146	-0.1707	-0.1725	-0.1731	-0.1818	-0.1599	-0.1029	-0.1002	-0.0128	0.01586	0.004459	-0.05488	-0.1731	-0.2304	-0.2626	-0.2635	-0.2026	-0.2483	-0.2652	-0.2346	-0.1737	-0.06904	-0.09734	-0.1728	-0.1729
246	0.07905	0.07709	0.1713	0.01933	0.1211	-0.1789	-0.264	-0.2243	-0.322	-0.3241	-0.285	-0.2661	-0.2748	-0.2772	-0.1535	-0.1936	-0.1849	-0.1968	-0.2182	-0.2509	-0.2253	-0.2144	-0.1609	-0.1046	-0.1813	-0.2037	-0.1984	-0.2034	-0.2161	-0.1935	-0.1162	-0.1453	-0.05187	0.00365	-0.02176	-0.074	-0.2153	-0.2634	-0.2856	-0.2824	-0.241	-0.2656	-0.2696	-0.2325	-0.1856	-0.08511	-0.1048	-0.1706	-0.1768
247	0.1478	0.1194	0.2072	-0.08269	-0.02474	-0.2933	-0.4296	-0.4015	-0.4228	-0.4026	-0.3265	-0.3175	-0.3337	-0.3166	-0.1361	-0.1919	-0.2156	-0.2028	-0.2125	-0.2317	-0.2127	-0.2095	-0.205	-0.1448	-0.1862	-0.1976	-0.2003	-0.2203	-0.2273	-0.2068	-0.1213	-0.123	-0.02508	-0.002104	-0.02428	-0.08153	-0.2134	-0.2823	-0.3162	-0.3025	-0.2589	-0.2502	-0.2782	-0.2492	-0.2288	-0.09299	-0.1248	-0.1935	-0.1918
248	0.2022	0.1378	0.2448	-0.01989	-0.01325	-0.2525	-0.4237	-0.3511	-0.3916	-0.3874	-0.3363	-0.338	-0.3628	-0.3343	-0.1552	-0.2117	-0.2165	-0.2047	-0.2355	-0.252	-0.2285	-0.2076	-0.1657	-0.1158	-0.1813	-0.2174	-0.2298	-0.2324	-0.2133	-0.1924	-0.1115	-0.1342	-0.03776	0.01982	0.01148	-0.05337	-0.1873	-0.2619	-0.3035	-0.2891	-0.2133	-0.2571	-0.2698	-0.2365	-0.1872	-0.06254	-0.07685	-0.1415	-0.1505
249	0.2066	0.1576	0.2811	0.1014	0.07042	-0.1912	-0.3484	-0.2883	-0.3712	-0.3863	-0.356	-0.3336	-0.3572	-0.3671	-0.2334	-0.2674	-0.2803	-0.2677	-0.291	-0.3109	-0.285	-0.2416	-0.2126	-0.1628	-0.2328	-0.2832	-0.2868	-0.308	-0.3023	-0.2733	-0.1721	-0.2095	-0.09739	-0.01721	-0.0457	-0.1165	-0.2762	-0.3175	-0.3196	-0.3008	-0.2384	-0.2534	-0.2363	-0.1975	-0.184	-0.1094	-0.09274	-0.1234	-0.1413
250	0.2182	0.1738	0.3121	0.07643	0.04594	-0.215	-0.3675	-0.3188	-0.3963	-0.4057	-0.3649	-0.3379	-0.3634	-0.3862	-0.2439	-0.232	-0.2864	-0.2628	-0.2641	-0.2893	-0.2666	-0.2291	-0.2025	-0.1539	-0.2249	-0.2655	-0.2697	-0.3008	-0.2952	-0.2555	-0.1491	-0.1649	-0.05419	0.009195	-0.03251	-0.1043	-0.2767	-0.309	-0.3233	-0.3013	-0.2407	-0.2437	-0.2253	-0.1874	-0.1742	-0.09607	-0.07593	-0.1084	-0.1273
251	0.195	0.1468	0.2819	0.03734	-0.04206	-0.2595	-0.4341	-0.3607	-0.4135	-0.4184	-0.3698	-0.3473	-0.378	-0.3888	-0.2184	-0.1932	-0.2475	-0.2255	-0.2514	-0.2673	-0.2431	-0.1995	-0.1565	-0.1093	-0.188	-0.2463	-0.2668	-0.2955	-0.2614	-0.222	-0.1093	-0.1097	-0.003277	0.05496	0.01884	-0.06601	-0.2406	-0.2603	-0.2819	-0.2596	-0.1707	-0.2044	-0.1901	-0.1621	-0.1153	-0.0498	-0.0293	-0.06298	-0.07379
252	0.2611	0.2016	0.3561	0.09244	0.01517	-0.2015	-0.3853	-0.3059	-0.3749	-0.3961	-0.3514	-0.3354	-0.3612	-0.3773	-0.2273	-0.2064	-0.2682	-0.2464	-0.2529	-0.2695	-0.2431	-0.1898	-0.1474	-0.1097	-0.1856	-0.244	-0.2613	-0.2975	-0.2722	-0.2365	-0.1294	-0.1244	-0.01389	0.03963	0.002134	-0.07978	-0.2514	-0.259	-0.2651	-0.2344	-0.16	-0.1931	-0.1679	-0.1329	-0.09864	-0.04338	-0.01838	-0.04085	-0.05552
253	0.3152	0.2528	0.419	0.1175	0.05381	-0.1823	-0.3662	-0.2932	-0.373	-0.4032	-0.3581	-0.355	-0.3745	-0.3892	-0.2469	-0.2263	-0.299	-0.2707	-0.2605	-0.2814	-0.2517	-0.196	-0.1576	-0.1279	-0.2029	-0.2532	-0.2712	-0.3154	-0.3004	-0.2635	-0.155	-0.1542	-0.03846	0.007277	-0.04257	-0.1155	-0.2899	-0.3008	-0.3078	-0.2622	-0.2029	-0.2135	-0.1785	-0.1394	-0.1292	-0.06869	-0.03836	-0.05912	-0.08189
254	0.2005	0.1706	0.3149	0.04061	-0.0502	-0.2489	-0.4068	-0.3294	-0.3639	-0.3739	-0.3066	-0.3107	-0.3317	-0.3396	-0.2094	-0.1749	-0.2623	-0.2348	-0.2345	-0.2537	-0.231	-0.1973	-0.1517	-0.1202	-0.1881	-0.2311	-0.2479	-0.2866	-0.2631	-0.2234	-0.1255	-0.08341	0.009603	0.02181	-0.0215	-0.09794	-0.2508	-0.2467	-0.2769	-0.239	-0.172	-0.1977	-0.1812	-0.1594	-0.1283	-0.0906	-0.05539	-0.07287	-0.09282
255	0.1813	0.1329	0.2797	0.005344	-0.09032	-0.2383	-0.3918	-0.3026	-0.3258	-0.3336	-0.2656	-0.2659	-0.2866	-0.2996	-0.1779	-0.1437	-0.2321	-0.2085	-0.2064	-0.2262	-0.209	-0.1755	-0.1274	-0.09612	-0.1594	-0.2025	-0.2122	-0.2478	-0.2254	-0.1931	-0.09765	-0.05589	0.01937	0.03194	-0.003752	-0.07352	-0.2154	-0.1941	-0.2182	-0.1881	-0.1202	-0.1655	-0.1569	-0.1332	-0.08636	-0.05446	-0.02505	-0.03886	-0.0547
256	0.2842	0.2204	0.3812	0.04893	-0.04271	-0.2055	-0.3784	-0.2762	-0.3029	-0.3293	-0.2714	-0.2797	-0.3035	-0.3082	-0.185	-0.1692	-0.2624	-0.2355	-0.2263	-0.2445	-0.2263	-0.179	-0.134	-0.1093	-0.1771	-0.2224	-0.238	-0.2825	-0.2592	-0.2257	-0.1181	-0.08885	-0.003753	0.01742	-0.03021	-0.09592	-0.2435	-0.2366	-0.2494	-0.2015	-0.1428	-0.1722	-0.147	-0.1134	-0.09076	-0.05382	-0.01479	-0.02335	-0.04851
257	0.2642	0.2101	0.3586	0.01313	-0.01245	-0.182	-0.3626	-0.2762	-0.2913	-0.3051	-0.245	-0.2767	-0.28	-0.2995	-0.2056	-0.1761	-0.2633	-0.2326	-0.2007	-0.2212	-0.2054	-0.16	-0.1228	-0.09975	-0.159	-0.1956	-0.2001	-0.2543	-0.252	-0.2217	-0.1318	-0.1067	-0.04878	-0.03181	-0.07921	-0.1287	-0.2556	-0.2307	-0.2409	-0.1922	-0.15	-0.1495	-0.1291	-0.1039	-0.1009	-0.05452	-0.01502	-0.02305	-0.05005
258	0.1028	0.06836	0.1942	-0.06436	-0.1155	-0.2201	-0.3501	-0.2696	-0.2358	-0.2394	-0.1659	-0.2162	-0.2181	-0.208	-0.1345	-0.1007	-0.1863	-0.1719	-0.1629	-0.1858	-0.1697	-0.161	-0.09535	-0.07723	-0.1349	-0.1532	-0.1557	-0.1796	-0.1611	-0.1333	-0.07898	-0.01994	0.01681	-0.002287	-0.02485	-0.07836	-0.1589	-0.1228	-0.169	-0.1352	-0.08854	-0.1566	-0.1605	-0.1543	-0.1028	-0.06691	-0.0476	-0.0749	-0.08867
259	0.06578	0.03629	0.1445	-0.06441	-0.07382	-0.1875	-0.2879	-0.2467	-0.2117	-0.2046	-0.1378	-0.1932	-0.1759	-0.1576	-0.1103	-0.09459	-0.1764	-0.1557	-0.1233	-0.1485	-0.1307	-0.135	-0.1033	-0.08645	-0.1214	-0.1181	-0.1151	-0.1283	-0.1281	-0.1092	-0.08928	-0.03526	0.003321	-0.03382	-0.05739	-0.09872	-0.15	-0.1322	-0.1992	-0.1723	-0.1466	-0.1817	-0.1956	-0.1899	-0.1692	-0.1198	-0.1059	-0.1356	-0.1615
260	0.01904	0.02293	0.1416	-0.08421	-0.08947	-0.2662	-0.3765	-0.3438	-0.3129	-0.3006	-0.1988	-0.2505	-0.2484	-0.2311	-0.1328	-0.1078	-0.2129	-0.2035	-0.1967	-0.2142	-0.1997	-0.2102	-0.1655	-0.1491	-0.1875	-0.1851	-0.1884	-0.207	-0.1913	-0.1585	-0.1073	-0.02045	0.03663	-0.01503	-0.04098	-0.1034	-0.184	-0.1739	-0.2399	-0.2071	-0.1937	-0.2319	-0.2414	-0.2598	-0.2217	-0.1606	-0.1621	-0.197	-0.21
261	0.1286	0.1424	0.2759	-0.01368	-0.05787	-0.289	-0.4266	-0.4028	-0.3745	-0.3694	-0.2537	-0.3023	-0.3187	-0.278	-0.1444	-0.1522	-0.2508	-0.226	-0.2222	-0.229	-0.2064	-0.2101	-0.1882	-0.1732	-0.2	-0.21	-0.2383	-0.2709	-0.25	-0.2166	-0.1477	-0.07158	0.01567	-0.01908	-0.05474	-0.123	-0.2323	-0.2669	-0.3303	-0.2818	-0.2561	-0.2441	-0.2487	-0.2636	-0.2466	-0.1716	-0.1835	-0.2227	-0.2243
262	0.01083	0.09338	0.1741	-0.01783	-0.09164	-0.2459	-0.3826	-0.348	-0.2987	-0.287	-0.1784	-0.2301	-0.2377	-0.1873	-0.06989	-0.07894	-0.1733	-0.1526	-0.1523	-0.144	-0.1278	-0.121	-0.1205	-0.1311	-0.1377	-0.1395	-0.1672	-0.1968	-0.1735	-0.1378	-0.08699	0.009138	0.08746	0.04753	0.02102	-0.05751	-0.1459	-0.1776	-0.2466	-0.2023	-0.1844	-0.1559	-0.1652	-0.2195	-0.2343	-0.2495	-0.2523	-0.2426	-0.2487
263	-0.02147	0.01969	0.117	-0.1032	-0.149	-0.262	-0.353	-0.3186	-0.2533	-0.2394	-0.1432	-0.1943	-0.1782	-0.1534	-0.04564	-0.02827	-0.1207	-0.09764	-0.08646	-0.1139	-0.1216	-0.1227	-0.121	-0.1038	-0.1098	-0.1026	-0.107	-0.1121	-0.0959	-0.06689	-0.05628	0.01058	0.05786	-0.01442	-0.05998	-0.1045	-0.1341	-0.1319	-0.2026	-0.1788	-0.1584	-0.1498	-0.1559	-0.1906	-0.1934	-0.1799	-0.1585	-0.1538	-0.1793
264	0.07375	0.06298	0.2324	-0.03777	-0.1101	-0.2083	-0.3006	-0.3053	-0.2734	-0.2698	-0.1881	-0.2443	-0.2221	-0.2003	-0.1302	-0.1136	-0.1451	-0.1057	-0.08882	-0.1081	-0.09608	-0.1185	-0.1042	-0.09989	-0.1115	-0.09996	-0.1105	-0.1184	-0.09972	-0.1137	-0.1143	-0.08075	-0.01682	-0.05205	-0.08354	-0.1103	-0.1394	-0.1366	-0.2146	-0.1749	-0.1826	-0.1731	-0.1871	-0.2036	-0.1899	-0.1579	-0.1735	-0.1863	-0.1945
265	0.009951	0.03271	0.1612	-0.04583	-0.08307	-0.2278	-0.3132	-0.3385	-0.3057	-0.3049	-0.2032	-0.2837	-0.2779	-0.2196	-0.1769	-0.182	-0.1843	-0.1309	-0.111	-0.102	-0.08577	-0.09374	-0.07493	-0.07371	-0.08282	-0.08823	-0.1201	-0.1511	-0.1364	-0.202	-0.1951	-0.1648	-0.08887	-0.06775	-0.08487	-0.107	-0.1604	-0.18	-0.2632	-0.2086	-0.1841	-0.163	-0.1563	-0.1689	-0.153	-0.1232	-0.144	-0.1707	-0.1684
266	-0.04457	0.03113	0.112	-0.04311	-0.2182	-0.2204	-0.2784	-0.2198	-0.1808	-0.1782	-0.0973	-0.1338	-0.1387	-0.1186	-0.0853	-0.07587	-0.1027	-0.04537	-0.03039	-0.02424	-0.006852	0.009382	0.02755	0.02303	0.01331	-0.02314	-0.05593	-0.08043	-0.07355	-0.1234	-0.08476	-0.05819	0.008148	-0.01772	-0.05595	-0.09133	-0.1259	-0.1451	-0.2123	-0.1811	-0.1411	-0.09769	-0.08395	-0.09281	-0.08252	-0.09787	-0.1096	-0.1199	-0.1262
267	0.03646	0.03065	0.1376	-0.0754	-0.1693	-0.2303	-0.2846	-0.2263	-0.1888	-0.1893	-0.1265	-0.1533	-0.1477	-0.1449	-0.09441	-0.0985	-0.1027	-0.052	-0.05036	-0.07346	-0.06023	-0.06287	-0.027	-0.02982	-0.05498	-0.08532	-0.09882	-0.09541	-0.07975	-0.1136	-0.08725	-0.08364	-0.02058	-0.04355	-0.0862	-0.118	-0.1342	-0.1534	-0.2057	-0.1698	-0.1853	-0.1618	-0.1571	-0.1564	-0.1285	-0.09983	-0.117	-0.1406	-0.1567
268	-0.06121	-0.06258	0.06032	-0.09653	-0.1232	-0.1832	-0.2121	-0.1895	-0.122	-0.144	-0.05764	-0.1297	-0.136	-0.09665	-0.1254	-0.1222	-0.1466	-0.1132	-0.1063	-0.1223	-0.1013	-0.09986	-0.01755	-0.02932	-0.071	-0.1145	-0.1533	-0.1631	-0.1369	-0.1698	-0.1677	-0.1262	-0.05985	-0.08589	-0.1203	-0.1646	-0.1687	-0.2024	-0.2566	-0.1914	-0.1788	-0.1944	-0.1531	-0.1635	-0.102	-0.08738	-0.09861	-0.1352	-0.1373
269	-0.2511	-0.2363	-0.1681	-0.1533	-0.2398	-0.1986	-0.1651	-0.1148	-0.05826	-0.102	0.002887	-0.05279	-0.07442	-0.02487	-0.0172	-0.006494	-0.08996	-0.05394	-0.03404	-0.04092	-0.03512	0.02375	0.06802	0.04902	0.01682	-0.04457	-0.08269	-0.1154	-0.09367	-0.114	-0.04255	-0.01794	0.03324	0.01666	-0.02986	-0.05011	-0.1261	-0.1418	-0.1632	-0.1174	-0.05023	-0.06051	-0.02171	-0.01838	0.02369	-0.008871	-0.006281	-0.02034	-0.008178
270	-0.1777	-0.1529	-0.04471	-0.1085	-0.2358	-0.213	-0.1854	-0.1239	-0.06676	-0.1237	-0.01925	-0.04361	-0.09158	-0.08984	0.01321	0.01647	-0.09094	-0.04948	-0.05868	-0.07841	-0.08154	-0.04865	-0.03701	-0.03807	-0.07245	-0.1265	-0.1391	-0.1399	-0.1001	-0.1043	0.02885	0.002111	0.0517	0.06416	0.01319	0.006311	-0.1145	-0.152	-0.1821	-0.1494	-0.144	-0.1185	-0.09943	-0.1059	-0.06701	-0.05193	-0.06617	-0.09254	-0.09591
271	-0.1196	-0.1366	-0.0244	-0.1119	-0.1588	-0.1615	-0.1801	-0.1421	-0.02885	-0.0677	0.05054	-0.002294	-0.02307	-0.006899	0.03353	0.02689	-0.06011	-0.02784	-0.02752	-0.04961	-0.04823	-0.01916	0.0113	0.006418	-0.03162	-0.08376	-0.1165	-0.09946	-0.0648	-0.08308	-0.02846	0.02163	0.08529	0.03915	-0.006695	-0.0461	-0.09911	-0.1075	-0.1623	-0.1178	-0.08695	-0.106	-0.07154	-0.09305	-0.03795	-0.03407	-0.04945	-0.08323	-0.07918
272	-0.2211	-0.2435	-0.1483	-0.1245	-0.1396	-0.1648	-0.1644	-0.1052	-0.0579	-0.1118	-0.02271	-0.04339	-0.05375	-0.06006	0.007926	0.02765	-0.05311	-0.03921	-0.05061	-0.08365	-0.08488	-0.04752	-0.01655	-0.01315	-0.06433	-0.1166	-0.1432	-0.1157	-0.07132	-0.07571	-0.00713	0.03148	0.09114	0.06667	0.01738	-0.01524	-0.1282	-0.1132	-0.1642	-0.1353	-0.1027	-0.1273	-0.09778	-0.1053	-0.04552	-0.05831	-0.05199	-0.07676	-0.06876
273	-0.3074	-0.3261	-0.2431	-0.1889	-0.2007	-0.1965	-0.1594	-0.09283	-0.06426	-0.1194	-0.02592	-0.02527	-0.05874	-0.08419	0.00828	0.0374	-0.04007	-0.01468	-0.0205	-0.04748	-0.04495	0.005838	0.03787	0.04535	-0.005579	-0.07836	-0.1021	-0.08799	-0.05521	-0.06432	0.03694	0.04013	0.09877	0.0918	0.04028	0.01816	-0.1101	-0.09373	-0.1212	-0.1045	-0.05965	-0.06938	-0.03278	-0.03092	0.03277	0.01211	0.01497	-0.007998	0.00901
274	-0.2459	-0.2821	-0.1838	-0.1777	-0.2061	-0.221	-0.1762	-0.1358	-0.0778	-0.1377	-0.0418	-0.04561	-0.08267	-0.1158	-0.008883	0.01828	-0.04467	-0.007648	-0.01643	-0.04677	-0.04651	-0.005113	0.01627	0.04288	-0.007839	-0.08119	-0.1003	-0.08979	-0.06596	-0.08107	0.02961	-0.004819	0.04893	0.05468	0.007183	-0.001293	-0.1206	-0.1124	-0.1338	-0.126	-0.08471	-0.07689	-0.05057	-0.04526	0.03462	0.07291	0.04912	-0.004208	0.02893
275	-0.1746	-0.1824	-0.06859	-0.1383	-0.1331	-0.158	-0.1819	-0.1371	-0.05593	-0.119	-0.02907	-0.06103	-0.079	-0.09067	0.02656	0.03607	-0.02327	-0.006166	-0.01135	-0.04337	-0.03635	-0.00899	0.0227	0.05514	-0.0174	-0.06211	-0.09288	-0.0729	-0.03504	-0.04237	0.01248	-0.008377	0.02643	0.02977	-0.02244	-0.01649	-0.07005	-0.05718	-0.09416	-0.07164	-0.02839	-0.04813	-0.01593	-0.05101	0.01788	0.0507	0.03245	-0.01943	-0.007096
276	-0.005684	-0.03084	0.1091	-0.1244	-0.09198	-0.101	-0.08011	-0.09599	-0.02108	-0.06167	-0.04022	-0.03937	-0.03782	-0.05356	0.02029	0.04991	0.0527	0.06527	0.06727	0.03847	0.03752	-0.002265	0.04542	0.08212	0.01879	0.03114	0.008573	0.04425	0.07196	0.04418	0.03197	-0.03826	-0.06006	-0.02323	-0.03761	0.005495	0.03818	0.003402	-0.04924	-0.02676	-0.0243	-0.03803	-0.04966	-0.08556	0.002127	0.0835	0.01769	-0.04781	-0.02517
277	-0.01728	-0.02256	0.1087	-0.1287	-0.09872	-0.1504	-0.1275	-0.1236	-0.03099	-0.07155	-0.04609	-0.05629	-0.06579	-0.08893	-0.03975	-0.01189	-0.02513	-0.005074	-4.176e-05	-0.02326	-0.01532	-0.04215	0.007245	0.03443	-0.03454	-0.03794	-0.05932	-0.04836	-0.02658	-0.03512	-0.02543	-0.08233	-0.1015	-0.06041	-0.08603	-0.05998	-0.03991	-0.05002	-0.07307	-0.0453	-0.05298	-0.04255	-0.02647	-0.07211	-0.01466	0.05071	0.0118	-0.04783	-0.02926
278	0.1011	0.105	0.2545	-0.009853	0.03093	-0.05718	-0.05604	-0.05904	0.01534	-0.07765	-0.02584	-0.08723	-0.09624	-0.1125	-0.07156	-0.03056	-0.0444	-0.04618	-0.05251	-0.07408	-0.06639	-0.07036	-0.0005082	0.0111	-0.05216	-0.07584	-0.08614	-0.08037	-0.05203	-0.04481	-0.02759	-0.08408	-0.1086	-0.06614	-0.07545	-0.04561	-0.02656	-0.07677	-0.08629	-0.03495	-0.07587	-0.0505	-0.02739	-0.05576	-0.01373	0.06033	0.03361	-0.02503	-0.01715
279	0.08578	0.07484	0.2157	0.03891	0.01884	0.0005058	-0.04894	-0.04753	-0.0146	-0.1012	-0.05718	-0.09678	-0.1089	-0.1214	-0.0175	-0.02049	-0.003815	0.005395	-0.005886	-0.02867	-0.02875	-0.002576	0.05823	0.09231	0.0269	-0.03214	-0.04894	-0.02681	0.01434	0.0007214	0.01077	-0.07124	-0.08845	-0.03297	-0.02892	0.01305	0.02896	-0.02534	-0.04814	-0.01911	0.001921	-0.002641	0.01854	0.01162	0.07651	0.1421	0.1251	0.08382	0.08395
280	0.1452	0.134	0.2824	0.1023	0.07662	0.03439	-0.04298	-0.03392	-0.04212	-0.132	-0.1063	-0.1337	-0.1361	-0.1509	-0.03113	-0.03341	-0.005346	-0.0102	-0.04491	-0.07673	-0.0786	-0.04571	0.02364	0.05579	-0.02266	-0.08556	-0.09999	-0.06082	-0.006978	-0.005899	0.01139	-0.0792	-0.08519	-0.02166	-0.01899	0.01083	0.002433	-0.05407	-0.07615	-0.04696	-0.03053	-0.05098	-0.02597	-0.0287	0.03731	0.1076	0.1009	0.06393	0.04834
281	0.3445	0.3238	0.4601	0.1765	0.2453	0.08153	-0.04735	-0.02553	-0.07178	-0.1486	-0.147	-0.1572	-0.1443	-0.1594	-0.04541	-0.07244	-0.04654	-0.05738	-0.09056	-0.1258	-0.1167	-0.08867	-0.04768	-0.0231	-0.09492	-0.1391	-0.1552	-0.1114	-0.07417	-0.04927	-0.0221	-0.1124	-0.09657	-0.03552	-0.04779	-0.04071	-0.07977	-0.1639	-0.1874	-0.1478	-0.1598	-0.1347	-0.1152	-0.1183	-0.09623	-0.008794	-0.01651	-0.05629	-0.08664
282	0.4463	0.4034	0.5196	0.1999	0.3359	0.1353	-0.03608	-0.0235	-0.0779	-0.1405	-0.1412	-0.1609	-0.1333	-0.1547	-0.06726	-0.112	-0.08232	-0.09215	-0.1007	-0.1274	-0.1124	-0.07075	-0.04315	-0.01773	-0.07792	-0.1246	-0.1301	-0.09598	-0.09243	-0.08047	-0.06151	-0.1536	-0.1417	-0.08872	-0.09751	-0.08314	-0.1214	-0.1334	-0.1341	-0.1	-0.1241	-0.1128	-0.08507	-0.07789	-0.08085	0.01932	0.02345	-0.01601	-0.06141
283	0.2194	0.1852	0.3791	0.09034	0.2188	0.0645	-0.0472	-0.05098	-0.1173	-0.1875	-0.1591	-0.1971	-0.1763	-0.2052	-0.1149	-0.129	-0.06172	-0.09006	-0.131	-0.1597	-0.1517	-0.1082	-0.03409	-0.006627	-0.08449	-0.1559	-0.1459	-0.1088	-0.07371	-0.06556	-0.05906	-0.1503	-0.1449	-0.07139	-0.06228	-0.04158	-0.04926	-0.03027	-0.01798	0.005223	-0.02656	-0.08805	-0.05484	-0.06334	-0.001093	0.04942	0.05083	0.02615	-0.002137
284	0.1561	0.1399	0.3004	0.05002	0.225	0.03479	-0.01908	-0.03334	-0.0797	-0.1634	-0.1558	-0.1778	-0.1709	-0.2084	-0.1356	-0.134	-0.09572	-0.1359	-0.1767	-0.2181	-0.2158	-0.2062	-0.1147	-0.08097	-0.1816	-0.2163	-0.204	-0.1534	-0.11	-0.1015	-0.0793	-0.1689	-0.1672	-0.09321	-0.08416	-0.06271	-0.09764	-0.1343	-0.1498	-0.1258	-0.152	-0.2081	-0.1699	-0.175	-0.1002	-0.0002724	-0.02931	-0.08847	-0.09838
285	0.137	0.153	0.2756	0.0913	0.1675	0.01338	-0.02859	-0.02102	-0.06916	-0.1471	-0.1706	-0.1423	-0.146	-0.191	-0.1003	-0.04268	-0.01225	-0.04308	-0.09872	-0.1438	-0.1311	-0.1491	-0.0209	0.01337	-0.1169	-0.1338	-0.1459	-0.1004	-0.04788	-0.02474	0.006269	-0.05473	-0.053	0.01053	0.004907	0.008603	-0.03784	-0.09561	-0.1193	-0.09299	-0.09892	-0.1567	-0.1245	-0.1221	-0.03042	0.08005	0.06231	-0.01278	-0.03152
286	0.1334	0.1542	0.2555	0.1103	0.1306	-0.03282	-0.04817	-0.05439	-0.1478	-0.17	-0.2463	-0.1425	-0.1528	-0.1935	-0.1012	-0.02352	-0.01734	-0.04734	-0.1095	-0.1563	-0.1402	-0.1949	-0.09823	-0.05828	-0.1789	-0.1562	-0.1929	-0.1392	-0.0796	-0.03384	0.000326	-0.04239	-0.04128	-7.237e-06	-0.02615	-0.02284	-0.08692	-0.1928	-0.2326	-0.2055	-0.2054	-0.2285	-0.2148	-0.2164	-0.1564	-0.02398	-0.03637	-0.1195	-0.1306
287	0.1601	0.1759	0.3172	0.2077	0.3111	0.09758	0.04825	0.0611	-0.03753	-0.09059	-0.07961	-0.07062	-0.07413	-0.1015	-0.04779	-0.02265	-0.04684	-0.07789	-0.09295	-0.146	-0.1287	-0.1328	-0.07291	-0.03765	-0.1305	-0.1349	-0.1473	-0.09735	-0.06364	-0.03032	0.001669	-0.04884	-0.03107	0.01589	-0.004668	0.0103	-0.06178	-0.1987	-0.2519	-0.228	-0.2257	-0.2303	-0.2023	-0.1846	-0.1593	-0.01149	-0.03855	-0.1195	-0.1376
288	0.2447	0.2299	0.3816	0.2434	0.3299	0.09469	0.02094	0.01315	-0.1081	-0.1562	-0.1171	-0.1436	-0.1316	-0.1747	-0.1552	-0.115	-0.1255	-0.1544	-0.1789	-0.2185	-0.2214	-0.182	-0.1494	-0.1287	-0.1803	-0.2108	-0.1954	-0.1811	-0.1575	-0.1325	-0.08073	-0.1269	-0.08663	-0.0216	-0.04725	-0.03343	-0.1338	-0.2103	-0.2032	-0.1585	-0.1925	-0.1907	-0.145	-0.1092	-0.1327	-0.04383	-0.01916	-0.04765	-0.08161
289	0.186	0.1646	0.3116	0.2076	0.2995	0.05743	0.005925	-0.009553	-0.1171	-0.1729	-0.1425	-0.1752	-0.1645	-0.2058	-0.2023	-0.1633	-0.1629	-0.1954	-0.2144	-0.2535	-0.2432	-0.2092	-0.1583	-0.1339	-0.1905	-0.224	-0.2135	-0.2112	-0.2011	-0.1716	-0.1339	-0.1793	-0.1433	-0.06792	-0.08162	-0.07192	-0.1609	-0.2398	-0.2141	-0.1705	-0.1979	-0.2143	-0.1732	-0.1216	-0.1306	-0.01948	0.001522	-0.04308	-0.06326
290	0.2502	0.2148	0.3506	0.3104	0.3415	0.133	0.07391	0.04279	-0.07334	-0.1187	-0.09023	-0.1212	-0.1098	-0.1662	-0.1908	-0.1506	-0.1555	-0.2247	-0.2672	-0.3042	-0.3025	-0.2657	-0.228	-0.2053	-0.2405	-0.2774	-0.2515	-0.2375	-0.221	-0.1436	-0.117	-0.1342	-0.09716	-0.05708	-0.06062	-0.0742	-0.1376	-0.2219	-0.1835	-0.1631	-0.1972	-0.236	-0.2062	-0.1482	-0.1625	-0.05613	-0.03616	-0.06288	-0.07245
291	0.3244	0.306	0.4661	0.3913	0.3831	0.1765	0.06453	0.05357	-0.08911	-0.1359	-0.1197	-0.1335	-0.1278	-0.1836	-0.1937	-0.1664	-0.1581	-0.2167	-0.2488	-0.2902	-0.2675	-0.2263	-0.1732	-0.15	-0.2051	-0.2543	-0.2437	-0.2318	-0.226	-0.1522	-0.1284	-0.1532	-0.1032	-0.06545	-0.0754	-0.08867	-0.1599	-0.2512	-0.2169	-0.1914	-0.2064	-0.2284	-0.1875	-0.1315	-0.1416	-0.04086	-0.0357	-0.06922	-0.08448
292	0.287	0.2698	0.4271	0.3513	0.3414	0.1137	0.002701	0.004984	-0.1427	-0.1951	-0.1947	-0.1909	-0.1851	-0.2372	-0.2279	-0.2003	-0.1936	-0.2439	-0.2675	-0.3184	-0.2864	-0.2546	-0.1893	-0.1568	-0.2281	-0.2717	-0.2669	-0.2589	-0.262	-0.1921	-0.1647	-0.1965	-0.1438	-0.1036	-0.1167	-0.1276	-0.2179	-0.3087	-0.2795	-0.2561	-0.256	-0.2768	-0.2416	-0.1794	-0.1757	-0.05999	-0.06707	-0.1192	-0.1284
293	0.3584	0.3068	0.4801	0.2959	0.2478	-0.004624	-0.1526	-0.1286	-0.2557	-0.3085	-0.2981	-0.2899	-0.2996	-0.3379	-0.2759	-0.2507	-0.2707	-0.2784	-0.2863	-0.3211	-0.2872	-0.2457	-0.1891	-0.1624	-0.2356	-0.2852	-0.2915	-0.305	-0.2974	-0.2463	-0.1832	-0.2195	-0.1322	-0.06217	-0.08502	-0.1206	-0.2555	-0.3245	-0.3102	-0.2734	-0.2481	-0.2647	-0.2261	-0.1707	-0.1671	-0.08019	-0.07299	-0.1076	-0.1229
294	0.3768	0.3282	0.4914	0.3656	0.2721	0.0365	-0.1147	-0.08415	-0.1985	-0.2618	-0.2542	-0.2417	-0.2574	-0.2924	-0.2396	-0.204	-0.2378	-0.2524	-0.2665	-0.3035	-0.2696	-0.2277	-0.1665	-0.1495	-0.2152	-0.272	-0.2827	-0.2928	-0.2721	-0.211	-0.1505	-0.1668	-0.0861	-0.02749	-0.04952	-0.09366	-0.2276	-0.3027	-0.2873	-0.2484	-0.2264	-0.2497	-0.2085	-0.1483	-0.1398	-0.06606	-0.05769	-0.08702	-0.09989
295	0.4019	0.3604	0.5402	0.3948	0.3364	0.1017	-0.04813	-0.02567	-0.1488	-0.2216	-0.2158	-0.2103	-0.2229	-0.2531	-0.1805	-0.1655	-0.1908	-0.2336	-0.274	-0.319	-0.2976	-0.2571	-0.1975	-0.1734	-0.2454	-0.2895	-0.2912	-0.2825	-0.2499	-0.1755	-0.1115	-0.1458	-0.07035	-0.01183	-0.04057	-0.07256	-0.1907	-0.2884	-0.2668	-0.2282	-0.2277	-0.2612	-0.2151	-0.1621	-0.16	-0.06369	-0.06079	-0.09857	-0.1127
296	0.4693	0.4084	0.6002	0.3491	0.2907	0.06006	-0.1022	-0.07648	-0.1926	-0.2609	-0.234	-0.2373	-0.2453	-0.2707	-0.1694	-0.1528	-0.198	-0.2291	-0.2684	-0.3123	-0.2987	-0.252	-0.2044	-0.178	-0.2444	-0.2861	-0.2908	-0.2892	-0.2554	-0.187	-0.1031	-0.1423	-0.06136	-0.01359	-0.05652	-0.08352	-0.2133	-0.2962	-0.2786	-0.2282	-0.2261	-0.2473	-0.2026	-0.1574	-0.1601	-0.0704	-0.0636	-0.09258	-0.1111
297	0.4837	0.4157	0.5919	0.3137	0.2039	-0.01933	-0.1886	-0.1406	-0.2201	-0.2878	-0.2323	-0.2386	-0.2682	-0.2671	-0.1546	-0.1581	-0.2367	-0.2519	-0.2829	-0.315	-0.2974	-0.2424	-0.189	-0.1759	-0.23	-0.2892	-0.3019	-0.3186	-0.2807	-0.224	-0.1183	-0.1362	-0.04803	-0.01653	-0.06119	-0.09752	-0.2255	-0.292	-0.2721	-0.2022	-0.21	-0.2324	-0.1779	-0.1289	-0.127	-0.0601	-0.04705	-0.06107	-0.08903
298	0.5122	0.4511	0.6357	0.3715	0.274	0.04877	-0.121	-0.06978	-0.157	-0.2373	-0.188	-0.2026	-0.2353	-0.2208	-0.1198	-0.1551	-0.2238	-0.2536	-0.2938	-0.3239	-0.3056	-0.2422	-0.1876	-0.1795	-0.2362	-0.2992	-0.3135	-0.3258	-0.2841	-0.2233	-0.1258	-0.1404	-0.05366	-0.02498	-0.07083	-0.1042	-0.2124	-0.2916	-0.2621	-0.1888	-0.2054	-0.2354	-0.1686	-0.1211	-0.1252	-0.05801	-0.04681	-0.06115	-0.08831
299	0.5804	0.5043	0.6821	0.3855	0.3238	0.09549	-0.06778	-0.01874	-0.1071	-0.1923	-0.1547	-0.1828	-0.2074	-0.1724	-0.04975	-0.1204	-0.1652	-0.2053	-0.2645	-0.2938	-0.2901	-0.215	-0.1852	-0.1656	-0.2191	-0.2776	-0.2875	-0.287	-0.2374	-0.1723	-0.07992	-0.1227	-0.05066	-0.01698	-0.05693	-0.07453	-0.1586	-0.2506	-0.2181	-0.1485	-0.1632	-0.1983	-0.1274	-0.08586	-0.1055	-0.04535	-0.02263	-0.03037	-0.05979
300	0.6705	0.5744	0.7336	0.3755	0.3044	0.107	-0.06547	-0.01339	-0.07648	-0.1635	-0.1094	-0.1616	-0.1844	-0.1427	-0.05211	-0.1151	-0.1807	-0.2029	-0.2451	-0.2682	-0.2665	-0.1824	-0.1557	-0.1557	-0.1941	-0.2562	-0.27	-0.2884	-0.2481	-0.194	-0.09156	-0.1298	-0.05794	-0.03618	-0.09093	-0.1036	-0.1903	-0.2553	-0.2214	-0.1351	-0.1593	-0.1693	-0.09116	-0.05135	-0.08467	-0.04053	-0.007849	-0.002142	-0.04746
301	0.5908	0.4894	0.647	0.3055	0.2195	0.0424	-0.1294	-0.08339	-0.104	-0.1813	-0.1277	-0.1628	-0.1951	-0.1712	-0.09795	-0.1257	-0.2016	-0.2074	-0.2298	-0.2483	-0.245	-0.1864	-0.1495	-0.1462	-0.176	-0.2329	-0.2451	-0.2761	-0.2449	-0.204	-0.09539	-0.132	-0.05854	-0.02262	-0.07168	-0.09308	-0.2001	-0.239	-0.2164	-0.1381	-0.157	-0.1623	-0.1004	-0.05334	-0.06332	-0.03077	-0.003848	0.001395	-0.03666
302	0.646	0.5171	0.637	0.3228	0.2213	0.1287	-0.0242	0.00332	0.03225	-0.04814	-0.01752	-0.07868	-0.08948	-0.03945	-0.02859	-0.07402	-0.1093	-0.1186	-0.1432	-0.1463	-0.1466	-0.09601	-0.0806	-0.07536	-0.08357	-0.1265	-0.1411	-0.1804	-0.1625	-0.146	-0.06746	-0.1323	-0.09647	-0.07575	-0.1009	-0.0754	-0.1245	-0.132	-0.09357	-0.01047	-0.05126	-0.05019	0.004094	0.04465	0.01872	0.0404	0.05904	0.06407	0.03981
303	0.7144	0.5192	0.6265	0.2928	0.3341	0.1631	0.002243	-0.005018	0.02783	-0.04421	-0.0571	-0.1246	-0.1305	-0.08704	-0.07618	-0.1163	-0.08472	-0.0964	-0.1345	-0.1271	-0.124	-0.06876	-0.05404	-0.05566	-0.07279	-0.1219	-0.1309	-0.1551	-0.1309	-0.1112	-0.04236	-0.1675	-0.1425	-0.04464	-0.05951	-0.04717	-0.1011	-0.1074	-0.0723	-0.001151	-0.02858	-0.03311	0.02858	0.06829	0.03838	0.05591	0.07986	0.08992	0.05329
304	0.5305	0.3564	0.4795	0.1281	0.1418	0.02931	-0.1528	-0.1327	-0.07187	-0.1094	-0.08013	-0.1253	-0.1183	-0.09156	-0.0171	-0.03048	-0.08683	-0.06832	-0.04898	-0.04766	-0.03608	0.001917	-0.02332	-0.01219	-0.01859	-0.03737	-0.04689	-0.09822	-0.08791	-0.0753	0.01194	-0.04886	-0.05473	0.007096	-0.02748	-0.00611	-0.08801	-0.07004	-0.05545	0.006579	0.0008015	0.02443	0.03316	0.05881	0.0287	0.0761	0.07048	0.06513	0.05714
305	0.5007	0.3179	0.4058	0.06893	0.1599	0.06262	-0.1127	-0.09588	-0.02604	-0.04797	-0.04523	-0.1065	-0.08395	-0.06439	-0.006673	-0.03151	-0.009645	0.01459	0.03782	0.04658	0.06155	0.1017	0.06888	0.08273	0.07741	0.05323	0.05093	0.01346	0.009895	0.003087	0.03727	-0.06154	-0.08965	-0.01103	-0.01068	0.02701	-0.006107	0.03841	0.04707	0.08738	0.08046	0.1118	0.1181	0.1285	0.09961	0.1405	0.1286	0.1156	0.1204
306	0.3772	0.2162	0.3067	-0.007838	0.07713	-0.003468	-0.1764	-0.1528	-0.05984	-0.07047	-0.06262	-0.1141	-0.1041	-0.09938	-0.05005	-0.05507	-0.05556	-0.0237	0.01616	0.02404	0.0357	0.07038	0.03571	0.05745	0.05251	0.02974	0.02916	-0.013	-0.02372	-0.02965	0.005016	-0.07079	-0.09906	-0.02448	-0.02948	-0.004585	-0.0473	-0.006953	-0.01311	0.01466	0.04346	0.08499	0.08461	0.09398	0.07053	0.1076	0.1036	0.09127	0.09513
1	-0.04743	-0.09661	-0.1129	0.06559	0.152	0.211	0.3312	0.1537	0.214	0.3076	0.2584	0.2574	0.3209	0.3204	0.2037	0.2243	0.3021	0.3032	0.4278	0.4065	0.3882	0.2672	0.1565	0.2427	0.3722	0.5178	0.5721	0.5095	0.3445	0.291	0.1434	0.1499	0.02077	-0.08456	-0.02099	0.09882	0.1906	0.3122	0.3471	0.2441	0.2639	0.3591	0.2165	0.2264	0.2138	0.2488	0.1547	0.1307	0.2482
2	-0.01987	-0.06626	-0.07324	0.1272	0.1942	0.2476	0.3933	0.2225	0.2424	0.3248	0.2655	0.2825	0.347	0.3351	0.2127	0.2128	0.2881	0.2784	0.3956	0.3689	0.3584	0.2399	0.137	0.2109	0.3312	0.4726	0.5252	0.4716	0.3107	0.2613	0.1235	0.13	0.004249	-0.1044	-0.05028	0.07447	0.1528	0.2764	0.3121	0.2168	0.209	0.3076	0.1733	0.1863	0.1775	0.1931	0.1005	0.09054	0.1976
3	0.02069	-0.008988	0.04423	0.07968	0.1661	0.1595	0.3003	0.1441	0.1294	0.1832	0.1048	0.1174	0.1724	0.1759	0.0882	0.06967	0.1975	0.182	0.2567	0.2522	0.2339	0.1239	0.03402	0.1069	0.1976	0.3293	0.3809	0.3447	0.2118	0.1642	0.03787	0.01833	-0.08211	-0.1358	-0.07217	0.01712	0.08868	0.1959	0.2158	0.1339	0.1079	0.1804	0.08276	0.07248	0.05634	0.0598	0.006576	0.0139	0.06618
4	0.09834	0.0739	0.06223	0.3677	0.3972	0.5115	0.6433	0.4208	0.3812	0.4432	0.3776	0.2833	0.3383	0.3575	0.1151	0.1094	0.2313	0.1807	0.229	0.2202	0.2008	0.1459	0.06963	0.09798	0.2009	0.2914	0.3464	0.337	0.2127	0.2002	0.03403	0.002282	-0.1481	-0.2054	-0.1232	0.002713	0.156	0.1709	0.2069	0.1329	0.1492	0.188	0.1597	0.1658	0.09554	0.1021	0.07428	0.0903	0.1239
5	0.2888	0.2879	0.2126	0.4287	0.4822	0.6422	0.6185	0.4568	0.3229	0.3821	0.3181	0.2788	0.312	0.3075	0.1363	0.08513	0.1565	0.1044	0.1269	0.09815	0.07225	0.06749	0.002044	0.02211	0.09045	0.1484	0.1874	0.1955	0.09816	0.1179	0.009745	-0.004692	-0.1217	-0.1772	-0.1425	-0.04064	0.04086	0.02686	0.05274	0.00497	0.07574	0.08434	0.07018	0.1232	0.05217	0.08056	0.1101	0.1342	0.1262
6	0.1456	0.1261	0.02293	0.4272	0.481	0.6987	0.8124	0.5868	0.6258	0.6635	0.6036	0.5094	0.5225	0.5722	0.2949	0.2217	0.315	0.2233	0.2036	0.1879	0.1181	0.0898	-0.01875	-0.01304	0.1172	0.1954	0.2717	0.3281	0.2511	0.2834	0.1394	0.09424	-0.06873	-0.1277	-0.04782	0.06573	0.2289	0.1672	0.1653	0.09473	0.1278	0.1513	0.1463	0.158	0.04528	-0.02486	0.003574	0.07016	0.0491
7	0.2347	0.2678	0.1642	0.5614	0.5613	0.824	0.7831	0.6671	0.6538	0.6508	0.6403	0.5193	0.5211	0.571	0.3021	0.1682	0.2596	0.1638	0.131	0.12	0.05757	0.08216	-0.02153	-0.04164	0.07416	0.1154	0.1914	0.2527	0.1802	0.2014	0.09711	0.07618	-0.05498	-0.1162	-0.04667	0.04648	0.178	0.1142	0.09944	0.03189	0.07152	0.1017	0.1219	0.1355	0.009908	-0.06354	-0.04766	0.01492	-0.005252
8	0.1209	0.1569	0.04377	0.3091	0.4206	0.5815	0.6449	0.5155	0.6462	0.6945	0.7255	0.5748	0.5874	0.6582	0.4181	0.3086	0.3914	0.2848	0.2358	0.2091	0.1081	0.119	0.009428	0.01986	0.1416	0.1971	0.2888	0.3608	0.3006	0.3444	0.1907	0.1765	0.01944	-0.08996	-0.02604	0.07733	0.2789	0.2232	0.1798	0.09506	0.119	0.1784	0.1918	0.156	0.04237	-0.02407	0.001152	0.04424	0.02021
9	0.1349	0.1615	0.03639	0.3445	0.3932	0.659	0.7406	0.6984	0.7645	0.8538	0.834	0.7345	0.732	0.8243	0.5886	0.4402	0.5154	0.4064	0.3539	0.3252	0.2263	0.2058	0.07618	0.08605	0.2213	0.3071	0.3825	0.4704	0.4163	0.4633	0.3403	0.2997	0.1409	0.05556	0.1109	0.2051	0.3703	0.3028	0.2383	0.1341	0.1754	0.2375	0.214	0.178	0.08009	0.006548	0.01035	0.04489	0.04357
10	0.2002	0.2192	0.07695	0.3409	0.3755	0.6274	0.6578	0.6801	0.7913	0.8486	0.8228	0.7228	0.7232	0.8045	0.5724	0.4076	0.4492	0.3182	0.243	0.1976	0.08832	0.07992	-0.01646	-0.01356	0.1032	0.1753	0.2539	0.3548	0.3184	0.3959	0.2957	0.2851	0.1406	0.03295	0.07256	0.1309	0.2873	0.2081	0.1604	0.07567	0.09016	0.1312	0.1257	0.1038	0.0135	-0.04988	-0.02543	0.009721	0.003846
11	0.1403	0.1665	0.04361	0.2597	0.2941	0.5384	0.6154	0.6543	0.7447	0.8031	0.8277	0.7189	0.7153	0.828	0.6197	0.4175	0.4061	0.2678	0.2041	0.152	0.05724	0.03569	-0.06632	-0.06309	0.06614	0.1515	0.2192	0.3026	0.2617	0.3405	0.2582	0.2934	0.1545	-0.01452	0.007191	0.06716	0.2315	0.1602	0.1217	0.06031	0.04374	0.08836	0.07661	0.05063	-0.03765	-0.09279	-0.07738	-0.03906	-0.03234
12	0.08342	0.109	-0.02791	0.1447	0.2229	0.4135	0.4239	0.4655	0.6522	0.6462	0.6895	0.5456	0.5602	0.6194	0.4084	0.235	0.2257	0.07339	-0.01424	-0.06266	-0.1438	-0.1098	-0.1419	-0.14	-0.07912	-0.05429	0.01128	0.08522	0.0564	0.1509	0.09768	0.1335	0.02715	-0.1178	-0.09262	-0.09129	0.07299	-0.001147	0.00452	-0.0347	-0.05313	-0.05885	-0.01165	-0.007792	-0.07686	-0.0686	-0.04067	-0.02879	-0.04012
13	0.1397	0.16	0.003052	0.1558	0.201	0.3989	0.4352	0.4591	0.6315	0.6535	0.6881	0.5723	0.5885	0.6468	0.4252	0.2556	0.2313	0.1104	0.07077	0.02432	-0.0443	-0.02001	-0.08079	-0.09364	0.00394	0.03622	0.09794	0.1481	0.08758	0.1738	0.1062	0.1451	0.03992	-0.1071	-0.08599	-0.07678	0.07896	0.008706	0.02198	-0.003838	-0.03064	0.02657	0.04383	0.05443	-0.03965	-0.06025	-0.02599	0.0009173	-0.006643
14	0.1937	0.2211	0.09094	0.2539	0.2962	0.4978	0.5075	0.5612	0.7807	0.726	0.8009	0.6228	0.6368	0.7161	0.5019	0.3194	0.2484	0.125	0.09491	0.03696	-0.03922	-0.01164	-0.07574	-0.06133	0.02355	0.05889	0.1084	0.1672	0.1156	0.1926	0.1217	0.1771	0.04406	-0.1408	-0.1289	-0.07702	0.06353	-0.001983	-0.02804	-0.06357	-0.05174	-0.000471	0.02157	0.03379	-0.04575	-0.03342	-0.008283	-0.003375	-0.006149
15	0.104	0.1151	-0.01885	0.01544	0.1372	0.2097	0.2153	0.2921	0.5241	0.4539	0.5292	0.3624	0.3984	0.4687	0.3388	0.2029	0.0995	-0.01353	-0.04167	-0.08884	-0.1212	-0.1089	-0.1259	-0.09973	-0.05396	-0.03886	-0.02665	0.007258	-0.01532	0.05415	0.01594	0.05549	-0.05661	-0.2111	-0.2053	-0.1708	-0.07689	-0.07888	-0.07778	-0.06885	-0.09548	-0.08116	-0.05641	-0.05042	-0.08729	-0.04037	-0.02182	-0.03528	-0.03014
16	0.0965	0.1127	0.01638	-0.05015	0.03667	0.1073	0.06769	0.1776	0.357	0.3096	0.356	0.2321	0.2875	0.3391	0.2472	0.122	0.0183	-0.06901	-0.08335	-0.1215	-0.1294	-0.1075	-0.1287	-0.119	-0.07959	-0.07299	-0.07905	-0.07132	-0.0897	-0.02343	-0.04374	-0.0003216	-0.06092	-0.1834	-0.1936	-0.1985	-0.1558	-0.1335	-0.1086	-0.07403	-0.1026	-0.07307	-0.06234	-0.0539	-0.1021	-0.06514	-0.02912	-0.03041	-0.03022
17	0.1593	0.1922	0.06932	0.08191	0.1032	0.2282	0.1323	0.2808	0.385	0.3163	0.2988	0.1885	0.2342	0.2621	0.1113	-0.0001234	-0.05033	-0.1048	-0.08434	-0.1128	-0.09708	-0.06043	-0.06016	-0.05246	-0.0448	-0.06238	-0.08255	-0.08753	-0.1264	-0.08889	-0.1261	-0.1126	-0.1588	-0.1974	-0.2084	-0.2261	-0.2213	-0.1825	-0.171	-0.1557	-0.1069	-0.08464	-0.0457	-0.0105	-0.04836	-0.04654	0.02401	0.02924	0.02265
18	0.1842	0.2247	0.08064	0.0981	0.08013	0.2212	0.1163	0.2657	0.3665	0.2798	0.2672	0.1506	0.1973	0.2202	0.0625	-0.04441	-0.09602	-0.1473	-0.1345	-0.1564	-0.1439	-0.104	-0.1036	-0.1021	-0.08735	-0.1062	-0.1196	-0.1349	-0.1701	-0.1462	-0.1672	-0.1367	-0.1537	-0.1907	-0.2029	-0.2545	-0.2723	-0.2226	-0.206	-0.186	-0.1498	-0.1173	-0.0866	-0.05254	-0.09308	-0.1071	-0.02334	-0.006314	-0.01816
19	0.2664	0.2951	0.1263	0.2027	0.1226	0.2867	0.1756	0.2956	0.3948	0.2747	0.2679	0.1214	0.157	0.2039	0.04524	-0.07473	-0.06926	-0.1271	-0.1593	-0.1704	-0.169	-0.1202	-0.1045	-0.1229	-0.1012	-0.1264	-0.1292	-0.1424	-0.1639	-0.1581	-0.1822	-0.1591	-0.1644	-0.2012	-0.1943	-0.2363	-0.2383	-0.1725	-0.136	-0.1083	-0.09945	-0.09105	-0.05428	-0.03192	-0.0661	-0.1286	-0.04245	0.0002963	-0.009003
20	0.1896	0.2227	0.05707	0.1216	0.06766	0.2326	0.1282	0.2678	0.334	0.214	0.1774	0.06841	0.108	0.1355	-0.01207	-0.1383	-0.1625	-0.1951	-0.1633	-0.1645	-0.1615	-0.1202	-0.1296	-0.1518	-0.1271	-0.1216	-0.103	-0.1289	-0.1786	-0.2023	-0.2124	-0.1952	-0.1863	-0.2064	-0.1876	-0.2258	-0.2358	-0.1719	-0.1223	-0.0909	-0.1207	-0.1044	-0.07012	-0.03086	-0.1063	-0.1528	-0.0617	-0.02008	-0.04332
21	0.09899	0.1435	-0.02693	0.06253	-0.004515	0.1142	0.06271	0.1444	0.1763	0.06338	0.02274	-0.07697	-0.02539	0.005091	-0.06324	-0.1068	-0.09402	-0.1407	-0.1684	-0.1569	-0.1753	-0.1673	-0.1585	-0.1915	-0.1822	-0.1238	-0.08942	-0.1044	-0.1134	-0.1386	-0.1362	-0.1108	-0.09124	-0.09339	-0.06095	-0.1064	-0.1346	-0.04576	0.006291	0.03154	-0.03334	-0.08178	-0.05897	-0.05407	-0.1057	-0.1784	-0.1015	-0.04916	-0.06054
22	-0.03429	0.02753	-0.125	-0.06421	-0.0657	-0.04437	0.004856	0.03886	0.0632	-0.02239	-0.09234	-0.1375	-0.08526	-0.07888	-0.1286	-0.1079	-0.09907	-0.1234	-0.1284	-0.1264	-0.135	-0.1864	-0.158	-0.1875	-0.1921	-0.09494	-0.06409	-0.08334	-0.09272	-0.1139	-0.1276	-0.1124	-0.08112	-0.06811	-0.0492	-0.09837	-0.131	-0.04795	0.002958	0.0163	-0.07191	-0.1075	-0.1058	-0.1182	-0.1526	-0.1917	-0.1412	-0.1072	-0.1176
23	-0.1387	-0.06032	-0.2077	-0.09381	-0.1233	-0.1103	-0.06535	-0.05515	-0.01906	-0.07506	-0.135	-0.1109	-0.1009	-0.1256	-0.1052	-0.08679	-0.094	-0.1121	-0.1019	-0.09104	-0.1028	-0.1717	-0.1732	-0.1596	-0.1681	-0.07062	-0.03197	-0.0508	-0.05301	-0.07883	-0.09235	-0.05038	-0.03746	-0.03742	-0.006743	-0.02577	-0.0461	0.002375	0.02478	-0.0009674	-0.04428	-0.075	-0.1038	-0.12	-0.1317	-0.1689	-0.1396	-0.1074	-0.1129
24	-0.00337	0.002622	-0.1407	-0.08663	-0.03708	-0.04849	-0.02648	-0.02168	0.07867	-0.004357	-0.02289	-0.09794	-0.07799	-0.03988	-0.04603	-0.07999	-0.04955	-0.0743	-0.0608	-0.04078	-0.04174	-0.07648	-0.07695	-0.09726	-0.08361	-0.001745	0.03391	0.004723	-0.01663	-0.05711	-0.1081	-0.08492	-0.09174	-0.0934	-0.05913	-0.04572	-0.01617	0.06127	0.1117	0.119	0.05773	0.02189	0.02682	0.003296	-0.02965	-0.08534	-0.07127	-0.03833	-0.04263
25	0.0153	0.06625	-0.1055	0.04795	-0.03215	0.07863	0.08501	0.1566	0.2004	0.07737	0.0377	-0.02396	-0.01301	0.006399	-0.05844	-0.08967	-0.08415	-0.1352	-0.1547	-0.1534	-0.1324	-0.1583	-0.06298	-0.09838	-0.1282	-0.0893	-0.07267	-0.08143	-0.09608	-0.1242	-0.1469	-0.09104	-0.1058	-0.1381	-0.09897	-0.129	-0.1206	-0.07711	-0.03455	-0.01747	-0.05635	-0.1357	-0.1141	-0.09173	-0.06572	-0.07512	-0.06272	-0.06673	-0.07164
26	0.21	0.2459	0.07245	0.1885	0.1189	0.2511	0.1948	0.304	0.3552	0.1993	0.1796	0.05683	0.06674	0.132	0.02346	-0.07989	-0.08512	-0.1421	-0.149	-0.1403	-0.139	-0.1288	-0.0842	-0.1166	-0.1082	-0.08178	-0.05684	-0.06395	-0.09295	-0.1278	-0.1404	-0.1193	-0.1363	-0.1645	-0.1219	-0.1325	-0.1199	-0.0775	-0.04245	-0.009878	-0.05838	-0.1035	-0.05935	-0.03209	-0.05739	-0.1213	-0.07692	-0.04346	-0.06738
27	0.296	0.3369	0.1437	0.2553	0.1593	0.3103	0.2237	0.3471	0.4067	0.2601	0.2214	0.1193	0.1206	0.1804	0.04074	-0.07325	-0.08621	-0.1248	-0.1031	-0.101	-0.08377	-0.07045	-0.02245	-0.05367	-0.04524	-0.04123	-0.03795	-0.05099	-0.0904	-0.1275	-0.1484	-0.1532	-0.1682	-0.1914	-0.162	-0.1612	-0.1515	-0.1177	-0.08865	-0.05119	-0.07001	-0.07961	-0.03074	0.0142	-0.008765	-0.07305	-0.02976	-0.00138	-0.03156
28	0.34	0.3776	0.1792	0.2996	0.2066	0.3937	0.2818	0.4123	0.492	0.364	0.3256	0.2061	0.2208	0.2637	0.06851	-0.07753	-0.09192	-0.1448	-0.132	-0.1517	-0.1418	-0.1194	-0.07798	-0.08847	-0.0825	-0.08617	-0.0891	-0.09197	-0.1395	-0.1555	-0.1821	-0.1957	-0.2243	-0.2626	-0.241	-0.2357	-0.2199	-0.1928	-0.1676	-0.1418	-0.1188	-0.1334	-0.08673	-0.03297	-0.05575	-0.06577	-0.01038	0.0009436	-0.008043
29	0.1874	0.2587	0.07043	0.1658	0.06531	0.2764	0.1554	0.3309	0.4127	0.3148	0.2775	0.1679	0.1761	0.2186	0.04453	-0.086	-0.1028	-0.1532	-0.1478	-0.1617	-0.1527	-0.1163	-0.05753	-0.05847	-0.07853	-0.1054	-0.1258	-0.1234	-0.1501	-0.1553	-0.1849	-0.1949	-0.2241	-0.27	-0.2466	-0.246	-0.217	-0.1983	-0.1977	-0.1749	-0.106	-0.1321	-0.07944	-0.03257	-0.03395	-0.03855	0.03859	0.03771	0.02057
30	0.1718	0.2172	0.08412	0.1204	0.1281	0.2382	0.09759	0.2528	0.3606	0.284	0.258	0.124	0.1506	0.2108	0.07939	-0.05216	-0.04658	-0.1215	-0.1493	-0.171	-0.1722	-0.1374	-0.1041	-0.09614	-0.1094	-0.1299	-0.1506	-0.1249	-0.1258	-0.07621	-0.1385	-0.1479	-0.1939	-0.248	-0.2185	-0.2091	-0.1483	-0.1533	-0.1489	-0.1286	-0.07248	-0.1147	-0.07311	-0.05039	-0.06639	-0.0858	-0.005528	0.01096	-0.003327
31	0.007107	0.0422	-0.03268	-0.09338	0.02527	0.07412	-0.01969	0.107	0.247	0.1935	0.1841	0.07782	0.1053	0.1394	0.06259	-0.02214	-0.07632	-0.1426	-0.1462	-0.176	-0.1714	-0.1588	-0.1324	-0.105	-0.122	-0.129	-0.1538	-0.1433	-0.1371	-0.08515	-0.1158	-0.1441	-0.1795	-0.2081	-0.2118	-0.2154	-0.1953	-0.1919	-0.1889	-0.17	-0.1362	-0.1436	-0.1041	-0.09104	-0.1014	-0.05654	-0.001344	-0.01647	-0.03244
32	0.0515	0.04343	-0.01378	-0.1409	-0.002533	-0.004606	-0.07713	0.01106	0.1803	0.1841	0.2006	0.1023	0.1483	0.175	0.08987	-0.03392	-0.06465	-0.1327	-0.138	-0.1757	-0.1653	-0.1411	-0.118	-0.1274	-0.1316	-0.1379	-0.1527	-0.1476	-0.1613	-0.08158	-0.1437	-0.1109	-0.1363	-0.2316	-0.2362	-0.2539	-0.1667	-0.1828	-0.1419	-0.1072	-0.1262	-0.1178	-0.08383	-0.07343	-0.1205	-0.0721	-0.02538	-0.02669	-0.05403
33	0.006782	0.004055	-0.03465	-0.2185	-0.06494	-0.09071	-0.1465	-0.06724	0.08971	0.109	0.1343	0.05799	0.1098	0.1149	0.0575	-0.03502	-0.08877	-0.1408	-0.135	-0.1709	-0.1577	-0.1276	-0.1069	-0.106	-0.1193	-0.1319	-0.1545	-0.1664	-0.1812	-0.1038	-0.1456	-0.105	-0.1147	-0.2112	-0.2348	-0.266	-0.2075	-0.208	-0.167	-0.132	-0.1423	-0.1152	-0.08392	-0.07167	-0.1125	-0.05031	0.001069	-0.00981	-0.03864
34	-0.05356	-0.04757	-0.0757	-0.2245	-0.1004	-0.0999	-0.1707	-0.08432	0.03169	0.04167	0.002534	-0.03979	-0.0006365	-0.02656	-0.0579	-0.06993	-0.08609	-0.1139	-0.1083	-0.1374	-0.1252	-0.1088	-0.06094	-0.02688	-0.08328	-0.1002	-0.1366	-0.1478	-0.1464	-0.09693	-0.1221	-0.1563	-0.1543	-0.1558	-0.176	-0.2091	-0.2193	-0.2108	-0.2015	-0.1918	-0.1346	-0.1241	-0.101	-0.07737	-0.05912	0.009396	0.07165	0.03603	0.01095
35	-0.03309	-0.01302	-0.0642	-0.1459	-0.04393	-0.04179	-0.1488	-0.06555	0.0299	0.04305	-0.02425	-0.06675	-0.0336	-0.05352	-0.1431	-0.1664	-0.165	-0.1762	-0.1231	-0.1332	-0.1	-0.09409	-0.04386	-0.02545	-0.07622	-0.08436	-0.1274	-0.1634	-0.1872	-0.1535	-0.2241	-0.226	-0.225	-0.2147	-0.2027	-0.2257	-0.2043	-0.2041	-0.1856	-0.1664	-0.1112	-0.1087	-0.08274	-0.05391	-0.05755	-0.01237	0.06044	0.03798	0.01091
36	-0.005611	0.03714	-0.0422	-0.06792	0.01931	0.06431	-0.0632	0.05994	0.1538	0.1116	0.05245	-0.03253	-0.01856	0.008247	-0.09844	-0.1758	-0.1666	-0.1884	-0.1433	-0.1485	-0.1158	-0.1184	-0.04897	-0.03698	-0.08438	-0.0905	-0.1304	-0.1544	-0.1678	-0.1707	-0.2362	-0.2724	-0.2828	-0.2613	-0.243	-0.231	-0.1993	-0.1788	-0.1722	-0.1476	-0.1011	-0.1227	-0.08634	-0.06614	-0.05409	-0.02551	0.03195	0.01094	-0.01268
37	0.02514	0.09827	-0.01831	0.07456	0.03287	0.1417	-0.006202	0.1538	0.2126	0.1449	0.0905	0.002159	-0.005794	0.02459	-0.1358	-0.2611	-0.2621	-0.2967	-0.2315	-0.2247	-0.1687	-0.1453	-0.05189	-0.05638	-0.1131	-0.1422	-0.1788	-0.2161	-0.2569	-0.2534	-0.3293	-0.3001	-0.3199	-0.351	-0.3051	-0.3002	-0.2016	-0.2125	-0.1616	-0.1272	-0.06216	-0.1416	-0.08287	-0.03704	-0.04225	-0.02958	0.03111	0.02264	0.006643
38	0.0747	0.1614	0.0001394	0.07892	-0.04446	0.0959	-0.001347	0.14	0.1904	0.09781	0.04122	-0.01988	-0.0336	-0.007029	-0.1572	-0.2721	-0.2994	-0.3008	-0.2149	-0.2098	-0.151	-0.1247	-0.03441	-0.06124	-0.1039	-0.133	-0.1653	-0.2162	-0.2711	-0.3028	-0.3432	-0.3345	-0.3366	-0.3375	-0.3152	-0.3214	-0.286	-0.2708	-0.2034	-0.1565	-0.09076	-0.1406	-0.07069	-0.007954	-0.02437	-0.02957	0.0399	0.04467	0.01809
39	0.08179	0.1557	-0.002713	0.09821	-0.01446	0.07844	0.01873	0.1237	0.1756	0.08179	0.01745	-0.01886	-0.03841	-0.01886	-0.1627	-0.2476	-0.285	-0.2725	-0.1727	-0.1539	-0.09548	-0.08646	-0.02107	-0.07331	-0.09357	-0.1028	-0.1263	-0.1767	-0.2265	-0.2582	-0.297	-0.2721	-0.2602	-0.2516	-0.2266	-0.242	-0.2112	-0.2142	-0.1447	-0.09068	-0.07701	-0.09908	-0.02968	0.02049	-0.02763	-0.06679	-0.01241	0.0123	-0.01224
40	0.04125	0.1439	0.002123	0.04576	-0.05879	-0.01883	-0.06804	0.01925	0.05888	-0.02543	-0.06993	-0.09968	-0.1277	-0.09158	-0.1661	-0.2328	-0.3022	-0.2857	-0.1877	-0.1585	-0.1027	-0.1021	-0.05118	-0.1084	-0.1305	-0.117	-0.1488	-0.1962	-0.2187	-0.2478	-0.2677	-0.2327	-0.2121	-0.1865	-0.1689	-0.188	-0.1823	-0.2175	-0.1757	-0.1103	-0.1023	-0.1275	-0.05494	-0.02409	-0.08311	-0.09507	-0.05558	-0.04189	-0.06239
41	-0.08199	-0.03126	-0.1636	-0.07061	-0.03557	-0.1054	-0.0651	-0.03655	0.08291	-0.0004259	-0.01984	-0.06296	-0.08425	-0.05552	-0.144	-0.1504	-0.1933	-0.2144	-0.1851	-0.1604	-0.09168	-0.1142	-0.001561	-0.05817	-0.1055	-0.1113	-0.1484	-0.1925	-0.1872	-0.1857	-0.2181	-0.1135	-0.1158	-0.1485	-0.1331	-0.1764	-0.1431	-0.1628	-0.1057	-0.0528	-0.05277	-0.1126	-0.04784	-0.03071	-0.01214	-0.02615	-0.01946	-0.02709	-0.03768
42	-0.002315	0.06176	-0.1056	0.04647	-0.04915	0.03485	0.02323	0.1202	0.1719	0.04977	0.002126	-0.05573	-0.06401	-0.04117	-0.1441	-0.1949	-0.2004	-0.2377	-0.2252	-0.2191	-0.169	-0.1806	-0.06024	-0.1129	-0.1655	-0.1551	-0.159	-0.1817	-0.1947	-0.2212	-0.2469	-0.1863	-0.1729	-0.188	-0.1562	-0.2048	-0.1822	-0.1534	-0.09061	-0.05458	-0.07172	-0.1708	-0.1148	-0.07999	-0.0577	-0.08397	-0.06281	-0.05701	-0.06618
43	0.001799	0.06603	-0.07456	0.08268	-0.01614	0.04757	0.03024	0.1086	0.1377	0.04522	-0.01393	-0.04921	-0.05288	-0.03424	-0.09788	-0.1222	-0.129	-0.1698	-0.1832	-0.1915	-0.1446	-0.1538	-0.03247	-0.08649	-0.1504	-0.136	-0.1438	-0.1708	-0.1565	-0.1498	-0.1631	-0.08792	-0.1289	-0.1302	-0.1184	-0.1367	-0.112	-0.1212	-0.0529	-0.008159	-0.007511	-0.1102	-0.06707	-0.02617	-0.00968	-0.04516	-0.004011	0.01386	-0.0009423
44	-0.1245	-0.09466	-0.2233	-0.05933	-0.04659	-0.03743	-0.02056	0.007311	0.1014	0.03456	-0.009114	-0.01829	-0.02114	-0.01635	-0.05782	-0.09796	-0.08206	-0.1218	-0.1116	-0.1237	-0.06544	-0.08043	0.01419	-0.009562	-0.05964	-0.05714	-0.05437	-0.08992	-0.105	-0.106	-0.1592	-0.06239	-0.09833	-0.1395	-0.114	-0.1407	-0.0713	-0.05558	0.02398	0.03539	0.04142	-0.03682	-0.01022	0.01457	0.04821	0.01792	0.01569	0.01814	0.02195
45	-0.1575	-0.1602	-0.2601	-0.1821	-0.07968	-0.0861	-0.06207	-0.05632	0.06818	0.03453	-0.003492	0.009903	-0.005993	0.00224	-0.03052	-0.04434	-0.04055	-0.05099	-0.01588	0.001456	0.05961	0.03282	0.1341	0.1126	0.0765	0.07644	0.05384	-0.002429	-0.02747	-0.05729	-0.1093	-0.004571	-0.03584	-0.08905	-0.05889	-0.07464	-0.02626	-0.003695	0.04959	0.07022	0.13	0.05924	0.08504	0.09966	0.153	0.1392	0.1282	0.1064	0.1043
46	-0.07816	-0.1256	-0.226	-0.2151	0.01049	-0.0977	-0.05752	-0.04663	0.08295	0.07324	0.06762	0.07143	0.07699	0.06456	0.03349	0.04884	0.07387	0.09211	0.1473	0.1727	0.2216	0.2026	0.2736	0.2709	0.245	0.2343	0.2128	0.1453	0.1068	0.06421	0.01507	0.07334	0.03082	-0.0235	0.02642	0.06651	0.0965	0.1181	0.1628	0.1801	0.2234	0.2076	0.2192	0.2179	0.2657	0.2746	0.236	0.2022	0.1974
47	-0.1057	-0.1487	-0.213	-0.2011	0.01952	-0.158	-0.08703	-0.1131	0.01856	-0.01438	0.01132	0.01176	0.006569	0.006842	0.01273	0.0325	0.01666	0.02275	0.05997	0.08822	0.1625	0.1709	0.2467	0.2375	0.2011	0.1459	0.1027	0.02878	0.02229	0.003149	-0.02368	0.066	0.02978	-0.02787	-0.00845	0.003028	0.02844	0.03472	0.08866	0.1242	0.1744	0.1592	0.1837	0.1926	0.245	0.2442	0.2068	0.1798	0.1727
48	-0.1518	-0.1635	-0.2359	-0.181	-0.045	-0.1903	-0.1451	-0.1867	-0.04255	-0.09908	-0.0752	-0.08042	-0.08408	-0.08031	-0.03161	-0.01403	-0.04804	-0.06943	-0.06305	-0.05314	0.01933	0.03679	0.09867	0.0976	0.05748	0.002028	-0.03279	-0.09238	-0.07964	-0.0704	-0.0813	-0.00333	-0.02715	-0.05531	-0.06377	-0.09009	-0.067	-0.06764	0.01014	0.0425	0.07631	0.05821	0.09043	0.1034	0.1376	0.1417	0.1154	0.09826	0.09693
49	-0.1702	-0.1583	-0.2613	-0.1716	-0.03103	-0.1089	-0.1084	-0.09437	0.05665	-0.02132	-0.03718	-0.07273	-0.07962	-0.06752	-0.03445	-0.06217	-0.06411	-0.1155	-0.09355	-0.1015	-0.05377	-0.04867	0.01559	0.03843	-0.01779	-0.02955	-0.01473	-0.04273	-0.05525	-0.04201	-0.0722	-0.05074	-0.06929	-0.04951	-0.02008	-0.05404	-0.0008039	-0.03959	0.0394	0.03337	0.04713	-0.005332	0.03517	0.05396	0.06985	0.1162	0.08249	0.0423	0.03531
50	-0.1148	-0.1226	-0.2112	-0.149	0.02305	-0.1315	-0.1136	-0.1256	0.02966	-0.04823	-0.0424	-0.08554	-0.09378	-0.06951	-0.008963	-0.02097	-0.02509	-0.07748	-0.07485	-0.06963	-0.0298	-8.493e-05	0.03721	0.05661	0.01843	-0.01727	-0.00686	-0.03973	-0.03495	-0.003913	-0.02386	0.006961	-0.02086	-0.001475	0.01823	-0.01896	0.03505	-0.004465	0.08516	0.0885	0.1042	0.06903	0.1093	0.1207	0.1173	0.126	0.1071	0.09003	0.07772
51	-0.08489	-0.07775	-0.1455	-0.06911	0.02998	-0.05759	-0.04912	-0.0951	0.04137	-0.02534	-0.008967	-0.04716	-0.03974	-0.0169	0.05005	0.05345	0.02871	-0.008042	-0.002381	-0.0001672	0.02486	0.06665	0.05492	0.07542	0.068	0.02894	0.03356	0.005777	0.01173	0.0457	0.01829	0.04898	0.007995	0.02339	0.01406	-0.01363	0.04566	0.0165	0.1024	0.09978	0.131	0.1291	0.1437	0.1494	0.1203	0.09745	0.09606	0.1037	0.0934
52	-0.1191	-0.1166	-0.1719	-0.06739	-0.01589	-0.04591	-0.03451	-0.09535	0.03372	-0.03551	-0.0215	-0.05698	-0.0386	-0.03309	0.0008452	0.0128	-0.009573	-0.03184	-0.008577	-0.005643	0.03157	0.06407	0.04165	0.06709	0.06685	0.0332	0.02526	-0.01536	-0.02593	-0.01048	-0.04104	-0.00854	-0.04769	-0.03311	-0.04842	-0.07417	-0.02705	-0.0342	0.04659	0.0369	0.0794	0.09634	0.09633	0.1159	0.09861	0.09221	0.0845	0.08195	0.1043
53	-0.08657	-0.1461	-0.1509	-0.01195	0.01559	0.002672	0.05297	-0.02763	0.08492	0.03235	0.02137	0.01787	0.03241	0.03674	0.04349	0.06383	0.05101	0.02482	0.01821	0.02691	0.04483	0.063	0.01479	0.02059	0.05031	0.02563	0.02551	0.008647	0.0133	0.03774	0.01986	0.05211	0.01292	0.01533	0.004071	-0.02148	0.01733	0.003822	0.07592	0.06856	0.06854	0.09575	0.06915	0.07726	0.05982	0.01808	0.01285	0.02659	0.05877
54	-0.05945	-0.1001	-0.09763	0.0198	0.09155	0.03033	0.1072	-0.00562	0.08835	0.04381	0.04875	0.004927	0.01754	0.04998	0.004707	0.05243	0.04202	0.0121	-0.02308	0.008757	0.0294	0.03857	0.03098	0.008975	0.03452	0.003146	-0.02098	-0.03935	-0.005742	0.01973	0.002381	0.04427	0.00369	-0.006012	-0.008087	-0.02279	0.02751	0.002324	0.05793	0.08573	0.07185	0.06857	0.06482	0.06091	0.05859	0.01115	0.01537	0.02875	0.05099
55	-0.03103	-0.07834	-0.0687	0.03869	0.1808	0.1006	0.1448	0.06004	0.1059	0.07853	0.07788	0.05598	0.07292	0.09395	0.05117	0.0722	0.0576	0.03816	0.01432	0.04572	0.04844	0.04887	0.05637	0.02869	0.04637	0.02341	0.002915	0.002758	0.03954	0.05524	0.05586	0.07978	0.03358	0.01569	0.0253	0.05231	0.07934	0.03358	0.05731	0.08385	0.05047	0.0366	0.01905	0.02569	0.03865	0.01702	0.0212	0.03356	0.02434
56	-0.1263	-0.1402	-0.1132	0.04423	0.1216	0.1105	0.1165	0.05418	0.07468	0.04092	0.02093	0.0445	0.03076	0.02924	0.04258	0.03996	0.01586	-0.005401	0.009052	0.009749	-0.002102	-0.03167	-0.02373	-0.004344	0.006183	0.02674	0.03987	0.04331	0.03798	0.0375	0.03139	0.04847	-0.005308	-0.01744	-0.002185	0.03163	0.06489	-0.002415	0.02098	0.01033	0.008706	-0.01314	-0.0385	-0.006978	0.003826	0.01721	0.02599	0.02502	0.02427
57	-0.1508	-0.1457	-0.1537	0.03599	0.06222	0.07857	0.08916	0.008909	0.08378	0.05402	0.03318	0.06225	0.02791	0.03553	0.02307	-0.01218	-0.05167	-0.06157	-0.01899	-0.009762	0.003601	-0.01536	-0.04863	-0.0136	0.01395	0.01686	0.01861	-0.01013	-0.03979	-0.03743	-0.05889	-0.02383	-0.0733	-0.09329	-0.08518	-0.07189	-0.01283	-0.08261	-0.03512	-0.05254	-0.01163	0.01591	0.002296	0.03084	0.008838	0.009962	0.02959	0.03349	0.03729
58	-0.1252	-0.1179	-0.08628	0.05278	0.07561	0.07906	0.08068	0.02974	0.08838	0.0466	0.0426	0.009799	0.005715	0.03839	0.01464	0.03815	0.01703	-0.01464	-0.04396	-0.02392	-0.023	-0.05906	-0.02725	-0.02479	-0.01369	-0.003337	-0.0191	-0.01912	0.01026	0.02419	0.02148	0.04183	0.00181	-0.01348	0.01602	0.03222	0.07227	-0.008096	0.01476	0.03764	0.02475	-0.02192	-0.04634	-0.03469	-0.01175	0.005934	0.01762	0.004503	0.009643
59	-0.1134	-0.1045	-0.05713	-0.006876	0.1279	0.06394	0.01888	-0.01182	-0.01612	-0.01885	-0.03562	-0.02324	-0.02675	-0.03691	-0.03131	-0.04599	-0.06159	-0.0688	-0.04261	-0.02772	-0.02587	-0.0546	-0.03391	-0.02244	-0.02871	-0.008767	-0.01348	-0.0337	-0.04079	-0.04254	-0.03694	-0.01487	-0.0313	-0.03915	-0.02068	-0.001581	0.02041	-0.04169	-0.01215	-0.003404	-0.02503	-0.04501	-0.06096	-0.04884	-0.03711	-0.003335	0.004656	-0.006136	-0.01
60	-0.1958	-0.1517	-0.1356	-0.03616	0.03361	0.05542	0.006258	-0.01418	-0.04863	-0.04911	-0.08283	-0.04359	-0.07713	-0.09374	-0.09192	-0.148	-0.1592	-0.1623	-0.1033	-0.09009	-0.07259	-0.09371	-0.09201	-0.05683	-0.06048	-0.04431	-0.03797	-0.07791	-0.122	-0.1437	-0.1479	-0.1242	-0.1188	-0.1173	-0.1027	-0.1098	-0.07334	-0.1256	-0.0707	-0.08495	-0.06511	-0.07399	-0.06786	-0.04518	-0.05453	-0.03195	-0.01194	-0.0145	-0.01836
61	-0.2062	-0.1751	-0.1598	-0.06841	-0.02586	-0.002831	-0.03131	-0.06622	-0.06474	-0.06998	-0.0933	-0.06131	-0.08659	-0.09726	-0.09839	-0.1421	-0.1763	-0.1716	-0.0963	-0.07363	-0.05254	-0.06656	-0.1004	-0.054	-0.04081	-0.02198	-0.01782	-0.07602	-0.1348	-0.1666	-0.17	-0.1463	-0.1309	-0.1407	-0.1334	-0.1454	-0.1096	-0.1118	-0.04866	-0.06547	-0.04823	-0.0304	-0.0267	-0.01283	-0.041	-0.01799	0.007927	0.007197	0.005456
62	-0.1534	-0.1335	-0.1078	-0.0861	-0.01848	-0.01113	-0.03812	-0.06098	-0.0601	-0.05248	-0.06223	-0.05789	-0.0548	-0.05597	-0.066	-0.07993	-0.1105	-0.09267	-0.03017	-0.003927	-0.001958	-0.03173	-0.06076	-0.0304	-0.01233	0.02709	0.02402	-0.02177	-0.06277	-0.1033	-0.09592	-0.1049	-0.0911	-0.08746	-0.0845	-0.07062	-0.0679	-0.0566	-0.03415	-0.03673	-0.04643	-0.01531	-0.03896	-0.03913	-0.05675	-0.01725	0.005202	-0.0003903	-0.008702
63	-0.1092	-0.06795	-0.04735	-0.09656	-0.07978	-0.04151	-0.06914	-0.05801	-0.07496	-0.07321	-0.07482	-0.09243	-0.07734	-0.06418	-0.07416	-0.07306	-0.1258	-0.104	-0.05462	-0.0327	-0.03053	-0.06095	-0.07752	-0.05185	-0.04758	-0.004094	-0.03253	-0.0772	-0.09489	-0.133	-0.119	-0.1329	-0.1008	-0.1007	-0.1205	-0.1088	-0.1321	-0.115	-0.1204	-0.0989	-0.1023	-0.06101	-0.07516	-0.08308	-0.09924	-0.04942	-0.005396	-0.01499	-0.02922
64	-0.1142	-0.0669	-0.05475	-0.08754	-0.08623	-0.05293	-0.01046	-0.03551	-0.08171	-0.06916	-0.06837	-0.09317	-0.06875	-0.07287	-0.1201	-0.0688	-0.07623	-0.06187	-0.06373	-0.03366	-0.04357	-0.06497	-0.07611	-0.0823	-0.06939	-0.03557	-0.04891	-0.09548	-0.09084	-0.1236	-0.1136	-0.08528	-0.02824	-0.03886	-0.06611	-0.1037	-0.1293	-0.03983	-0.04536	-0.03408	-0.07248	-0.03168	-0.04153	-0.08195	-0.08811	-0.1328	-0.07621	-0.04445	-0.04309
65	-0.06675	-0.009308	-0.01602	-0.01927	0.02151	0.04475	0.08385	0.05412	-0.03748	-0.0494	-0.05677	-0.09108	-0.06554	-0.0655	-0.1265	-0.127	-0.137	-0.1304	-0.08908	-0.06307	-0.06571	-0.08236	-0.09073	-0.09649	-0.08136	-0.03372	-0.01769	-0.06859	-0.1062	-0.1566	-0.1649	-0.1308	-0.08468	-0.1082	-0.1145	-0.1362	-0.1294	-0.03826	0.002228	0.006744	-0.05789	-0.05191	-0.05474	-0.07496	-0.1012	-0.1313	-0.08336	-0.05066	-0.059
66	-0.05285	0.01866	-0.03137	-0.0361	-0.03315	0.04881	0.05238	0.08528	-0.007647	-0.02926	-0.08223	-0.1219	-0.07585	-0.08031	-0.1723	-0.1853	-0.1588	-0.1611	-0.1286	-0.1145	-0.1089	-0.1358	-0.1164	-0.118	-0.1335	-0.08037	-0.06889	-0.1058	-0.1391	-0.1829	-0.2163	-0.1883	-0.1482	-0.1488	-0.1312	-0.1596	-0.1625	-0.0726	-0.05302	-0.04169	-0.09706	-0.1094	-0.1128	-0.1258	-0.1403	-0.1842	-0.106	-0.06951	-0.08696
67	-0.009859	0.03415	-0.05205	-0.03513	-0.1058	0.0641	0.03411	0.06689	-0.01507	-0.02727	-0.08202	-0.104	-0.05383	-0.07703	-0.1303	-0.1142	-0.1052	-0.1086	-0.123	-0.1152	-0.1201	-0.1168	-0.1097	-0.1358	-0.1292	-0.09956	-0.09864	-0.132	-0.1338	-0.1553	-0.1425	-0.114	-0.0547	-0.02935	-0.03972	-0.1126	-0.2006	-0.1016	-0.08515	-0.06582	-0.09185	-0.09255	-0.1052	-0.09752	-0.1077	-0.1685	-0.0663	-0.01792	-0.02688
68	0.07916	0.1065	0.0319	-0.01271	-0.0455	0.08548	-0.02577	0.03728	0.04167	-0.009386	-0.06635	-0.1241	-0.05898	-0.07731	-0.1181	-0.1216	-0.1138	-0.1255	-0.146	-0.1544	-0.1558	-0.1485	-0.1327	-0.1503	-0.1587	-0.1381	-0.146	-0.165	-0.1566	-0.1632	-0.1566	-0.1543	-0.1005	-0.05897	-0.06633	-0.1407	-0.2444	-0.1685	-0.1675	-0.1378	-0.1611	-0.1445	-0.1561	-0.1477	-0.1538	-0.1728	-0.08246	-0.06225	-0.0717
69	0.109	0.1213	0.03929	0.02602	0.009895	0.1451	0.05236	0.1261	0.1598	0.07425	0.07704	-0.06414	-0.01944	0.02038	-0.05499	-0.1368	-0.1149	-0.1539	-0.2015	-0.2098	-0.2066	-0.1625	-0.1516	-0.1824	-0.1683	-0.1831	-0.1827	-0.1969	-0.1917	-0.1896	-0.1877	-0.1921	-0.1575	-0.1257	-0.1292	-0.1998	-0.2651	-0.1818	-0.1648	-0.1324	-0.1492	-0.1541	-0.1256	-0.1244	-0.1453	-0.1964	-0.1083	-0.06551	-0.07618
70	0.08535	0.1028	0.01265	-0.009662	-0.005828	0.1269	0.03188	0.1458	0.2274	0.1449	0.1496	0.01232	0.05463	0.08786	-0.0225	-0.1209	-0.1075	-0.1423	-0.1726	-0.1837	-0.169	-0.1209	-0.1117	-0.1277	-0.1194	-0.1572	-0.1713	-0.1845	-0.1891	-0.1765	-0.1878	-0.2051	-0.1948	-0.1684	-0.1811	-0.2371	-0.2782	-0.1989	-0.1847	-0.1608	-0.1435	-0.1276	-0.08611	-0.08062	-0.1051	-0.1478	-0.05906	-0.02178	-0.04629
71	0.1237	0.1308	0.03167	0.05521	0.0324	0.1904	0.1253	0.2253	0.3012	0.2036	0.2344	0.06334	0.09466	0.1574	0.04762	-0.07392	-0.04124	-0.0934	-0.1494	-0.1597	-0.1501	-0.09757	-0.09044	-0.1111	-0.08628	-0.1246	-0.1254	-0.1339	-0.1419	-0.1299	-0.1423	-0.1569	-0.1743	-0.1608	-0.1619	-0.2024	-0.2189	-0.1316	-0.1096	-0.09345	-0.08296	-0.08363	-0.04684	-0.04731	-0.06554	-0.1258	-0.05356	-0.01152	-0.01882
72	0.098	0.09648	0.01446	0.03689	0.02201	0.1646	0.121	0.1921	0.2429	0.1453	0.1848	0.004852	0.03313	0.1086	0.02408	-0.09616	-0.05833	-0.1053	-0.1671	-0.1735	-0.1657	-0.1109	-0.1099	-0.1383	-0.1094	-0.1398	-0.1352	-0.1466	-0.1503	-0.1454	-0.1497	-0.1727	-0.1712	-0.1455	-0.1425	-0.1895	-0.2195	-0.1294	-0.1076	-0.08776	-0.0897	-0.09977	-0.06476	-0.07364	-0.09149	-0.1521	-0.08281	-0.03916	-0.04263
73	0.05804	0.05709	-0.002145	-0.03176	-0.01737	0.09628	0.02916	0.09349	0.1336	0.05534	0.07222	-0.07649	-0.03723	0.008387	-0.06366	-0.15	-0.1251	-0.1493	-0.1919	-0.1991	-0.1901	-0.133	-0.1284	-0.1581	-0.145	-0.1813	-0.1881	-0.2019	-0.1942	-0.1878	-0.1883	-0.2209	-0.193	-0.14	-0.1508	-0.2108	-0.273	-0.1912	-0.1822	-0.1514	-0.1505	-0.1464	-0.1046	-0.1035	-0.1273	-0.1827	-0.08411	-0.03309	-0.06479
74	0.02322	0.02615	-0.004311	-0.08876	-0.05136	0.0316	-0.04911	-0.01032	-0.005813	-0.05886	-0.06275	-0.1609	-0.1069	-0.107	-0.1189	-0.1332	-0.1164	-0.1247	-0.1584	-0.1688	-0.1739	-0.1328	-0.1284	-0.1451	-0.1437	-0.1578	-0.1646	-0.1831	-0.1654	-0.1653	-0.154	-0.175	-0.1197	-0.05562	-0.07685	-0.1519	-0.2571	-0.174	-0.1743	-0.1485	-0.1501	-0.1402	-0.1263	-0.1259	-0.1301	-0.1762	-0.07537	-0.02895	-0.05041
75	-0.03634	-0.03474	-0.04304	-0.1697	-0.08654	-0.02941	-0.1308	-0.09484	-0.0718	-0.1008	-0.1319	-0.1872	-0.1274	-0.1695	-0.1898	-0.1659	-0.1517	-0.1335	-0.1285	-0.1347	-0.1238	-0.103	-0.08518	-0.09381	-0.1142	-0.127	-0.1499	-0.181	-0.1731	-0.1836	-0.1799	-0.2112	-0.1491	-0.06837	-0.09527	-0.1615	-0.2769	-0.1972	-0.2063	-0.1783	-0.1746	-0.1346	-0.1277	-0.1246	-0.1182	-0.135	-0.04372	-0.02039	-0.04969
76	-0.1163	-0.1041	-0.09842	-0.2244	-0.1362	-0.07829	-0.1623	-0.1418	-0.1417	-0.1497	-0.1962	-0.2259	-0.1693	-0.2176	-0.2226	-0.1609	-0.1403	-0.1166	-0.11	-0.1032	-0.09517	-0.1012	-0.08467	-0.08682	-0.1017	-0.09342	-0.1203	-0.1542	-0.1393	-0.161	-0.1602	-0.1874	-0.1172	-0.02457	-0.04716	-0.1156	-0.2346	-0.1574	-0.1758	-0.1533	-0.15	-0.113	-0.1205	-0.1288	-0.1152	-0.1326	-0.04633	-0.02868	-0.04622
77	-0.1555	-0.1335	-0.1228	-0.2053	-0.1368	-0.1097	-0.1719	-0.1264	-0.1338	-0.139	-0.2445	-0.2226	-0.1735	-0.2131	-0.2155	-0.1528	-0.1361	-0.1028	-0.06224	-0.05884	-0.0353	-0.09904	-0.06958	-0.04358	-0.09901	-0.03863	-0.08426	-0.1183	-0.1077	-0.1429	-0.1653	-0.2152	-0.1661	-0.07341	-0.09133	-0.09727	-0.1907	-0.1362	-0.1654	-0.144	-0.1355	-0.1083	-0.1228	-0.1323	-0.1155	-0.09373	-0.0254	-0.03296	-0.05212
78	-0.1964	-0.1673	-0.1455	-0.2508	-0.1894	-0.1566	-0.24	-0.1913	-0.1772	-0.1822	-0.2685	-0.2406	-0.1987	-0.2578	-0.2525	-0.1812	-0.1853	-0.1521	-0.1	-0.09557	-0.06758	-0.1216	-0.07107	-0.04086	-0.1105	-0.06688	-0.1141	-0.1516	-0.1428	-0.1826	-0.1977	-0.2397	-0.1931	-0.1054	-0.1234	-0.1274	-0.211	-0.1663	-0.1912	-0.1668	-0.1534	-0.1428	-0.1468	-0.1412	-0.1112	-0.05468	0.00285	-0.0231	-0.04767
79	-0.1517	-0.1039	-0.09967	-0.1796	-0.1589	-0.1332	-0.2146	-0.1821	-0.1889	-0.168	-0.2419	-0.2092	-0.1799	-0.2354	-0.26	-0.1844	-0.218	-0.1837	-0.09575	-0.08145	-0.05046	-0.09503	-0.05003	-0.02024	-0.08153	-0.03842	-0.08595	-0.1365	-0.1446	-0.1838	-0.2164	-0.2343	-0.1998	-0.1388	-0.1451	-0.1329	-0.166	-0.1463	-0.1557	-0.1304	-0.1042	-0.1054	-0.1	-0.08378	-0.07108	0.003545	0.05512	0.02131	0.007097
80	-0.1065	-0.05763	-0.06413	-0.1259	-0.1076	-0.1095	-0.165	-0.1668	-0.177	-0.151	-0.2032	-0.1811	-0.1597	-0.1979	-0.2367	-0.1648	-0.2276	-0.1872	-0.08433	-0.06173	-0.03347	-0.07306	-0.04076	-0.02421	-0.0666	-0.01614	-0.06041	-0.12	-0.1401	-0.1804	-0.2068	-0.2095	-0.1746	-0.1401	-0.1471	-0.1315	-0.1391	-0.1314	-0.128	-0.09351	-0.08144	-0.07955	-0.06464	-0.05106	-0.06131	0.02216	0.0616	0.02417	0.02134
81	-0.07957	-0.02898	-0.04868	-0.1162	-0.06546	-0.08049	-0.1535	-0.1636	-0.1557	-0.1338	-0.1911	-0.171	-0.1598	-0.1889	-0.2357	-0.2063	-0.2837	-0.2418	-0.1167	-0.09419	-0.05775	-0.07793	-0.05687	-0.05128	-0.08569	-0.05613	-0.0986	-0.1609	-0.1938	-0.2133	-0.2496	-0.2425	-0.2148	-0.1839	-0.185	-0.1805	-0.166	-0.1684	-0.1351	-0.09818	-0.08283	-0.08902	-0.06851	-0.04788	-0.07478	-0.0008499	0.04342	0.01083	0.006925
82	-0.0319	0.03146	-0.02213	-0.02487	-0.03603	-0.04177	-0.1119	-0.07531	-0.06022	-0.0815	-0.1397	-0.1333	-0.1619	-0.1527	-0.2318	-0.2882	-0.3791	-0.356	-0.2313	-0.2	-0.1368	-0.1473	-0.1082	-0.1322	-0.1674	-0.1635	-0.2032	-0.26	-0.2933	-0.2962	-0.3235	-0.2871	-0.2618	-0.2386	-0.2246	-0.2417	-0.2053	-0.2491	-0.1981	-0.1499	-0.1484	-0.1741	-0.1328	-0.09712	-0.1412	-0.09344	-0.04666	-0.06992	-0.09198
83	-0.02756	0.01733	0.01379	0.07075	-0.01506	0.01347	-0.04242	0.06497	0.07243	0.007698	-0.06166	-0.04636	-0.07754	-0.09699	-0.1962	-0.2436	-0.3287	-0.3219	-0.2324	-0.2271	-0.1613	-0.1637	-0.08292	-0.1192	-0.1819	-0.2029	-0.2428	-0.2718	-0.2921	-0.2771	-0.2947	-0.2465	-0.2153	-0.2191	-0.2169	-0.251	-0.2169	-0.255	-0.2096	-0.1609	-0.1715	-0.2094	-0.1415	-0.108	-0.1269	-0.108	-0.05048	-0.06028	-0.09153
84	0.007842	0.06572	-0.001958	0.05253	-0.05166	0.01438	-0.0175	0.08702	0.1172	0.05702	-0.009518	0.01976	-0.003039	-0.03218	-0.1412	-0.182	-0.2802	-0.2752	-0.1904	-0.1861	-0.1306	-0.1216	-0.07682	-0.1536	-0.1889	-0.2003	-0.2201	-0.2335	-0.2476	-0.209	-0.2146	-0.1385	-0.09356	-0.09518	-0.0856	-0.157	-0.1506	-0.265	-0.2173	-0.1506	-0.1952	-0.1891	-0.1346	-0.09877	-0.1599	-0.1829	-0.1319	-0.1072	-0.1568
85	0.03382	0.1054	-0.01487	0.05586	-0.05171	0.01606	-0.02355	0.08891	0.1308	0.05943	2.703e-05	0.002794	-0.01948	-0.02434	-0.1321	-0.1876	-0.2677	-0.2659	-0.1847	-0.1718	-0.1196	-0.1081	-0.0544	-0.1334	-0.1618	-0.1719	-0.1885	-0.2046	-0.2209	-0.2026	-0.2211	-0.1503	-0.1146	-0.1202	-0.1015	-0.1592	-0.1417	-0.2254	-0.1714	-0.1068	-0.1411	-0.1544	-0.09598	-0.06289	-0.1222	-0.1581	-0.1113	-0.08253	-0.1274
86	0.02305	0.09488	-0.03092	0.07992	-0.01676	0.04834	-0.009863	0.1188	0.1592	0.07512	0.01083	-0.006623	-0.03064	-0.02842	-0.1586	-0.233	-0.2907	-0.2906	-0.2058	-0.2001	-0.142	-0.1388	-0.0548	-0.1069	-0.153	-0.1687	-0.1941	-0.2188	-0.2457	-0.2478	-0.2822	-0.2351	-0.2177	-0.2228	-0.2043	-0.2326	-0.198	-0.2405	-0.1838	-0.1341	-0.1246	-0.167	-0.09981	-0.057	-0.08655	-0.1066	-0.05586	-0.04175	-0.0697
87	0.01197	0.08664	-0.01221	0.05535	-0.004501	0.02798	-0.04994	0.009168	0.0265	-0.01756	-0.08704	-0.1116	-0.1359	-0.1159	-0.2411	-0.312	-0.3559	-0.3312	-0.2079	-0.1746	-0.1002	-0.1147	-0.04661	-0.07421	-0.1177	-0.1171	-0.1568	-0.2185	-0.2654	-0.2958	-0.346	-0.3181	-0.3045	-0.2764	-0.2469	-0.25	-0.212	-0.2247	-0.1782	-0.1407	-0.1066	-0.1407	-0.1044	-0.05808	-0.08554	-0.05391	-0.01096	-0.03635	-0.0487
88	-0.04973	0.008501	-0.04803	-0.05025	0.004977	0.009777	-0.0979	-0.05616	-0.029	-0.0285	-0.1007	-0.109	-0.1086	-0.1221	-0.2193	-0.2444	-0.2883	-0.2592	-0.1404	-0.1179	-0.06871	-0.07785	-0.03586	-0.03577	-0.07866	-0.07649	-0.1216	-0.1781	-0.2136	-0.2238	-0.2805	-0.2764	-0.2634	-0.2267	-0.2064	-0.2036	-0.1709	-0.1829	-0.1538	-0.1254	-0.08731	-0.1002	-0.06909	-0.04026	-0.0606	-0.01211	0.04446	0.02056	0.004355
89	-0.08461	-0.0258	-0.06483	-0.1051	-0.07054	-0.05165	-0.1509	-0.1103	-0.09843	-0.09706	-0.184	-0.1844	-0.162	-0.1934	-0.2476	-0.209	-0.2222	-0.193	-0.1109	-0.1021	-0.06875	-0.099	-0.03862	-0.01912	-0.08344	-0.05688	-0.1063	-0.157	-0.1686	-0.1935	-0.2483	-0.2695	-0.246	-0.1851	-0.1814	-0.172	-0.1868	-0.1673	-0.1693	-0.1446	-0.09944	-0.1063	-0.08907	-0.07288	-0.05909	-0.008254	0.0611	0.03547	0.01837
90	-0.1097	-0.0817	-0.09137	-0.1996	-0.126	-0.123	-0.2355	-0.1855	-0.15	-0.1387	-0.2182	-0.2174	-0.1742	-0.2214	-0.2508	-0.2022	-0.2015	-0.1765	-0.1106	-0.1019	-0.06661	-0.0871	-0.03466	-0.00892	-0.07851	-0.06215	-0.1124	-0.1621	-0.1665	-0.1862	-0.2252	-0.2517	-0.2199	-0.1427	-0.1414	-0.1509	-0.1977	-0.1702	-0.1717	-0.1474	-0.1087	-0.1066	-0.09809	-0.07836	-0.06022	0.004349	0.06715	0.0353	0.01239
91	-0.1069	-0.1045	-0.09864	-0.2307	-0.1131	-0.1159	-0.2221	-0.1794	-0.1187	-0.1426	-0.2084	-0.2379	-0.1775	-0.2246	-0.2234	-0.1727	-0.1424	-0.1367	-0.1338	-0.1373	-0.1182	-0.1295	-0.07314	-0.05078	-0.12	-0.113	-0.1524	-0.1766	-0.1569	-0.1724	-0.1854	-0.2315	-0.1855	-0.101	-0.1116	-0.1497	-0.2425	-0.1847	-0.2001	-0.1775	-0.1587	-0.1536	-0.1449	-0.1379	-0.1014	-0.05523	0.009153	-0.01193	-0.0397
92	-0.1371	-0.1416	-0.1211	-0.2671	-0.1415	-0.1299	-0.2369	-0.2004	-0.126	-0.1534	-0.1888	-0.237	-0.1806	-0.2252	-0.215	-0.175	-0.1507	-0.1456	-0.1543	-0.1602	-0.1463	-0.1462	-0.09555	-0.0754	-0.1327	-0.1394	-0.174	-0.1945	-0.172	-0.1874	-0.1864	-0.2408	-0.1943	-0.1133	-0.1285	-0.1699	-0.2666	-0.2046	-0.2186	-0.1927	-0.1797	-0.1704	-0.1502	-0.1476	-0.1145	-0.06851	-0.004584	-0.01943	-0.04896
93	-0.103	-0.1065	-0.1218	-0.2643	-0.1214	-0.1239	-0.2229	-0.1796	-0.07197	-0.1023	-0.1021	-0.1874	-0.129	-0.1532	-0.1346	-0.1317	-0.1062	-0.1326	-0.1788	-0.196	-0.1999	-0.169	-0.1296	-0.1051	-0.1538	-0.1739	-0.1993	-0.2027	-0.1772	-0.161	-0.1605	-0.1989	-0.17	-0.1325	-0.1471	-0.2016	-0.2728	-0.2158	-0.2188	-0.205	-0.1701	-0.1778	-0.1356	-0.1346	-0.1159	-0.07034	0.003068	-5.638e-05	-0.03058
94	-0.07219	-0.0696	-0.09663	-0.2951	-0.1349	-0.1453	-0.204	-0.1064	0.033	0.02425	0.04112	-0.0273	0.01705	0.003607	0.01853	-0.02118	-0.05665	-0.1033	-0.1364	-0.1696	-0.174	-0.1302	-0.0929	-0.05702	-0.1013	-0.1391	-0.1704	-0.1721	-0.1519	-0.09512	-0.09154	-0.1108	-0.1119	-0.1412	-0.1825	-0.2238	-0.2369	-0.2064	-0.1893	-0.1773	-0.135	-0.1284	-0.09061	-0.07912	-0.06221	0.001717	0.06553	0.04593	0.0177
95	-0.07737	-0.07491	-0.1091	-0.2437	-0.05372	-0.08239	-0.1046	-0.02142	0.1415	0.1048	0.1545	0.04792	0.08381	0.1101	0.08372	0.01037	-0.06784	-0.139	-0.164	-0.1947	-0.1905	-0.1649	-0.13	-0.1063	-0.1248	-0.1482	-0.1739	-0.1676	-0.1496	-0.09249	-0.1016	-0.09066	-0.1255	-0.1945	-0.2234	-0.2407	-0.2157	-0.1919	-0.1835	-0.1566	-0.1561	-0.1604	-0.104	-0.09461	-0.102	-0.03722	0.0127	-0.004068	-0.03464
96	-0.0937	-0.1013	-0.1354	-0.238	-0.02428	-0.08017	-0.0733	-0.01392	0.1559	0.119	0.1939	0.07779	0.1126	0.1394	0.1111	0.04759	-0.03044	-0.1096	-0.1447	-0.1722	-0.1718	-0.1435	-0.109	-0.08734	-0.1002	-0.1281	-0.1488	-0.1344	-0.1141	-0.05128	-0.06299	-0.03223	-0.08085	-0.1674	-0.191	-0.2044	-0.1646	-0.1502	-0.1485	-0.1291	-0.1323	-0.1442	-0.08707	-0.07742	-0.08219	-0.0217	0.02067	0.004955	-0.02421
97	-0.01744	-0.02697	-0.1045	-0.1418	0.08348	0.06265	0.05928	0.1216	0.3261	0.2746	0.3457	0.181	0.2271	0.285	0.1938	0.08305	0.02072	-0.09072	-0.1383	-0.1734	-0.1962	-0.1784	-0.1616	-0.1461	-0.1324	-0.1262	-0.1213	-0.08732	-0.08168	-0.009155	-0.04595	-0.02367	-0.1041	-0.213	-0.2085	-0.1959	-0.09987	-0.1064	-0.09312	-0.07036	-0.1119	-0.1436	-0.08588	-0.08303	-0.1165	-0.06077	-0.02557	-0.03255	-0.05267
98	-0.02982	-0.04964	-0.1182	-0.1732	0.03089	0.007876	-0.01311	0.03836	0.2281	0.2237	0.2631	0.1537	0.1949	0.2284	0.1393	0.0259	-0.01801	-0.09728	-0.1116	-0.149	-0.1487	-0.1366	-0.1206	-0.1303	-0.1209	-0.113	-0.1161	-0.09465	-0.1039	-0.02854	-0.07861	-0.0642	-0.1152	-0.1952	-0.197	-0.2001	-0.113	-0.1455	-0.1205	-0.09355	-0.127	-0.1217	-0.07082	-0.06247	-0.1165	-0.05545	-0.0227	-0.02824	-0.05788
99	-0.2715	-0.2007	-0.2577	-0.1447	-0.03825	0.1305	0.1582	0.1672	0.2878	0.3034	0.3364	0.2842	0.2957	0.2477	0.06105	0.0104	-0.02031	-0.1273	-0.1799	-0.2037	-0.2311	-0.2012	-0.1781	-0.1587	-0.1563	-0.1866	-0.1552	-0.132	-0.1549	-0.08926	-0.09752	-0.05377	-0.09533	-0.1857	-0.1919	-0.2486	-0.1491	-0.1672	-0.1473	-0.1786	-0.1797	-0.1761	-0.1121	-0.1045	-0.1242	-0.09284	-0.06198	-0.06212	-0.08133
100	-0.2493	-0.2188	-0.2678	-0.1531	-0.02799	0.09199	0.1395	0.1066	0.2546	0.2703	0.2881	0.2457	0.2603	0.1978	-0.000346	-0.02752	-0.03749	-0.1419	-0.2054	-0.2321	-0.2583	-0.2393	-0.2125	-0.2194	-0.2178	-0.239	-0.2028	-0.1673	-0.1806	-0.1021	-0.1212	-0.08506	-0.1149	-0.1873	-0.1881	-0.2546	-0.1555	-0.1836	-0.1564	-0.1811	-0.2207	-0.2156	-0.1455	-0.1391	-0.1665	-0.1396	-0.114	-0.1033	-0.1291
101	-0.1634	-0.1416	-0.1823	0.01163	-0.01432	0.1785	0.2057	0.258	0.3527	0.3206	0.299	0.2704	0.2795	0.2214	0.02685	-0.04861	-0.03763	-0.1649	-0.2604	-0.2801	-0.2982	-0.2784	-0.2487	-0.264	-0.2891	-0.2988	-0.2618	-0.2011	-0.1977	-0.1261	-0.1068	-0.07437	-0.08977	-0.1486	-0.1319	-0.2056	-0.1398	-0.1936	-0.1696	-0.1976	-0.2341	-0.2739	-0.2161	-0.195	-0.2136	-0.1839	-0.1832	-0.1778	-0.1879
102	-0.1101	-0.08078	-0.1564	0.0902	0.06073	0.1852	0.2016	0.2484	0.3452	0.2934	0.2302	0.1974	0.206	0.1559	-0.04563	-0.1242	-0.05048	-0.18	-0.2982	-0.3155	-0.3343	-0.3187	-0.269	-0.2871	-0.3355	-0.3464	-0.313	-0.2277	-0.2095	-0.1272	-0.154	-0.1013	-0.1176	-0.1813	-0.1345	-0.2118	-0.1118	-0.1972	-0.1769	-0.2127	-0.218	-0.3071	-0.2468	-0.2277	-0.2398	-0.2358	-0.2195	-0.2048	-0.2116
103	-0.0565	-0.0279	-0.1242	0.1726	0.1227	0.258	0.2582	0.2929	0.3834	0.3209	0.2394	0.2148	0.2146	0.1589	-0.07202	-0.1205	-0.05556	-0.1681	-0.2649	-0.279	-0.3069	-0.2953	-0.2573	-0.2789	-0.3122	-0.32	-0.2848	-0.1943	-0.1811	-0.1085	-0.1559	-0.09006	-0.1137	-0.1827	-0.1257	-0.192	-0.09066	-0.1644	-0.1487	-0.1871	-0.1728	-0.2691	-0.2074	-0.1891	-0.2109	-0.2558	-0.2174	-0.1772	-0.1838
104	-0.03927	0.01545	-0.09765	0.1559	0.07573	0.1755	0.1737	0.1918	0.2724	0.2229	0.1655	0.1716	0.1726	0.1106	-0.07789	-0.11	-0.06657	-0.167	-0.2664	-0.2748	-0.3012	-0.288	-0.2594	-0.2946	-0.3316	-0.3362	-0.3089	-0.2222	-0.198	-0.1187	-0.1527	-0.03664	-0.02821	-0.1208	-0.08334	-0.1701	-0.08672	-0.1665	-0.1605	-0.1892	-0.1945	-0.2741	-0.2128	-0.2146	-0.2456	-0.3036	-0.2692	-0.2179	-0.2342
105	0.01853	0.03592	-0.08742	0.1375	0.08933	0.153	0.1266	0.1285	0.1801	0.1405	0.06473	0.1159	0.1073	0.02294	-0.1267	-0.1272	-0.05782	-0.1471	-0.2613	-0.2622	-0.2982	-0.2853	-0.2537	-0.2789	-0.3136	-0.3274	-0.3025	-0.2193	-0.1874	-0.1131	-0.1282	-0.02096	0.01035	-0.0545	-0.01827	-0.1226	-0.07201	-0.1456	-0.1301	-0.164	-0.1562	-0.2436	-0.1913	-0.1816	-0.1918	-0.2397	-0.1986	-0.1488	-0.1631
106	-0.06758	0.04086	-0.04092	0.1347	0.1116	0.1129	0.08417	0.05976	0.1071	0.07121	0.06739	0.07499	0.01246	-0.03942	-0.1266	-0.1268	-0.1237	-0.2257	-0.312	-0.3177	-0.3506	-0.3389	-0.2977	-0.2671	-0.2926	-0.3274	-0.3071	-0.2575	-0.2349	-0.1508	-0.1649	-0.09425	-0.09085	-0.1572	-0.1285	-0.1829	-0.1109	-0.2154	-0.2106	-0.2494	-0.2118	-0.2741	-0.2003	-0.218	-0.2001	-0.1854	-0.1702	-0.1597	-0.1696
107	-0.04275	0.07276	-0.01046	0.136	0.08861	0.1043	0.05915	0.04917	0.06696	0.04469	0.05682	0.07253	0.004866	-0.03485	-0.09259	-0.1002	-0.1177	-0.2131	-0.2887	-0.2893	-0.3153	-0.2957	-0.2602	-0.225	-0.2404	-0.2827	-0.2698	-0.2369	-0.2217	-0.1465	-0.1464	-0.06906	-0.05333	-0.1296	-0.1104	-0.1625	-0.1063	-0.1895	-0.1708	-0.2025	-0.1555	-0.2173	-0.1495	-0.1695	-0.1497	-0.1345	-0.1243	-0.1116	-0.1223
108	-0.0008252	0.1424	0.04349	0.1731	0.1068	0.1274	0.07117	0.06569	0.05312	0.03196	0.02917	0.06651	0.001038	-0.04497	-0.09971	-0.09754	-0.1351	-0.2118	-0.2623	-0.2556	-0.2679	-0.2395	-0.1985	-0.176	-0.204	-0.2533	-0.2539	-0.2286	-0.2181	-0.1491	-0.15	-0.05351	-0.0181	-0.09081	-0.08652	-0.1515	-0.1148	-0.186	-0.1679	-0.1948	-0.1339	-0.1896	-0.1159	-0.1298	-0.1161	-0.1075	-0.08929	-0.07672	-0.1068
109	0.0057	0.1244	0.02575	0.1252	0.09323	0.09574	0.0774	0.0334	-0.03151	-0.02591	-0.09222	-0.02755	-0.08401	-0.1196	-0.1824	-0.1917	-0.1589	-0.2349	-0.2999	-0.2804	-0.2876	-0.2802	-0.2514	-0.2208	-0.2523	-0.2849	-0.2925	-0.2667	-0.2518	-0.1813	-0.2118	-0.1356	-0.1094	-0.1271	-0.1078	-0.1831	-0.1332	-0.2129	-0.1944	-0.2326	-0.1638	-0.2359	-0.1831	-0.1872	-0.1699	-0.1629	-0.1174	-0.1032	-0.1372
110	-0.02929	0.08906	-0.01226	0.1556	0.1085	0.1315	0.1259	0.07796	0.0428	0.0365	-0.02811	0.02973	-0.0332	-0.07669	-0.1465	-0.1665	-0.1189	-0.2225	-0.3211	-0.3182	-0.3419	-0.3501	-0.3113	-0.2738	-0.3059	-0.3231	-0.3105	-0.2609	-0.2393	-0.1521	-0.1834	-0.1155	-0.1139	-0.1533	-0.121	-0.185	-0.1096	-0.2266	-0.2116	-0.2613	-0.2053	-0.2883	-0.2417	-0.2449	-0.2178	-0.1964	-0.1723	-0.1613	-0.181
111	0.0319	0.1493	0.05118	0.2343	0.1699	0.1728	0.1791	0.1174	0.09152	0.07243	-0.03358	0.03652	-0.009876	-0.05525	-0.1205	-0.1482	-0.07211	-0.1734	-0.2901	-0.2958	-0.3172	-0.3442	-0.2953	-0.253	-0.3118	-0.31	-0.2991	-0.2371	-0.2086	-0.1075	-0.144	-0.1092	-0.133	-0.1486	-0.1031	-0.1562	-0.0575	-0.2183	-0.2025	-0.2554	-0.2147	-0.3007	-0.2693	-0.261	-0.2283	-0.1837	-0.1742	-0.1765	-0.2011
112	0.1854	0.3003	0.2025	0.4638	0.3554	0.5197	0.4751	0.4373	0.3996	0.3668	0.2915	0.2682	0.2568	0.2586	0.08575	-0.02025	0.07882	-0.03341	-0.1512	-0.1655	-0.207	-0.2055	-0.2014	-0.2057	-0.2161	-0.1887	-0.1464	-0.07145	-0.07059	-0.006773	-0.06004	-0.03994	-0.09024	-0.1434	-0.09339	-0.08628	0.01347	-0.08906	-0.08024	-0.1241	-0.09144	-0.1562	-0.1162	-0.1119	-0.1587	-0.1952	-0.1651	-0.1254	-0.1574
113	0.2018	0.324	0.2287	0.5139	0.4446	0.6766	0.6322	0.5909	0.535	0.5027	0.4543	0.3709	0.371	0.3939	0.1778	0.04854	0.1573	0.04219	-0.04738	-0.05939	-0.1102	-0.09019	-0.1105	-0.1193	-0.08905	-0.06447	-0.003839	0.06451	0.03687	0.07207	-0.009306	-0.02019	-0.1106	-0.1673	-0.1091	-0.05394	0.08131	0.02459	0.0326	-0.02045	0.001706	-0.04219	-0.004082	-0.003257	-0.06821	-0.1205	-0.09891	-0.05767	-0.08136
114	0.2954	0.3762	0.2743	0.5551	0.4732	0.7325	0.6655	0.6826	0.6405	0.6181	0.5697	0.4815	0.4848	0.5164	0.2856	0.1334	0.2302	0.1204	0.03875	0.01129	-0.04958	-0.02434	-0.05494	-0.07884	-0.02081	0.004332	0.07354	0.1401	0.09852	0.1318	0.05906	0.04047	-0.03681	-0.1068	-0.07147	-0.02257	0.1023	0.08832	0.1158	0.07213	0.06247	0.03988	0.07828	0.0752	-0.003626	-0.107	-0.0763	-0.00904	-0.0344
115	0.3554	0.4116	0.2578	0.5367	0.4978	0.7371	0.6399	0.6974	0.7824	0.6915	0.6666	0.543	0.5435	0.5711	0.3349	0.1594	0.1794	0.06612	0.01765	-0.03257	-0.0832	-0.06125	-0.08126	-0.08631	-0.0467	-0.02048	0.03261	0.1047	0.05677	0.1194	0.06047	0.05989	-0.039	-0.1227	-0.09469	-0.05791	0.0354	-0.04126	-0.05965	-0.1069	-0.08023	-0.0677	-0.04163	0.005062	-0.05686	-0.06156	-0.03735	-0.02613	-0.03569
116	0.5663	0.6105	0.4214	0.5643	0.5065	0.6973	0.5863	0.6541	0.6844	0.6016	0.5411	0.4532	0.464	0.5059	0.2947	0.131	0.1578	0.08346	0.06217	0.0134	-0.01891	-0.01853	-0.01262	-0.02633	0.01506	0.0417	0.07513	0.1232	0.07228	0.09035	0.04173	-0.01267	-0.09848	-0.1477	-0.1396	-0.06958	-0.01592	-0.02433	-0.02722	-0.03154	-0.01517	-0.00544	0.02302	0.08252	0.03325	0.00054	0.02676	0.05377	0.03368
117	0.4942	0.541	0.3282	0.4849	0.4262	0.6143	0.4931	0.6077	0.6667	0.5476	0.5051	0.3933	0.4131	0.4563	0.2433	0.07804	0.07113	-0.006395	-0.008413	-0.05905	-0.0725	-0.07186	-0.05384	-0.0594	-0.02904	-0.00435	0.02182	0.04928	-0.009905	-0.002026	-0.0452	-0.07577	-0.1493	-0.2121	-0.2043	-0.1509	-0.1146	-0.09347	-0.08906	-0.0842	-0.09186	-0.07214	-0.0448	0.01033	-0.02358	-0.04918	-0.02205	-0.00248	-0.01589
118	0.4535	0.4899	0.308	0.4326	0.36	0.5513	0.4363	0.5499	0.6097	0.4566	0.4351	0.2937	0.3055	0.3775	0.2087	0.05431	0.05054	-0.01801	-0.02944	-0.06015	-0.06704	-0.05881	-0.02895	-0.03636	-0.01546	-2.411e-05	0.01243	0.03045	-0.01164	-0.02314	-0.05316	-0.08938	-0.1521	-0.1921	-0.1751	-0.1237	-0.1118	-0.09089	-0.09553	-0.08207	-0.08312	-0.07965	-0.04733	-0.004096	-0.01924	-0.04527	-0.02338	-0.009871	-0.03089
119	0.4065	0.4367	0.2698	0.3652	0.2587	0.4289	0.3173	0.4353	0.5138	0.3536	0.353	0.2001	0.212	0.2891	0.1495	0.0134	-0.0004954	-0.05697	-0.07276	-0.08974	-0.08826	-0.05521	-0.0372	-0.04818	-0.02116	-0.03423	-0.0371	-0.03966	-0.07001	-0.07366	-0.09684	-0.1104	-0.1489	-0.1825	-0.172	-0.1566	-0.1594	-0.1324	-0.1216	-0.09518	-0.08435	-0.06222	-0.02818	0.005082	-0.01833	-0.07091	-0.02072	0.009118	-0.01054
120	0.3421	0.3735	0.1852	0.29	0.2157	0.3879	0.281	0.3923	0.5031	0.3792	0.3737	0.2228	0.2504	0.3102	0.1415	0.007482	0.006028	-0.06642	-0.1	-0.1263	-0.132	-0.0963	-0.08054	-0.08875	-0.05834	-0.07516	-0.07462	-0.07035	-0.09993	-0.0796	-0.1199	-0.1109	-0.155	-0.2067	-0.1988	-0.2104	-0.1925	-0.1535	-0.1345	-0.12	-0.1012	-0.08136	-0.04972	-0.01895	-0.04632	-0.09157	-0.02398	0.008294	-0.002418
121	0.3741	0.4109	0.2437	0.3669	0.265	0.4645	0.3555	0.4764	0.5738	0.4298	0.4307	0.2734	0.2968	0.3581	0.192	0.05739	0.04429	-0.03332	-0.068	-0.1002	-0.1069	-0.06865	-0.05604	-0.05713	-0.02863	-0.05181	-0.05012	-0.03636	-0.0637	-0.03511	-0.07206	-0.07154	-0.149	-0.2047	-0.198	-0.1769	-0.1498	-0.1249	-0.1151	-0.1049	-0.08483	-0.06329	-0.03779	-0.001362	-0.02351	-0.06288	-0.00404	0.02365	0.01145
122	0.3867	0.4392	0.2592	0.4527	0.3887	0.6278	0.5251	0.6433	0.7338	0.5952	0.5897	0.4475	0.4701	0.5154	0.2927	0.126	0.09338	-0.002059	-0.01252	-0.07251	-0.0989	-0.08819	-0.0878	-0.08304	-0.04386	-0.02485	0.008353	0.0489	-0.004972	0.02619	-0.02628	-0.02475	-0.1328	-0.2278	-0.215	-0.1502	-0.08828	-0.1059	-0.1154	-0.12	-0.1255	-0.09533	-0.06941	-0.01816	-0.06027	-0.07825	-0.04159	-0.01896	-0.03625
123	0.4414	0.4837	0.3591	0.6008	0.5354	0.7838	0.6745	0.7736	0.8251	0.6853	0.6553	0.5271	0.5372	0.5806	0.3593	0.2018	0.1899	0.1008	0.07644	0.01864	-0.02277	-0.01608	-0.02509	-0.02111	0.01189	0.04728	0.08379	0.1381	0.08882	0.1139	0.07105	0.04788	-0.05783	-0.136	-0.1347	-0.05447	-0.01049	-0.0284	-0.06112	-0.09065	-0.0762	-0.04554	-0.02234	0.02602	-0.01806	-0.02574	-0.00264	0.00536	-0.01752
124	0.4015	0.4389	0.3467	0.6441	0.6076	0.8996	0.7993	0.8374	0.8509	0.7694	0.7401	0.6317	0.6267	0.6516	0.4126	0.2697	0.271	0.1757	0.1472	0.0991	0.04299	0.0582	0.0252	0.01047	0.07444	0.1048	0.1594	0.2267	0.1754	0.2181	0.1627	0.1485	0.0368	-0.04104	-0.02766	0.04906	0.1205	0.07152	0.03978	-0.005252	0.007188	0.04146	0.04734	0.08905	0.02533	-0.009798	0.008888	0.02957	0.006312
125	0.3485	0.3921	0.2904	0.6126	0.593	0.8741	0.8028	0.8314	0.8053	0.768	0.7439	0.6415	0.6349	0.6713	0.4346	0.2776	0.2963	0.1843	0.1358	0.09037	0.02304	0.04162	-0.01671	-0.04035	0.05328	0.08342	0.1527	0.2345	0.1908	0.2478	0.1796	0.172	0.05706	-0.02783	-0.0005254	0.06548	0.1622	0.1109	0.09233	0.04375	0.03917	0.06041	0.06999	0.08962	0.00454	-0.07077	-0.04182	0.009108	-0.01118
126	0.3818	0.4561	0.3047	0.6958	0.6624	0.8755	0.7808	0.6793	0.6065	0.5954	0.5934	0.4688	0.4869	0.5011	0.2382	0.1226	0.1784	0.09348	0.07841	0.05639	0.01526	0.05623	-0.01868	-0.04417	0.05949	0.05569	0.1257	0.1813	0.1112	0.1443	0.05251	0.02065	-0.07963	-0.1177	-0.07288	-0.001627	0.09352	0.04816	0.05749	0.005639	0.01828	0.05152	0.05062	0.09548	0.003356	-0.05366	-0.03326	0.0209	-0.003701
127	0.2544	0.3667	0.245	0.5551	0.4462	0.6982	0.6598	0.5146	0.4346	0.4214	0.3733	0.2883	0.3006	0.3279	0.1393	0.09682	0.2199	0.118	0.002678	-0.001634	-0.05381	-0.03077	-0.0435	-0.05496	-0.01479	-0.01133	0.01843	0.08692	0.09406	0.1433	0.04106	0.01502	-0.0766	-0.1079	-0.06144	0.001739	0.1197	0.04271	0.0416	-0.003459	0.05831	0.01658	0.02838	0.04089	0.007027	-0.05228	-0.01512	0.03016	0.006224
128	0.2162	0.3528	0.2453	0.4582	0.3326	0.3039	0.2675	0.2185	0.1742	0.151	0.03064	0.07426	0.05185	0.02868	-0.05002	-0.08653	0.009539	-0.08239	-0.2074	-0.2128	-0.2117	-0.234	-0.1511	-0.1343	-0.2252	-0.2319	-0.2356	-0.17	-0.1367	-0.03722	-0.05718	-0.05635	-0.0711	-0.05908	-0.01526	-0.06078	0.01335	-0.1632	-0.1527	-0.1882	-0.1658	-0.2377	-0.2165	-0.1979	-0.1647	-0.1073	-0.1156	-0.1362	-0.1852
129	0.1238	0.2513	0.1403	0.3008	0.2358	0.193	0.1448	0.0951	0.07177	0.06716	-0.04508	0.02328	-0.007182	-0.03938	-0.08762	-0.1086	-0.0173	-0.1026	-0.221	-0.2221	-0.2279	-0.2409	-0.1632	-0.1413	-0.2204	-0.235	-0.243	-0.188	-0.1565	-0.05626	-0.08453	-0.0618	-0.05302	-0.05245	-0.01016	-0.08028	0.002505	-0.1655	-0.1452	-0.1807	-0.151	-0.2261	-0.1899	-0.1864	-0.1546	-0.1088	-0.1078	-0.118	-0.1657
130	0.09151	0.2525	0.1416	0.2583	0.1787	0.1485	0.08851	0.07059	0.08035	0.02208	-0.01953	0.008774	-0.04145	-0.08454	-0.1436	-0.1417	-0.1521	-0.2148	-0.2673	-0.2582	-0.2626	-0.2184	-0.1698	-0.1519	-0.2143	-0.2748	-0.2854	-0.2558	-0.2357	-0.149	-0.1714	-0.1015	-0.07383	-0.1107	-0.09038	-0.1596	-0.1015	-0.2167	-0.1976	-0.2186	-0.1529	-0.2064	-0.1213	-0.1231	-0.1182	-0.1132	-0.07765	-0.06846	-0.1255
131	0.151	0.3243	0.2139	0.2276	0.1249	0.06647	-0.004838	-0.006049	-0.002767	-0.05724	-0.05827	-0.05118	-0.07035	-0.09143	-0.125	-0.1375	-0.1659	-0.2049	-0.2318	-0.217	-0.1982	-0.124	-0.07274	-0.0812	-0.1467	-0.2311	-0.2524	-0.2449	-0.2382	-0.1684	-0.194	-0.08964	-0.04675	-0.1119	-0.1029	-0.1757	-0.117	-0.1843	-0.1505	-0.1391	-0.1104	-0.1401	-0.0681	-0.06948	-0.07708	-0.08152	-0.04362	-0.03407	-0.1109
132	0.07598	0.2317	0.1097	0.147	0.09507	0.1042	0.009622	0.03354	0.01187	-0.00371	0.007794	0.04689	0.004501	-0.03787	-0.07885	-0.08263	-0.1534	-0.2081	-0.2261	-0.2073	-0.204	-0.1485	-0.09959	-0.1024	-0.1377	-0.2026	-0.2192	-0.2267	-0.2279	-0.1743	-0.1653	-0.0224	0.03456	-0.05246	-0.08242	-0.1546	-0.1383	-0.1575	-0.1194	-0.1214	-0.07022	-0.1082	-0.03862	-0.0391	-0.04308	-0.03916	-0.0001857	0.01712	-0.04473
133	0.1302	0.293	0.1829	0.2197	0.1333	0.116	-0.007823	0.0302	0.03369	-0.01664	0.02357	0.002056	-0.03227	-0.05402	-0.0896	-0.0858	-0.1578	-0.2026	-0.214	-0.2041	-0.1822	-0.09605	-0.0117	-0.03525	-0.09497	-0.1993	-0.2175	-0.2188	-0.2111	-0.1501	-0.1525	-0.03894	0.01472	-0.06621	-0.07988	-0.1427	-0.1087	-0.1482	-0.1039	-0.08908	-0.05356	-0.09302	-0.01513	-0.01117	-0.002523	0.003162	0.01946	0.02406	-0.04459
134	0.1187	0.2933	0.2014	0.2736	0.1655	0.1464	0.05617	0.09455	0.09366	0.02541	0.06927	0.0274	-0.02114	-0.03737	-0.09431	-0.09009	-0.1548	-0.2099	-0.2324	-0.2282	-0.2114	-0.135	-0.04989	-0.079	-0.137	-0.2336	-0.241	-0.2278	-0.2139	-0.1404	-0.1456	-0.04647	-0.003081	-0.08629	-0.09063	-0.1481	-0.1029	-0.1745	-0.1388	-0.1252	-0.1013	-0.1376	-0.04887	-0.05102	-0.04774	-0.05189	-0.03833	-0.02833	-0.09828
135	0.2566	0.4463	0.3143	0.3545	0.2187	0.1777	0.08389	0.1399	0.1299	0.05833	0.07721	0.0286	-0.01028	0.001737	-0.05376	-0.08312	-0.151	-0.2055	-0.227	-0.2271	-0.1996	-0.1263	-0.03323	-0.07417	-0.1409	-0.2229	-0.2398	-0.2368	-0.2291	-0.1412	-0.1496	-0.05257	-0.01308	-0.09264	-0.1061	-0.16	-0.1072	-0.2021	-0.1516	-0.1169	-0.1062	-0.1291	-0.05512	-0.04577	-0.05854	-0.05671	-0.03267	-0.03163	-0.1071
136	0.291	0.4939	0.3604	0.4791	0.3043	0.2626	0.1832	0.2281	0.1949	0.1185	0.1234	0.06836	0.03689	0.05573	-0.02429	-0.06591	-0.1057	-0.1678	-0.2033	-0.2085	-0.1769	-0.1028	-0.01746	-0.05492	-0.1267	-0.2038	-0.22	-0.2047	-0.1985	-0.1016	-0.1225	-0.04144	-0.0169	-0.08246	-0.08307	-0.1335	-0.0681	-0.1981	-0.1529	-0.1268	-0.09958	-0.1241	-0.05319	-0.03068	-0.05596	-0.05732	-0.0282	-0.02533	-0.1037
137	0.5501	0.7237	0.6097	0.6029	0.4388	0.4205	0.2901	0.3304	0.2802	0.188	0.1814	0.1131	0.09402	0.1377	0.08125	-0.006229	-0.02737	-0.09376	-0.1445	-0.1676	-0.1688	-0.09296	-0.03516	-0.06409	-0.1216	-0.17	-0.1739	-0.1468	-0.1383	-0.04401	-0.06805	-0.01586	0.00385	-0.06544	-0.09369	-0.1172	-0.06415	-0.176	-0.1428	-0.1219	-0.09316	-0.0992	-0.04201	-0.01702	-0.06263	-0.07015	-0.02616	-0.01236	-0.09163
138	0.7396	0.8939	0.7563	0.7091	0.5665	0.4972	0.3129	0.3931	0.3495	0.2416	0.2424	0.144	0.1445	0.2024	0.133	0.0004866	-0.03604	-0.1072	-0.1532	-0.1817	-0.1833	-0.09612	-0.06961	-0.09928	-0.1294	-0.1725	-0.1759	-0.151	-0.1564	-0.06534	-0.06996	-0.01908	0.004136	-0.06026	-0.09698	-0.147	-0.1425	-0.2045	-0.1713	-0.1389	-0.1028	-0.104	-0.0432	-0.00146	-0.0774	-0.1026	-0.04199	-0.012	-0.07908
139	0.8508	0.8873	0.8264	0.7452	0.6737	0.5537	0.3536	0.4123	0.3314	0.2239	0.2095	0.1197	0.1323	0.1997	0.1694	0.04167	0.02836	-0.02888	-0.07894	-0.1191	-0.1161	-0.0585	-0.0253	-0.05933	-0.08314	-0.1098	-0.1135	-0.07583	-0.06928	-0.0007217	0.001824	0.01369	0.02448	-0.01766	-0.04425	-0.04457	-0.08917	-0.1385	-0.1312	-0.07846	-0.08134	-0.08957	-0.05597	-0.001073	-0.04537	-0.05451	-0.01801	-0.001817	-0.05049
140	0.774	0.8069	0.7491	0.6643	0.5462	0.4979	0.3088	0.4237	0.3857	0.2675	0.2578	0.1628	0.169	0.2554	0.2307	0.1182	0.1087	0.07283	0.02893	-0.0004901	0.0003785	0.06799	0.105	0.0589	0.04725	0.01101	-0.008333	0.01811	0.02335	0.05931	0.06884	0.06254	0.07659	0.02971	-0.01264	-0.006937	-0.04769	-0.03341	-0.02449	0.03254	0.03824	0.03447	0.09888	0.1282	0.08465	0.03377	0.06449	0.09473	0.05405
141	0.7373	0.6753	0.6937	0.5355	0.3707	0.4238	0.2543	0.3149	0.3075	0.194	0.1805	0.07764	0.1018	0.1559	0.06496	-0.007706	0.008247	-0.02702	-0.06546	-0.07387	-0.0696	-0.02016	0.02321	-0.009551	-0.01163	-0.04891	-0.06358	-0.05441	-0.05269	-0.04974	-0.06025	-0.06236	-0.0448	-0.07672	-0.09689	-0.1024	-0.1027	-0.05694	-0.041	0.007695	-0.006895	-0.02484	0.02194	0.0759	0.0524	0.03605	0.06694	0.07847	0.0472
142	0.6034	0.6206	0.5042	0.6517	0.5624	0.5802	0.4676	0.5225	0.4989	0.3546	0.3175	0.2153	0.2028	0.2847	0.1905	0.07996	0.06458	0.008106	-0.02678	-0.0642	-0.06743	-0.03691	0.002244	-0.02686	-0.0238	-0.03033	-0.03247	-0.01424	-0.02839	0.02566	0.002589	0.005172	-0.01014	-0.09054	-0.1098	-0.09787	-0.0786	-0.1038	-0.0746	-0.0524	-0.04033	-0.05163	-0.00369	0.05427	0.02726	0.02553	0.04983	0.05555	0.03668
143	0.4712	0.5048	0.321	0.4206	0.3082	0.4549	0.3471	0.4637	0.5001	0.3404	0.2921	0.1886	0.1873	0.2594	0.1179	-0.01172	-0.01321	-0.04619	-0.02728	-0.04165	-0.03509	-0.02816	-0.0009078	-0.02409	-0.004584	0.0161	0.02326	0.01422	-0.03607	-0.07488	-0.0926	-0.1377	-0.1634	-0.1765	-0.1646	-0.1278	-0.1307	-0.1011	-0.0814	-0.04401	-0.05824	-0.0365	0.01653	0.05866	0.01533	-0.05493	-0.02006	0.01686	-0.02058
144	0.576	0.6112	0.4082	0.4996	0.3942	0.5316	0.3989	0.507	0.5508	0.425	0.3742	0.2729	0.2798	0.3451	0.1756	0.03074	0.03857	-0.003857	0.006505	-0.02384	-0.01969	-0.015	0.01782	-0.002755	0.01739	0.03561	0.0453	0.04736	-0.009263	-0.03394	-0.05685	-0.1114	-0.1481	-0.175	-0.1689	-0.1236	-0.1198	-0.09813	-0.08161	-0.0481	-0.04534	-0.02509	0.01887	0.07109	0.03243	-0.01892	0.001364	0.0268	-0.003681
145	0.4199	0.4821	0.2711	0.3864	0.2698	0.4069	0.2946	0.3934	0.4346	0.3101	0.2555	0.173	0.1659	0.2167	0.05266	-0.06925	-0.07689	-0.1011	-0.05763	-0.07035	-0.04803	-0.02972	0.008681	-0.02987	-0.01269	-0.009828	-0.002797	-0.02811	-0.09627	-0.1205	-0.1492	-0.1763	-0.1911	-0.2182	-0.2054	-0.1917	-0.1766	-0.1502	-0.09992	-0.05956	-0.05331	-0.02836	0.02707	0.08735	0.03674	-0.02828	0.01056	0.04664	0.002752
146	0.3151	0.3627	0.1675	0.3238	0.2304	0.388	0.2728	0.3819	0.4433	0.3252	0.2629	0.1688	0.1751	0.1993	-0.01741	-0.1597	-0.1643	-0.2144	-0.1855	-0.2087	-0.1826	-0.1642	-0.1073	-0.1373	-0.139	-0.1402	-0.1372	-0.1461	-0.2091	-0.2159	-0.2498	-0.2584	-0.2795	-0.3289	-0.3054	-0.3072	-0.2676	-0.2547	-0.1887	-0.1524	-0.137	-0.1659	-0.1064	-0.04102	-0.07737	-0.08876	-0.03933	-0.02348	-0.03506
147	0.4354	0.4795	0.2805	0.4509	0.4167	0.5632	0.4558	0.5446	0.5983	0.4928	0.4225	0.3333	0.3498	0.361	0.1208	-0.0413	-0.02341	-0.1143	-0.1255	-0.1764	-0.184	-0.1804	-0.1431	-0.1635	-0.1455	-0.1232	-0.08504	-0.05604	-0.1217	-0.09633	-0.1427	-0.165	-0.2108	-0.2745	-0.2593	-0.2485	-0.1888	-0.1719	-0.1218	-0.1159	-0.1358	-0.1527	-0.1118	-0.06108	-0.09781	-0.1216	-0.09746	-0.07214	-0.07345
148	0.2743	0.3199	0.1818	0.4288	0.4064	0.5559	0.4925	0.5637	0.6127	0.5222	0.4377	0.3615	0.3728	0.3767	0.1198	-0.03112	-0.004563	-0.1245	-0.1716	-0.2222	-0.2425	-0.2303	-0.1987	-0.2254	-0.2199	-0.1993	-0.1541	-0.09968	-0.1435	-0.07778	-0.1295	-0.116	-0.1592	-0.2356	-0.214	-0.2408	-0.1548	-0.1863	-0.1365	-0.1478	-0.1521	-0.1964	-0.1487	-0.1131	-0.1577	-0.1914	-0.1599	-0.1283	-0.1328
149	0.2054	0.2752	0.1747	0.4408	0.356	0.534	0.5083	0.5495	0.5834	0.4989	0.4191	0.366	0.373	0.3717	0.1426	0.01838	0.07531	-0.05291	-0.1533	-0.1938	-0.2292	-0.2293	-0.2004	-0.2271	-0.2339	-0.2104	-0.161	-0.07911	-0.08732	-0.01421	-0.05861	-0.03383	-0.06982	-0.1435	-0.1098	-0.1386	-0.05743	-0.1141	-0.08931	-0.1167	-0.137	-0.1894	-0.1558	-0.1496	-0.1794	-0.2371	-0.22	-0.1794	-0.1904
150	0.07118	0.1453	0.05438	0.3502	0.279	0.4382	0.4267	0.4672	0.5181	0.4426	0.3769	0.3252	0.3264	0.3073	0.08404	-0.03068	0.04669	-0.09121	-0.2103	-0.2461	-0.2772	-0.2713	-0.2297	-0.2485	-0.2824	-0.2734	-0.2285	-0.1337	-0.1257	-0.04567	-0.09554	-0.05784	-0.104	-0.1807	-0.1356	-0.1675	-0.05316	-0.1528	-0.1519	-0.188	-0.1938	-0.2623	-0.2081	-0.1964	-0.216	-0.2425	-0.2296	-0.2016	-0.2164
151	0.06458	0.09896	0.005611	0.2776	0.2782	0.351	0.3671	0.3784	0.4807	0.4418	0.3987	0.3284	0.3153	0.3277	0.1273	-0.002469	0.05978	-0.08516	-0.2115	-0.2451	-0.2756	-0.2698	-0.2214	-0.2554	-0.2881	-0.2647	-0.2217	-0.1375	-0.1336	-0.03115	-0.06511	-0.01462	-0.06737	-0.157	-0.1164	-0.1541	-0.02998	-0.1535	-0.1433	-0.1691	-0.1908	-0.26	-0.179	-0.1699	-0.2137	-0.1902	-0.1808	-0.1761	-0.2036
152	-0.05637	-0.01334	-0.1271	0.06256	0.2058	0.242	0.2835	0.2534	0.3903	0.4044	0.4067	0.3271	0.3297	0.3298	0.1467	0.04519	0.04862	-0.09251	-0.1804	-0.2288	-0.2662	-0.2505	-0.1929	-0.2192	-0.233	-0.2224	-0.1717	-0.1054	-0.117	-0.006983	-0.05766	-0.011	-0.08074	-0.1862	-0.1681	-0.1947	-0.04324	-0.1306	-0.1089	-0.1237	-0.1822	-0.2249	-0.1368	-0.1187	-0.1593	-0.1056	-0.07676	-0.08225	-0.1261
153	0.01418	0.02567	-0.09908	0.08318	0.1993	0.1824	0.2102	0.1987	0.3156	0.3249	0.328	0.2653	0.2789	0.2603	0.07755	-0.01677	-0.0117	-0.1351	-0.2095	-0.2519	-0.2632	-0.2377	-0.1656	-0.2101	-0.2348	-0.2376	-0.1967	-0.1452	-0.1683	-0.06876	-0.1041	-0.02764	-0.07338	-0.191	-0.1715	-0.2158	-0.09172	-0.1558	-0.1155	-0.1054	-0.1706	-0.2202	-0.12	-0.08681	-0.1357	-0.08975	-0.05708	-0.05869	-0.09815
154	-0.03383	-0.01257	-0.1237	0.03976	0.1802	0.1769	0.2096	0.1798	0.3063	0.3214	0.3517	0.2794	0.2883	0.2673	0.08842	0.001498	-0.01755	-0.134	-0.1949	-0.2391	-0.2626	-0.2345	-0.1817	-0.2153	-0.2217	-0.2273	-0.1791	-0.1322	-0.1598	-0.0618	-0.09643	-0.03594	-0.09906	-0.2178	-0.2043	-0.2251	-0.08937	-0.1593	-0.1263	-0.1179	-0.1906	-0.2118	-0.1149	-0.08482	-0.1445	-0.09233	-0.05213	-0.04779	-0.09645
155	-0.1092	-0.07027	-0.1657	-0.01326	0.1295	0.1815	0.215	0.1776	0.3183	0.3365	0.3762	0.2957	0.2992	0.2812	0.09947	0.01993	-0.003362	-0.1215	-0.1907	-0.2334	-0.2718	-0.2433	-0.205	-0.225	-0.2192	-0.2289	-0.1776	-0.1298	-0.149	-0.05029	-0.0822	-0.04455	-0.1137	-0.2178	-0.2088	-0.227	-0.08659	-0.1569	-0.1296	-0.1332	-0.1956	-0.2068	-0.117	-0.09951	-0.1541	-0.1096	-0.06458	-0.05418	-0.1026
156	-0.1168	-0.08721	-0.1797	-0.02434	0.09724	0.1531	0.1961	0.1699	0.3264	0.3365	0.3479	0.2848	0.2962	0.2679	0.07978	0.0149	0.003101	-0.1232	-0.2139	-0.2553	-0.2936	-0.2714	-0.2265	-0.2515	-0.2605	-0.2656	-0.2187	-0.1611	-0.1648	-0.05377	-0.07707	-0.03426	-0.08207	-0.1739	-0.1663	-0.219	-0.1008	-0.1729	-0.1412	-0.1506	-0.2098	-0.2354	-0.1546	-0.141	-0.1832	-0.1421	-0.1015	-0.09399	-0.1361
157	-0.1485	-0.1022	-0.1774	0.02896	0.09508	0.2581	0.3059	0.2713	0.4254	0.4291	0.4116	0.3578	0.3682	0.3343	0.109	0.04659	0.07353	-0.0617	-0.1614	-0.1975	-0.2458	-0.2431	-0.2186	-0.2332	-0.2294	-0.2206	-0.171	-0.09583	-0.09552	-0.004665	-0.05452	-0.02934	-0.08054	-0.1592	-0.1397	-0.1884	-0.04696	-0.1152	-0.1026	-0.1396	-0.1886	-0.2098	-0.1402	-0.1434	-0.1769	-0.1684	-0.151	-0.1326	-0.1591
158	-0.00124	0.03821	-0.05114	0.2157	0.1794	0.2947	0.2975	0.3351	0.4395	0.3892	0.343	0.289	0.2938	0.2702	0.05835	-0.04579	0.01968	-0.1185	-0.2436	-0.269	-0.2939	-0.2806	-0.2372	-0.2671	-0.3034	-0.3	-0.2614	-0.1744	-0.1601	-0.0665	-0.09692	-0.03406	-0.06103	-0.1436	-0.09919	-0.1657	-0.05634	-0.1627	-0.149	-0.1773	-0.1983	-0.2699	-0.2021	-0.193	-0.2238	-0.2247	-0.212	-0.1941	-0.2086
159	0.03541	0.07743	-0.01532	0.2858	0.2322	0.3817	0.3752	0.4223	0.4956	0.42	0.3417	0.2988	0.3015	0.2679	0.03433	-0.05382	0.01604	-0.117	-0.2298	-0.2564	-0.2818	-0.2755	-0.2305	-0.2547	-0.2882	-0.286	-0.248	-0.1571	-0.145	-0.06413	-0.1065	-0.05788	-0.08807	-0.1567	-0.1081	-0.1689	-0.07055	-0.1524	-0.1433	-0.1782	-0.1824	-0.2606	-0.2057	-0.193	-0.2073	-0.2425	-0.2224	-0.1916	-0.1969
160	0.1093	0.1572	0.05173	0.3248	0.2444	0.376	0.3474	0.3759	0.4322	0.3671	0.2939	0.2749	0.2768	0.2413	0.03022	-0.03854	0.02049	-0.09699	-0.2116	-0.2335	-0.2612	-0.2577	-0.2188	-0.2582	-0.286	-0.2798	-0.2448	-0.1544	-0.1353	-0.05398	-0.08604	-0.00961	-0.0121	-0.08669	-0.04689	-0.119	-0.04613	-0.1273	-0.1148	-0.14	-0.1598	-0.2317	-0.184	-0.184	-0.2089	-0.2677	-0.2454	-0.2011	-0.2116
161	0.1902	0.2523	0.1462	0.3889	0.2778	0.4196	0.3759	0.4226	0.4485	0.3698	0.2948	0.2548	0.2547	0.2309	0.004196	-0.07709	-0.04327	-0.1501	-0.2352	-0.2612	-0.2737	-0.2576	-0.2032	-0.2639	-0.2944	-0.2954	-0.2637	-0.1902	-0.1881	-0.1075	-0.1373	-0.06511	-0.05717	-0.1217	-0.09206	-0.1682	-0.1094	-0.1711	-0.1337	-0.1379	-0.1696	-0.2386	-0.1822	-0.1724	-0.2106	-0.2699	-0.2369	-0.1916	-0.2115
162	0.211	0.2689	0.15	0.3601	0.267	0.423	0.3696	0.4188	0.4457	0.3629	0.2862	0.2211	0.2172	0.2123	-0.02485	-0.1334	-0.1175	-0.2125	-0.2488	-0.2685	-0.2706	-0.2403	-0.2006	-0.2611	-0.2775	-0.2739	-0.2397	-0.1976	-0.2246	-0.1584	-0.1983	-0.1448	-0.1426	-0.2001	-0.1663	-0.2285	-0.1583	-0.1951	-0.1342	-0.1307	-0.1513	-0.2167	-0.1492	-0.1217	-0.1876	-0.2333	-0.1892	-0.1483	-0.1689
163	0.3455	0.4242	0.2577	0.4055	0.2628	0.3815	0.3106	0.374	0.3872	0.3049	0.2225	0.1843	0.1741	0.1881	0.01505	-0.07064	-0.08324	-0.15	-0.1603	-0.172	-0.1612	-0.1333	-0.1055	-0.18	-0.1761	-0.178	-0.1503	-0.1322	-0.1592	-0.09425	-0.1313	-0.0913	-0.08307	-0.1291	-0.1088	-0.1561	-0.1093	-0.1501	-0.082	-0.05026	-0.102	-0.1024	-0.04689	-0.01518	-0.1022	-0.192	-0.1463	-0.08726	-0.1468
164	0.3122	0.3662	0.1934	0.3022	0.1709	0.2737	0.1853	0.2694	0.2829	0.1911	0.1056	0.06942	0.06462	0.08107	-0.07156	-0.1466	-0.1639	-0.1852	-0.14	-0.125	-0.09068	-0.05316	-0.02127	-0.09937	-0.1032	-0.1097	-0.09929	-0.1313	-0.1734	-0.1565	-0.1743	-0.1462	-0.1181	-0.1134	-0.08524	-0.135	-0.1174	-0.1429	-0.05801	-0.001151	-0.04478	-0.04593	0.0177	0.05931	-0.03138	-0.1217	-0.07026	-0.01128	-0.07674
165	0.4117	0.4515	0.2791	0.3393	0.2206	0.2967	0.2015	0.268	0.3064	0.2078	0.1415	0.07997	0.07833	0.1169	-0.0269	-0.1094	-0.1226	-0.1562	-0.1255	-0.1213	-0.09647	-0.05543	-0.02665	-0.09833	-0.09197	-0.09849	-0.08603	-0.1175	-0.164	-0.1321	-0.1583	-0.1277	-0.1032	-0.1111	-0.08813	-0.1401	-0.1115	-0.1451	-0.06004	-0.001874	-0.05023	-0.03805	0.02472	0.06549	-0.0196	-0.1077	-0.0603	-0.001179	-0.06853
166	0.5488	0.5447	0.4326	0.3151	0.303	0.2378	0.1177	0.1335	0.1961	0.1206	0.1051	0.006144	-0.01603	0.07835	0.01297	-0.1011	-0.1254	-0.1506	-0.1236	-0.1183	-0.099	-0.0384	-0.01357	-0.07727	-0.06955	-0.09967	-0.1031	-0.125	-0.1575	-0.1033	-0.152	-0.118	-0.1011	-0.143	-0.146	-0.1575	-0.09686	-0.1071	-0.02839	0.02955	0.02131	0.02068	0.08318	0.1127	0.03129	0.001056	0.05202	0.09175	0.0219
167	0.4496	0.5177	0.3649	0.2359	0.2295	0.1506	0.001167	0.04239	0.102	0.04162	0.04715	-0.0297	-0.02055	0.06004	0.05879	-0.03776	-0.1125	-0.1454	-0.1214	-0.1258	-0.1151	-0.04768	-0.04668	-0.08747	-0.08242	-0.1068	-0.1072	-0.1255	-0.1573	-0.09027	-0.1179	-0.04269	-0.005944	-0.08	-0.09743	-0.1447	-0.1033	-0.107	-0.02071	0.03848	0.01431	0.02775	0.07156	0.08131	-0.01264	-0.03818	0.01657	0.05271	-0.0197
168	0.4856	0.5251	0.403	0.1915	0.192	0.1046	-0.03469	-0.0308	0.04611	-0.004503	0.0115	-0.06648	-0.05598	0.02511	0.06691	-0.009499	-0.07898	-0.1114	-0.09219	-0.1093	-0.1222	-0.05461	-0.06411	-0.09047	-0.0736	-0.09238	-0.08127	-0.09357	-0.1206	-0.04669	-0.0833	-0.03582	-0.006282	-0.07795	-0.1051	-0.1387	-0.08071	-0.09145	-0.005286	0.04528	0.01667	0.03851	0.07256	0.08138	-0.002475	-0.0175	0.0373	0.07572	0.00188
169	0.4745	0.5568	0.461	0.2524	0.1967	0.1375	0.02565	-0.0002269	0.05964	0.01028	0.03657	-0.03396	-0.042	0.01374	0.04953	0.01083	-0.06428	-0.1084	-0.113	-0.1424	-0.1648	-0.09571	-0.06479	-0.07345	-0.08541	-0.127	-0.1176	-0.1125	-0.1249	-0.03889	-0.07954	-0.02882	-0.01194	-0.09982	-0.1316	-0.156	-0.08397	-0.1287	-0.06434	-0.0286	-0.02891	-0.0207	0.01665	0.03268	-0.00447	-0.004959	0.0532	0.07199	-0.007734
170	0.6205	0.6989	0.5792	0.37	0.307	0.2499	0.1049	0.1209	0.1735	0.09757	0.1027	0.01205	-0.003401	0.07977	0.0562	-0.05047	-0.09882	-0.1364	-0.1293	-0.1507	-0.1636	-0.1057	-0.08054	-0.1024	-0.1061	-0.1343	-0.1246	-0.1265	-0.1562	-0.08643	-0.1297	-0.09352	-0.08772	-0.1663	-0.1879	-0.1939	-0.1275	-0.1526	-0.09641	-0.05428	-0.06245	-0.03819	0.01085	0.02878	-0.04152	-0.05492	0.01149	0.04043	-0.04898
171	0.4867	0.6421	0.5299	0.4191	0.3096	0.2654	0.1532	0.1822	0.1931	0.1225	0.1304	0.05309	0.02104	0.09096	0.05953	-0.03456	-0.1029	-0.1529	-0.1561	-0.1736	-0.1697	-0.1047	-0.05248	-0.08554	-0.1192	-0.162	-0.1624	-0.1592	-0.1758	-0.08075	-0.1129	-0.04684	-0.02825	-0.1096	-0.1315	-0.1628	-0.09991	-0.177	-0.1243	-0.09083	-0.08177	-0.075	-0.02382	-0.006009	-0.05906	-0.05331	-0.005028	0.001696	-0.08172
172	0.4501	0.6064	0.4679	0.4312	0.2722	0.2649	0.1745	0.2354	0.2286	0.1407	0.1241	0.05417	0.02761	0.08542	0.009519	-0.09518	-0.1473	-0.2008	-0.2112	-0.2239	-0.2062	-0.1499	-0.0894	-0.1426	-0.1765	-0.2179	-0.2215	-0.2155	-0.2302	-0.1411	-0.1743	-0.1065	-0.08143	-0.1514	-0.1646	-0.2064	-0.1457	-0.2246	-0.1608	-0.1131	-0.1253	-0.1275	-0.06273	-0.03893	-0.09927	-0.119	-0.06517	-0.0417	-0.1237
173	0.3937	0.4642	0.3175	0.3921	0.2244	0.2393	0.1732	0.2264	0.2563	0.1603	0.1259	0.07084	0.05251	0.08337	-0.01861	-0.0612	-0.1087	-0.1596	-0.1933	-0.1956	-0.179	-0.115	-0.06587	-0.154	-0.1768	-0.2229	-0.2259	-0.2077	-0.1976	-0.109	-0.118	-0.04112	-0.00144	-0.05224	-0.05088	-0.1332	-0.1027	-0.1789	-0.1096	-0.05621	-0.0913	-0.1068	-0.03266	-0.01348	-0.07742	-0.1467	-0.09828	-0.05061	-0.1179
174	0.2302	0.3154	0.1826	0.3256	0.1661	0.2401	0.185	0.2501	0.2576	0.1772	0.1195	0.09174	0.08512	0.07908	-0.05748	-0.08948	-0.1086	-0.1616	-0.1928	-0.1917	-0.1782	-0.1283	-0.08276	-0.1805	-0.2113	-0.2397	-0.2218	-0.1867	-0.1761	-0.1072	-0.1172	-0.0347	0.006504	-0.033	-0.01121	-0.09743	-0.06872	-0.1215	-0.05661	-0.01687	-0.07761	-0.1154	-0.04689	-0.03492	-0.1085	-0.2057	-0.1575	-0.09686	-0.1534
175	0.1055	0.1737	0.06487	0.2396	0.1139	0.2192	0.1804	0.2488	0.2561	0.182	0.1218	0.1039	0.09713	0.0657	-0.1032	-0.1314	-0.1469	-0.2035	-0.2294	-0.2238	-0.2085	-0.1695	-0.1136	-0.2075	-0.2491	-0.2722	-0.2534	-0.2135	-0.2049	-0.1449	-0.1513	-0.05314	-0.01013	-0.05323	-0.02176	-0.1185	-0.08351	-0.1394	-0.08353	-0.05796	-0.1109	-0.177	-0.1082	-0.09692	-0.1502	-0.2236	-0.1861	-0.1364	-0.1758
176	0.09953	0.1462	0.05369	0.2902	0.1746	0.3022	0.2677	0.3191	0.3463	0.2735	0.1997	0.184	0.1824	0.1329	-0.08148	-0.1104	-0.09958	-0.1754	-0.2275	-0.2324	-0.2321	-0.2071	-0.1573	-0.2319	-0.2699	-0.2851	-0.2617	-0.2011	-0.1941	-0.1263	-0.1442	-0.05211	-0.02887	-0.08103	-0.04429	-0.1358	-0.08259	-0.1436	-0.102	-0.09689	-0.1368	-0.2067	-0.1468	-0.1381	-0.1801	-0.2505	-0.2128	-0.1622	-0.1862
177	0.03562	0.06155	-0.03437	0.2318	0.1692	0.2953	0.2736	0.3363	0.3815	0.2995	0.2173	0.1859	0.1763	0.1394	-0.084	-0.1309	-0.1231	-0.2044	-0.2365	-0.2425	-0.2367	-0.2224	-0.1656	-0.2259	-0.2641	-0.2681	-0.2472	-0.193	-0.1989	-0.1395	-0.1684	-0.09762	-0.09899	-0.1428	-0.09077	-0.1682	-0.09878	-0.1567	-0.1166	-0.1158	-0.1349	-0.2259	-0.1579	-0.1371	-0.1688	-0.2103	-0.1747	-0.1412	-0.1502
178	-0.04045	-0.02958	-0.1121	0.1918	0.1327	0.2332	0.2366	0.2794	0.3195	0.245	0.1716	0.1573	0.1408	0.09583	-0.1294	-0.1392	-0.142	-0.1942	-0.1947	-0.1832	-0.1583	-0.1609	-0.09985	-0.1607	-0.2037	-0.2078	-0.1983	-0.168	-0.177	-0.1438	-0.1628	-0.08821	-0.08754	-0.1103	-0.05866	-0.1282	-0.07758	-0.1292	-0.09515	-0.09539	-0.1136	-0.1868	-0.1278	-0.1114	-0.1326	-0.1735	-0.1558	-0.1296	-0.1356
179	-0.03279	0.01044	-0.08492	0.1119	0.01489	0.1165	0.1067	0.1765	0.213	0.1308	0.07731	0.05778	0.04388	0.008109	-0.1719	-0.1874	-0.2161	-0.2596	-0.2509	-0.2328	-0.1926	-0.1737	-0.09126	-0.1752	-0.2323	-0.2525	-0.2498	-0.2386	-0.2379	-0.2028	-0.2078	-0.109	-0.07914	-0.1016	-0.06062	-0.1481	-0.1171	-0.1692	-0.1163	-0.08588	-0.1256	-0.2022	-0.132	-0.1139	-0.1381	-0.1842	-0.1596	-0.1309	-0.1579
180	0.03851	0.09124	-0.004661	0.1506	0.0116	0.1028	0.06564	0.1372	0.1542	0.092	0.04245	0.05046	0.0442	-0.01202	-0.1685	-0.1542	-0.1841	-0.213	-0.2187	-0.1998	-0.1657	-0.1259	-0.06527	-0.1585	-0.2107	-0.2499	-0.2486	-0.2335	-0.2247	-0.1789	-0.1639	-0.05674	-0.0005071	-0.02447	-0.002436	-0.1088	-0.1099	-0.1547	-0.1015	-0.06679	-0.113	-0.1517	-0.08601	-0.07733	-0.1218	-0.1985	-0.1601	-0.1103	-0.1536
181	0.08725	0.1494	0.04552	0.1734	0.04095	0.1149	0.07966	0.1527	0.171	0.09621	0.06137	0.04026	0.03586	0.008277	-0.1149	-0.1084	-0.136	-0.1794	-0.2037	-0.1907	-0.1669	-0.1236	-0.05849	-0.1593	-0.2066	-0.2387	-0.2261	-0.1932	-0.1704	-0.1229	-0.1148	-0.0142	0.04088	0.007528	0.03641	-0.06215	-0.0548	-0.1005	-0.05343	-0.01546	-0.07536	-0.1403	-0.07331	-0.07064	-0.1124	-0.1898	-0.1664	-0.1221	-0.1636
182	0.1666	0.2413	0.1525	0.2642	0.112	0.1556	0.1197	0.181	0.1894	0.1032	0.07441	0.03527	0.02986	0.02138	-0.07557	-0.06148	-0.09609	-0.1528	-0.2184	-0.2155	-0.2023	-0.1563	-0.07499	-0.1723	-0.2339	-0.2722	-0.2739	-0.2159	-0.1601	-0.09043	-0.07945	0.01935	0.0732	0.02841	0.04281	-0.05263	-0.05516	-0.1252	-0.1015	-0.0611	-0.0983	-0.1822	-0.1117	-0.1088	-0.1319	-0.1847	-0.1547	-0.1262	-0.1668
183	0.1033	0.1719	0.07488	0.1582	0.1068	0.1136	0.02908	0.1063	0.1035	0.03547	0.001741	-0.01096	0.002739	-0.01616	-0.0732	-0.02505	-0.06143	-0.1023	-0.146	-0.1352	-0.1022	-0.0608	0.03951	-0.03866	-0.1156	-0.1558	-0.1803	-0.1449	-0.09192	-0.0386	-0.03334	0.08716	0.1554	0.1155	0.128	0.02534	0.001793	-0.06332	-0.04402	0.0002205	-0.007239	-0.09433	-0.03173	-0.02421	-0.03237	-0.05509	-0.0398	-0.04159	-0.07647
184	-0.02812	0.02628	-0.0384	0.08582	0.04827	-0.02704	-0.02374	-0.009888	0.06917	0.01044	0.01782	0.0226	0.002406	-0.01979	-0.0166	0.03736	-0.0207	-0.04222	-0.05872	-0.05348	-0.01557	0.02364	0.09545	0.05267	-0.01385	-0.07938	-0.09712	-0.0647	-0.01951	0.02931	0.01752	0.1247	0.1707	0.1125	0.1374	0.06075	0.06601	-0.0009546	0.01059	0.0142	0.03347	-0.02596	0.03572	0.02708	0.04846	0.0009705	-0.009621	-0.01361	-0.04444
185	0.09811	0.14	0.03018	0.1283	0.03986	0.02074	-0.01695	0.02628	0.09949	0.01838	0.01875	-0.02974	-0.02906	-0.03274	-0.07891	-0.003597	-0.0419	-0.07975	-0.1167	-0.1078	-0.08287	-0.05079	0.05387	-0.03626	-0.09533	-0.1269	-0.1276	-0.1015	-0.06086	-0.01487	-0.01558	0.08058	0.1291	0.09413	0.113	0.03189	0.02397	-0.009207	0.03094	0.07709	0.03856	-0.04298	0.01593	0.01047	0.003315	-0.04564	-0.03963	-0.02623	-0.06908
186	0.03645	0.04741	-0.07994	0.06808	0.05202	0.02577	0.01712	0.02639	0.1025	0.03619	0.007196	-0.005514	0.008998	-0.01868	-0.1101	-0.04962	-0.07686	-0.0965	-0.07147	-0.05572	-0.03089	-0.02996	0.01943	-0.05474	-0.08302	-0.06349	-0.03431	-0.0347	-0.04691	-0.0402	-0.05094	0.02556	0.06561	0.04662	0.08152	0.02472	0.03385	0.008906	0.06214	0.09486	0.01133	-0.01864	0.01729	0.01749	-0.03784	-0.06946	-0.08774	-0.07506	-0.1112
187	0.02915	0.07872	-0.05436	0.07385	0.07598	0.07436	0.07191	0.08447	0.1779	0.1009	0.04097	0.01455	0.004706	7.349e-05	-0.1201	-0.1195	-0.1355	-0.1419	-0.07468	-0.05925	-0.0327	-0.05948	-0.01607	-0.09279	-0.09525	-0.05716	-0.02569	-0.03641	-0.07055	-0.08076	-0.1292	-0.08908	-0.07311	-0.05551	-0.01741	-0.05217	-0.009633	-0.02022	0.03231	0.0641	-0.01632	-0.03058	0.01917	0.0177	-0.06091	-0.123	-0.1211	-0.09079	-0.1298
188	-0.05843	0.01478	-0.0789	-0.01758	0.01083	-0.0006795	-0.09581	-0.04771	0.04102	-0.0269	-0.04297	-0.05852	-0.05985	-0.05853	0.01651	-0.01836	-0.04031	-0.06542	-0.02841	-0.04327	-0.01992	0.005818	0.007515	0.03082	-0.003644	-0.0158	0.00806	0.0006346	-0.0101	0.01312	-0.008844	-0.01238	-0.001071	0.03384	0.05034	0.01784	0.04773	-0.002536	0.06617	0.05352	0.07033	0.04797	0.06914	0.06993	0.04035	0.04477	0.03418	0.02816	0.003705
189	-0.06451	-0.007875	-0.1183	-0.07662	-0.01153	-0.06585	-0.1373	-0.07097	0.03742	-0.03695	-0.05109	-0.08369	-0.09213	-0.07232	-0.00409	-0.03807	-0.05073	-0.09627	-0.06501	-0.07534	-0.04196	-0.02839	0.01173	0.04003	-0.009574	-0.01274	0.008623	-0.01429	-0.02697	-0.0001827	-0.02883	-0.01358	-0.006725	0.007954	0.046	0.007116	0.06095	0.001379	0.08076	0.07525	0.08234	0.03182	0.06215	0.06772	0.06406	0.103	0.07617	0.04415	0.03126
190	-0.0818	-0.01951	-0.1159	-0.05968	0.015	-0.06448	-0.152	-0.0857	0.009075	-0.0543	-0.05027	-0.06848	-0.08201	-0.07986	0.03599	0.01811	-0.003291	-0.04496	-0.01908	-0.03765	-0.02741	0.002301	0.02749	0.06449	0.02428	0.003505	0.03497	0.02622	0.0195	0.06243	0.0435	0.0753	0.05645	0.06111	0.08859	0.05451	0.1047	0.0357	0.1074	0.08581	0.1058	0.0624	0.08501	0.09611	0.0944	0.116	0.1127	0.09893	0.07143
191	-0.03442	0.03625	-0.05414	-0.1039	-0.07645	-0.1687	-0.2545	-0.2213	-0.118	-0.1655	-0.1204	-0.1456	-0.1271	-0.1418	-0.09671	-0.09147	-0.1362	-0.1483	-0.1007	-0.09723	-0.06366	-0.03629	-0.004229	-0.02075	-0.04256	-0.06658	-0.04095	-0.0804	-0.1175	-0.1038	-0.1157	-0.0438	-0.003038	-0.04205	-0.03688	-0.08311	-0.03592	0.01503	0.1245	0.1544	0.09007	0.06107	0.07281	0.06175	0.02852	0.03693	0.02068	0.0313	-0.006906
192	-0.001082	0.07204	0.003834	0.02347	-0.006369	-0.1097	-0.1773	-0.1257	-0.02874	-0.1006	-0.07985	-0.1157	-0.09439	-0.09963	-0.068	-0.02983	-0.07375	-0.1201	-0.1416	-0.1438	-0.1006	-0.08101	0.001954	-0.03083	-0.09105	-0.1226	-0.128	-0.1293	-0.1129	-0.06375	-0.06693	0.03402	0.08409	0.0237	0.04319	-0.03275	-0.00708	-0.003395	0.07803	0.1158	0.06053	-0.02223	-0.001258	-0.01704	-0.00442	0.02017	-0.01662	-0.04375	-0.0542
193	0.02954	0.1639	0.1046	0.05629	0.001464	-0.1203	-0.1752	-0.1197	-0.08267	-0.1396	-0.09699	-0.09302	-0.1223	-0.1405	-0.03969	-0.001275	-0.09667	-0.1465	-0.1622	-0.1881	-0.1499	-0.09003	0.02349	0.02783	-0.06668	-0.1517	-0.1764	-0.1738	-0.1561	-0.07448	-0.07958	0.04164	0.09638	-0.01263	-0.03226	-0.1033	-0.06839	-0.1175	-0.05374	-0.03515	-0.003122	-0.0731	-0.006565	0.001452	0.04692	0.08429	0.08689	0.05158	0.007281
194	0.03203	0.2021	0.125	0.1353	0.06019	-0.04752	-0.1022	-0.04015	-0.03677	-0.0985	-0.05395	-0.05718	-0.1018	-0.1044	-0.04495	-0.06216	-0.1609	-0.1855	-0.1955	-0.2047	-0.1549	-0.07715	0.01982	0.01109	-0.08326	-0.1973	-0.2334	-0.2317	-0.2003	-0.1209	-0.1147	-0.02001	0.03699	-0.03857	-0.04809	-0.1139	-0.06534	-0.1668	-0.1182	-0.0934	-0.06066	-0.1135	-0.03498	-0.03103	0.005754	0.01311	0.01831	0.00238	-0.06027
195	0.1399	0.2545	0.1637	0.1474	0.09645	0.0614	-0.07258	-0.03279	-0.01048	-0.06455	-0.01893	-0.07508	-0.09041	-0.09373	-0.1437	-0.1304	-0.1866	-0.2069	-0.209	-0.1904	-0.144	-0.06086	0.04434	0.004003	-0.06462	-0.1725	-0.2037	-0.2201	-0.2167	-0.1803	-0.1844	-0.09339	-0.03429	-0.07945	-0.08689	-0.1434	-0.1165	-0.1293	-0.07246	-0.03556	-0.01121	-0.06805	0.007332	0.01328	0.02619	0.05451	0.05915	0.0402	-0.01882
196	0.07881	0.1848	0.123	0.01862	-0.003344	-0.06172	-0.1193	-0.05008	-0.0749	-0.07676	-0.09598	-0.04874	-0.04986	-0.04518	-0.01424	-0.006281	-0.07445	-0.08504	-0.1132	-0.1134	-0.07986	-0.06704	-0.004783	-0.0002001	-0.0802	-0.1075	-0.1592	-0.1776	-0.1605	-0.1241	-0.08266	-0.002982	0.06718	0.04341	-0.007215	-0.08228	-0.1149	-0.1085	-0.07137	-0.04157	-0.02586	-0.06563	-0.04141	-0.04527	-0.01923	0.04009	0.05431	0.01221	-0.02537
197	0.01639	0.1341	0.08562	-0.005888	-0.0497	-0.103	-0.1224	-0.07413	-0.1337	-0.1185	-0.1348	-0.07219	-0.07503	-0.07354	-0.02048	-0.007351	-0.06361	-0.06766	-0.09698	-0.09265	-0.06413	-0.0629	-0.02238	-0.002018	-0.07335	-0.09309	-0.1458	-0.1637	-0.1476	-0.1167	-0.07519	0.001758	0.06419	0.04579	-0.002606	-0.07277	-0.1012	-0.1031	-0.07826	-0.06361	-0.03651	-0.06628	-0.06462	-0.07556	-0.03807	0.01977	0.03168	-0.009534	-0.03685
198	-0.05116	0.04263	0.01096	-0.06285	-0.08032	-0.1053	-0.09748	-0.1054	-0.1955	-0.1671	-0.1758	-0.1256	-0.1351	-0.1267	-0.08066	-0.04469	-0.07416	-0.07667	-0.09915	-0.07451	-0.05965	-0.07329	-0.05017	-0.03544	-0.07807	-0.06658	-0.1068	-0.1315	-0.1216	-0.131	-0.09893	-0.01696	0.01828	0.03072	-0.0008058	-0.04955	-0.08516	-0.06938	-0.07189	-0.06707	-0.01479	-0.05684	-0.06551	-0.07929	-0.05105	0.01159	0.01454	-0.02436	-0.02645
199	-0.1129	-0.02971	-0.04259	-0.0795	-0.06933	-0.0979	-0.06442	-0.07625	-0.1731	-0.1381	-0.1628	-0.09924	-0.1109	-0.121	-0.09983	-0.07589	-0.0868	-0.09507	-0.1136	-0.09322	-0.07692	-0.1112	-0.08715	-0.07341	-0.1204	-0.09964	-0.1292	-0.1365	-0.1305	-0.1433	-0.1325	-0.03858	-0.02429	-0.01264	-0.02513	-0.06965	-0.09323	-0.07678	-0.1122	-0.122	-0.09319	-0.1286	-0.1459	-0.1665	-0.1239	-0.06861	-0.07292	-0.1092	-0.1152
200	-0.04617	0.03166	0.01114	-0.04491	-0.01164	-0.07205	-0.05396	-0.1044	-0.2071	-0.18	-0.208	-0.1292	-0.1463	-0.1769	-0.1468	-0.1369	-0.1678	-0.1849	-0.2071	-0.1842	-0.1705	-0.1918	-0.1779	-0.1503	-0.1833	-0.1813	-0.2104	-0.2345	-0.2258	-0.2131	-0.2001	-0.08073	-0.06656	-0.07203	-0.09678	-0.1498	-0.1575	-0.1409	-0.1208	-0.1268	-0.1064	-0.1643	-0.1726	-0.181	-0.149	-0.09755	-0.07522	-0.0875	-0.09614
201	-0.05451	-0.003482	-0.0228	-0.1062	-0.0442	-0.0967	-0.04663	-0.06912	-0.1733	-0.1542	-0.1792	-0.109	-0.1234	-0.1553	-0.1143	-0.1285	-0.1329	-0.1611	-0.2215	-0.1952	-0.193	-0.2223	-0.2111	-0.195	-0.2311	-0.2272	-0.2529	-0.2446	-0.1981	-0.1765	-0.1703	-0.05541	-0.04866	-0.04894	-0.06486	-0.1177	-0.1022	-0.09685	-0.1221	-0.1343	-0.1577	-0.2204	-0.2376	-0.2575	-0.2104	-0.1778	-0.1646	-0.1675	-0.17
202	-0.07118	-0.03703	-0.04459	-0.1113	-0.04858	-0.1309	-0.07753	-0.1254	-0.2349	-0.2228	-0.2729	-0.2014	-0.2304	-0.2595	-0.1828	-0.1978	-0.1467	-0.1922	-0.2975	-0.2731	-0.2714	-0.2987	-0.2568	-0.2238	-0.2745	-0.2947	-0.3223	-0.3031	-0.2367	-0.1853	-0.1814	-0.1235	-0.1179	-0.07909	-0.08792	-0.1478	-0.1065	-0.1456	-0.1361	-0.1587	-0.1718	-0.276	-0.2881	-0.2924	-0.2098	-0.1545	-0.1414	-0.1481	-0.147
203	-0.06267	-0.01551	-0.02339	-0.06705	-0.007253	-0.08167	-0.01533	-0.0901	-0.1854	-0.1609	-0.2283	-0.153	-0.1772	-0.2097	-0.1673	-0.1744	-0.1054	-0.1598	-0.2567	-0.2407	-0.2447	-0.2796	-0.2321	-0.1939	-0.2395	-0.2517	-0.27	-0.2503	-0.2074	-0.1568	-0.1756	-0.1159	-0.1293	-0.101	-0.1009	-0.1528	-0.09498	-0.1223	-0.101	-0.1345	-0.1407	-0.2414	-0.2516	-0.2581	-0.1817	-0.1299	-0.1116	-0.1193	-0.1222
204	-0.04715	-0.007753	0.0009853	-0.08029	-0.01113	-0.09976	-0.03704	-0.08899	-0.1801	-0.1593	-0.2099	-0.1363	-0.1538	-0.1789	-0.123	-0.1381	-0.07888	-0.1191	-0.2049	-0.1851	-0.1881	-0.2307	-0.1872	-0.1553	-0.2009	-0.2021	-0.2221	-0.2016	-0.1627	-0.1432	-0.1434	-0.08599	-0.09276	-0.05509	-0.05131	-0.09938	-0.07401	-0.08076	-0.08914	-0.1137	-0.1412	-0.2171	-0.2366	-0.2554	-0.1773	-0.12	-0.1161	-0.1345	-0.1412
205	-0.07872	-0.05668	-0.04952	-0.1345	-0.06204	-0.1752	-0.1112	-0.1443	-0.2152	-0.1937	-0.2375	-0.1551	-0.1947	-0.215	-0.1129	-0.1259	-0.09862	-0.1457	-0.2519	-0.2436	-0.2521	-0.2922	-0.2424	-0.2099	-0.2604	-0.2674	-0.2906	-0.2529	-0.1892	-0.104	-0.09325	-0.02918	-0.029	-0.01259	-0.01658	-0.09475	-0.05604	-0.1387	-0.156	-0.1836	-0.2024	-0.2906	-0.3117	-0.3229	-0.2319	-0.1734	-0.1623	-0.172	-0.175
206	-0.09349	-0.07889	-0.06655	-0.1168	-0.04209	-0.1672	-0.08776	-0.1596	-0.2278	-0.2067	-0.2661	-0.1919	-0.2331	-0.26	-0.1873	-0.1793	-0.1157	-0.1669	-0.2796	-0.2718	-0.2744	-0.3228	-0.2588	-0.2196	-0.2705	-0.2772	-0.2989	-0.2724	-0.2231	-0.1393	-0.1458	-0.09353	-0.09884	-0.09048	-0.0887	-0.1626	-0.09774	-0.1789	-0.1586	-0.1859	-0.1937	-0.2966	-0.3055	-0.3127	-0.2205	-0.16	-0.1501	-0.1616	-0.1546
207	-0.03087	0.009789	0.02641	-0.02453	0.04037	-0.07663	-0.00282	-0.07912	-0.1349	-0.1129	-0.184	-0.113	-0.1331	-0.1554	-0.1098	-0.1076	-0.02539	-0.09693	-0.1944	-0.211	-0.2142	-0.2767	-0.2043	-0.1472	-0.1985	-0.1874	-0.1974	-0.1621	-0.1534	-0.08683	-0.111	-0.08047	-0.1199	-0.148	-0.126	-0.1705	-0.1097	-0.157	-0.1308	-0.1622	-0.1597	-0.2458	-0.2672	-0.2711	-0.1706	-0.09386	-0.09715	-0.1306	-0.1245
208	-0.02838	-0.001897	0.01992	-0.03951	0.02374	-0.09405	-0.01553	-0.06847	-0.09612	-0.08289	-0.1594	-0.08896	-0.1209	-0.1434	-0.1008	-0.1021	-0.02077	-0.09907	-0.2083	-0.2272	-0.2492	-0.3263	-0.261	-0.2114	-0.267	-0.236	-0.2381	-0.1704	-0.1342	-0.05932	-0.08248	-0.05808	-0.08767	-0.1054	-0.07159	-0.1161	-0.06233	-0.1832	-0.2255	-0.2617	-0.278	-0.3301	-0.3499	-0.3701	-0.2667	-0.2005	-0.215	-0.2492	-0.2382
209	-0.03856	-0.04085	0.004554	-0.07401	0.005969	-0.1511	-0.09109	-0.1641	-0.2099	-0.1947	-0.2716	-0.1887	-0.2379	-0.2696	-0.1987	-0.1716	-0.09639	-0.1351	-0.2424	-0.2454	-0.2553	-0.3362	-0.2575	-0.2189	-0.272	-0.2525	-0.264	-0.2237	-0.175	-0.09397	-0.09991	-0.08088	-0.08371	-0.06535	-0.04105	-0.1043	-0.061	-0.195	-0.2025	-0.2282	-0.2484	-0.3245	-0.3463	-0.3626	-0.2581	-0.1909	-0.2078	-0.2325	-0.2172
210	-0.01607	-0.01684	0.03111	-0.03344	0.07003	-0.09248	-0.02587	-0.09617	-0.1348	-0.1176	-0.2039	-0.1336	-0.1602	-0.1869	-0.1657	-0.1387	-0.03716	-0.08786	-0.1614	-0.168	-0.1692	-0.2594	-0.1776	-0.1272	-0.1632	-0.1351	-0.1383	-0.1134	-0.1131	-0.05644	-0.08896	-0.07213	-0.1094	-0.111	-0.05715	-0.09721	-0.04803	-0.1411	-0.1187	-0.1526	-0.1607	-0.2342	-0.2679	-0.2731	-0.1672	-0.08713	-0.1224	-0.1632	-0.1292
211	0.001753	0.02972	0.08067	0.002331	0.07989	-0.08075	-0.04317	-0.1215	-0.1296	-0.106	-0.1797	-0.1084	-0.1384	-0.1437	-0.0847	-0.07028	0.02983	-0.01237	-0.09856	-0.124	-0.1455	-0.2439	-0.1684	-0.1051	-0.1495	-0.1053	-0.1048	-0.05709	-0.0501	-0.008139	-0.02126	-0.03079	-0.05829	-0.05547	-0.02219	-0.04948	-0.05304	-0.1654	-0.1936	-0.2267	-0.1897	-0.2194	-0.2624	-0.2853	-0.1698	-0.1126	-0.133	-0.1778	-0.1578
212	0.02921	0.02528	0.09349	0.02237	0.09065	-0.04871	-0.02595	-0.09724	-0.1169	-0.103	-0.1977	-0.1017	-0.147	-0.1828	-0.1214	-0.06888	0.01116	-0.02497	-0.117	-0.1399	-0.1643	-0.2763	-0.1896	-0.1407	-0.1823	-0.1363	-0.1378	-0.08191	-0.04608	0.01973	-0.001212	0.003756	-0.01722	-0.0061	0.03429	-0.006277	0.004367	-0.1325	-0.1758	-0.2086	-0.2179	-0.258	-0.3061	-0.3304	-0.2158	-0.1644	-0.1848	-0.2172	-0.198
213	0.05298	0.0575	0.1094	0.0293	0.09965	-0.04672	-0.0174	-0.0898	-0.1057	-0.08461	-0.1717	-0.08955	-0.1423	-0.1665	-0.1299	-0.08907	8.258e-05	-0.03665	-0.1241	-0.1427	-0.1673	-0.2842	-0.1974	-0.1489	-0.1732	-0.1257	-0.123	-0.08597	-0.06981	-0.001322	-0.02524	-0.01433	-0.04475	-0.03463	0.007801	-0.03206	-0.01682	-0.1494	-0.1626	-0.1991	-0.1917	-0.2367	-0.2918	-0.306	-0.1938	-0.1451	-0.1682	-0.1978	-0.1691
214	0.07447	0.08527	0.1272	0.07488	0.1566	0.01111	0.03125	-0.05045	-0.05211	-0.02145	-0.1013	-0.03951	-0.0735	-0.07924	-0.0568	-0.02972	0.08718	0.04798	-0.02962	-0.04547	-0.07433	-0.1925	-0.1306	-0.06484	-0.07671	-0.01838	-0.0106	0.02373	0.01953	0.0557	0.01717	0.01927	-0.02554	-0.02815	0.01891	0.003404	0.002529	-0.07474	-0.1051	-0.1566	-0.1178	-0.1353	-0.2043	-0.2283	-0.1148	-0.08421	-0.1115	-0.1466	-0.1012
215	0.04701	0.03934	0.09905	-0.02637	0.03938	-0.08891	-0.07702	-0.1289	-0.1165	-0.07719	-0.1445	-0.06861	-0.1083	-0.1169	-0.06425	-0.06542	0.0417	0.003188	-0.08666	-0.1076	-0.1347	-0.2424	-0.1747	-0.1215	-0.1533	-0.09671	-0.08652	-0.04507	-0.04505	-0.01385	-0.02402	-0.01222	-0.03597	-0.04536	-0.01405	-0.04256	-0.0515	-0.1354	-0.1812	-0.2141	-0.1952	-0.2042	-0.259	-0.2986	-0.1874	-0.1779	-0.2076	-0.2387	-0.205
216	-0.05103	-0.05264	0.001848	-0.1266	-0.05271	-0.1551	-0.1226	-0.1561	-0.1275	-0.08816	-0.1275	-0.05199	-0.07168	-0.08396	-0.005807	-0.02824	0.0224	-0.01619	-0.08236	-0.1068	-0.142	-0.221	-0.1846	-0.135	-0.1742	-0.1088	-0.08419	-0.04044	-0.04528	-0.02701	0.004327	0.01074	0.01221	-0.02109	-0.005097	-0.02891	-0.05844	-0.125	-0.1875	-0.202	-0.2201	-0.2095	-0.2437	-0.2907	-0.2091	-0.1832	-0.2059	-0.2419	-0.2324
217	-0.08019	-0.1084	-0.01933	-0.1825	-0.1402	-0.1876	-0.1407	-0.1815	-0.1361	-0.1065	-0.1248	-0.03822	-0.06364	-0.08404	0.02934	0.0153	-0.03874	-0.04914	-0.075	-0.1044	-0.1445	-0.2049	-0.216	-0.1849	-0.2155	-0.1292	-0.1082	-0.0634	-0.05682	-0.03838	0.02497	0.05091	0.1186	0.06404	0.05918	0.009982	-0.0663	-0.1658	-0.2704	-0.2725	-0.3029	-0.2628	-0.3057	-0.3386	-0.2866	-0.2272	-0.2619	-0.3144	-0.3056
218	-0.1043	-0.1308	-0.04545	-0.1758	-0.2437	-0.1695	-0.1098	-0.189	-0.09411	-0.0897	-0.09765	-0.06455	-0.09616	-0.06568	0.07236	0.07469	0.05126	0.05245	0.004198	-0.01357	-0.08413	-0.1418	-0.1678	-0.1402	-0.1458	-0.06032	-0.03595	0.04291	0.08352	0.06202	0.1078	0.06558	0.1077	0.1174	0.1085	0.08965	0.02857	-0.03886	-0.1712	-0.2051	-0.1796	-0.1786	-0.2434	-0.2629	-0.1839	-0.1365	-0.1811	-0.2438	-0.2143
219	-0.09826	-0.1072	-0.06715	-0.2004	-0.2587	-0.2128	-0.1421	-0.1716	-0.09262	-0.06976	-0.09848	-0.04325	-0.06034	-0.03623	0.112	0.1311	0.1549	0.1575	0.06675	0.05072	-0.0376	-0.1295	-0.1313	-0.1031	-0.1026	-0.01493	0.02177	0.1183	0.1771	0.1462	0.1981	0.1491	0.1709	0.1814	0.1791	0.1708	0.1026	0.0995	-0.02944	-0.07153	-0.09479	-0.1069	-0.1988	-0.2321	-0.1224	-0.13	-0.165	-0.2113	-0.1788
220	-0.06303	-0.09374	-0.03077	-0.2077	-0.2184	-0.185	-0.1314	-0.1732	-0.08663	-0.07811	-0.1073	-0.05665	-0.08281	-0.06139	0.07165	0.03161	0.02804	0.01747	-0.06423	-0.08154	-0.1502	-0.2023	-0.2189	-0.2012	-0.2171	-0.1532	-0.132	-0.05524	0.002145	0.01129	0.05963	0.04004	0.1062	0.09055	0.06866	0.02445	-0.02107	-0.07729	-0.1814	-0.197	-0.2326	-0.2356	-0.2905	-0.3227	-0.2344	-0.2345	-0.2629	-0.2986	-0.2832
221	-0.06857	-0.09992	-0.05933	-0.1201	-0.1945	-0.1292	-0.1084	-0.1299	-0.01427	-0.03902	-0.02928	-0.04326	-0.04983	-0.02293	0.05249	-0.02212	0.006534	-0.00149	-0.0768	-0.08952	-0.1203	-0.1045	-0.09339	-0.08834	-0.1385	-0.1514	-0.1359	-0.0788	-0.03431	-0.03273	-0.009991	-0.02668	0.03145	-0.01037	-0.02762	-0.04409	-0.02974	-0.0675	-0.1343	-0.1356	-0.1658	-0.1715	-0.1932	-0.211	-0.1336	-0.1457	-0.1725	-0.2101	-0.2152
222	-0.04102	-0.08412	-0.04505	-0.07677	-0.1654	-0.0975	-0.08852	-0.09277	-0.01966	-0.05127	-0.01712	-0.06581	-0.06188	-0.03613	0.006763	-0.06436	-0.03756	-0.05244	-0.122	-0.1332	-0.1315	-0.08413	-0.04726	-0.06565	-0.1283	-0.1732	-0.1698	-0.1331	-0.09461	-0.07993	-0.06486	-0.06075	0.005136	-0.05394	-0.07634	-0.101	-0.06062	-0.1009	-0.133	-0.1056	-0.1518	-0.1663	-0.1616	-0.1725	-0.1073	-0.126	-0.1476	-0.1754	-0.1851
223	-0.05524	-0.07587	-0.06907	-0.09094	-0.1628	-0.1177	-0.102	-0.05229	0.003851	-0.01316	0.0294	-0.008265	0.01196	0.02475	0.0656	-0.01006	-0.003671	-0.01247	-0.07093	-0.09571	-0.09338	-0.04159	-0.02439	-0.03707	-0.08527	-0.1353	-0.1288	-0.09781	-0.06936	-0.05359	-0.03385	-0.01948	0.04542	-0.03748	-0.07348	-0.1009	-0.06439	-0.07473	-0.08989	-0.05979	-0.1237	-0.1169	-0.1178	-0.1344	-0.07983	-0.127	-0.1396	-0.1519	-0.1559
224	-0.03504	-0.07594	-0.07763	-0.09035	-0.1363	-0.1214	-0.09427	-0.0276	-0.02404	-0.03819	0.0109	-0.02375	0.0008924	0.008903	0.06306	-0.00963	-0.03188	-0.05442	-0.1046	-0.1189	-0.0966	-0.03644	-0.02938	-0.04561	-0.09402	-0.1422	-0.1496	-0.1317	-0.1026	-0.06004	-0.03156	0.007777	0.07317	-0.01238	-0.04769	-0.09536	-0.0484	-0.0846	-0.07666	-0.04308	-0.1111	-0.125	-0.1253	-0.1362	-0.09092	-0.1166	-0.1396	-0.1497	-0.1437
225	0.01852	-0.04516	-0.04402	-0.06161	-0.1079	-0.08944	-0.08196	0.02293	0.02124	-0.01688	0.05364	0.009869	0.0227	0.04127	0.08552	-0.02385	-0.11	-0.1016	-0.08528	-0.05915	-0.01561	0.05791	0.001554	-0.03134	-0.0327	-0.08607	-0.1109	-0.1348	-0.1167	-0.09168	-0.04011	0.02454	0.07311	0.04897	0.02139	-0.01801	0.007377	-0.05084	-0.03236	0.01031	-0.06626	-0.03471	-0.04789	-0.04849	-0.06742	-0.08288	-0.1069	-0.1065	-0.08517
226	0.06067	-0.005491	-0.01939	-0.0397	-0.03217	-0.01021	-0.004134	0.094	0.08626	0.04384	0.117	0.06971	0.06792	0.0948	0.1213	0.01306	-0.1242	-0.1093	-0.06778	-0.03718	0.012	0.07904	0.01056	-0.02376	-0.004434	-0.05716	-0.09279	-0.1357	-0.1234	-0.08745	-0.02406	0.04103	0.04553	0.03833	-0.0006928	-0.0248	-0.01698	-0.06108	-0.03749	0.00525	-0.05192	-0.006679	-0.02575	-0.0168	-0.04294	-0.05113	-0.06296	-0.06521	-0.04367
227	0.07338	0.01623	-0.01683	-0.03856	0.001113	0.01986	0.04377	0.1085	0.0797	0.04226	0.1034	0.07448	0.05717	0.08353	0.1157	0.03023	-0.1175	-0.1033	-0.07237	-0.03777	0.005745	0.05659	-0.01873	-0.04614	-0.02231	-0.06562	-0.1106	-0.1495	-0.1245	-0.0829	-0.004495	0.03772	0.02762	0.05143	0.005351	-0.01344	-0.03089	-0.0787	-0.06314	-0.02923	-0.063	-0.02391	-0.04669	-0.02959	-0.04519	-0.03321	-0.04488	-0.05719	-0.03121
228	0.06299	0.02468	-0.008415	-0.04037	-0.01247	0.04442	0.07052	0.1504	0.1288	0.09506	0.1623	0.1244	0.1244	0.1412	0.1409	0.04629	-0.1004	-0.07628	-0.01892	0.007275	0.04006	0.09062	-0.0105	-0.03417	0.008261	-0.02347	-0.05321	-0.09344	-0.09464	-0.07733	-0.01872	0.0395	0.01167	0.02057	-0.0271	-0.03108	-0.04219	-0.04063	-0.03072	-0.009235	-0.04428	0.01557	-0.01736	-0.002399	-0.03813	-0.05196	-0.05702	-0.05475	-0.02803
229	0.007159	-0.03096	-0.05133	-0.1075	-0.1073	-0.0151	0.01436	0.1135	0.1285	0.08675	0.1783	0.1171	0.1352	0.1527	0.152	0.03475	-0.09021	-0.05772	0.00519	0.02818	0.04789	0.1136	-0.004355	-0.03338	0.01838	-0.01353	-0.02528	-0.05523	-0.06649	-0.08199	-0.03957	0.02461	-0.002106	-0.01185	-0.05315	-0.04617	-0.03343	0.006506	0.01431	0.0346	-0.01998	0.04527	0.01746	0.01919	-0.03567	-0.07725	-0.08194	-0.0597	-0.03558
230	-0.02744	-0.07365	-0.1025	-0.1433	-0.132	-0.04878	0.011	0.06466	0.0654	0.03504	0.1195	0.08476	0.08891	0.1019	0.118	0.03046	-0.08529	-0.049	0.004173	0.03777	0.05697	0.1021	-0.02335	-0.04492	0.007438	-0.01151	-0.03111	-0.05183	-0.05017	-0.07981	-0.02887	0.01392	-0.006906	0.006567	-0.02714	-0.01685	-0.01461	0.005023	-0.004991	0.009255	-0.03295	0.02556	-0.001764	0.00336	-0.04071	-0.05867	-0.08181	-0.06963	-0.03621
231	0.007976	0.01597	-0.01897	-0.09008	-0.083	-0.00309	0.03666	0.1063	0.04592	0.0333	0.09746	0.09195	0.08941	0.0887	0.1018	0.01637	-0.115	-0.08401	-0.02843	0.0006565	0.0189	0.04826	-0.0632	-0.07091	-0.03213	-0.04086	-0.06076	-0.08407	-0.09011	-0.11	-0.04697	0.006743	-0.0142	-0.0003542	-0.04056	-0.03663	-0.05786	-0.03634	-0.05227	-0.0415	-0.07271	-0.0237	-0.06242	-0.0472	-0.08508	-0.07628	-0.09266	-0.0957	-0.06692
232	-0.01224	-0.007911	-0.03406	-0.1137	-0.09534	-0.02661	0.01713	0.1058	0.08848	0.05731	0.1453	0.1038	0.117	0.1225	0.1382	0.05573	-0.06977	-0.03196	0.02992	0.04934	0.05088	0.09528	-0.02892	-0.0389	0.006417	-0.002784	-0.007793	-0.02076	-0.03164	-0.06634	-0.01545	0.03306	0.008067	0.01258	-0.03151	-0.01888	-0.03767	0.02592	0.0004379	0.002057	-0.02982	0.02647	-0.006328	-0.005809	-0.05251	-0.07843	-0.08744	-0.07837	-0.05161
233	-0.06887	-0.08232	-0.09554	-0.1668	-0.143	-0.08267	-0.0459	0.04609	0.04572	-0.003141	0.09503	0.05063	0.07519	0.06679	0.1004	0.03978	-0.06652	-0.02264	0.03452	0.04552	0.04591	0.09235	-0.02643	-0.03562	-0.003964	-0.009001	-0.009324	-0.01277	-0.02036	-0.07881	-0.02389	0.01732	0.00485	0.009679	-0.03075	-0.01665	-0.06335	0.03031	-0.01244	-0.01615	-0.04582	0.004622	-0.0231	-0.02469	-0.06035	-0.07123	-0.09451	-0.09345	-0.06122
234	-0.1045	-0.05235	-0.08386	-0.1475	-0.1288	-0.0622	-0.02271	0.07127	-0.01753	-0.002297	0.03148	0.0802	0.06932	0.02558	0.0175	-0.0188	-0.1149	-0.08293	-0.03372	-0.01878	-0.003584	-0.01076	-0.07104	-0.07651	-0.07472	-0.06093	-0.06904	-0.07431	-0.08427	-0.1387	-0.08357	-0.01747	-0.01852	-0.01392	-0.04684	-0.04926	-0.08457	-0.01959	-0.07089	-0.06627	-0.1159	-0.0873	-0.1048	-0.1093	-0.1236	-0.1126	-0.1468	-0.1564	-0.1367
235	-0.06295	-0.004159	-0.03027	-0.1177	-0.09795	-0.04565	-0.002477	0.09077	-0.004475	0.01674	0.0588	0.09845	0.09395	0.07435	0.08432	0.03177	-0.07503	-0.05246	-0.01234	0.0054	0.006627	-0.0007454	-0.08036	-0.08661	-0.06966	-0.04316	-0.04414	-0.04495	-0.05105	-0.09569	-0.03409	0.03316	0.02387	0.02072	-0.01701	-0.01687	-0.04776	0.01865	-0.02741	-0.02498	-0.08456	-0.05883	-0.08618	-0.09846	-0.1255	-0.1243	-0.1562	-0.1612	-0.1419
236	-0.1116	-0.0565	-0.05731	-0.1015	-0.12	-0.0558	-0.01828	0.1002	0.01765	0.01545	0.04598	0.08934	0.07275	0.04591	0.05949	0.0418	-0.04748	-0.01896	0.004143	0.01423	0.003554	0.02035	-0.04597	-0.04305	-0.0555	-0.05207	-0.05801	-0.03769	-0.02883	-0.07931	-0.00698	0.02533	0.02352	0.04658	-0.0001042	-0.007057	-0.06587	0.005593	-0.06542	-0.08678	-0.09158	-0.07752	-0.07452	-0.08783	-0.09783	-0.09775	-0.1248	-0.1422	-0.1244
237	-0.1563	-0.09407	-0.07592	-0.1713	-0.1772	-0.0868	-0.06216	0.03065	-0.06216	-0.04413	-0.05938	0.0332	-0.004299	-0.03283	0.008925	0.0008206	-0.07452	-0.05952	-0.05871	-0.05263	-0.07719	-0.1056	-0.1506	-0.1476	-0.1675	-0.1084	-0.1146	-0.09102	-0.07059	-0.1167	-0.04733	0.003271	0.01806	0.03414	-0.006277	-0.02396	-0.09141	-0.04022	-0.1271	-0.143	-0.1509	-0.1567	-0.1491	-0.1794	-0.187	-0.1645	-0.1845	-0.2017	-0.1925
238	-0.1418	-0.0781	-0.06068	-0.1722	-0.1585	-0.1145	-0.06079	-0.01354	-0.1216	-0.09307	-0.08003	-0.02496	-0.03955	-0.0486	-0.02394	-0.02798	-0.0768	-0.07816	-0.09381	-0.07472	-0.08179	-0.1234	-0.1475	-0.1541	-0.1725	-0.1157	-0.1239	-0.1116	-0.08851	-0.1267	-0.08173	0.01297	0.01511	0.008689	-0.006415	-0.02252	-0.06035	-0.01919	-0.09481	-0.09294	-0.137	-0.1576	-0.1685	-0.205	-0.2017	-0.1748	-0.2068	-0.2214	-0.2107
239	-0.1423	-0.08053	-0.08766	-0.1784	-0.1348	-0.1218	-0.05984	-0.03358	-0.142	-0.1036	-0.1018	-0.04162	-0.04881	-0.0789	-0.06367	-0.05005	-0.08961	-0.1002	-0.1274	-0.1052	-0.09673	-0.1408	-0.1376	-0.1456	-0.1813	-0.1447	-0.1593	-0.1506	-0.1155	-0.1344	-0.102	0.006942	0.007116	0.008729	-0.005931	-0.0336	-0.05615	-0.02214	-0.0862	-0.08437	-0.1376	-0.1701	-0.1944	-0.2254	-0.1953	-0.1613	-0.1913	-0.2129	-0.2027
240	-0.03067	0.0237	-0.004634	-0.1097	-0.06659	-0.1093	-0.0735	-0.08568	-0.1782	-0.1361	-0.1321	-0.05583	-0.06557	-0.09717	-0.02845	0.001799	-0.09269	-0.09291	-0.1247	-0.1047	-0.09262	-0.1101	-0.1419	-0.1299	-0.1491	-0.1451	-0.1827	-0.1989	-0.1467	-0.1086	-0.05426	0.04374	0.03735	0.03981	-0.007746	-0.03704	-0.06924	-0.07768	-0.08876	-0.06985	-0.1026	-0.1027	-0.137	-0.1482	-0.1413	-0.08736	-0.07726	-0.09683	-0.08777
241	0.004659	0.03759	-0.002582	-0.1038	0.000337	-0.04663	-0.01241	-0.01636	-0.08922	-0.05511	-0.03272	0.01725	0.01112	-0.006508	0.05117	0.01471	-0.1271	-0.1148	-0.09339	-0.08061	-0.0651	-0.06513	-0.1466	-0.134	-0.1206	-0.1162	-0.1382	-0.1675	-0.1531	-0.1089	-0.04861	0.02322	0.004026	0.009452	-0.04314	-0.05827	-0.09031	-0.1064	-0.1025	-0.08211	-0.1331	-0.08636	-0.1359	-0.13	-0.1585	-0.0944	-0.0822	-0.1048	-0.09796
242	-0.0233	-0.01348	-0.04368	-0.08827	0.01152	-0.04223	-0.009232	-0.01519	-0.09735	-0.07581	-0.05479	-0.001382	-0.01622	-0.05112	0.007392	-0.03241	-0.1658	-0.1614	-0.139	-0.1154	-0.07386	-0.05502	-0.1268	-0.1044	-0.1098	-0.1355	-0.1689	-0.2096	-0.1911	-0.1393	-0.08052	-0.005988	-0.01803	-0.007345	-0.05215	-0.07722	-0.08523	-0.1293	-0.1106	-0.09432	-0.1327	-0.09458	-0.1281	-0.1124	-0.1276	-0.05476	-0.05577	-0.08554	-0.0699
243	0.009407	0.002364	-0.01927	-0.04685	0.03739	0.01211	0.03474	0.03113	-0.08097	-0.07213	-0.06578	-0.02778	-0.04318	-0.06627	-0.004502	-0.03049	-0.1629	-0.1631	-0.1483	-0.1334	-0.09193	-0.06326	-0.1129	-0.09261	-0.1026	-0.1379	-0.182	-0.2213	-0.1967	-0.129	-0.07836	-0.02869	-0.03932	-0.01002	-0.06785	-0.0982	-0.1085	-0.1567	-0.1232	-0.1053	-0.115	-0.1055	-0.1345	-0.102	-0.09488	-0.01689	0.0009658	-0.0337	-0.01663
244	0.05108	0.01395	-0.001233	-0.02009	0.03427	0.01726	0.04713	0.03931	-0.1008	-0.1148	-0.1171	-0.1027	-0.1239	-0.134	-0.09405	-0.1056	-0.1985	-0.1953	-0.2108	-0.1848	-0.1554	-0.122	-0.1309	-0.1422	-0.1568	-0.2079	-0.2593	-0.2813	-0.2303	-0.1622	-0.1096	-0.1003	-0.08729	-0.0152	-0.07931	-0.1293	-0.1463	-0.1955	-0.1626	-0.1365	-0.1413	-0.1709	-0.1804	-0.1342	-0.1017	-0.05504	-0.01667	-0.02635	-0.02709
245	0.0111	0.01975	0.01211	-0.00795	0.02262	-0.007057	0.03331	0.01825	-0.1399	-0.1532	-0.1805	-0.1312	-0.1636	-0.1763	-0.09273	-0.08259	-0.1687	-0.1794	-0.2091	-0.2053	-0.1903	-0.1858	-0.1674	-0.1473	-0.1806	-0.214	-0.2566	-0.2597	-0.2134	-0.1389	-0.08862	-0.08342	-0.08403	-0.02177	-0.08754	-0.121	-0.1457	-0.212	-0.1966	-0.1957	-0.1884	-0.2375	-0.2488	-0.1986	-0.1313	-0.04544	-0.012	-0.03522	-0.053
246	-0.05003	-0.01875	-0.02755	-0.04357	0.02814	-0.06221	-0.02881	-0.05314	-0.2048	-0.207	-0.2484	-0.1784	-0.2165	-0.2465	-0.1482	-0.1358	-0.189	-0.2065	-0.2563	-0.2433	-0.2232	-0.2264	-0.1936	-0.1555	-0.2074	-0.2534	-0.303	-0.3006	-0.2372	-0.1604	-0.1174	-0.1078	-0.1037	-0.03282	-0.07987	-0.1281	-0.1422	-0.2259	-0.2156	-0.2235	-0.2052	-0.2678	-0.2798	-0.2379	-0.1549	-0.0578	-0.02848	-0.06173	-0.07301
247	0.001741	-0.02869	-0.04622	-0.1012	-0.02583	-0.1519	-0.1241	-0.1586	-0.2695	-0.2596	-0.2915	-0.2611	-0.3088	-0.3094	-0.2269	-0.207	-0.2093	-0.2218	-0.2992	-0.2662	-0.2514	-0.2513	-0.2037	-0.1966	-0.2429	-0.2922	-0.3378	-0.3369	-0.2617	-0.1793	-0.1466	-0.1346	-0.1079	-0.02332	-0.06143	-0.1435	-0.1327	-0.2146	-0.1933	-0.1979	-0.1884	-0.2699	-0.2657	-0.2429	-0.1622	-0.1048	-0.0799	-0.0972	-0.09644
248	-0.02552	-0.07183	-0.07769	-0.1312	-0.05921	-0.1618	-0.07895	-0.137	-0.2219	-0.2125	-0.2547	-0.2293	-0.2793	-0.274	-0.2101	-0.1729	-0.1735	-0.1847	-0.2512	-0.2249	-0.2272	-0.2455	-0.2049	-0.1918	-0.2175	-0.2472	-0.2787	-0.2721	-0.2111	-0.1357	-0.1236	-0.13	-0.1254	-0.04759	-0.07672	-0.1333	-0.101	-0.178	-0.1594	-0.1735	-0.1715	-0.2553	-0.2509	-0.233	-0.151	-0.1017	-0.07833	-0.08461	-0.08735
249	-0.051	-0.06379	-0.07293	-0.1346	-0.03314	-0.147	-0.06779	-0.1243	-0.2226	-0.2057	-0.258	-0.2119	-0.2595	-0.2623	-0.1809	-0.1505	-0.1451	-0.1605	-0.2244	-0.2097	-0.2081	-0.2399	-0.1911	-0.155	-0.1883	-0.2152	-0.2475	-0.2372	-0.1853	-0.1117	-0.1089	-0.1175	-0.1287	-0.06214	-0.0822	-0.1218	-0.0849	-0.1745	-0.1615	-0.1848	-0.177	-0.2558	-0.2636	-0.2443	-0.1502	-0.06571	-0.05176	-0.07845	-0.07987
250	-0.05068	-0.08151	-0.07793	-0.149	-0.0524	-0.1951	-0.1195	-0.1877	-0.2732	-0.2534	-0.3148	-0.2595	-0.3108	-0.3228	-0.2373	-0.1971	-0.1512	-0.1738	-0.2668	-0.2432	-0.2427	-0.2768	-0.2156	-0.1848	-0.2296	-0.2583	-0.2908	-0.2723	-0.2034	-0.124	-0.1278	-0.1238	-0.1173	-0.0528	-0.05876	-0.1217	-0.07117	-0.179	-0.1686	-0.1918	-0.1852	-0.2791	-0.2859	-0.277	-0.1752	-0.112	-0.1035	-0.1189	-0.1142
251	-0.04158	-0.1	-0.09577	-0.1489	-0.02614	-0.1697	-0.08517	-0.168	-0.2245	-0.2012	-0.2616	-0.2243	-0.2796	-0.2819	-0.2257	-0.1768	-0.1382	-0.1586	-0.239	-0.2193	-0.2228	-0.2618	-0.2046	-0.1873	-0.2144	-0.2352	-0.2635	-0.2468	-0.1869	-0.1024	-0.1182	-0.1217	-0.1176	-0.05364	-0.06337	-0.1257	-0.07227	-0.1762	-0.1635	-0.1845	-0.1845	-0.2657	-0.2666	-0.2605	-0.166	-0.1173	-0.1079	-0.1192	-0.1134
252	-0.02622	-0.08253	-0.06364	-0.1399	-0.009533	-0.1623	-0.08076	-0.1703	-0.2293	-0.2008	-0.2731	-0.2212	-0.2786	-0.2913	-0.2329	-0.1741	-0.1218	-0.1487	-0.2347	-0.2245	-0.2308	-0.2843	-0.2157	-0.1882	-0.2172	-0.2255	-0.2498	-0.2318	-0.1803	-0.09455	-0.1184	-0.1202	-0.1251	-0.07035	-0.06981	-0.1247	-0.07165	-0.1843	-0.1667	-0.1907	-0.1848	-0.2727	-0.281	-0.2746	-0.1721	-0.1101	-0.109	-0.1263	-0.1119
253	-0.02954	-0.06894	-0.04586	-0.1334	-0.01641	-0.1865	-0.108	-0.191	-0.249	-0.2236	-0.2995	-0.2313	-0.293	-0.3106	-0.2278	-0.1784	-0.1162	-0.1489	-0.2543	-0.2476	-0.2601	-0.3227	-0.2499	-0.2138	-0.2541	-0.2548	-0.2745	-0.2459	-0.1851	-0.09331	-0.1059	-0.103	-0.105	-0.05908	-0.05057	-0.1098	-0.06351	-0.1959	-0.1885	-0.2164	-0.2141	-0.305	-0.3209	-0.3203	-0.2116	-0.146	-0.149	-0.1697	-0.1538
254	-0.03697	-0.09333	-0.08013	-0.1351	-0.01698	-0.1862	-0.1045	-0.1848	-0.2321	-0.2077	-0.2725	-0.2174	-0.2785	-0.2822	-0.2072	-0.1639	-0.1069	-0.1336	-0.2361	-0.2201	-0.229	-0.2822	-0.2185	-0.2014	-0.2385	-0.2464	-0.2708	-0.2388	-0.1685	-0.07969	-0.085	-0.09185	-0.07454	-0.02062	-0.02391	-0.09261	-0.04828	-0.1802	-0.1862	-0.2084	-0.2223	-0.295	-0.3026	-0.3064	-0.2041	-0.1592	-0.1636	-0.1784	-0.174
255	-0.02967	-0.1144	-0.08083	-0.1232	-0.02646	-0.1457	-0.07681	-0.1669	-0.2241	-0.1958	-0.2641	-0.2148	-0.2683	-0.2826	-0.2432	-0.1678	-0.08077	-0.103	-0.1996	-0.1798	-0.1791	-0.2327	-0.16	-0.158	-0.1865	-0.1947	-0.2229	-0.1983	-0.1345	-0.06717	-0.09149	-0.1026	-0.08009	-0.02265	-0.0198	-0.08032	-0.02359	-0.1423	-0.1409	-0.1542	-0.174	-0.2457	-0.2481	-0.2514	-0.1513	-0.121	-0.1421	-0.1483	-0.1332
256	-0.004372	-0.04556	-0.007723	-0.1088	-0.008263	-0.1525	-0.1069	-0.1398	-0.1888	-0.1728	-0.2388	-0.1638	-0.25	-0.2569	-0.1789	-0.1756	-0.1244	-0.1497	-0.2379	-0.2336	-0.2421	-0.3269	-0.2533	-0.2358	-0.2573	-0.24	-0.2527	-0.2281	-0.1845	-0.1047	-0.09049	-0.09541	-0.08712	-0.03817	-0.02137	-0.08392	-0.07478	-0.2029	-0.202	-0.227	-0.2544	-0.3213	-0.3411	-0.3479	-0.2461	-0.1862	-0.2169	-0.2396	-0.2184
257	0.01799	-0.01279	0.02508	-0.09017	0.01834	-0.1609	-0.1181	-0.169	-0.2002	-0.1795	-0.2575	-0.1644	-0.2471	-0.262	-0.1642	-0.139	-0.08727	-0.1189	-0.2255	-0.2234	-0.2426	-0.3359	-0.2609	-0.2347	-0.2728	-0.2461	-0.2588	-0.2184	-0.1566	-0.06356	-0.04306	-0.04863	-0.03022	0.01629	0.0263	-0.04712	-0.04667	-0.1999	-0.2272	-0.2541	-0.2821	-0.3334	-0.3598	-0.3781	-0.2692	-0.2185	-0.2429	-0.2686	-0.2592
258	0.01294	-0.09781	-0.07024	-0.09992	-0.00351	-0.1289	-0.07225	-0.1519	-0.1826	-0.1561	-0.2252	-0.1658	-0.23	-0.2254	-0.16	-0.104	-0.02683	-0.04567	-0.1559	-0.1453	-0.1547	-0.205	-0.1404	-0.1595	-0.1933	-0.1851	-0.2127	-0.1715	-0.09297	-0.01517	-0.01286	-0.04158	0.009776	0.06741	0.05757	-0.01286	0.004636	-0.1352	-0.1647	-0.1712	-0.2008	-0.2461	-0.2418	-0.2583	-0.1702	-0.1644	-0.181	-0.1825	-0.1868
259	-0.02058	-0.09186	-0.07495	-0.07765	-0.1024	-0.1381	-0.07708	-0.1113	-0.177	-0.1591	-0.2181	-0.1471	-0.1998	-0.184	-0.07893	-0.09687	-0.04809	-0.05828	-0.1567	-0.1482	-0.1568	-0.1695	-0.1472	-0.1457	-0.1903	-0.2015	-0.2316	-0.1855	-0.1121	-0.04534	-0.02355	-0.0489	0.02354	0.05643	0.03021	-0.03968	-0.03623	-0.1523	-0.1895	-0.2043	-0.1952	-0.244	-0.2463	-0.2504	-0.1628	-0.177	-0.1681	-0.1628	-0.1785
260	0.03216	-0.06846	-0.06052	-0.05131	-0.0818	-0.1601	-0.1002	-0.1168	-0.1779	-0.1878	-0.2242	-0.2026	-0.2431	-0.2237	-0.1341	-0.125	-0.08506	-0.1088	-0.2206	-0.1998	-0.1927	-0.1831	-0.1279	-0.1483	-0.2088	-0.246	-0.2818	-0.2439	-0.1577	-0.07992	-0.0364	-0.056	0.001745	0.05279	0.02486	-0.05243	-0.04375	-0.1666	-0.1788	-0.1713	-0.1835	-0.2546	-0.2449	-0.2356	-0.1456	-0.1346	-0.1306	-0.133	-0.1491
261	0.01104	-0.05648	-0.02868	-0.05733	-0.08776	-0.1692	-0.08751	-0.08892	-0.1563	-0.1788	-0.2115	-0.1846	-0.2499	-0.233	-0.1654	-0.2004	-0.1603	-0.1798	-0.262	-0.2241	-0.2108	-0.2377	-0.1982	-0.2138	-0.2472	-0.2709	-0.3	-0.2681	-0.2004	-0.1438	-0.1053	-0.1092	-0.07623	-0.01192	-0.01239	-0.08227	-0.05638	-0.17	-0.1857	-0.195	-0.2304	-0.2923	-0.2912	-0.2828	-0.2023	-0.1946	-0.2165	-0.2117	-0.2084
262	0.01954	-0.07236	-0.04643	-0.07325	-0.1084	-0.1939	-0.09033	-0.06461	-0.09218	-0.1123	-0.1184	-0.1125	-0.159	-0.124	-0.0279	-0.08381	-0.06458	-0.0787	-0.1547	-0.1165	-0.0862	-0.08269	-0.06402	-0.0846	-0.1209	-0.1626	-0.2036	-0.1798	-0.1074	-0.04871	-0.006441	-0.01589	0.01361	0.05991	0.05563	0.0002887	0.03376	-0.07991	-0.09184	-0.09061	-0.1278	-0.1646	-0.1743	-0.1846	-0.1083	-0.1116	-0.1522	-0.167	-0.1436
263	-0.04763	-0.1093	-0.09451	-0.119	-0.183	-0.206	-0.1192	-0.1283	-0.1411	-0.1407	-0.1442	-0.1303	-0.1438	-0.1222	-0.01452	-0.04812	-0.02208	-0.03963	-0.1309	-0.1279	-0.1262	-0.108	-0.09883	-0.09745	-0.1479	-0.18	-0.2078	-0.1619	-0.09228	-0.03525	-0.01717	-0.02591	0.03941	0.03065	-0.003826	-0.06813	-0.03324	-0.1175	-0.1435	-0.1494	-0.157	-0.1964	-0.2039	-0.2168	-0.1303	-0.1512	-0.164	-0.1677	-0.1687
264	-0.1109	-0.158	-0.1209	-0.157	-0.224	-0.2064	-0.08727	-0.1205	-0.1267	-0.1112	-0.1396	-0.08489	-0.1314	-0.1089	-0.008594	-0.06028	-0.02085	-0.03655	-0.1236	-0.1267	-0.1562	-0.2005	-0.2318	-0.2132	-0.2193	-0.1932	-0.2024	-0.1341	-0.07666	-0.03496	-0.03369	-0.04152	0.002918	0.004315	-0.009149	-0.07211	-0.03861	-0.1346	-0.1904	-0.2312	-0.2285	-0.2554	-0.2887	-0.3083	-0.2317	-0.2641	-0.2827	-0.2682	-0.2531
265	-0.1781	-0.2376	-0.2064	-0.2727	-0.321	-0.291	-0.133	-0.1518	-0.1152	-0.1151	-0.1238	-0.08797	-0.1243	-0.09386	0.006197	-0.05389	-0.02581	-0.006402	-0.04884	-0.02308	-0.04732	-0.08437	-0.1354	-0.1124	-0.09882	-0.09044	-0.102	-0.06261	-0.007529	-0.03236	-0.02569	-0.05034	-0.06261	0.01159	0.0115	0.005773	0.04865	0.00314	-0.04261	-0.08285	-0.09303	-0.1143	-0.1733	-0.1897	-0.1129	-0.1267	-0.163	-0.1601	-0.1262
266	-0.193	-0.1955	-0.1791	-0.2306	-0.2938	-0.264	-0.1464	-0.1147	-0.0502	-0.03832	-0.01431	-0.002157	0.009181	0.02373	0.1061	0.02371	0.04774	0.06159	0.00804	-0.006415	-0.03584	-0.05263	-0.1031	-0.08336	-0.0951	-0.08441	-0.06995	-0.01592	0.02502	0.001534	0.0272	0.008446	0.05201	0.03265	0.01336	-0.003516	0.005105	-0.01134	-0.06609	-0.09153	-0.1427	-0.125	-0.1763	-0.2114	-0.1451	-0.1847	-0.2337	-0.2426	-0.2207
267	-0.1663	-0.1726	-0.1431	-0.244	-0.3118	-0.2768	-0.1479	-0.1538	-0.08265	-0.05871	-0.09457	-0.02998	-0.04654	-0.01115	0.1122	0.05077	0.07887	0.0937	0.02047	0.003172	-0.05403	-0.1287	-0.172	-0.1324	-0.1582	-0.0841	-0.07477	0.004825	0.06155	0.03754	0.07582	0.03222	0.07331	0.07827	0.05418	0.0437	0.00275	-0.02721	-0.1418	-0.1884	-0.1934	-0.1858	-0.2519	-0.2881	-0.2054	-0.207	-0.2478	-0.2781	-0.2615
268	-0.1384	-0.189	-0.1233	-0.2662	-0.3194	-0.2529	-0.1265	-0.1668	-0.1304	-0.1269	-0.1417	-0.09167	-0.1347	-0.0858	0.05876	0.0237	0.05285	0.09415	0.05609	0.04846	0.0006803	-0.07886	-0.1507	-0.1314	-0.1119	-0.02244	-0.01853	0.05071	0.09599	0.04037	0.06364	-0.008866	0.001257	0.06575	0.05534	0.068	0.01598	0.01563	-0.1117	-0.1704	-0.162	-0.1279	-0.1994	-0.2367	-0.1911	-0.1586	-0.212	-0.2352	-0.2043
269	-0.09063	-0.1058	-0.03262	-0.1182	-0.1955	-0.1554	-0.08953	-0.08178	-0.07002	-0.06795	-0.05569	-0.03386	-0.04087	-0.02772	0.02425	0.004817	0.04497	0.1185	0.1157	0.09133	0.06933	0.04477	0.006118	-0.0213	-0.01665	0.0194	0.02443	0.0577	0.0734	0.01668	0.03522	-0.02295	0.00433	0.03951	0.01456	0.0399	-0.02041	0.0002814	-0.09306	-0.1115	-0.1613	-0.04055	-0.08246	-0.1039	-0.1291	-0.1097	-0.1401	-0.1444	-0.1561
270	-0.05911	-0.04473	0.0176	-0.1033	-0.159	-0.167	-0.1841	-0.1217	-0.005491	-0.04214	-0.02697	-0.0148	-0.02045	-0.03109	0.01787	-0.02786	0.003556	0.05025	0.01432	-0.02047	-0.06994	-0.06991	-0.08054	-0.08436	-0.1041	-0.09573	-0.07348	-0.03251	-0.01909	-0.06571	-0.01835	-0.04962	-0.005543	-0.02393	-0.05189	-0.05008	-0.1147	-0.07782	-0.1592	-0.1629	-0.2273	-0.121	-0.1025	-0.1281	-0.1542	-0.1541	-0.1588	-0.1633	-0.1951
271	-0.07704	-0.1065	-0.03778	-0.1511	-0.2275	-0.1056	-0.06362	-0.08331	-0.06142	-0.08023	-0.09012	-0.06726	-0.1062	-0.05241	0.06273	0.05065	0.057	0.09576	0.05679	0.02595	-0.04394	-0.08998	-0.1397	-0.1581	-0.1228	-0.0309	-0.01953	0.04751	0.08118	0.03778	0.07752	-0.008351	0.0141	0.0607	0.03511	0.04584	-0.02774	-0.05148	-0.1661	-0.1862	-0.2024	-0.1286	-0.14	-0.1698	-0.1923	-0.1599	-0.1659	-0.1738	-0.1776
272	-0.1272	-0.1431	-0.08798	-0.09436	-0.1949	-0.1246	-0.06866	-0.06064	-0.1176	-0.1168	-0.1654	-0.09681	-0.135	-0.1059	0.001023	0.06647	0.1174	0.1601	0.1033	0.07647	0.03281	-0.02335	-0.02571	-0.03959	-0.0488	0.02431	0.0198	0.08926	0.145	0.1057	0.1422	0.04473	0.0603	0.1455	0.1308	0.146	0.05995	0.02556	-0.09521	-0.1213	-0.1237	-0.06451	-0.07709	-0.1031	-0.1037	-0.07768	-0.07955	-0.0977	-0.1016
273	-0.05372	-0.05383	-0.02172	-0.01756	-0.09289	-0.1023	-0.09417	-0.0349	-0.0717	-0.07772	-0.1551	-0.07425	-0.09914	-0.08534	-0.01665	0.02938	0.1082	0.1553	0.08817	0.05898	0.02068	-0.03302	-0.005903	-0.03224	-0.06258	-0.003049	-0.00387	0.06204	0.1139	0.07765	0.1121	0.04147	0.07252	0.1295	0.1206	0.1269	0.03389	0.01888	-0.09506	-0.1012	-0.1404	-0.06814	-0.06207	-0.09046	-0.106	-0.117	-0.09642	-0.1033	-0.1292
274	-0.03326	-0.01079	0.0474	-0.0412	-0.07573	-0.1004	-0.1567	-0.09201	-0.09215	-0.1319	-0.1286	-0.103	-0.1416	-0.1153	0.005006	0.0006003	0.02614	0.05442	-0.02335	-0.05692	-0.1063	-0.1183	-0.08961	-0.1157	-0.1329	-0.1148	-0.1035	-0.04145	0.01284	-0.01504	0.07386	-0.007462	0.0369	0.08219	0.0612	0.06224	-0.06083	-0.08199	-0.1801	-0.1643	-0.2303	-0.1511	-0.1308	-0.1562	-0.1623	-0.1399	-0.1359	-0.1568	-0.1824
275	-0.1015	-0.1137	-0.05081	-0.127	-0.1629	-0.1515	-0.1505	-0.1238	-0.118	-0.1319	-0.1236	-0.07707	-0.122	-0.09964	0.05611	0.1192	0.1079	0.1338	0.07634	0.04213	-0.009135	-0.04187	-0.02587	-0.0325	-0.04638	0.007558	0.003221	0.06494	0.1123	0.0918	0.1778	0.1016	0.1197	0.1657	0.1427	0.1388	0.01496	-0.03083	-0.1444	-0.1587	-0.151	-0.08502	-0.08807	-0.1242	-0.09906	-0.03126	-0.04766	-0.1009	-0.09636
276	0.02206	-0.03029	0.06758	-0.1039	-0.112	-0.0658	-0.05383	-0.03488	-0.01252	-0.03443	-0.01879	0.007565	-0.02961	-0.003257	0.1032	0.0872	0.06321	0.04755	0.03126	0.01151	-0.0342	-0.06301	-0.07907	-0.06592	-0.05837	-0.001496	0.01155	0.06257	0.07602	0.04469	0.09406	0.03676	0.00549	0.03357	0.02948	0.05744	-0.01028	-0.02011	-0.1093	-0.1424	-0.1167	-0.0842	-0.1344	-0.1624	-0.1094	-0.04989	-0.1029	-0.1546	-0.1133
277	0.0001808	-0.04226	0.04572	-0.1419	-0.1671	-0.1265	-0.1292	-0.08666	-0.04741	-0.06484	-0.05222	-0.007038	-0.04234	-0.04094	0.05916	0.05075	0.02355	0.01401	0.003123	-0.02186	-0.06155	-0.08381	-0.08402	-0.07854	-0.0892	-0.04226	-0.02568	0.02622	0.03414	-0.003959	0.05646	0.01266	0.005469	0.02267	0.01479	0.02457	-0.05847	-0.06084	-0.1491	-0.1779	-0.1639	-0.133	-0.1729	-0.1994	-0.1358	-0.05102	-0.1174	-0.1844	-0.1502
278	-0.08514	-0.06201	0.03356	-0.2299	-0.1466	-0.1912	-0.1691	-0.1418	-0.08881	-0.09695	-0.1191	-0.04734	-0.06199	-0.07543	0.02319	0.007236	0.03114	0.01296	-0.004098	-0.02916	-0.0545	-0.1251	-0.09694	-0.05677	-0.09901	-0.03277	-0.02322	0.02424	0.02577	-0.01969	0.003979	-0.05302	-0.09415	-0.07234	-0.06511	-0.03172	-0.0656	-0.04982	-0.1385	-0.1749	-0.1827	-0.1535	-0.1983	-0.2541	-0.1785	-0.07135	-0.1614	-0.2466	-0.2114
279	0.02609	0.00333	0.05871	-0.09855	-0.09217	-0.1345	-0.1377	-0.1054	-0.09715	-0.1005	-0.15	-0.06672	-0.1009	-0.09813	0.02443	0.02669	0.05668	0.04736	0.004152	-0.02597	-0.06118	-0.1155	-0.1092	-0.06804	-0.09314	-0.03532	-0.04489	0.005091	0.01756	0.005345	0.03827	-0.02123	-0.05988	-0.01911	-0.02707	-0.01912	-0.08663	-0.1018	-0.1842	-0.2372	-0.1721	-0.1277	-0.1594	-0.1912	-0.1379	-0.06811	-0.09555	-0.1467	-0.1215
280	0.02603	0.007595	0.06049	-0.07143	-0.04579	-0.1198	-0.122	-0.1325	-0.1321	-0.1327	-0.1878	-0.1137	-0.1486	-0.143	-0.03031	-0.02298	0.0388	0.02857	-0.0229	-0.05272	-0.08727	-0.1434	-0.1299	-0.08458	-0.1115	-0.05928	-0.06621	-0.01693	-0.00668	-0.0153	0.003482	-0.0674	-0.1102	-0.06233	-0.06109	-0.04412	-0.1028	-0.1247	-0.2044	-0.2556	-0.1836	-0.1366	-0.1597	-0.1923	-0.1435	-0.07829	-0.08615	-0.1256	-0.1157
281	-0.01712	0.005653	0.04576	-0.0597	0.002602	-0.1217	-0.104	-0.159	-0.1524	-0.1496	-0.1963	-0.1462	-0.1844	-0.1612	-0.05411	-0.05357	0.03043	0.01309	-0.05008	-0.07142	-0.1074	-0.1807	-0.1515	-0.08873	-0.1252	-0.07695	-0.08154	-0.02326	-0.008149	-0.01891	-0.01069	-0.08138	-0.1156	-0.06849	-0.05756	-0.04384	-0.09912	-0.1452	-0.2387	-0.2856	-0.2027	-0.1698	-0.1961	-0.2337	-0.1542	-0.09559	-0.0961	-0.1419	-0.1345
282	-0.03157	-0.0111	0.03338	-0.03124	0.05934	-0.07703	-0.0536	-0.1157	-0.1199	-0.1079	-0.1683	-0.112	-0.1443	-0.1255	-0.01926	-0.01156	0.06775	0.03816	-0.02266	-0.05195	-0.07981	-0.1566	-0.118	-0.039	-0.07881	-0.03398	-0.03889	0.01791	0.02244	0.02753	0.02612	-0.03188	-0.06938	-0.04055	-0.02948	-0.02019	-0.06402	-0.1321	-0.1958	-0.2397	-0.1548	-0.1388	-0.1655	-0.1973	-0.1083	-0.02193	-0.02152	-0.08257	-0.07186
283	0.008985	-0.004175	0.09214	0.01987	0.1389	0.001023	-0.003621	-0.05058	-0.08075	-0.07792	-0.1599	-0.06408	-0.1028	-0.1191	-0.0425	-0.03744	0.03169	0.00995	-0.02499	-0.07133	-0.09981	-0.1581	-0.1501	-0.09518	-0.1134	-0.06317	-0.04943	-0.005326	-0.02377	0.001562	0.003744	-0.06697	-0.09128	-0.04896	-0.03814	-0.03377	-0.06401	-0.1765	-0.2154	-0.2377	-0.2214	-0.1353	-0.1376	-0.16	-0.1517	-0.08701	-0.06513	-0.08515	-0.1074
284	0.01175	0.03152	0.1249	-0.06825	0.01412	-0.1146	-0.1303	-0.1646	-0.2315	-0.208	-0.2563	-0.163	-0.2018	-0.2008	-0.08571	-0.08278	-0.02934	-0.06066	-0.1274	-0.1482	-0.1535	-0.2103	-0.1499	-0.1099	-0.1756	-0.147	-0.1634	-0.1213	-0.1051	-0.122	-0.07924	-0.1201	-0.1271	-0.1009	-0.1217	-0.1155	-0.1851	-0.1625	-0.225	-0.2378	-0.211	-0.1994	-0.1977	-0.2549	-0.1749	-0.0987	-0.1271	-0.186	-0.1868
285	0.0469	0.05781	0.1522	-0.04795	0.02454	-0.08443	-0.1	-0.133	-0.2204	-0.1873	-0.2581	-0.1497	-0.179	-0.184	-0.07525	-0.07151	0.01519	-0.006897	-0.07223	-0.09052	-0.09774	-0.1652	-0.09485	-0.05325	-0.1278	-0.09471	-0.107	-0.0557	-0.02919	-0.05838	-0.03437	-0.1088	-0.1215	-0.06291	-0.06615	-0.0427	-0.1035	-0.09236	-0.1637	-0.1891	-0.1571	-0.1676	-0.189	-0.2369	-0.1415	-0.06473	-0.1043	-0.166	-0.1706
286	0.06466	0.08572	0.1761	-0.004064	0.07489	-0.02822	-0.04383	-0.0762	-0.1755	-0.1566	-0.2091	-0.1343	-0.1518	-0.1639	-0.05734	-0.0687	0.01872	-0.01446	-0.0934	-0.1152	-0.143	-0.199	-0.1441	-0.1071	-0.1688	-0.1412	-0.1308	-0.06119	-0.0168	-0.03998	-0.0173	-0.09597	-0.1002	-0.04414	-0.04474	-0.0142	-0.07523	-0.06764	-0.1319	-0.162	-0.1562	-0.1919	-0.2263	-0.2666	-0.1704	-0.1001	-0.1385	-0.1919	-0.2004
287	-0.04433	-0.007807	0.03875	-0.06612	0.02492	-0.07828	-0.05137	-0.07768	-0.1715	-0.1517	-0.1795	-0.1277	-0.1538	-0.1471	-0.04101	-0.08129	-0.007885	-0.04767	-0.1334	-0.1423	-0.1573	-0.2068	-0.174	-0.1289	-0.1787	-0.156	-0.1595	-0.1109	-0.08171	-0.09204	-0.05906	-0.1152	-0.1378	-0.08007	-0.08041	-0.07166	-0.09929	-0.09663	-0.1467	-0.1739	-0.161	-0.1947	-0.214	-0.2568	-0.1718	-0.1111	-0.1246	-0.1653	-0.1801
288	-0.06481	-0.01632	0.007965	-0.06951	0.01487	-0.09279	-0.03593	-0.0852	-0.1704	-0.1308	-0.2022	-0.1213	-0.131	-0.1351	-0.09838	-0.1161	-0.02242	-0.04113	-0.1032	-0.1017	-0.09958	-0.1616	-0.09788	-0.05812	-0.1183	-0.1024	-0.1172	-0.09906	-0.09959	-0.13	-0.1187	-0.1372	-0.1636	-0.1125	-0.1068	-0.1051	-0.1192	-0.1013	-0.1226	-0.1382	-0.1279	-0.1653	-0.1864	-0.2099	-0.1201	-0.05614	-0.06842	-0.1114	-0.1374
289	-0.02989	0.02616	0.03033	-0.03784	0.01208	-0.05728	-0.005416	-0.07977	-0.1753	-0.1477	-0.2123	-0.1418	-0.148	-0.1571	-0.1236	-0.1469	-0.06508	-0.09121	-0.1575	-0.137	-0.1321	-0.1706	-0.1278	-0.08539	-0.129	-0.1321	-0.153	-0.1513	-0.1405	-0.1576	-0.159	-0.1395	-0.1602	-0.1095	-0.1043	-0.1213	-0.1026	-0.08904	-0.0685	-0.08951	-0.07658	-0.146	-0.1658	-0.1755	-0.1039	-0.04055	-0.03997	-0.06833	-0.08047
290	-0.01245	0.06374	0.04394	0.05111	0.06436	0.01806	0.06974	-0.0196	-0.1082	-0.06654	-0.1619	-0.07842	-0.08494	-0.1113	-0.1223	-0.1196	-0.02922	-0.08204	-0.1639	-0.1516	-0.143	-0.1828	-0.1283	-0.0859	-0.1402	-0.1487	-0.1735	-0.1578	-0.1461	-0.09529	-0.1293	-0.1016	-0.1264	-0.09873	-0.07906	-0.1183	-0.04854	-0.1065	-0.07915	-0.1135	-0.09496	-0.1662	-0.1816	-0.1815	-0.1127	-0.04842	-0.04362	-0.07076	-0.09151
291	-0.03315	0.02619	0.01604	0.02064	0.049	-0.006484	0.08227	-0.01551	-0.09866	-0.06029	-0.156	-0.07131	-0.08668	-0.1245	-0.1231	-0.1144	-0.02899	-0.1056	-0.2009	-0.2032	-0.2063	-0.2563	-0.1967	-0.1472	-0.1983	-0.1966	-0.2048	-0.1742	-0.1589	-0.08738	-0.1272	-0.08865	-0.1324	-0.1312	-0.1095	-0.1491	-0.06339	-0.1144	-0.08097	-0.127	-0.1245	-0.2187	-0.2325	-0.2331	-0.1499	-0.08029	-0.0792	-0.1026	-0.1071
292	-0.07011	-0.01717	-0.02608	-0.04469	-0.005174	-0.06112	0.03084	-0.0607	-0.1509	-0.117	-0.1949	-0.1289	-0.1554	-0.1841	-0.169	-0.1726	-0.09093	-0.172	-0.2708	-0.2706	-0.2773	-0.3148	-0.2661	-0.2141	-0.2533	-0.2608	-0.2663	-0.2432	-0.2195	-0.1428	-0.1884	-0.1349	-0.1737	-0.1797	-0.1671	-0.2054	-0.1106	-0.1533	-0.1114	-0.1578	-0.1512	-0.2555	-0.2631	-0.2584	-0.1818	-0.1248	-0.1081	-0.1171	-0.1129
293	-0.07987	-0.07184	-0.05808	-0.1409	-0.07848	-0.1622	-0.06767	-0.1567	-0.2416	-0.2025	-0.2666	-0.2045	-0.2389	-0.2595	-0.2023	-0.1831	-0.1032	-0.1487	-0.2518	-0.2445	-0.2504	-0.2974	-0.2386	-0.194	-0.2343	-0.2379	-0.2531	-0.24	-0.2068	-0.1372	-0.1658	-0.125	-0.1427	-0.1314	-0.1309	-0.176	-0.09209	-0.1468	-0.1119	-0.1453	-0.1453	-0.2504	-0.2642	-0.2642	-0.1745	-0.1201	-0.1107	-0.1174	-0.1093
294	-0.03142	-0.01577	0.001082	-0.06522	-0.004835	-0.05248	0.05216	-0.06409	-0.1399	-0.08774	-0.1683	-0.1399	-0.141	-0.1622	-0.1931	-0.1717	-0.05918	-0.1373	-0.2054	-0.2002	-0.2139	-0.2612	-0.2222	-0.1691	-0.1764	-0.1637	-0.1521	-0.1484	-0.1555	-0.09421	-0.1968	-0.1385	-0.1945	-0.2206	-0.1827	-0.2004	-0.05709	-0.06697	-0.008355	-0.05615	-0.06382	-0.1642	-0.1995	-0.1871	-0.1188	-0.08332	-0.0705	-0.0635	-0.04742
295	-0.03297	-0.009489	0.01295	-0.06141	0.007666	-0.05701	0.05169	-0.05506	-0.1362	-0.08866	-0.1815	-0.1332	-0.1349	-0.1635	-0.1687	-0.1331	-0.01953	-0.09278	-0.1682	-0.1726	-0.1824	-0.2399	-0.1777	-0.1133	-0.1422	-0.1294	-0.1271	-0.1127	-0.1192	-0.06548	-0.1501	-0.1245	-0.1902	-0.2042	-0.1596	-0.1642	-0.05517	-0.06813	-0.02058	-0.06996	-0.06106	-0.1701	-0.2055	-0.1901	-0.09361	-0.02005	-0.02691	-0.05118	-0.02853
296	-0.02795	-0.02425	-0.002957	-0.09512	-0.005974	-0.1033	-0.0009414	-0.09891	-0.1717	-0.13	-0.2228	-0.1685	-0.1672	-0.1972	-0.1847	-0.1435	-0.03221	-0.1042	-0.1799	-0.1856	-0.1905	-0.2556	-0.1871	-0.1213	-0.155	-0.1365	-0.1356	-0.1211	-0.1297	-0.07427	-0.145	-0.1205	-0.1786	-0.1992	-0.1541	-0.1665	-0.0746	-0.1017	-0.05533	-0.1012	-0.09964	-0.203	-0.2466	-0.2285	-0.1231	-0.02479	-0.04999	-0.08948	-0.05735
297	-0.0333	-0.04532	-0.04147	-0.1234	-0.02217	-0.04911	0.05009	-0.0617	-0.1205	-0.06366	-0.1545	-0.1198	-0.08558	-0.1185	-0.1671	-0.1651	-0.06407	-0.1232	-0.1462	-0.1442	-0.1588	-0.2344	-0.2316	-0.1781	-0.1502	-0.097	-0.06979	-0.07625	-0.1259	-0.09692	-0.2022	-0.1471	-0.2001	-0.2399	-0.2037	-0.2127	-0.09692	-0.0609	0.003572	-0.04718	-0.09241	-0.1594	-0.2386	-0.2266	-0.1715	-0.121	-0.1434	-0.1423	-0.1059
298	-0.03286	-0.03493	-0.01013	-0.1053	-0.01072	-0.02537	0.08762	-0.02458	-0.0904	-0.03386	-0.128	-0.08892	-0.05499	-0.09578	-0.1531	-0.1403	-0.03475	-0.09147	-0.1063	-0.1147	-0.1311	-0.2127	-0.1998	-0.1396	-0.1147	-0.05619	-0.02332	-0.02633	-0.08869	-0.06827	-0.1779	-0.1426	-0.2108	-0.2455	-0.189	-0.1823	-0.07124	-0.03831	0.02157	-0.03362	-0.07598	-0.1446	-0.2199	-0.1999	-0.1429	-0.06941	-0.1	-0.113	-0.07526
299	-0.0179	-0.00794	0.009286	-0.1122	0.003539	-0.01496	0.0803	-0.008601	-0.04609	0.002001	-0.07992	-0.03411	-0.01258	-0.03509	-0.04867	-0.08093	-0.01489	-0.06786	-0.07012	-0.09599	-0.1265	-0.2181	-0.226	-0.1519	-0.1103	-0.03658	0.00329	0.01023	-0.06494	-0.03642	-0.1261	-0.1112	-0.1937	-0.2354	-0.1794	-0.164	-0.08626	-0.05986	-0.01111	-0.0739	-0.1082	-0.1565	-0.2459	-0.2258	-0.1742	-0.07273	-0.1015	-0.1276	-0.09402
300	-0.04706	-0.03915	0.0148	-0.1229	-0.04775	-0.06131	0.01341	-0.05239	-0.07381	-0.03528	-0.0986	-0.0629	-0.03338	-0.05958	-0.06387	-0.08672	-0.01919	-0.06418	-0.06268	-0.08155	-0.1087	-0.2181	-0.2314	-0.159	-0.114	-0.01435	0.03029	0.01887	-0.05617	-0.03685	-0.1069	-0.08185	-0.1586	-0.2105	-0.1426	-0.1257	-0.06287	-0.02702	0.02604	-0.03308	-0.09016	-0.1277	-0.2374	-0.2274	-0.1874	-0.0708	-0.1215	-0.1517	-0.1064
301	-0.03772	-0.0446	0.0008943	-0.1179	-0.03819	-0.04925	0.02252	-0.05055	-0.07765	-0.03451	-0.1195	-0.08461	-0.05336	-0.07683	-0.109	-0.1037	-0.0142	-0.05297	-0.06819	-0.07964	-0.1003	-0.215	-0.2009	-0.1473	-0.1097	-0.01906	0.0106	0.0005389	-0.05772	-0.0367	-0.1121	-0.09454	-0.1558	-0.1781	-0.1177	-0.1183	-0.0523	-0.04679	0.002535	-0.03978	-0.1015	-0.1467	-0.2486	-0.2393	-0.1804	-0.09343	-0.1463	-0.1701	-0.1233
302	-0.04936	-0.03564	0.01536	-0.05189	-0.03256	0.01178	0.07881	0.01273	0.02063	0.0552	-0.0125	0.002567	0.03387	0.02597	-0.01837	0.02199	0.121	0.07834	0.06764	0.05921	0.02527	-0.09301	-0.06801	-0.008996	0.04022	0.1416	0.1788	0.1669	0.09762	0.1086	0.01648	0.02844	-0.05722	-0.09068	-0.01421	0.003468	0.0855	0.1124	0.1542	0.09996	0.06218	0.009532	-0.09606	-0.09186	-0.03823	0.04551	0.003677	-0.02946	0.014
303	-0.02558	0.00585	0.02762	-0.001754	0.05324	0.05495	0.1026	0.02783	0.0314	0.07328	-0.01038	0.02689	0.05682	0.0218	-0.01376	0.0481	0.1472	0.09544	0.03859	-0.004943	-0.04928	-0.2046	-0.158	-0.1016	-0.07321	0.04362	0.085	0.1158	0.08855	0.1358	0.05457	0.06244	-0.01564	-0.04347	0.02397	0.03235	0.06894	0.008399	0.01359	-0.04072	-0.08446	-0.118	-0.2554	-0.262	-0.1688	-0.07351	-0.1351	-0.1826	-0.1227
304	0.08457	0.08347	0.133	0.05413	0.09576	0.0116	0.04515	-0.02446	-0.0376	-0.006892	-0.09937	-0.03036	-0.08448	-0.1081	-0.09982	-0.04196	0.05335	0.03148	-0.04372	-0.06628	-0.1003	-0.2187	-0.1265	-0.08777	-0.09484	-0.04361	-0.03901	-0.009279	-0.00575	0.05251	0.01169	-0.00214	-0.04623	-0.02456	0.01151	-0.007218	0.01186	-0.09384	-0.1028	-0.1362	-0.1228	-0.1554	-0.2114	-0.2171	-0.1104	-0.08878	-0.09463	-0.1102	-0.08752
305	0.1222	0.1118	0.1547	0.09534	0.1441	0.02038	0.02985	-0.03393	-0.05152	-0.01906	-0.1128	-0.03695	-0.09427	-0.1093	-0.09735	-0.03173	0.06091	0.04975	-0.01158	-0.03258	-0.05697	-0.1715	-0.0795	-0.04636	-0.05889	-0.01034	-0.01463	0.009945	0.00553	0.05323	0.02778	0.01627	-0.01024	0.01138	0.03215	0.007121	-0.01055	-0.1117	-0.1392	-0.1638	-0.1351	-0.1282	-0.1708	-0.186	-0.08793	-0.09832	-0.09558	-0.1092	-0.08972
306	0.09366	0.07802	0.1314	0.05907	0.09405	-0.03207	-0.02501	-0.08863	-0.1069	-0.08277	-0.1855	-0.08446	-0.1502	-0.1747	-0.1346	-0.05847	0.03464	0.0243	-0.05464	-0.07082	-0.09336	-0.2123	-0.1073	-0.0808	-0.1078	-0.06078	-0.06815	-0.03924	-0.02334	0.03425	0.02539	0.007871	0.001504	0.03515	0.05143	0.01059	-0.007051	-0.1254	-0.151	-0.1698	-0.1637	-0.1704	-0.2062	-0.2249	-0.1205	-0.1383	-0.1403	-0.1507	-0.1429
1	0.003597	-0.1044	-0.09237	-0.1383	-0.145	-0.05949	-0.001193	-0.05077	-0.03876	0.02407	0.06066	0.04098	0.1095	0.1186	0.1179	0.1447	0.1143	0.1735	0.3268	0.3513	0.3558	0.3826	0.2363	0.3071	0.4323	0.4551	0.4469	0.3153	0.2155	0.1497	0.08788	0.08772	0.009295	-0.01963	-0.01518	0.06768	0.1332	0.2963	0.4313	0.3894	0.4885	0.5118	0.4393	0.4942	0.4416	0.5085	0.4845	0.483	0.6163
2	-0.005313	-0.1122	-0.1036	-0.1451	-0.1454	-0.05837	-0.0005164	-0.0527	-0.04176	0.02201	0.06188	0.04166	0.1123	0.1187	0.1163	0.146	0.1191	0.1801	0.3365	0.3606	0.3642	0.3948	0.2491	0.319	0.4452	0.4649	0.4604	0.327	0.2238	0.155	0.0911	0.08927	0.009872	-0.02004	-0.01475	0.07179	0.1418	0.3114	0.4507	0.4089	0.5047	0.529	0.4573	0.5117	0.4577	0.5187	0.4955	0.4979	0.6296
3	-0.01104	-0.1181	-0.107	-0.1291	-0.1238	-0.03181	0.03213	-0.0224	-0.01518	0.05089	0.08544	0.06789	0.1405	0.1438	0.1299	0.1535	0.1265	0.1789	0.34	0.3598	0.363	0.3833	0.2391	0.3104	0.4371	0.4704	0.4745	0.3455	0.2339	0.1661	0.09853	0.09619	0.0122	-0.02412	-0.0133	0.07717	0.1527	0.3188	0.455	0.4072	0.4901	0.5123	0.4319	0.488	0.4358	0.509	0.4723	0.4672	0.6031
4	-0.006191	-0.1143	-0.09859	-0.1129	-0.1092	-0.01568	0.05222	-0.001585	0.004088	0.06992	0.09923	0.08161	0.1534	0.1583	0.1394	0.1555	0.1246	0.1689	0.3285	0.3459	0.3498	0.3602	0.2178	0.2906	0.4159	0.4601	0.4658	0.3426	0.2299	0.1661	0.09832	0.09727	0.01096	-0.02905	-0.01499	0.07445	0.1495	0.306	0.4353	0.3841	0.4626	0.4798	0.3935	0.4516	0.4034	0.4917	0.4452	0.4303	0.5706
5	0.004792	-0.1043	-0.08865	-0.1201	-0.1239	-0.03524	0.0274	-0.02325	-0.01378	0.05037	0.08145	0.06314	0.1321	0.1408	0.1311	0.1484	0.1145	0.1657	0.3233	0.3441	0.3489	0.3652	0.2185	0.2912	0.417	0.4534	0.451	0.3244	0.2179	0.1544	0.09054	0.09006	0.007709	-0.02624	-0.01681	0.06828	0.1364	0.2906	0.4201	0.3728	0.4632	0.4848	0.4042	0.4618	0.4101	0.4935	0.4569	0.4457	0.5833
6	0.01821	-0.09295	-0.07123	-0.1115	-0.1164	-0.03224	0.03272	-0.01035	-0.0001839	0.06176	0.08879	0.07292	0.1379	0.1492	0.1395	0.1477	0.1083	0.155	0.3096	0.3291	0.3355	0.3435	0.1984	0.2717	0.396	0.4386	0.4335	0.3111	0.2064	0.1468	0.08644	0.08885	0.007058	-0.02921	-0.02046	0.06071	0.1229	0.2702	0.3928	0.3447	0.4348	0.455	0.3727	0.4304	0.3823	0.4726	0.4311	0.4145	0.5543
7	-0.02267	-0.1276	-0.1183	-0.1287	-0.1178	-0.02192	0.04487	-0.01213	-0.007113	0.06098	0.09581	0.07982	0.1548	0.1547	0.1358	0.1622	0.1398	0.1895	0.3518	0.37	0.3725	0.3909	0.2507	0.3213	0.4474	0.483	0.4925	0.3647	0.2493	0.1798	0.109	0.106	0.01964	-0.02078	-0.007164	0.08735	0.1686	0.3401	0.4777	0.4277	0.5028	0.5227	0.4396	0.4943	0.4449	0.5155	0.4735	0.4687	0.6051
8	-0.02296	-0.1259	-0.1154	-0.1073	-0.09585	0.007784	0.07934	0.0191	0.02462	0.09451	0.1233	0.1085	0.1844	0.1856	0.1587	0.1843	0.1614	0.2043	0.367	0.3825	0.384	0.39	0.2546	0.3282	0.4535	0.5015	0.5139	0.392	0.2728	0.2032	0.1292	0.1264	0.03486	-0.01052	0.007779	0.1062	0.1876	0.3525	0.4798	0.424	0.497	0.5137	0.4208	0.4773	0.4361	0.519	0.4657	0.4494	0.5901
9	-0.04492	-0.1481	-0.1416	-0.1573	-0.1385	-0.04673	0.02174	-0.03381	-0.03203	0.03707	0.07792	0.06516	0.1442	0.1353	0.1189	0.1524	0.148	0.1979	0.3522	0.37	0.3723	0.3979	0.2677	0.329	0.4525	0.4762	0.4923	0.365	0.2542	0.1825	0.1071	0.1017	0.01761	-0.02502	-0.01055	0.08671	0.1817	0.3754	0.5271	0.4816	0.5353	0.5484	0.4683	0.5121	0.4681	0.5086	0.4668	0.48	0.6124
10	-0.0353	-0.1224	-0.1257	-0.105	-0.08267	0.03626	0.1012	0.03559	0.04437	0.1229	0.1531	0.1444	0.2303	0.2275	0.1894	0.2339	0.2297	0.2916	0.4692	0.4856	0.4873	0.4908	0.3663	0.4391	0.5663	0.6089	0.625	0.4945	0.3625	0.2653	0.1822	0.167	0.07012	0.03301	0.0526	0.1739	0.252	0.4448	0.5676	0.5132	0.5882	0.6233	0.5185	0.5675	0.5359	0.5889	0.5347	0.5235	0.6558
11	-0.03651	-0.1171	-0.1315	-0.1188	-0.08704	0.03299	0.09167	0.01936	0.02536	0.1061	0.1429	0.1344	0.2253	0.2215	0.1831	0.2428	0.2639	0.3546	0.5426	0.5682	0.571	0.593	0.4723	0.5266	0.6607	0.6786	0.6963	0.5563	0.4197	0.2984	0.2048	0.178	0.0811	0.05752	0.08178	0.2158	0.2967	0.5198	0.649	0.6065	0.6859	0.7357	0.6334	0.6685	0.6319	0.622	0.5832	0.6021	0.7152
12	-0.0222	-0.1011	-0.1122	-0.06562	-0.02439	0.1061	0.1886	0.1183	0.1161	0.2111	0.2185	0.2241	0.3169	0.3153	0.2466	0.3061	0.3604	0.4474	0.6319	0.6472	0.6466	0.6252	0.5157	0.571	0.7069	0.7606	0.7927	0.6675	0.5162	0.3798	0.2694	0.2244	0.1159	0.09204	0.1255	0.2765	0.3537	0.5842	0.684	0.6254	0.6857	0.7564	0.6269	0.6412	0.6214	0.5924	0.5298	0.5441	0.6544
13	-0.03063	-0.08898	-0.1011	0.07239	0.103	0.2404	0.3445	0.2346	0.2588	0.3519	0.3309	0.3276	0.4139	0.4102	0.3053	0.345	0.3874	0.395	0.5321	0.5026	0.498	0.4167	0.3248	0.4079	0.5296	0.641	0.6844	0.6061	0.445	0.3769	0.2502	0.2371	0.1064	-0.01159	0.02734	0.1653	0.2602	0.4318	0.4999	0.4112	0.4458	0.5178	0.3655	0.3926	0.4016	0.4493	0.3454	0.3067	0.4396
14	-0.01951	-0.0795	-0.1023	-0.0303	0.002899	0.1405	0.2142	0.1536	0.1565	0.2551	0.2533	0.2599	0.3412	0.3637	0.3003	0.3748	0.4452	0.563	0.7587	0.7796	0.7784	0.7578	0.6466	0.7075	0.8399	0.8869	0.902	0.7794	0.621	0.4534	0.3428	0.258	0.1452	0.1536	0.189	0.3589	0.4054	0.6239	0.6833	0.6266	0.738	0.848	0.7299	0.7322	0.7113	0.6465	0.5926	0.6036	0.6899
15	-0.03735	-0.1062	-0.1137	0.05498	0.08214	0.2173	0.3294	0.2289	0.2308	0.3293	0.3078	0.3204	0.4065	0.3891	0.2863	0.3329	0.3843	0.392	0.5195	0.497	0.4929	0.4146	0.3242	0.3935	0.5202	0.6253	0.6756	0.5955	0.4405	0.376	0.2508	0.2469	0.1224	0.008783	0.05002	0.1795	0.2808	0.4649	0.546	0.4581	0.4627	0.5304	0.3722	0.3902	0.4008	0.4274	0.3249	0.3019	0.4366
16	-0.02111	-0.0939	-0.1043	-0.02961	0.01541	0.1531	0.2462	0.1747	0.1733	0.274	0.2678	0.2771	0.3672	0.3721	0.2915	0.3506	0.4163	0.5009	0.6809	0.6858	0.6817	0.6355	0.5321	0.5946	0.728	0.8042	0.841	0.7263	0.565	0.4186	0.3075	0.2452	0.1276	0.09812	0.1337	0.2972	0.3614	0.5867	0.6612	0.5941	0.658	0.7472	0.6062	0.6121	0.603	0.5775	0.5001	0.5003	0.6076
17	-0.02802	-0.09856	-0.1131	-0.01452	0.03411	0.1718	0.268	0.1935	0.1868	0.2944	0.2741	0.2933	0.3816	0.3853	0.3041	0.3719	0.4549	0.5467	0.7222	0.7298	0.7209	0.6701	0.5658	0.6211	0.7563	0.8349	0.8765	0.769	0.6082	0.4533	0.3381	0.267	0.148	0.1291	0.1692	0.3353	0.3969	0.6273	0.6929	0.6224	0.6808	0.7798	0.6373	0.6306	0.6189	0.5663	0.4902	0.4995	0.5956
18	-0.03327	-0.09679	-0.115	-0.01598	0.029	0.1698	0.2643	0.1957	0.1912	0.3016	0.279	0.3017	0.3872	0.3979	0.3223	0.3954	0.482	0.5849	0.7652	0.7752	0.7664	0.7147	0.6094	0.6651	0.7983	0.8764	0.9127	0.8061	0.644	0.4778	0.3638	0.2797	0.1609	0.1556	0.1967	0.3691	0.4194	0.6467	0.6984	0.6305	0.6991	0.8112	0.6711	0.6587	0.6466	0.5806	0.5062	0.5152	0.6031
19	-0.02785	-0.08751	-0.1047	-0.02616	0.01515	0.1559	0.2442	0.1805	0.1805	0.2868	0.2745	0.2906	0.3745	0.394	0.3242	0.3939	0.4687	0.5776	0.7685	0.7787	0.776	0.7297	0.626	0.689	0.818	0.8903	0.9145	0.7997	0.6347	0.4646	0.3552	0.2671	0.1497	0.1475	0.185	0.3608	0.4016	0.6207	0.6674	0.6059	0.6967	0.8121	0.6767	0.672	0.6626	0.6096	0.5361	0.5358	0.6257
20	-0.01258	-0.08387	-0.09212	0.01024	0.05199	0.1924	0.2949	0.2162	0.2141	0.3171	0.3046	0.3168	0.4057	0.4037	0.3123	0.367	0.4294	0.4844	0.6437	0.6332	0.6269	0.5634	0.4652	0.5318	0.6635	0.7564	0.8018	0.7037	0.5414	0.4275	0.3108	0.2633	0.1406	0.07075	0.107	0.2609	0.3389	0.5492	0.6219	0.5441	0.5889	0.6745	0.5238	0.5303	0.53	0.5204	0.4312	0.423	0.539
21	-0.01495	-0.08069	-0.08868	0.017	0.04712	0.1912	0.2888	0.2125	0.2183	0.3169	0.3116	0.3153	0.4053	0.4031	0.3135	0.3622	0.408	0.4456	0.5991	0.5831	0.5782	0.5144	0.4162	0.4915	0.6192	0.7144	0.7574	0.6638	0.506	0.4115	0.2943	0.2613	0.1389	0.05297	0.08733	0.2333	0.3195	0.5148	0.5917	0.5106	0.5514	0.6263	0.4758	0.4926	0.4952	0.5133	0.421	0.4007	0.5266
22	-0.009833	-0.06581	-0.07688	0.02477	0.05359	0.1999	0.2926	0.216	0.2354	0.3292	0.3231	0.3143	0.4067	0.4192	0.328	0.3725	0.4211	0.4667	0.6294	0.6079	0.6055	0.5351	0.442	0.5277	0.6488	0.7492	0.7843	0.6904	0.5277	0.4136	0.296	0.2421	0.1145	0.03805	0.07191	0.2341	0.3067	0.5	0.5635	0.4876	0.5492	0.6314	0.4849	0.5071	0.5136	0.5437	0.4479	0.4132	0.5355
23	-0.02186	-0.07557	-0.08814	0.05596	0.08574	0.227	0.3231	0.2253	0.2538	0.3442	0.3299	0.319	0.4083	0.4154	0.3172	0.3569	0.3981	0.4208	0.5708	0.5418	0.5386	0.4611	0.3694	0.4586	0.5776	0.6856	0.7228	0.6388	0.4761	0.3887	0.2658	0.2326	0.1016	-0.002255	0.03359	0.1837	0.2682	0.445	0.5085	0.4257	0.4808	0.5563	0.4086	0.4378	0.4462	0.4958	0.395	0.352	0.481
24	-0.02961	-0.09262	-0.1016	0.05355	0.08018	0.2215	0.3265	0.233	0.2417	0.3397	0.3238	0.3293	0.4165	0.4069	0.3064	0.3518	0.3981	0.4114	0.5474	0.5232	0.5185	0.4425	0.3497	0.4257	0.551	0.6563	0.7033	0.6217	0.4637	0.3932	0.2689	0.2562	0.1302	0.01901	0.05834	0.1934	0.2904	0.4721	0.5481	0.4602	0.4826	0.5528	0.3975	0.4176	0.4261	0.4577	0.3572	0.3294	0.4614
25	-0.01916	-0.07316	-0.0867	-0.02808	0.004257	0.1421	0.2241	0.1644	0.168	0.2681	0.2656	0.2726	0.3537	0.3869	0.3271	0.3968	0.4604	0.5732	0.7703	0.7794	0.7874	0.7426	0.6521	0.7234	0.8404	0.9049	0.9092	0.7907	0.6287	0.4552	0.3507	0.2553	0.1398	0.1406	0.1744	0.355	0.3829	0.5854	0.6186	0.566	0.6866	0.7984	0.6694	0.6748	0.6793	0.6481	0.5701	0.5508	0.6452
26	-0.02487	-0.0787	-0.09355	-0.01845	0.01989	0.1628	0.2546	0.1931	0.1966	0.3035	0.2882	0.3054	0.3871	0.4142	0.3431	0.4115	0.4822	0.5883	0.7797	0.7842	0.7864	0.7276	0.6344	0.7054	0.8249	0.9059	0.921	0.8092	0.6422	0.4708	0.364	0.2688	0.1493	0.143	0.1798	0.3607	0.3907	0.5965	0.626	0.566	0.6699	0.7881	0.6516	0.6498	0.6524	0.6162	0.5334	0.5158	0.6081
27	-0.02279	-0.07013	-0.08083	-0.02203	-0.004742	0.1296	0.2097	0.158	0.1517	0.2508	0.2523	0.2588	0.3331	0.3783	0.3309	0.4153	0.4855	0.6077	0.799	0.8153	0.8359	0.7943	0.722	0.7878	0.8899	0.9376	0.9198	0.8045	0.6564	0.4772	0.3774	0.2719	0.1642	0.1787	0.2102	0.3903	0.403	0.5941	0.6061	0.561	0.7018	0.8156	0.6956	0.6966	0.72	0.6747	0.5928	0.5666	0.6569
28	-0.04095	-0.08852	-0.1088	-0.004453	0.008622	0.1458	0.2263	0.181	0.1588	0.2562	0.2567	0.2691	0.3108	0.3528	0.291	0.3926	0.4898	0.6177	0.7912	0.8251	0.8609	0.845	0.8098	0.87	0.9447	0.9354	0.8924	0.7844	0.655	0.4737	0.3858	0.2545	0.1535	0.2045	0.2369	0.4055	0.4088	0.5838	0.5787	0.5232	0.7149	0.8133	0.7315	0.7409	0.803	0.7441	0.6634	0.628	0.7077
29	-0.04264	-0.085	-0.1032	-0.01987	-0.01066	0.1302	0.2186	0.1752	0.1591	0.2695	0.255	0.2825	0.3462	0.3914	0.3431	0.4455	0.5307	0.6632	0.8436	0.8717	0.8949	0.8505	0.7847	0.8398	0.9323	0.973	0.9451	0.8398	0.7052	0.5223	0.4283	0.312	0.2116	0.2436	0.2768	0.4504	0.4533	0.6357	0.6255	0.5775	0.7235	0.8467	0.7356	0.7239	0.7529	0.6758	0.5972	0.5753	0.6526
30	-0.04139	-0.08666	-0.1054	-0.02079	-0.005576	0.1365	0.2277	0.1801	0.1694	0.2845	0.2624	0.2977	0.3653	0.4051	0.3563	0.4581	0.5433	0.6765	0.8595	0.8844	0.8996	0.8477	0.7672	0.8208	0.9232	0.978	0.9609	0.8587	0.72	0.5385	0.4414	0.3241	0.2214	0.2529	0.2868	0.462	0.4661	0.6518	0.6432	0.5911	0.7199	0.8552	0.7351	0.7179	0.734	0.651	0.5727	0.5582	0.6337
31	-0.02981	-0.0778	-0.09631	-0.01754	0.005047	0.1485	0.2356	0.183	0.181	0.291	0.2747	0.2989	0.3714	0.4102	0.3571	0.4469	0.5265	0.651	0.8383	0.8575	0.8653	0.8152	0.7262	0.7857	0.8984	0.9604	0.9562	0.8504	0.7017	0.5232	0.4202	0.3101	0.2001	0.2202	0.2564	0.4352	0.4515	0.6439	0.6499	0.5958	0.7167	0.8468	0.7223	0.71	0.7167	0.6431	0.5674	0.5564	0.6356
32	-0.02431	-0.07208	-0.08581	-0.0243	-0.001299	0.138	0.2201	0.1663	0.1645	0.2684	0.263	0.2764	0.3529	0.3924	0.3421	0.423	0.4918	0.6123	0.8051	0.819	0.8304	0.7844	0.6995	0.7664	0.8769	0.9368	0.931	0.8171	0.6632	0.4863	0.3844	0.2812	0.17	0.1805	0.2135	0.3939	0.4117	0.6064	0.6228	0.5725	0.7011	0.8213	0.6951	0.6926	0.7033	0.6546	0.5765	0.557	0.6446
[truncated: 595 more columns]
