# Supplementary material for: Computational analysis of dynamic allostery and control in the SARS-CoV-2 main protease
Source: J R Soc Interface. 2021 Jan 6;18(174):20200591. doi: 10.1098/rsif.2020.0591 (PMC7879766; doi:10.1098/rsif.2020.0591)
Supplement: 6lu7-croscor-25-2.xlsx [file rsif20200591supp15.xlsx]

## Sheet: Sheet1
	1	2	3	4	5	6	7	8	9	10	11	12	13	14	15	16	17	18	19	20	21	22	23	24	25	26	27	28	29	30	31	32	33	34	35	36	37	38	39	40	41	42	43	44	45	46	47	48	49
1	1	0.9442	0.7621	0.5553	0.4035	0.4405	0.2375	0.3626	0.3893	0.2366	0.2918	0.1123	0.1486	0.213	0.1414	0.01278	-0.02605	-0.05954	-0.03657	-0.08737	-0.05519	0.01591	0.005341	-0.01773	-0.01114	-0.04837	-0.05176	-0.04042	-0.07723	-0.06996	-0.04516	-0.04115	-0.02907	-0.0749	-0.09544	-0.1552	-0.128	-0.1654	-0.1194	-0.09902	0.0329	-0.01747	0.02396	0.06147	0.002999	-0.07854	-0.04677	-0.000841	-0.01182
2	0.9442	1	0.8207	0.644	0.4861	0.4783	0.2319	0.3751	0.3597	0.2091	0.2728	0.1035	0.1503	0.2061	0.1504	0.01769	-0.01865	-0.06169	-0.04706	-0.1119	-0.08363	-0.0223	-0.00114	-0.0016	-0.01924	-0.05779	-0.06435	-0.04834	-0.08652	-0.06444	-0.04609	-0.03407	-0.01337	-0.06149	-0.0953	-0.158	-0.1468	-0.1946	-0.1561	-0.1354	-0.01211	-0.05475	-0.01037	0.02453	-0.02716	-0.1257	-0.08841	-0.03872	-0.0626
3	0.7621	0.8207	1	0.6595	0.4256	0.4182	0.1877	0.3456	0.2701	0.1308	0.2118	0.06276	0.06727	0.1461	0.08937	-0.01651	-0.0462	-0.06902	-0.07102	-0.141	-0.1102	-0.05622	-0.02503	-0.04383	-0.0807	-0.1103	-0.1229	-0.1012	-0.1127	-0.08825	-0.05802	-0.06179	-0.03046	-0.06564	-0.1051	-0.1503	-0.1647	-0.2201	-0.2094	-0.1527	-0.1207	-0.1336	-0.08847	-0.06509	-0.09601	-0.1978	-0.1651	-0.115	-0.1589
4	0.5553	0.644	0.6595	1	0.7537	0.7574	0.512	0.5611	0.5162	0.3417	0.3703	0.2363	0.2467	0.2697	0.1117	0.07564	0.08262	0.02699	-0.005232	-0.06465	-0.03751	0.01714	0.07108	0.064	0.05279	0.004547	0.01785	0.04741	-0.02019	0.009469	-0.01041	0.02678	0.01879	-0.05199	-0.04779	-0.1017	-0.03497	-0.1085	-0.06852	-0.07652	0.0112	-0.02463	0.04718	0.09326	0.07184	-0.03509	-0.0329	6.92e-05	-0.02149
5	0.4035	0.4861	0.4256	0.7537	1	0.7981	0.5769	0.4643	0.4439	0.3213	0.3479	0.1924	0.2304	0.2248	0.07605	0.06164	0.1087	0.03681	-0.01765	-0.07211	-0.05649	0.006463	0.04259	0.01141	0.02741	-0.01399	0.01562	0.0572	0.008619	0.04464	-0.01128	0.007772	-0.01899	-0.06013	-0.04686	-0.1035	-0.0273	-0.08007	-0.05169	-0.05702	-0.03719	-0.03823	0.06178	0.1045	0.07186	-0.01303	0.03881	0.08431	0.03479
6	0.4405	0.4783	0.4182	0.7574	0.7981	1	0.8043	0.7433	0.6615	0.5754	0.5807	0.4089	0.4323	0.4199	0.1898	0.1566	0.1753	0.1279	0.1103	0.05251	0.09328	0.1292	0.1293	0.0897	0.1412	0.108	0.1321	0.1634	0.09488	0.1053	0.04692	0.02778	-0.02926	-0.1031	-0.09113	-0.05935	0.02392	-0.01834	0.01219	-0.02853	0.07127	0.073	0.1172	0.15	0.1142	0.05424	0.05782	0.07895	0.07377
7	0.2375	0.2319	0.1877	0.512	0.5769	0.8043	1	0.7415	0.6762	0.7086	0.6451	0.5201	0.5191	0.5538	0.2955	0.3379	0.399	0.3436	0.321	0.2426	0.2225	0.1309	0.1168	0.1236	0.2197	0.2906	0.3408	0.3895	0.3221	0.3452	0.2305	0.1565	0.04318	-0.0324	-0.01771	0.1042	0.2342	0.1916	0.2117	0.1237	0.1734	0.1967	0.1534	0.1702	0.1526	0.09193	0.08509	0.1032	0.126
8	0.3626	0.3751	0.3456	0.5611	0.4643	0.7433	0.7415	1	0.8367	0.7184	0.693	0.5996	0.6052	0.6363	0.4274	0.3749	0.3141	0.2703	0.2663	0.1863	0.1674	0.1035	0.08301	0.08594	0.1377	0.2004	0.2275	0.282	0.2348	0.2479	0.232	0.2073	0.158	0.03327	0.01798	0.02183	0.05646	0.05952	0.04015	-0.04558	0.05212	0.09939	0.05106	0.06455	0.04308	-0.05128	-0.06437	-0.03086	0.007768
9	0.3893	0.3597	0.2701	0.5162	0.4439	0.6615	0.6762	0.8367	1	0.8355	0.8114	0.5526	0.5674	0.5888	0.3396	0.3277	0.3177	0.2466	0.2001	0.124	0.09027	0.05123	0.009843	0.01997	0.1063	0.1325	0.1755	0.2499	0.2071	0.2363	0.222	0.1805	0.1175	0.03641	0.02342	0.005729	0.04548	0.03282	0.01486	-0.05793	0.009849	0.05428	0.03457	0.03557	0.02385	-0.03377	-0.03389	-0.01774	-0.003558
10	0.2366	0.2091	0.1308	0.3417	0.3213	0.5754	0.7086	0.7184	0.8355	1	0.9525	0.7603	0.7673	0.7945	0.5192	0.5388	0.5626	0.515	0.4757	0.3914	0.3244	0.219	0.1508	0.1782	0.2827	0.3742	0.4292	0.5159	0.4784	0.4951	0.4476	0.3778	0.2772	0.2003	0.1923	0.2533	0.2744	0.2655	0.1796	0.04828	0.1502	0.2342	0.1569	0.1414	0.1214	0.05269	0.02275	0.0285	0.05056
11	0.2918	0.2728	0.2118	0.3703	0.3479	0.5807	0.6451	0.693	0.8114	0.9525	1	0.7777	0.7572	0.8057	0.5532	0.524	0.4957	0.4546	0.4384	0.3591	0.3096	0.2377	0.159	0.1814	0.2903	0.3536	0.3974	0.4699	0.4243	0.4456	0.4224	0.3808	0.2909	0.1876	0.1745	0.2351	0.2467	0.2083	0.1162	0.002825	0.1225	0.2213	0.166	0.1583	0.1215	0.06125	0.03094	0.02701	0.04235
12	0.1123	0.1035	0.06276	0.2363	0.1924	0.4089	0.5201	0.5996	0.5526	0.7603	0.7777	1	0.9186	0.8625	0.7263	0.6976	0.5739	0.5289	0.5205	0.4392	0.367	0.26	0.155	0.1868	0.2864	0.3813	0.4222	0.4996	0.4936	0.5584	0.5655	0.6497	0.577	0.3451	0.3079	0.359	0.3499	0.2784	0.1826	0.04206	0.164	0.2636	0.1618	0.1488	0.1335	0.1101	0.02497	0.0002788	0.05754
13	0.1486	0.1503	0.06727	0.2467	0.2304	0.4323	0.5191	0.6052	0.5674	0.7673	0.7572	0.9186	1	0.9106	0.7717	0.7807	0.6725	0.6269	0.5887	0.4961	0.426	0.3088	0.2248	0.2526	0.3439	0.4533	0.5022	0.5865	0.5744	0.6176	0.6272	0.7	0.6297	0.4013	0.3619	0.4084	0.3698	0.3768	0.2993	0.1737	0.2304	0.324	0.2032	0.1879	0.1667	0.1009	0.009364	0.008917	0.08733
14	0.213	0.2061	0.1461	0.2697	0.2248	0.4199	0.5538	0.6363	0.5888	0.7945	0.8057	0.8625	0.9106	1	0.8559	0.8193	0.7337	0.6909	0.6744	0.574	0.4773	0.3583	0.2564	0.2881	0.3941	0.5371	0.5962	0.6869	0.6664	0.6935	0.6919	0.6607	0.5736	0.4197	0.39	0.4677	0.4376	0.4196	0.3206	0.1886	0.2901	0.4026	0.2664	0.2305	0.1879	0.08089	-0.006472	0.01242	0.1014
15	0.1414	0.1504	0.08937	0.1117	0.07605	0.1898	0.2955	0.4274	0.3396	0.5192	0.5532	0.7263	0.7717	0.8559	1	0.8943	0.7379	0.6739	0.6339	0.5384	0.4238	0.3142	0.2164	0.2731	0.347	0.4939	0.5322	0.6255	0.662	0.7183	0.7964	0.7868	0.7441	0.5747	0.5153	0.5646	0.4808	0.4172	0.3105	0.211	0.3045	0.3875	0.2324	0.1816	0.1549	0.09409	-0.01206	-0.01059	0.09165
16	0.01278	0.01769	-0.01651	0.07564	0.06164	0.1566	0.3379	0.3749	0.3277	0.5388	0.524	0.6976	0.7807	0.8193	0.8943	1	0.8912	0.8473	0.7483	0.6696	0.5287	0.3586	0.2567	0.308	0.3933	0.5855	0.6276	0.7485	0.824	0.8838	0.9368	0.8864	0.8237	0.7187	0.6783	0.7269	0.6339	0.5861	0.4593	0.3515	0.3567	0.4411	0.268	0.1977	0.1861	0.1123	0.01615	0.01075	0.1018
17	-0.02605	-0.01865	-0.0462	0.08262	0.1087	0.1753	0.399	0.3141	0.3177	0.5626	0.4957	0.5739	0.6725	0.7337	0.7379	0.8912	1	0.9652	0.8205	0.7488	0.6028	0.3926	0.3434	0.3815	0.4688	0.6721	0.73	0.8601	0.9207	0.9253	0.896	0.7321	0.6469	0.6742	0.6474	0.747	0.6974	0.6926	0.5729	0.4643	0.4177	0.5044	0.3179	0.2338	0.2661	0.1551	0.06778	0.05963	0.1237
18	-0.05954	-0.06169	-0.06902	0.02699	0.03681	0.1279	0.3436	0.2703	0.2466	0.515	0.4546	0.5289	0.6269	0.6909	0.6739	0.8473	0.9652	1	0.9158	0.8637	0.7441	0.5337	0.479	0.507	0.5866	0.7856	0.8238	0.9186	0.9479	0.8804	0.8533	0.6751	0.5954	0.6514	0.6265	0.7466	0.6676	0.7256	0.6034	0.4963	0.4813	0.6009	0.4096	0.3233	0.3629	0.2299	0.1383	0.1342	0.1948
19	-0.03657	-0.04706	-0.07102	-0.005232	-0.01765	0.1103	0.321	0.2663	0.2001	0.4757	0.4384	0.5205	0.5887	0.6744	0.6339	0.7483	0.8205	0.9158	1	0.9666	0.9083	0.7228	0.655	0.6944	0.7729	0.9287	0.935	0.9507	0.9072	0.7751	0.7186	0.5774	0.4904	0.5217	0.5155	0.6695	0.6021	0.7248	0.6207	0.5009	0.5943	0.7552	0.5611	0.4795	0.5199	0.3371	0.239	0.2577	0.3399
20	-0.08737	-0.1119	-0.141	-0.06465	-0.07211	0.05251	0.2426	0.1863	0.124	0.3914	0.3591	0.4392	0.4961	0.574	0.5384	0.6696	0.7488	0.8637	0.9666	1	0.9417	0.7869	0.7037	0.7203	0.8157	0.9495	0.9434	0.9266	0.8786	0.7246	0.6681	0.545	0.4616	0.526	0.5548	0.6992	0.6461	0.7851	0.6897	0.5879	0.6845	0.831	0.6596	0.5734	0.5929	0.3935	0.3175	0.3483	0.4211
21	-0.05519	-0.08363	-0.1102	-0.03751	-0.05649	0.09328	0.2225	0.1674	0.09027	0.3244	0.3096	0.367	0.426	0.4773	0.4238	0.5287	0.6028	0.7441	0.9083	0.9417	1	0.8698	0.8334	0.8302	0.8756	0.9358	0.8896	0.8294	0.7484	0.5668	0.5108	0.4058	0.3433	0.4086	0.4358	0.5662	0.5106	0.6841	0.6168	0.5374	0.6517	0.804	0.6678	0.5996	0.6393	0.48	0.3664	0.3637	0.4319
22	0.01591	-0.0223	-0.05622	0.01714	0.006463	0.1292	0.1309	0.1035	0.05123	0.219	0.2377	0.26	0.3088	0.3583	0.3142	0.3586	0.3926	0.5337	0.7228	0.7869	0.8698	1	0.9427	0.8686	0.8808	0.7965	0.744	0.6503	0.5555	0.3821	0.3421	0.2841	0.2375	0.2952	0.3283	0.4362	0.3988	0.5619	0.5373	0.4717	0.7133	0.8228	0.8053	0.777	0.7736	0.5873	0.5423	0.5848	0.5998
23	0.005341	-0.00114	-0.02503	0.07108	0.04259	0.1293	0.1168	0.08301	0.009843	0.1508	0.159	0.155	0.2248	0.2564	0.2164	0.2567	0.3434	0.479	0.655	0.7037	0.8334	0.9427	1	0.9436	0.9006	0.7756	0.7073	0.602	0.4879	0.2936	0.244	0.1694	0.1396	0.2168	0.2447	0.3345	0.3255	0.5106	0.5168	0.4581	0.6928	0.7712	0.7698	0.769	0.8232	0.6587	0.5978	0.6087	0.6201
24	-0.01773	-0.0016	-0.04383	0.064	0.01141	0.0897	0.1236	0.08594	0.01997	0.1782	0.1814	0.1868	0.2526	0.2881	0.2731	0.308	0.3815	0.507	0.6944	0.7203	0.8302	0.8686	0.9436	1	0.9502	0.8313	0.7592	0.6495	0.5222	0.3317	0.2764	0.2112	0.1689	0.2102	0.2296	0.3395	0.3295	0.5071	0.5132	0.4221	0.7186	0.7888	0.7394	0.7663	0.8613	0.7383	0.6706	0.6476	0.6865
25	-0.01114	-0.01924	-0.0807	0.05279	0.02741	0.1412	0.2197	0.1377	0.1063	0.2827	0.2903	0.2864	0.3439	0.3941	0.347	0.3933	0.4688	0.5866	0.7729	0.8157	0.8756	0.8808	0.9006	0.9502	1	0.9138	0.8711	0.765	0.6283	0.4344	0.3522	0.2785	0.2018	0.2253	0.2694	0.4095	0.4371	0.6331	0.652	0.5545	0.8123	0.9022	0.8302	0.8295	0.8886	0.7132	0.6571	0.6637	0.7233
26	-0.04837	-0.05779	-0.1103	0.004547	-0.01399	0.108	0.2906	0.2004	0.1325	0.3742	0.3536	0.3813	0.4533	0.5371	0.4939	0.5855	0.6721	0.7856	0.9287	0.9495	0.9358	0.7965	0.7756	0.8313	0.9138	1	0.9814	0.9188	0.8098	0.6282	0.5486	0.4399	0.3529	0.3874	0.4172	0.5705	0.5516	0.7358	0.7038	0.5965	0.7526	0.8837	0.7281	0.6769	0.7163	0.541	0.4619	0.4688	0.5561
27	-0.05176	-0.06435	-0.1229	0.01785	0.01562	0.1321	0.3408	0.2275	0.1755	0.4292	0.3974	0.4222	0.5022	0.5962	0.5322	0.6276	0.73	0.8238	0.935	0.9434	0.8896	0.744	0.7073	0.7592	0.8711	0.9814	1	0.9646	0.8609	0.6892	0.5963	0.4705	0.368	0.4035	0.4372	0.6022	0.6005	0.7804	0.7481	0.6274	0.7411	0.8736	0.6993	0.6421	0.6735	0.4924	0.4132	0.4286	0.5186
28	-0.04042	-0.04834	-0.1012	0.04741	0.0572	0.1634	0.3895	0.282	0.2499	0.5159	0.4699	0.4996	0.5865	0.6869	0.6255	0.7485	0.8601	0.9186	0.9507	0.9266	0.8294	0.6503	0.602	0.6495	0.765	0.9188	0.9646	1	0.9475	0.8127	0.7281	0.5634	0.4541	0.4952	0.5132	0.6774	0.6672	0.7972	0.7197	0.5901	0.6419	0.7727	0.5827	0.5093	0.5439	0.3759	0.2854	0.2919	0.3786
29	-0.07723	-0.08652	-0.1127	-0.02019	0.008619	0.09488	0.3221	0.2348	0.2071	0.4784	0.4243	0.4936	0.5744	0.6664	0.662	0.824	0.9207	0.9479	0.9072	0.8786	0.7484	0.5555	0.4879	0.5222	0.6283	0.8098	0.8609	0.9475	1	0.923	0.8567	0.6677	0.5647	0.6477	0.6622	0.8114	0.7865	0.8365	0.71	0.5945	0.5671	0.668	0.4739	0.3813	0.4128	0.2604	0.1718	0.18	0.2608
30	-0.06996	-0.06444	-0.08825	0.009469	0.04464	0.1053	0.3452	0.2479	0.2363	0.4951	0.4456	0.5584	0.6176	0.6935	0.7183	0.8838	0.9253	0.8804	0.7751	0.7246	0.5668	0.3821	0.2936	0.3317	0.4344	0.6282	0.6892	0.8127	0.923	1	0.9354	0.8066	0.7058	0.7488	0.7562	0.8588	0.8581	0.7754	0.6336	0.5177	0.4566	0.5158	0.3276	0.2326	0.2399	0.1023	0.03425	0.05699	0.1328
31	-0.04516	-0.04609	-0.05802	-0.01041	-0.01128	0.04692	0.2305	0.232	0.222	0.4476	0.4224	0.5655	0.6272	0.6919	0.7964	0.9368	0.896	0.8533	0.7186	0.6681	0.5108	0.3421	0.244	0.2764	0.3522	0.5486	0.5963	0.7281	0.8567	0.9354	1	0.868	0.8163	0.862	0.8299	0.877	0.7653	0.6572	0.5055	0.4002	0.3668	0.4199	0.2305	0.1551	0.1647	0.1013	0.009442	0.0009463	0.06635
32	-0.04115	-0.03407	-0.06179	0.02678	0.007772	0.02778	0.1565	0.2073	0.1805	0.3778	0.3808	0.6497	0.7	0.6607	0.7868	0.8864	0.7321	0.6751	0.5774	0.545	0.4058	0.2841	0.1694	0.2112	0.2785	0.4399	0.4705	0.5634	0.6677	0.8066	0.868	1	0.974	0.8174	0.7987	0.7523	0.6707	0.5437	0.4213	0.3285	0.3257	0.363	0.2055	0.1591	0.137	0.07297	0.005266	0.01796	0.09682
33	-0.02907	-0.01337	-0.03046	0.01879	-0.01899	-0.02926	0.04318	0.158	0.1175	0.2772	0.2909	0.577	0.6297	0.5736	0.7441	0.8237	0.6469	0.5954	0.4904	0.4616	0.3433	0.2375	0.1396	0.1689	0.2018	0.3529	0.368	0.4541	0.5647	0.7058	0.8163	0.974	1	0.8487	0.7976	0.6985	0.5721	0.4446	0.323	0.2484	0.2399	0.2709	0.1235	0.08562	0.06959	0.03081	-0.0417	-0.03945	0.02793
34	-0.0749	-0.06149	-0.06564	-0.05199	-0.06013	-0.1031	-0.0324	0.03327	0.03641	0.2003	0.1876	0.3451	0.4013	0.4197	0.5747	0.7187	0.6742	0.6514	0.5217	0.526	0.4086	0.2952	0.2168	0.2102	0.2253	0.3874	0.4035	0.4952	0.6477	0.7488	0.862	0.8174	0.8487	1	0.9623	0.8713	0.6939	0.5482	0.3945	0.3214	0.278	0.2951	0.144	0.08532	0.09449	0.05681	-0.002348	-0.0134	0.004633
35	-0.09544	-0.0953	-0.1051	-0.04779	-0.04686	-0.09113	-0.01771	0.01798	0.02342	0.1923	0.1745	0.3079	0.3619	0.39	0.5153	0.6783	0.6474	0.6265	0.5155	0.5548	0.4358	0.3283	0.2447	0.2296	0.2694	0.4172	0.4372	0.5132	0.6622	0.7562	0.8299	0.7987	0.7976	0.9623	1	0.9069	0.7868	0.6369	0.4965	0.4311	0.3662	0.3663	0.2207	0.1605	0.1582	0.09431	0.03998	0.0455	0.07757
36	-0.1552	-0.158	-0.1503	-0.1017	-0.1035	-0.05935	0.1042	0.02183	0.005729	0.2533	0.2351	0.359	0.4084	0.4677	0.5646	0.7269	0.747	0.7466	0.6695	0.6992	0.5662	0.4362	0.3345	0.3395	0.4095	0.5705	0.6022	0.6774	0.8114	0.8588	0.877	0.7523	0.6985	0.8713	0.9069	1	0.8976	0.7786	0.6188	0.5335	0.4737	0.5022	0.328	0.2553	0.2666	0.1726	0.105	0.1214	0.1624
37	-0.128	-0.1468	-0.1647	-0.03497	-0.0273	0.02392	0.2342	0.05646	0.04548	0.2744	0.2467	0.3499	0.3698	0.4376	0.4808	0.6339	0.6974	0.6676	0.6021	0.6461	0.5106	0.3988	0.3255	0.3295	0.4371	0.5516	0.6005	0.6672	0.7865	0.8581	0.7653	0.6707	0.5721	0.6939	0.7868	0.8976	1	0.8494	0.7435	0.6596	0.5804	0.5616	0.4146	0.3402	0.3371	0.1814	0.1383	0.1838	0.2498
38	-0.1654	-0.1946	-0.2201	-0.1085	-0.08007	-0.01834	0.1916	0.05952	0.03282	0.2655	0.2083	0.2784	0.3768	0.4196	0.4172	0.5861	0.6926	0.7256	0.7248	0.7851	0.6841	0.5619	0.5106	0.5071	0.6331	0.7358	0.7804	0.7972	0.8365	0.7754	0.6572	0.5437	0.4446	0.5482	0.6369	0.7786	0.8494	1	0.9428	0.8779	0.7402	0.7626	0.619	0.5249	0.5211	0.3001	0.2576	0.3295	0.4091
39	-0.1194	-0.1561	-0.2094	-0.06852	-0.05169	0.01219	0.2117	0.04015	0.01486	0.1796	0.1162	0.1826	0.2993	0.3206	0.3105	0.4593	0.5729	0.6034	0.6207	0.6897	0.6168	0.5373	0.5168	0.5132	0.652	0.7038	0.7481	0.7197	0.71	0.6336	0.5055	0.4213	0.323	0.3945	0.4965	0.6188	0.7435	0.9428	1	0.9475	0.8295	0.808	0.692	0.6235	0.6039	0.3845	0.3556	0.4354	0.5258
40	-0.09902	-0.1354	-0.1527	-0.07652	-0.05702	-0.02853	0.1237	-0.04558	-0.05793	0.04828	0.002825	0.04206	0.1737	0.1886	0.211	0.3515	0.4643	0.4963	0.5009	0.5879	0.5374	0.4717	0.4581	0.4221	0.5545	0.5965	0.6274	0.5901	0.5945	0.5177	0.4002	0.3285	0.2484	0.3214	0.4311	0.5335	0.6596	0.8779	0.9475	1	0.7575	0.728	0.6667	0.5737	0.5293	0.291	0.2821	0.3874	0.447
41	0.0329	-0.01211	-0.1207	0.0112	-0.03719	0.07127	0.1734	0.05212	0.009849	0.1502	0.1225	0.164	0.2304	0.2901	0.3045	0.3567	0.4177	0.4813	0.5943	0.6845	0.6517	0.7133	0.6928	0.7186	0.8123	0.7526	0.7411	0.6419	0.5671	0.4566	0.3668	0.3257	0.2399	0.278	0.3662	0.4737	0.5804	0.7402	0.8295	0.7575	1	0.9454	0.8933	0.8872	0.8582	0.6136	0.646	0.7398	0.8117
42	-0.01747	-0.05475	-0.1336	-0.02463	-0.03823	0.073	0.1967	0.09939	0.05428	0.2342	0.2213	0.2636	0.324	0.4026	0.3875	0.4411	0.5044	0.6009	0.7552	0.831	0.804	0.8228	0.7712	0.7888	0.9022	0.8837	0.8736	0.7727	0.668	0.5158	0.4199	0.363	0.2709	0.2951	0.3663	0.5022	0.5616	0.7626	0.808	0.728	0.9454	1	0.9191	0.8741	0.8515	0.591	0.5919	0.6794	0.7509
43	0.02396	-0.01037	-0.08847	0.04718	0.06178	0.1172	0.1534	0.05106	0.03457	0.1569	0.166	0.1618	0.2032	0.2664	0.2324	0.268	0.3179	0.4096	0.5611	0.6596	0.6678	0.8053	0.7698	0.7394	0.8302	0.7281	0.6993	0.5827	0.4739	0.3276	0.2305	0.2055	0.1235	0.144	0.2207	0.328	0.4146	0.619	0.692	0.6667	0.8933	0.9191	1	0.9603	0.8772	0.594	0.6691	0.7921	0.791
44	0.06147	0.02453	-0.06509	0.09326	0.1045	0.15	0.1702	0.06455	0.03557	0.1414	0.1583	0.1488	0.1879	0.2305	0.1816	0.1977	0.2338	0.3233	0.4795	0.5734	0.5996	0.777	0.769	0.7663	0.8295	0.6769	0.6421	0.5093	0.3813	0.2326	0.1551	0.1591	0.08562	0.08532	0.1605	0.2553	0.3402	0.5249	0.6235	0.5737	0.8872	0.8741	0.9603	1	0.944	0.7171	0.7941	0.8906	0.8832
45	0.002999	-0.02716	-0.09601	0.07184	0.07186	0.1142	0.1526	0.04308	0.02385	0.1214	0.1215	0.1335	0.1667	0.1879	0.1549	0.1861	0.2661	0.3629	0.5199	0.5929	0.6393	0.7736	0.8232	0.8613	0.8886	0.7163	0.6735	0.5439	0.4128	0.2399	0.1647	0.137	0.06959	0.09449	0.1582	0.2666	0.3371	0.5211	0.6039	0.5293	0.8582	0.8515	0.8772	0.944	1	0.8298	0.8564	0.8968	0.9133
46	-0.07854	-0.1257	-0.1978	-0.03509	-0.01303	0.05424	0.09193	-0.05128	-0.03377	0.05269	0.06125	0.1101	0.1009	0.08089	0.09409	0.1123	0.1551	0.2299	0.3371	0.3935	0.48	0.5873	0.6587	0.7383	0.7132	0.541	0.4924	0.3759	0.2604	0.1023	0.1013	0.07297	0.03081	0.05681	0.09431	0.1726	0.1814	0.3001	0.3845	0.291	0.6136	0.591	0.594	0.7171	0.8298	1	0.9301	0.7833	0.8101
47	-0.04677	-0.08841	-0.1651	-0.0329	0.03881	0.05782	0.08509	-0.06437	-0.03389	0.02275	0.03094	0.02497	0.009364	-0.006472	-0.01206	0.01615	0.06778	0.1383	0.239	0.3175	0.3664	0.5423	0.5978	0.6706	0.6571	0.4619	0.4132	0.2854	0.1718	0.03425	0.009442	0.005266	-0.0417	-0.002348	0.03998	0.105	0.1383	0.2576	0.3556	0.2821	0.646	0.5919	0.6691	0.7941	0.8564	0.9301	1	0.9327	0.8939
48	-0.000841	-0.03872	-0.115	6.92e-05	0.08431	0.07895	0.1032	-0.03086	-0.01774	0.0285	0.02701	0.0002788	0.008917	0.01242	-0.01059	0.01075	0.05963	0.1342	0.2577	0.3483	0.3637	0.5848	0.6087	0.6476	0.6637	0.4688	0.4286	0.2919	0.18	0.05699	0.0009463	0.01796	-0.03945	-0.0134	0.0455	0.1214	0.1838	0.3295	0.4354	0.3874	0.7398	0.6794	0.7921	0.8906	0.8968	0.7833	0.9327	1	0.944
49	-0.01182	-0.0626	-0.1589	-0.02149	0.03479	0.07377	0.126	0.007768	-0.003558	0.05056	0.04235	0.05754	0.08733	0.1014	0.09165	0.1018	0.1237	0.1948	0.3399	0.4211	0.4319	0.5998	0.6201	0.6865	0.7233	0.5561	0.5186	0.3786	0.2608	0.1328	0.06635	0.09682	0.02793	0.004633	0.07757	0.1624	0.2498	0.4091	0.5258	0.447	0.8117	0.7509	0.791	0.8832	0.9133	0.8101	0.8939	0.944	1
50	-0.02607	-0.08947	-0.1879	-0.09169	-0.01187	0.001959	0.05677	-0.06103	-0.04283	-0.01856	-0.03379	0.003337	0.004595	0.01032	0.01678	0.01823	0.02718	0.07936	0.204	0.2862	0.2799	0.4778	0.4837	0.5535	0.5791	0.4079	0.3755	0.2456	0.1491	0.04693	-0.00304	0.03428	-0.02444	-0.03872	0.02011	0.09154	0.1631	0.2975	0.4202	0.3411	0.7135	0.6298	0.6931	0.7896	0.8146	0.7715	0.8896	0.9268	0.9649
51	-0.01268	-0.06776	-0.1456	-0.1166	-0.02631	-0.041	0.00393	-0.1037	-0.07602	-0.07033	-0.09917	-0.08611	-0.05727	-0.06146	-0.06815	-0.05711	-0.04216	0.01328	0.1367	0.2269	0.2065	0.4471	0.4195	0.434	0.4607	0.2927	0.2677	0.1451	0.07477	0.006735	-0.05611	-0.002726	-0.05625	-0.05589	0.00556	0.07312	0.1433	0.2885	0.4094	0.3849	0.6709	0.5777	0.6951	0.7548	0.7147	0.5247	0.7228	0.8816	0.8602
52	-0.01348	-0.05941	-0.1215	-0.07958	-0.0002194	-0.02623	0.0002143	-0.1133	-0.08995	-0.07431	-0.09589	-0.09076	-0.05488	-0.06452	-0.0735	-0.04532	-0.02674	0.03016	0.1398	0.2421	0.2175	0.4615	0.4181	0.3955	0.437	0.2767	0.2587	0.1489	0.09482	0.03343	-0.033	0.01155	-0.04655	-0.03234	0.04141	0.116	0.1981	0.3364	0.45	0.4556	0.6773	0.5829	0.7294	0.76	0.6715	0.4121	0.6262	0.8249	0.7653
53	0.02183	-0.02848	-0.1025	-0.0513	0.03792	0.0005613	-0.003373	-0.1142	-0.1108	-0.08613	-0.06896	-0.04475	-0.07594	-0.06506	-0.05405	-0.06756	-0.1107	-0.06582	0.05787	0.1769	0.1585	0.43	0.3437	0.3131	0.3534	0.1957	0.1706	0.06249	0.03142	0.01016	-0.0509	0.03533	-0.02705	-0.03747	0.05598	0.1277	0.2228	0.2682	0.3563	0.3616	0.6191	0.5148	0.6826	0.7185	0.5791	0.3688	0.5762	0.7548	0.6832
54	0.04441	-0.002109	-0.1034	-0.06089	0.03061	-0.007703	-0.02061	-0.1011	-0.08658	-0.05136	-0.02241	0.008736	-0.0477	-0.02592	0.007771	-0.02219	-0.102	-0.06267	0.0612	0.1767	0.1484	0.4141	0.2971	0.2712	0.3122	0.1751	0.1536	0.05802	0.04674	0.04484	0.007007	0.09218	0.03127	0.03306	0.1185	0.1809	0.2409	0.2482	0.3089	0.2973	0.5689	0.4778	0.6288	0.6579	0.5079	0.3331	0.5259	0.6859	0.61
55	0.1075	0.05734	-0.02944	-0.0059	0.01625	-0.035	-0.118	-0.07799	-0.04156	-0.07395	-0.007963	-0.003228	-0.1084	-0.04326	0.01007	-0.04223	-0.1888	-0.17	-0.05121	0.08082	0.06628	0.292	0.1775	0.1335	0.1667	0.05991	0.03352	-0.04638	-0.02871	-0.002971	0.004475	0.1129	0.07598	0.08481	0.1991	0.1605	0.2133	0.1557	0.1852	0.204	0.3936	0.3166	0.463	0.4692	0.3114	0.2225	0.3573	0.4572	0.3984
56	0.09349	0.03415	-0.01012	0.0487	0.05979	0.0322	-0.04982	-0.06962	-0.06949	-0.08525	0.002618	-0.01768	-0.09863	-0.04765	-0.05146	-0.08893	-0.2036	-0.1517	-0.005936	0.1466	0.1758	0.3989	0.3109	0.2337	0.2835	0.1488	0.1176	0.01131	-0.0213	-0.06269	-0.05885	0.03514	-0.001328	-0.002808	0.1313	0.1313	0.2022	0.2006	0.2589	0.3027	0.4495	0.3915	0.5647	0.5901	0.4285	0.3142	0.4074	0.5057	0.4448
57	0.0792	0.02664	-0.02318	0.08172	0.09192	0.09689	0.0324	-0.0288	-0.06208	-0.02598	0.0468	0.0162	-0.02233	0.01984	-0.005112	-0.03155	-0.1058	-0.02924	0.1339	0.2783	0.3189	0.5556	0.4764	0.398	0.446	0.3007	0.2666	0.1448	0.07792	-0.0003298	-0.02043	0.06234	0.016	0.01495	0.1403	0.1822	0.2444	0.2935	0.3596	0.3812	0.5864	0.5404	0.7056	0.7387	0.583	0.4074	0.5052	0.6299	0.5674
58	0.06825	0.003612	-0.04972	0.02618	0.01057	0.03766	-0.04124	-0.01517	-0.02209	0.0108	0.08291	0.08201	0.004755	0.0615	0.0814	0.04359	-0.07946	-0.01936	0.1339	0.2771	0.2926	0.4956	0.3635	0.2744	0.3311	0.2401	0.2107	0.1225	0.118	0.08023	0.0797	0.1574	0.1101	0.1279	0.2564	0.2733	0.3082	0.3037	0.307	0.3206	0.4749	0.4529	0.5901	0.5808	0.4141	0.2855	0.3508	0.4539	0.4092
59	0.07559	0.0266	-0.009663	0.03092	0.04615	-0.0002452	-0.09428	-0.06006	-0.04146	-0.05802	0.03267	0.01542	-0.06128	-0.006286	0.04472	-0.0007472	-0.1214	-0.08217	0.02852	0.178	0.1979	0.3795	0.2776	0.1702	0.2184	0.1325	0.1085	0.03922	0.05277	0.01965	0.06024	0.1196	0.1012	0.1435	0.2694	0.2441	0.2668	0.2393	0.2407	0.2874	0.3395	0.3162	0.4469	0.4409	0.2931	0.2237	0.2555	0.3191	0.2691
60	0.07635	0.03337	0.02075	0.07978	0.08373	0.08058	-0.006681	-0.01226	-0.04	-0.01752	0.06883	0.01839	-0.001938	0.02007	0.02488	-0.01754	-0.07162	0.003285	0.1225	0.2648	0.3271	0.5045	0.4428	0.3108	0.3563	0.246	0.2228	0.1392	0.09553	-0.01631	0.02287	0.0439	0.02898	0.07763	0.1918	0.2153	0.2171	0.2764	0.3	0.3449	0.3875	0.3961	0.5227	0.5375	0.4169	0.3138	0.3088	0.3702	0.3155
61	0.03194	-0.01641	-0.03054	0.05475	0.02672	0.07561	-0.01751	0.01975	-0.01388	0.06148	0.1507	0.1038	0.09244	0.1215	0.1277	0.08209	0.008822	0.0966	0.227	0.3548	0.4167	0.5927	0.5059	0.3684	0.4066	0.3148	0.2883	0.218	0.1793	0.05657	0.1088	0.1166	0.1012	0.1504	0.2519	0.2922	0.2534	0.3076	0.284	0.3045	0.3788	0.419	0.5239	0.5319	0.4174	0.3178	0.287	0.3403	0.2964
62	0.01689	-0.02784	-0.02498	0.02659	-0.01297	0.007779	-0.1219	-0.01831	-0.03801	0.04951	0.1464	0.1146	0.08365	0.1311	0.1694	0.1179	0.01303	0.09601	0.2238	0.3479	0.3943	0.5585	0.4518	0.3176	0.3428	0.2732	0.244	0.1894	0.1854	0.09201	0.1626	0.182	0.1782	0.2358	0.3351	0.3455	0.2775	0.2875	0.2156	0.2354	0.3026	0.3596	0.4508	0.4363	0.3239	0.2285	0.1954	0.2503	0.2039
63	-0.01894	-0.04749	-0.01114	-0.0392	-0.06257	-0.06157	-0.1775	-0.05669	-0.08624	0.04379	0.1233	0.09401	0.0951	0.1611	0.2392	0.2422	0.1563	0.247	0.349	0.4564	0.4767	0.5747	0.45	0.3349	0.3494	0.3378	0.3053	0.2752	0.3115	0.2331	0.3259	0.2987	0.306	0.416	0.5	0.5064	0.3716	0.3598	0.2428	0.2609	0.2851	0.3706	0.3977	0.3479	0.2601	0.1327	0.08256	0.1508	0.1163
64	-0.02346	-0.04667	-0.005443	-0.0001107	-0.04446	0.02311	-0.1034	0.03256	-0.03247	0.08338	0.1661	0.1349	0.1482	0.1447	0.1071	0.1155	0.06152	0.193	0.3179	0.3994	0.4852	0.597	0.4935	0.3572	0.3462	0.2995	0.2656	0.2155	0.191	0.06749	0.1422	0.1396	0.1532	0.2275	0.2766	0.2999	0.1447	0.2203	0.1337	0.1514	0.165	0.2947	0.35	0.3313	0.2519	0.1511	0.09228	0.1444	0.07125
65	-0.02181	-0.04266	-0.01219	0.01342	-0.001452	0.02778	-0.05673	0.03635	-0.01647	0.09193	0.1929	0.1504	0.1144	0.148	0.09099	0.07008	0.02638	0.1547	0.308	0.4044	0.4835	0.6078	0.5079	0.3723	0.3937	0.3278	0.3031	0.2407	0.1899	0.05249	0.09047	0.07329	0.06211	0.1315	0.2027	0.2494	0.1642	0.2345	0.1695	0.1782	0.2103	0.3471	0.4192	0.3955	0.3096	0.1941	0.1419	0.1937	0.1306
66	-0.08339	-0.1091	-0.08025	-0.05995	-0.05463	0.002732	-0.04377	0.01676	-0.008235	0.1498	0.2069	0.1862	0.196	0.2432	0.1987	0.2567	0.2295	0.3642	0.5113	0.6032	0.6604	0.731	0.6045	0.4994	0.5224	0.4998	0.4704	0.4225	0.3941	0.2604	0.2933	0.2662	0.2496	0.3379	0.407	0.4471	0.322	0.4047	0.3082	0.2904	0.3326	0.486	0.4832	0.429	0.3725	0.241	0.1676	0.2169	0.1902
67	-0.07858	-0.08919	-0.0787	-0.04905	-0.032	0.03189	0.06737	0.07732	0.02323	0.2115	0.2015	0.2143	0.3122	0.2851	0.1861	0.3381	0.4155	0.5686	0.66	0.6884	0.7611	0.6884	0.6447	0.5545	0.5447	0.6033	0.5697	0.5479	0.5127	0.3553	0.3455	0.2735	0.2603	0.3677	0.3825	0.4491	0.2948	0.4585	0.3629	0.3353	0.2821	0.457	0.4058	0.3412	0.348	0.2041	0.1092	0.1393	0.1149
68	-0.1302	-0.1226	-0.1015	-0.06487	-0.03995	0.01876	0.1069	0.08539	0.004435	0.2619	0.2185	0.3262	0.3961	0.4269	0.3721	0.5581	0.6671	0.7974	0.8345	0.856	0.8408	0.6655	0.5926	0.5574	0.584	0.7364	0.7218	0.7405	0.7501	0.6228	0.6055	0.4775	0.4436	0.5942	0.6024	0.6796	0.5224	0.6354	0.4993	0.437	0.4003	0.56	0.4261	0.3329	0.3522	0.2132	0.1229	0.1382	0.1511
69	-0.1048	-0.09284	-0.0538	-0.03196	-0.006635	0.082	0.2074	0.1615	0.08495	0.3454	0.2957	0.4211	0.4895	0.5004	0.4256	0.584	0.6905	0.818	0.8596	0.8197	0.8141	0.6441	0.5796	0.5545	0.573	0.7181	0.7119	0.7429	0.7361	0.6137	0.5848	0.4536	0.4124	0.5045	0.4664	0.5824	0.4274	0.5517	0.4269	0.349	0.3353	0.5201	0.3802	0.2914	0.3314	0.1916	0.09791	0.1168	0.1237
70	-0.1187	-0.09822	-0.05191	-0.02444	0.01225	0.06721	0.2414	0.1582	0.1271	0.3917	0.3287	0.4513	0.531	0.5564	0.5318	0.7053	0.8374	0.9086	0.8538	0.7822	0.7207	0.5064	0.4513	0.4541	0.4832	0.6757	0.6939	0.7771	0.817	0.7502	0.7294	0.5702	0.5272	0.627	0.5649	0.6705	0.5166	0.5827	0.4437	0.3617	0.3019	0.4607	0.2881	0.1879	0.2434	0.1298	0.0369	0.03597	0.05266
71	-0.09717	-0.07733	-0.04882	-0.0202	0.01115	0.1038	0.2838	0.2208	0.1724	0.43	0.3763	0.4961	0.5616	0.5802	0.5233	0.6588	0.7671	0.8509	0.8499	0.7537	0.7284	0.5236	0.4796	0.4969	0.5196	0.6783	0.6868	0.7471	0.7482	0.6719	0.6305	0.4922	0.4428	0.4891	0.4166	0.537	0.4083	0.5103	0.3919	0.297	0.2879	0.4687	0.304	0.2114	0.2731	0.1501	0.05236	0.05472	0.07872
72	-0.07889	-0.03659	0.01375	0.0007533	0.06245	0.1112	0.2156	0.1837	0.1013	0.3302	0.2915	0.4053	0.4624	0.4597	0.3838	0.4972	0.5882	0.7001	0.7358	0.6497	0.6611	0.557	0.5252	0.4824	0.4589	0.5765	0.57	0.608	0.5957	0.501	0.4729	0.3606	0.3429	0.4084	0.3187	0.425	0.2621	0.3705	0.2564	0.1709	0.1771	0.3687	0.2768	0.2009	0.2452	0.1252	0.05622	0.07799	0.04875
73	-0.1053	-0.05516	-0.003441	-0.008325	0.05419	0.05666	0.1544	0.1109	0.05711	0.2889	0.2407	0.3587	0.4368	0.4342	0.3973	0.5447	0.6652	0.7614	0.7406	0.6678	0.6445	0.497	0.4576	0.4328	0.4145	0.5664	0.5677	0.6292	0.6544	0.5746	0.5634	0.4387	0.4323	0.543	0.4553	0.5417	0.3508	0.4291	0.2963	0.221	0.1791	0.351	0.2356	0.1516	0.198	0.08429	0.01603	0.03215	0.005546
74	-0.09759	-0.06282	-0.02469	-0.02284	0.03414	0.05309	0.1263	0.09729	0.02686	0.2588	0.2123	0.3193	0.4009	0.3981	0.3502	0.5063	0.6261	0.7458	0.7534	0.7152	0.7052	0.5765	0.5239	0.4833	0.4695	0.6059	0.5956	0.6353	0.6507	0.5414	0.5325	0.4041	0.3949	0.5299	0.4678	0.5592	0.3646	0.4665	0.337	0.2688	0.242	0.4115	0.3159	0.2358	0.2639	0.1316	0.06954	0.09741	0.06767
75	-0.1308	-0.1084	-0.08146	-0.06117	-0.00917	-0.002471	0.07132	0.02795	-0.02213	0.2142	0.1613	0.2763	0.3655	0.3709	0.3738	0.5512	0.6839	0.783	0.7414	0.7346	0.6883	0.534	0.4695	0.4371	0.4376	0.6021	0.5987	0.6523	0.7033	0.6101	0.6245	0.4807	0.4774	0.6614	0.6149	0.6939	0.4875	0.5494	0.4066	0.3481	0.2913	0.424	0.3139	0.2279	0.2485	0.1392	0.08109	0.09649	0.07267
76	-0.1203	-0.1115	-0.09244	-0.06407	-0.02358	-0.01092	-0.002255	0.03233	-0.05013	0.1609	0.1148	0.2215	0.2957	0.305	0.305	0.4792	0.5772	0.6886	0.6761	0.7053	0.6879	0.564	0.4921	0.4328	0.4225	0.5613	0.5388	0.5704	0.6248	0.5342	0.5697	0.4337	0.4448	0.6636	0.6457	0.6751	0.4599	0.5292	0.3831	0.343	0.2928	0.4149	0.3409	0.2572	0.2549	0.141	0.08849	0.1112	0.07615
77	-0.1517	-0.1561	-0.1242	-0.1322	-0.1063	-0.08985	-0.07514	-0.02824	-0.08886	0.1185	0.1048	0.1406	0.1757	0.2552	0.3148	0.4632	0.5215	0.6023	0.5781	0.6535	0.608	0.5056	0.4189	0.3445	0.3626	0.5053	0.4927	0.5226	0.6114	0.5563	0.6198	0.482	0.492	0.7518	0.7934	0.7873	0.5934	0.5744	0.4188	0.3928	0.3283	0.4105	0.3172	0.2306	0.2076	0.122	0.05641	0.07087	0.05725
78	-0.1351	-0.1336	-0.07738	-0.132	-0.1218	-0.1648	-0.1773	-0.1068	-0.1556	-0.002579	-0.0007918	0.07104	0.08883	0.1754	0.3116	0.4354	0.4867	0.532	0.4625	0.5412	0.483	0.4011	0.341	0.2549	0.2655	0.3914	0.3849	0.4327	0.5603	0.5391	0.6302	0.4806	0.5157	0.7984	0.8329	0.7965	0.6243	0.5517	0.4033	0.3939	0.2822	0.3278	0.2376	0.1496	0.1469	0.08339	0.01603	0.01554	0.002781
79	-0.09674	-0.09686	-0.02614	-0.08747	-0.1115	-0.161	-0.1998	-0.1135	-0.1619	-0.04938	-0.0253	0.0183	0.05419	0.1322	0.3004	0.395	0.4171	0.433	0.3464	0.4359	0.3664	0.3177	0.2663	0.1826	0.2063	0.2999	0.3064	0.3579	0.4968	0.4935	0.5883	0.4571	0.4858	0.7303	0.8013	0.769	0.6502	0.5515	0.4275	0.4488	0.2684	0.2768	0.195	0.1249	0.1179	0.05778	-0.01726	-0.01184	-0.01291
80	-0.04752	-0.04759	0.02155	-0.009425	-0.08051	-0.09611	-0.1681	-0.06745	-0.1405	-0.04107	0.003284	0.03292	0.08193	0.1372	0.3009	0.3437	0.3219	0.3278	0.2666	0.3627	0.2988	0.2794	0.2261	0.156	0.1943	0.2525	0.2679	0.3047	0.4181	0.4073	0.4966	0.4144	0.4295	0.5935	0.6963	0.6847	0.6103	0.523	0.4255	0.4616	0.2782	0.2643	0.192	0.1549	0.1321	0.07068	-0.01271	0.003537	0.01794
81	-0.05918	-0.07599	-0.04181	0.014	-0.0618	-0.09087	-0.0984	-0.06762	-0.09123	-0.09027	-0.07078	-0.03914	-0.004093	0.04446	0.2025	0.2665	0.2664	0.2436	0.1688	0.2806	0.2074	0.1878	0.1371	0.08447	0.1449	0.1878	0.2143	0.2421	0.3576	0.3872	0.4449	0.3785	0.3732	0.55	0.6759	0.6387	0.6454	0.5376	0.5092	0.5475	0.3495	0.2673	0.2018	0.1793	0.1398	0.07792	0.02813	0.05557	0.07484
82	-0.08765	-0.118	-0.1155	-0.05709	-0.09508	-0.11	-0.04978	-0.112	-0.1363	-0.101	-0.1031	-0.06011	-0.01055	0.02906	0.1727	0.2546	0.2991	0.281	0.2151	0.3349	0.2616	0.233	0.1892	0.1515	0.2335	0.2665	0.2975	0.3098	0.4097	0.4228	0.4291	0.3479	0.3173	0.4844	0.6177	0.6308	0.6981	0.6462	0.6546	0.6914	0.4877	0.3816	0.3084	0.2835	0.2473	0.1656	0.1258	0.1629	0.2031
83	-0.1278	-0.137	-0.2234	-0.1185	-0.07806	-0.0797	0.04146	-0.1267	-0.09808	0.003909	-0.01883	0.01514	0.06426	0.1325	0.2226	0.3192	0.3803	0.3498	0.2828	0.3765	0.2774	0.231	0.1605	0.1535	0.2664	0.3205	0.3612	0.3775	0.4744	0.525	0.4623	0.3873	0.3143	0.4485	0.5804	0.6447	0.7446	0.6899	0.7125	0.7184	0.5431	0.4541	0.4003	0.3396	0.2552	0.1557	0.1354	0.202	0.2616
84	-0.1603	-0.178	-0.2698	-0.2008	-0.1509	-0.09633	0.06654	-0.08857	-0.07038	0.05688	-0.00302	0.09886	0.1786	0.1729	0.1922	0.3185	0.3884	0.3808	0.3189	0.3842	0.3187	0.2828	0.2376	0.237	0.3409	0.3626	0.3948	0.3804	0.428	0.456	0.3938	0.3382	0.2795	0.3498	0.4246	0.4639	0.569	0.6467	0.7462	0.7206	0.601	0.5234	0.4624	0.4139	0.341	0.273	0.2503	0.2996	0.3844
85	-0.1596	-0.1898	-0.2625	-0.1906	-0.1542	-0.09324	0.1002	-0.06728	-0.06121	0.07678	0.01443	0.12	0.221	0.2128	0.2263	0.3685	0.4544	0.4595	0.4162	0.4829	0.4169	0.3665	0.3411	0.3395	0.4524	0.4828	0.5147	0.4896	0.5168	0.5157	0.4278	0.3774	0.3083	0.3568	0.4369	0.4951	0.625	0.7582	0.8639	0.8313	0.7087	0.635	0.5463	0.4976	0.4483	0.3414	0.3102	0.3616	0.4665
86	-0.1575	-0.186	-0.2433	-0.1082	-0.09936	-0.05184	0.1478	-0.02287	-0.01405	0.1172	0.05844	0.1395	0.2282	0.254	0.2862	0.434	0.5356	0.5268	0.4811	0.5608	0.4624	0.4002	0.3748	0.3742	0.4992	0.5428	0.5854	0.5849	0.6352	0.6385	0.5245	0.4574	0.3674	0.4435	0.5536	0.6396	0.8029	0.8829	0.9346	0.9038	0.7566	0.6796	0.5828	0.5207	0.4865	0.3109	0.292	0.3656	0.4554
87	-0.1393	-0.1692	-0.1821	-0.06374	-0.0757	-0.07035	0.0615	-0.07566	-0.08285	0.02327	-0.008267	0.03443	0.09887	0.1391	0.2168	0.3472	0.4655	0.4729	0.4304	0.5391	0.4606	0.3955	0.3588	0.3178	0.4189	0.4742	0.5093	0.5198	0.5975	0.5764	0.5049	0.4079	0.3441	0.5139	0.6469	0.7219	0.8164	0.8402	0.8276	0.8335	0.6306	0.5638	0.4623	0.4067	0.393	0.2263	0.1868	0.251	0.301
88	-0.09208	-0.1144	-0.1224	0.00069	-0.01557	-0.03343	0.001634	-0.01479	-0.03323	0.06846	0.05776	0.1173	0.1369	0.1978	0.3212	0.4394	0.4669	0.44	0.3548	0.4476	0.3453	0.2842	0.2133	0.1749	0.2431	0.3306	0.3595	0.4088	0.5445	0.6035	0.6274	0.5437	0.5136	0.7264	0.8508	0.8152	0.8089	0.6449	0.5612	0.543	0.4177	0.3664	0.266	0.2195	0.1972	0.115	0.0656	0.08963	0.1164
89	-0.1256	-0.1269	-0.09594	-0.08522	-0.08514	-0.108	-0.1009	-0.06875	-0.1193	0.04625	0.04065	0.08976	0.1367	0.2086	0.331	0.4638	0.5181	0.5418	0.4762	0.5559	0.4771	0.3944	0.331	0.2707	0.3055	0.4228	0.4331	0.4804	0.6117	0.6108	0.6536	0.5226	0.5195	0.7777	0.8614	0.8555	0.7423	0.6617	0.5266	0.5156	0.3705	0.3867	0.2762	0.2027	0.2029	0.1105	0.03746	0.05642	0.06844
90	-0.1309	-0.1272	-0.09328	-0.1036	-0.09979	-0.1638	-0.1478	-0.08456	-0.1161	0.02307	0.01096	0.1099	0.1433	0.2102	0.3609	0.4984	0.5356	0.5443	0.4476	0.5137	0.4303	0.3331	0.2749	0.2207	0.2358	0.3696	0.3761	0.4375	0.5877	0.6228	0.6985	0.584	0.6095	0.877	0.9228	0.8552	0.7141	0.5994	0.458	0.4348	0.3026	0.3149	0.1941	0.1188	0.1295	0.07732	0.009366	0.003705	0.01137
91	-0.1452	-0.1318	-0.09566	-0.1149	-0.08411	-0.158	-0.1274	-0.05525	-0.1002	0.06303	0.03994	0.1915	0.21	0.2666	0.3831	0.5226	0.5591	0.5999	0.5442	0.5819	0.5218	0.4089	0.3456	0.2956	0.2863	0.4363	0.429	0.4809	0.6066	0.6194	0.692	0.5881	0.6245	0.8824	0.878	0.819	0.6186	0.5523	0.3897	0.3413	0.2699	0.3324	0.2121	0.1311	0.1538	0.09966	0.03497	0.02636	0.01893
92	-0.1415	-0.1279	-0.0834	-0.1131	-0.09058	-0.1626	-0.1288	-0.05359	-0.08215	0.07147	0.04507	0.235	0.2424	0.2788	0.4073	0.5378	0.5591	0.5972	0.5305	0.5562	0.4957	0.3765	0.3109	0.2663	0.252	0.405	0.3937	0.4517	0.5761	0.5899	0.6888	0.5991	0.6478	0.8737	0.836	0.7782	0.5477	0.4843	0.3192	0.268	0.2179	0.291	0.1792	0.09676	0.1238	0.08565	0.02491	0.009707	-0.00694
93	-0.1229	-0.09303	-0.03758	-0.05544	-0.02612	-0.08412	-0.01789	0.05215	0.0238	0.1928	0.1715	0.4153	0.4137	0.4207	0.5484	0.662	0.6399	0.6534	0.5733	0.5319	0.4595	0.3389	0.2653	0.2531	0.2353	0.3975	0.3945	0.4807	0.6154	0.6681	0.7584	0.7157	0.7524	0.8626	0.7737	0.738	0.5028	0.4167	0.2415	0.1661	0.157	0.2508	0.1257	0.0546	0.0957	0.05845	-0.004612	-0.01976	-0.0279
94	-0.06743	-0.04913	-0.0343	-0.0525	-0.05879	-0.09693	-0.03551	0.1121	0.07374	0.21	0.2133	0.5155	0.5146	0.4944	0.6925	0.7617	0.6385	0.6081	0.4979	0.4537	0.3483	0.254	0.1641	0.1855	0.175	0.3269	0.3292	0.4263	0.561	0.6689	0.81	0.8512	0.9016	0.8712	0.7668	0.6995	0.4895	0.3624	0.2056	0.1228	0.1468	0.2095	0.07231	0.03043	0.05784	0.076	-0.001868	-0.03635	-0.01373
95	-0.008533	0.01849	0.03273	-0.027	-0.05153	-0.04993	0.0192	0.1897	0.1197	0.2648	0.2856	0.5621	0.591	0.5963	0.8239	0.8353	0.681	0.6369	0.5134	0.4336	0.3096	0.1945	0.1085	0.152	0.1606	0.324	0.34	0.4523	0.5711	0.665	0.8284	0.8442	0.8831	0.7778	0.6634	0.6356	0.4345	0.342	0.2097	0.1377	0.1488	0.212	0.06822	0.02168	0.02566	0.01721	-0.06602	-0.07643	-0.03304
96	0.04252	0.08582	0.08407	-0.002036	-0.03065	-0.02672	0.01876	0.2156	0.1205	0.2591	0.2872	0.5629	0.5959	0.5915	0.8169	0.7888	0.6176	0.5738	0.4656	0.3709	0.2571	0.1563	0.07343	0.1198	0.1116	0.2704	0.2816	0.387	0.4908	0.5904	0.7538	0.8056	0.8577	0.7121	0.581	0.5461	0.3423	0.2542	0.1305	0.06116	0.09204	0.157	0.02093	-0.01938	-0.02591	-0.04487	-0.1172	-0.113	-0.07382
97	0.06575	0.07947	0.04692	0.05308	0.0265	0.08234	0.1539	0.3155	0.2406	0.3907	0.4359	0.7084	0.7002	0.7192	0.926	0.8535	0.6613	0.5981	0.5289	0.4479	0.3164	0.2008	0.09701	0.1569	0.2123	0.3631	0.3875	0.4886	0.5702	0.6713	0.7885	0.8563	0.8548	0.6622	0.5788	0.5769	0.4639	0.3406	0.2133	0.1281	0.2077	0.2718	0.1238	0.07048	0.06006	0.005002	-0.0714	-0.0651	0.009437
98	-0.01069	0.004251	-0.02472	0.05872	0.02592	0.07934	0.168	0.2775	0.2427	0.3996	0.411	0.7204	0.7544	0.6827	0.8269	0.8585	0.6901	0.6215	0.5065	0.4442	0.312	0.1862	0.08659	0.1348	0.1943	0.3537	0.3836	0.4861	0.5719	0.6937	0.7878	0.9388	0.9379	0.7124	0.6424	0.6033	0.4908	0.395	0.2846	0.2005	0.2092	0.2607	0.1168	0.07399	0.06304	0.03346	-0.04124	-0.0487	0.02037
99	0.03925	0.02946	0.02653	0.06999	0.03841	0.1502	0.2332	0.3876	0.3383	0.4715	0.466	0.7371	0.6873	0.5856	0.5845	0.5932	0.4693	0.4142	0.2799	0.1946	0.1232	0.05833	-0.003591	-0.04757	-0.019	0.07518	0.116	0.2389	0.309	0.4017	0.5444	0.5559	0.5844	0.4608	0.3435	0.3002	0.1795	0.1076	0.02457	-0.06111	-0.08524	-0.02573	-0.08092	-0.1051	-0.1035	-0.05829	-0.1385	-0.1709	-0.1784
100	-0.05095	-0.06444	-0.06732	0.04513	-0.01602	0.1866	0.2802	0.3796	0.2613	0.4295	0.415	0.7526	0.7047	0.5679	0.5614	0.5927	0.4682	0.4248	0.3142	0.2415	0.1769	0.09154	0.01149	-0.008802	0.03479	0.1294	0.1628	0.2663	0.3315	0.4244	0.5212	0.5639	0.5725	0.3972	0.2979	0.3342	0.2468	0.1878	0.1161	0.02746	-0.002625	0.047	-0.02954	-0.05424	-0.05495	-0.02055	-0.1109	-0.1369	-0.1118
101	-0.02344	-0.04677	-0.05174	0.03811	-0.006393	0.1798	0.3272	0.3702	0.2819	0.43	0.4162	0.7174	0.6466	0.5447	0.5211	0.5628	0.4736	0.4068	0.2876	0.2156	0.1531	0.0491	-0.02384	-0.03897	0.03368	0.126	0.1673	0.2741	0.3508	0.4538	0.5033	0.4951	0.4753	0.3454	0.2655	0.3236	0.3048	0.2315	0.1831	0.09231	0.0281	0.06449	-0.002725	-0.04514	-0.05109	-0.008049	-0.1035	-0.1455	-0.09068
102	-0.0541	-0.003546	0.003788	0.1085	0.08029	0.2622	0.4242	0.3335	0.2241	0.4	0.3789	0.5644	0.4942	0.4409	0.3358	0.4113	0.384	0.3218	0.2529	0.1946	0.1418	0.05703	0.02522	0.02603	0.09693	0.1547	0.1944	0.2682	0.333	0.461	0.3869	0.3708	0.3052	0.2439	0.2258	0.2966	0.4072	0.2924	0.2737	0.2011	0.1298	0.1298	0.08466	0.02776	0.001046	-0.03941	-0.08531	-0.08331	-0.03027
103	-0.04692	-0.01008	0.00163	0.1215	0.07051	0.2528	0.4317	0.2938	0.2017	0.3161	0.2914	0.3797	0.2925	0.3083	0.2009	0.2487	0.2754	0.2056	0.148	0.1136	0.07463	0.01535	0.01335	-0.005345	0.06204	0.08442	0.129	0.1928	0.2578	0.3832	0.2737	0.2053	0.119	0.1095	0.1396	0.2366	0.4255	0.2904	0.301	0.2445	0.1642	0.1146	0.08243	0.03256	0.006884	-0.06513	-0.1045	-0.07744	-0.01986
104	-0.04649	0.00221	0.01189	0.1178	0.0839	0.2567	0.4125	0.3112	0.1553	0.2577	0.2248	0.3206	0.2752	0.2838	0.1381	0.1557	0.1991	0.1331	0.09993	0.06012	0.03922	0.005127	0.009526	-0.009051	0.04557	0.06053	0.1067	0.1491	0.188	0.3046	0.1534	0.1238	0.03775	0.0002033	0.03774	0.1368	0.3415	0.2589	0.2991	0.2381	0.166	0.1002	0.04595	0.01971	-0.006956	-0.09886	-0.1216	-0.07586	0.004857
105	-0.08926	-0.06502	-0.05623	0.01794	0.03919	0.1623	0.3162	0.1723	0.06526	0.1616	0.1141	0.2082	0.1357	0.1356	0.009719	0.03896	0.1199	0.05409	0.02	-0.01735	-0.01254	-0.05774	-0.03588	-0.018	0.011	0.009208	0.04372	0.07458	0.1172	0.2171	0.08172	0.004584	-0.07558	-0.03057	-0.004799	0.09632	0.2467	0.1808	0.233	0.1528	0.1122	0.02686	-0.01904	-0.01426	-0.002119	0.04305	0.02657	-0.006029	0.0451
106	-0.05053	-0.01379	0.03763	0.1284	0.04209	0.158	0.2574	0.2287	0.07366	0.09295	0.07072	0.1607	0.09679	0.1141	0.0845	0.01813	0.04032	-0.04644	-0.1042	-0.191	-0.1508	-0.2224	-0.1397	-0.07361	-0.1259	-0.1262	-0.1086	-0.05947	-0.02639	0.06513	0.02029	-0.07633	-0.1153	-0.1031	-0.1105	-0.04373	0.03928	-0.0449	0.01349	-0.0487	-0.08887	-0.1878	-0.218	-0.177	-0.1258	0.0721	-0.01115	-0.1347	-0.07523
107	-0.04732	-0.02576	0.03423	0.109	0.03571	0.142	0.2373	0.2017	0.07687	0.068	0.05016	0.1119	0.05942	0.0796	0.05091	-0.03305	-0.02284	-0.1043	-0.148	-0.2387	-0.1761	-0.2445	-0.1662	-0.09955	-0.149	-0.1627	-0.1518	-0.1138	-0.09229	-0.01569	-0.04888	-0.1434	-0.1784	-0.1803	-0.189	-0.1267	-0.05128	-0.1055	-0.0265	-0.07334	-0.1224	-0.2173	-0.237	-0.1953	-0.1451	0.07197	-0.02158	-0.1496	-0.07822
108	-0.05005	-0.0396	0.002891	0.05303	0.02542	0.1161	0.2332	0.1686	0.06182	0.06382	0.02366	0.06661	0.05145	0.06991	0.03746	-0.05418	-0.03245	-0.1026	-0.1401	-0.2296	-0.1683	-0.223	-0.1597	-0.1139	-0.1506	-0.1516	-0.1354	-0.1091	-0.1053	-0.04444	-0.07982	-0.1886	-0.2258	-0.2288	-0.2447	-0.1695	-0.102	-0.08125	0.01992	-0.01251	-0.08458	-0.1772	-0.1989	-0.1684	-0.1335	0.05372	-0.03344	-0.1268	-0.04359
109	-0.04071	-0.01749	0.08079	0.1034	0.1753	0.2038	0.2304	0.08989	-0.003233	0.02701	0.009868	0.05583	0.02187	0.005679	-0.04304	-0.1005	-0.05956	-0.1406	-0.2231	-0.3148	-0.2525	-0.2346	-0.1719	-0.1509	-0.203	-0.2521	-0.2392	-0.191	-0.1603	-0.08322	-0.127	-0.22	-0.2588	-0.2468	-0.2606	-0.1882	-0.1339	-0.2126	-0.1493	-0.1791	-0.2293	-0.2993	-0.2551	-0.2061	-0.1558	0.07699	0.02165	-0.1031	-0.07923
110	-0.02123	0.009332	0.1042	0.1452	0.1728	0.2281	0.2746	0.1391	0.03118	0.07462	0.0578	0.1032	0.04738	0.03867	-0.02781	-0.07455	-0.03505	-0.1204	-0.196	-0.293	-0.242	-0.2622	-0.1895	-0.1392	-0.1898	-0.2239	-0.2105	-0.155	-0.1225	-0.0361	-0.09729	-0.1826	-0.2278	-0.2188	-0.233	-0.155	-0.08346	-0.191	-0.1431	-0.196	-0.2167	-0.2957	-0.2651	-0.2087	-0.1536	0.07666	0.02849	-0.1049	-0.08112
111	-0.06904	-0.03515	0.07519	0.1007	0.1491	0.1743	0.2151	0.06059	-0.03701	0.05976	0.04093	0.1175	0.04881	0.05952	-0.007177	-0.04192	-0.0102	-0.08557	-0.1574	-0.2362	-0.2617	-0.2276	-0.2112	-0.1747	-0.1757	-0.1832	-0.1336	-0.07991	-0.05114	0.02868	-0.06376	-0.1173	-0.1804	-0.1928	-0.1936	-0.09702	-0.007416	-0.08787	-0.04758	-0.1141	-0.1136	-0.1782	-0.1676	-0.1268	-0.09669	0.07004	0.06362	-0.02021	0.02023
112	-0.02097	0.03071	0.0545	0.2195	0.2447	0.3748	0.5991	0.4192	0.2856	0.3893	0.3312	0.4351	0.397	0.3863	0.1969	0.2565	0.2962	0.2454	0.2271	0.1675	0.1071	0.01605	-0.01587	-0.001047	0.09934	0.1718	0.2324	0.2861	0.2885	0.3725	0.2141	0.1901	0.07174	0.002032	0.03271	0.1509	0.3163	0.2563	0.2962	0.2001	0.1711	0.1479	0.08301	0.06399	0.04514	-0.0357	-0.04736	-0.01052	0.083
113	0.05005	0.09594	0.1155	0.299	0.3042	0.4301	0.6804	0.5033	0.3848	0.4885	0.4114	0.4786	0.4729	0.4768	0.2703	0.3453	0.4093	0.3632	0.3241	0.2441	0.1719	0.05831	0.03078	0.04546	0.1324	0.2392	0.3066	0.3798	0.3716	0.4302	0.2969	0.2028	0.08779	0.05462	0.05832	0.1857	0.3251	0.2788	0.3117	0.2052	0.1864	0.1814	0.1134	0.08701	0.05946	-0.03387	-0.0531	-0.02024	0.05529
114	0.09549	0.1382	0.1131	0.2897	0.3167	0.402	0.6692	0.5009	0.4346	0.5636	0.4919	0.5356	0.5526	0.5548	0.3331	0.409	0.4963	0.4671	0.45	0.365	0.2955	0.1449	0.1338	0.1724	0.2724	0.3835	0.4519	0.5048	0.463	0.4899	0.3568	0.2691	0.1481	0.1112	0.1127	0.2388	0.348	0.3445	0.3647	0.253	0.2488	0.2937	0.1908	0.1838	0.202	0.08266	0.05195	0.08425	0.1338
115	0.1121	0.1387	0.07467	0.3133	0.3777	0.5193	0.7464	0.5338	0.5124	0.7558	0.6932	0.6837	0.7087	0.7572	0.5146	0.5836	0.6932	0.6586	0.6405	0.5604	0.4768	0.3336	0.3037	0.3337	0.4653	0.5835	0.6646	0.7291	0.6593	0.6394	0.5076	0.3894	0.2579	0.2148	0.2217	0.3623	0.4565	0.496	0.4703	0.3299	0.3918	0.4805	0.3492	0.3244	0.333	0.2182	0.1595	0.1638	0.22
116	0.009978	0.02936	-0.03868	0.2429	0.3243	0.4204	0.6417	0.4181	0.4405	0.6612	0.5993	0.545	0.6198	0.6803	0.4822	0.5659	0.7071	0.6887	0.6778	0.6015	0.5324	0.3551	0.3592	0.4101	0.5395	0.6594	0.7421	0.7944	0.6893	0.6123	0.4923	0.3578	0.2271	0.1863	0.1999	0.351	0.4136	0.5306	0.5126	0.3724	0.397	0.5064	0.3449	0.322	0.3765	0.2806	0.1858	0.1687	0.2463
117	0.01523	0.0329	-0.02107	0.2047	0.2357	0.3517	0.5725	0.4234	0.407	0.6488	0.6062	0.5839	0.6642	0.7596	0.6122	0.6917	0.8077	0.8177	0.83	0.7592	0.6778	0.4924	0.4755	0.5318	0.6567	0.7951	0.8654	0.9167	0.8201	0.7213	0.6199	0.4721	0.3496	0.3192	0.3274	0.4886	0.5149	0.6352	0.5864	0.4448	0.4906	0.6245	0.4405	0.3977	0.4469	0.3161	0.2114	0.2016	0.292
118	0.01652	0.0307	-0.02264	0.1392	0.1578	0.2786	0.5049	0.3872	0.3486	0.5903	0.5535	0.5373	0.6087	0.7337	0.6157	0.6748	0.7755	0.8238	0.9004	0.8369	0.7711	0.5945	0.5667	0.6363	0.7469	0.8802	0.9267	0.9438	0.835	0.7069	0.6075	0.4502	0.3335	0.3289	0.3325	0.5071	0.5083	0.6522	0.6033	0.4609	0.5645	0.7116	0.5218	0.4746	0.5247	0.3743	0.2769	0.2795	0.3779
119	-0.0001276	0.007849	-0.03976	0.07799	0.07594	0.1967	0.4163	0.3274	0.2691	0.5316	0.4991	0.5198	0.5904	0.709	0.6332	0.7024	0.7933	0.8678	0.9636	0.9149	0.8597	0.68	0.6448	0.7097	0.8003	0.9377	0.9597	0.9652	0.8735	0.7347	0.6482	0.4972	0.3935	0.4049	0.4045	0.5749	0.5529	0.6884	0.6181	0.483	0.6035	0.7604	0.5697	0.5079	0.556	0.3871	0.2875	0.2946	0.3903
120	0.0002075	0.008056	-0.03407	0.09075	0.08324	0.2058	0.4257	0.3586	0.3057	0.5788	0.541	0.5985	0.676	0.7713	0.7088	0.7959	0.8656	0.9189	0.969	0.9011	0.8173	0.6264	0.5754	0.6365	0.7309	0.89	0.9233	0.9662	0.9113	0.808	0.7396	0.5977	0.4949	0.488	0.4756	0.6342	0.5905	0.6938	0.596	0.4571	0.5515	0.7037	0.5071	0.4383	0.4843	0.3092	0.2136	0.2269	0.3154
121	0.03888	0.05455	0.009735	0.1363	0.1367	0.2591	0.4844	0.4049	0.3664	0.6391	0.601	0.6202	0.6798	0.8082	0.7053	0.7633	0.8573	0.8892	0.9252	0.8466	0.7593	0.5731	0.5265	0.585	0.6828	0.8403	0.8854	0.9404	0.8802	0.7972	0.7107	0.5478	0.4372	0.4399	0.4281	0.5877	0.575	0.6433	0.5475	0.3993	0.5001	0.6507	0.4564	0.3901	0.433	0.2749	0.1726	0.1773	0.2705
122	0.08139	0.09233	0.03329	0.2048	0.2255	0.3658	0.589	0.4956	0.4776	0.7333	0.7044	0.6814	0.732	0.8595	0.695	0.7331	0.8279	0.8245	0.8231	0.743	0.6462	0.4836	0.4375	0.4851	0.6082	0.7496	0.814	0.8799	0.8025	0.7392	0.6513	0.5029	0.3849	0.3411	0.3343	0.4836	0.509	0.5746	0.5062	0.3606	0.4585	0.5932	0.4287	0.381	0.3986	0.261	0.1708	0.1743	0.2627
123	0.1141	0.1329	0.0801	0.2426	0.2722	0.398	0.6132	0.4842	0.5003	0.7223	0.7054	0.5994	0.6145	0.7769	0.5719	0.5852	0.7029	0.698	0.7176	0.6463	0.5594	0.4313	0.3918	0.4462	0.5725	0.6835	0.742	0.7834	0.6799	0.6086	0.5056	0.3367	0.2117	0.1854	0.1867	0.3528	0.3941	0.4672	0.4259	0.3	0.4369	0.5589	0.4281	0.3965	0.4073	0.2808	0.2188	0.2285	0.2982
124	0.1518	0.1664	0.05475	0.247	0.3339	0.4467	0.6578	0.4746	0.5338	0.7353	0.6997	0.5424	0.5441	0.6806	0.4441	0.4466	0.572	0.5413	0.5349	0.4699	0.3877	0.2914	0.2494	0.2944	0.4216	0.5103	0.5699	0.6094	0.5103	0.4731	0.3719	0.2149	0.09118	0.07287	0.07515	0.2167	0.2822	0.3185	0.3113	0.1939	0.3512	0.4355	0.3705	0.3572	0.3276	0.2242	0.2171	0.2463	0.2707
125	0.1492	0.1617	0.09449	0.3375	0.42	0.576	0.8212	0.5802	0.5997	0.7805	0.7103	0.5921	0.594	0.6785	0.4191	0.4561	0.5763	0.5345	0.523	0.4486	0.3791	0.2622	0.2294	0.2721	0.3948	0.4949	0.5616	0.6068	0.5166	0.5056	0.384	0.2522	0.1252	0.09583	0.09857	0.233	0.3343	0.3431	0.3448	0.2158	0.3278	0.3969	0.2943	0.2957	0.2948	0.2218	0.196	0.2015	0.2384
126	0.138	0.1424	0.04257	0.3751	0.5061	0.538	0.7317	0.4556	0.5266	0.5561	0.4637	0.3603	0.4223	0.4357	0.2076	0.2645	0.3828	0.317	0.2781	0.1988	0.1678	0.0571	0.07858	0.06463	0.1508	0.2494	0.3327	0.3844	0.3046	0.3067	0.2017	0.1087	-0.005129	-0.01956	0.01051	0.07596	0.1757	0.2043	0.2564	0.1898	0.1474	0.1755	0.1209	0.1226	0.1337	0.0699	0.03372	0.06025	0.09276
127	0.1158	0.1518	0.1131	0.2933	0.4254	0.5137	0.7312	0.4996	0.465	0.5042	0.42	0.3525	0.3857	0.4093	0.2136	0.2519	0.339	0.2825	0.2435	0.1461	0.1028	-0.01504	-0.02799	0.02379	0.106	0.1959	0.2647	0.3266	0.2883	0.3253	0.1964	0.07064	-0.04729	-0.05525	-0.05418	0.07644	0.1765	0.1915	0.2367	0.1547	0.1076	0.1039	0.04282	0.0527	0.05827	0.04972	0.05016	0.06415	0.1274
128	-0.02691	-0.0008794	0.02645	0.1351	0.1828	0.1871	0.2773	0.09903	0.07199	0.1609	0.1287	0.2208	0.1985	0.1819	0.09718	0.1022	0.1328	0.0665	-0.001842	-0.08451	-0.1432	-0.1964	-0.2086	-0.1397	-0.09544	-0.04451	0.02905	0.08907	0.098	0.163	0.0603	0.02266	-0.06751	-0.1192	-0.1097	0.000445	0.0955	0.05677	0.09495	0.01869	-0.02611	-0.05584	-0.1221	-0.1045	-0.05286	0.07449	0.03696	-0.02934	0.06189
129	-0.08368	-0.07728	-0.001412	0.07026	0.119	0.1446	0.2241	0.07865	0.02127	0.1065	0.0797	0.1939	0.147	0.1293	0.04817	0.0415	0.03492	-0.02456	-0.08722	-0.1632	-0.2166	-0.2241	-0.2595	-0.2168	-0.186	-0.1397	-0.07765	-0.02506	-0.005122	0.07622	-0.0004565	-0.02234	-0.099	-0.1513	-0.1496	-0.05292	0.01218	-0.03728	0.00602	-0.06066	-0.08953	-0.1334	-0.1592	-0.1329	-0.1105	0.04663	0.03927	-0.02303	0.03639
130	-0.1044	-0.07502	-0.002346	0.03816	0.05006	0.1068	0.1988	0.09787	-0.02427	0.03721	-0.0123	0.06155	0.0435	0.05857	0.04702	-0.04451	0.0009348	-0.07057	-0.1349	-0.2116	-0.2063	-0.2177	-0.1685	-0.1401	-0.1567	-0.1342	-0.09295	-0.06209	-0.06124	-0.01319	-0.07448	-0.1664	-0.2103	-0.2226	-0.2309	-0.1469	-0.06403	-0.03463	0.06185	0.02503	-0.04877	-0.1297	-0.1489	-0.1233	-0.0949	0.08787	0.01892	-0.06585	0.02136
131	-0.09383	-0.06902	-0.003318	0.0362	0.0987	0.1264	0.2174	0.1346	-0.01563	0.02003	-0.01991	0.0784	0.1262	0.11	0.09346	0.01951	0.01542	-0.03625	-0.08536	-0.1442	-0.1407	-0.1192	-0.1057	-0.1141	-0.1033	-0.0776	-0.03786	-0.02642	-0.04392	-0.00305	-0.0521	-0.08198	-0.1191	-0.1946	-0.1948	-0.1282	-0.05866	0.02797	0.1491	0.1339	0.02559	-0.04134	-0.06106	-0.03698	-0.04824	0.05201	-0.001817	-0.02487	0.08192
132	-0.07955	-0.08904	-0.04976	-0.0777	-0.02303	0.01988	0.1456	0.07949	-0.04536	0.01109	-0.0248	0.03633	0.06669	0.09851	0.09241	0.01302	0.01757	-0.00228	0.002728	-0.06763	-0.00941	-0.07072	-0.06186	-0.0513	-0.06796	-0.02776	-0.01803	-0.01779	-0.02644	0.002793	-0.02073	-0.1055	-0.1357	-0.155	-0.1575	-0.09264	-0.06972	0.04132	0.1311	0.1259	0.0175	-0.0319	-0.1016	-0.101	-0.08632	0.0169	-0.08015	-0.1121	0.001136
133	-0.09181	-0.1061	-0.06725	-0.06187	-0.04116	0.009742	0.1539	0.08506	-0.01827	0.03669	-0.01401	0.0725	0.1135	0.1224	0.135	0.08124	0.07511	0.04552	0.04515	-0.0192	0.01485	-0.04598	-0.05176	-0.02532	-0.02458	0.01774	0.03553	0.0326	0.02753	0.08095	0.05353	-0.005219	-0.03758	-0.07799	-0.07286	-0.01432	0.02849	0.1288	0.2342	0.2209	0.1115	0.05014	-0.04254	-0.04075	-0.02632	0.04653	-0.04512	-0.05474	0.07454
134	-0.09221	-0.1079	-0.0415	0.01733	-0.06038	0.04851	0.1919	0.1457	0.05899	0.1022	0.05023	0.1213	0.1543	0.1698	0.1472	0.08991	0.1122	0.06416	0.0371	-0.03049	-0.004367	-0.07229	-0.04199	-0.005503	0.007095	0.02747	0.0612	0.07122	0.06178	0.114	0.07065	-0.01643	-0.06248	-0.092	-0.07893	-0.006902	0.0791	0.1607	0.2768	0.2452	0.1428	0.06469	-0.006537	0.006403	0.02666	0.1184	0.003299	-0.03033	0.1048
135	-0.0608	-0.08427	-0.03947	0.01648	-0.002416	0.1011	0.2494	0.1732	0.08193	0.1609	0.1042	0.183	0.2579	0.2693	0.2265	0.1798	0.21	0.18	0.1616	0.09178	0.1058	0.046	0.05611	0.07177	0.114	0.1543	0.2017	0.2116	0.1767	0.1789	0.129	0.04054	-0.01603	-0.06822	-0.05738	0.02738	0.1042	0.2443	0.3613	0.3186	0.2209	0.1779	0.08643	0.1001	0.1172	0.1913	0.06598	0.03526	0.1901
136	0.0006309	0.001994	0.02539	0.1361	0.1434	0.2165	0.3548	0.2355	0.1384	0.2056	0.1436	0.1833	0.2773	0.2831	0.2047	0.1655	0.2262	0.1813	0.1444	0.08011	0.06297	0.02863	0.04869	0.04556	0.1089	0.1606	0.2249	0.2446	0.1951	0.1823	0.1028	0.01603	-0.05034	-0.09591	-0.08077	0.01507	0.1107	0.2471	0.3647	0.3123	0.2106	0.1693	0.102	0.1225	0.1337	0.1644	0.06771	0.05385	0.2025
137	-0.01952	-0.006767	0.02755	0.1666	0.164	0.2552	0.4693	0.3206	0.2503	0.3567	0.3123	0.2234	0.2795	0.3554	0.2304	0.2424	0.3124	0.2905	0.285	0.2259	0.1621	0.03384	0.01484	0.09604	0.1961	0.3106	0.3715	0.3887	0.3189	0.2857	0.1957	0.09847	0.009989	-0.03487	-0.002446	0.1256	0.1851	0.2919	0.3634	0.2681	0.2306	0.224	0.07655	0.1087	0.136	0.1431	0.05949	0.04452	0.2017
138	-0.01539	-0.005661	-0.01054	0.1801	0.2455	0.2839	0.5149	0.2888	0.2611	0.3893	0.3448	0.2182	0.2951	0.3657	0.2264	0.2697	0.3809	0.3639	0.3884	0.3382	0.2926	0.1571	0.1735	0.2316	0.3251	0.4432	0.4978	0.5025	0.3991	0.3195	0.2124	0.1082	0.008498	-0.02831	0.005213	0.1434	0.2137	0.3321	0.3856	0.2724	0.275	0.315	0.1794	0.2039	0.2487	0.2084	0.1232	0.1083	0.2442
139	-0.04238	-0.005007	-0.0315	0.1551	0.2484	0.2456	0.4911	0.2221	0.2311	0.3896	0.3406	0.2033	0.2677	0.3432	0.2076	0.2721	0.4086	0.3997	0.4312	0.3831	0.3285	0.1567	0.1725	0.2608	0.3462	0.4822	0.5318	0.5353	0.4244	0.3456	0.2308	0.1374	0.03532	0.004508	0.03697	0.1753	0.23	0.3278	0.3569	0.2362	0.2604	0.319	0.1591	0.1804	0.2358	0.2032	0.1206	0.09776	0.2125
140	-0.04309	-0.02166	-0.08136	0.1164	0.2043	0.2615	0.5163	0.2659	0.2804	0.4647	0.4154	0.3238	0.4083	0.4925	0.3638	0.415	0.5247	0.5233	0.5727	0.5155	0.4497	0.2761	0.2767	0.3725	0.489	0.6229	0.6802	0.6777	0.5508	0.4619	0.3369	0.2484	0.1297	0.05774	0.08563	0.2342	0.3103	0.4525	0.4909	0.3595	0.4081	0.4815	0.2992	0.3038	0.3534	0.3011	0.2086	0.1859	0.3232
141	-0.07663	-0.05997	-0.1352	0.05836	0.1212	0.2	0.4431	0.2083	0.2243	0.4288	0.371	0.3083	0.3877	0.4607	0.3543	0.4131	0.5111	0.537	0.6198	0.5774	0.5184	0.3518	0.3474	0.4574	0.5702	0.692	0.7335	0.7051	0.5655	0.4596	0.3296	0.2774	0.1588	0.07047	0.103	0.2513	0.3171	0.474	0.5111	0.3832	0.4803	0.5582	0.378	0.3849	0.4348	0.3805	0.2974	0.275	0.3997
142	-0.07989	-0.07511	-0.1459	0.02959	0.06343	0.1764	0.3993	0.2058	0.1765	0.3867	0.3499	0.3213	0.4126	0.4963	0.4231	0.4833	0.5644	0.6294	0.7495	0.7293	0.6883	0.5503	0.5498	0.6579	0.7586	0.8521	0.8737	0.8141	0.6742	0.5245	0.4149	0.336	0.2245	0.186	0.2139	0.3766	0.4123	0.5958	0.6245	0.4973	0.6486	0.7364	0.5595	0.5655	0.6241	0.5456	0.4632	0.4422	0.5672
143	-0.04721	-0.04683	-0.1186	0.05558	0.06836	0.1847	0.4034	0.2481	0.2091	0.4439	0.4118	0.3966	0.4838	0.5732	0.4976	0.573	0.6702	0.7473	0.8582	0.8407	0.7954	0.6436	0.6363	0.7258	0.8309	0.9367	0.961	0.9151	0.7807	0.6168	0.5159	0.4068	0.2978	0.291	0.316	0.4817	0.4967	0.6817	0.6826	0.5519	0.6834	0.8012	0.6231	0.6001	0.6503	0.53	0.4474	0.4361	0.5398
144	-0.02495	-0.0187	-0.092	0.131	0.1644	0.2709	0.4994	0.309	0.2875	0.518	0.4732	0.4446	0.5326	0.6176	0.5008	0.5759	0.6947	0.7374	0.8078	0.7631	0.7005	0.5346	0.5305	0.6104	0.7328	0.852	0.9087	0.8994	0.7669	0.6304	0.5114	0.3947	0.2739	0.245	0.2665	0.4339	0.4791	0.6525	0.657	0.516	0.5957	0.7097	0.5275	0.5047	0.5557	0.4379	0.3485	0.34	0.4445
145	-0.006172	-0.02203	-0.08992	0.09126	0.1068	0.2121	0.432	0.2599	0.218	0.4382	0.3897	0.3925	0.4928	0.5679	0.4641	0.5575	0.6759	0.7376	0.8156	0.8018	0.7399	0.6028	0.594	0.6539	0.7874	0.8802	0.9363	0.9073	0.7914	0.6373	0.5173	0.3935	0.2801	0.2906	0.3282	0.491	0.5514	0.765	0.7986	0.6705	0.7262	0.8147	0.6454	0.6188	0.6511	0.4953	0.4203	0.4387	0.5361
146	-0.004112	-0.01265	-0.07186	0.1006	0.1124	0.2236	0.4568	0.2932	0.2487	0.4955	0.4313	0.4812	0.5699	0.6313	0.5303	0.6585	0.7786	0.8136	0.8323	0.8053	0.7123	0.5565	0.5275	0.5692	0.7079	0.8254	0.9006	0.932	0.8776	0.7607	0.6353	0.4962	0.3758	0.3899	0.4251	0.582	0.6519	0.8205	0.8151	0.6839	0.6805	0.759	0.5909	0.5335	0.5505	0.3869	0.3056	0.3247	0.4176
147	0.01744	0.0355	-0.03169	0.2021	0.2189	0.3401	0.5658	0.3821	0.349	0.5969	0.5419	0.5886	0.6494	0.688	0.5332	0.6509	0.7576	0.7506	0.7397	0.6713	0.5895	0.4205	0.409	0.4545	0.5912	0.7012	0.7915	0.8516	0.7865	0.7291	0.6033	0.4798	0.3521	0.3157	0.3368	0.4818	0.5631	0.6804	0.6706	0.5202	0.5173	0.5992	0.4294	0.3905	0.423	0.3008	0.2016	0.1957	0.28
148	-0.02702	0.007596	-0.0402	0.169	0.1987	0.3235	0.5491	0.3687	0.3352	0.5836	0.5401	0.6356	0.6453	0.6444	0.4863	0.6182	0.6999	0.6522	0.5866	0.5165	0.4239	0.2628	0.2498	0.2801	0.4136	0.5061	0.5992	0.6925	0.7008	0.7299	0.601	0.487	0.3599	0.3308	0.3599	0.4884	0.6162	0.6417	0.622	0.4772	0.4171	0.4458	0.3025	0.2608	0.2795	0.1826	0.09859	0.09156	0.1795
149	0.008576	0.07334	0.08085	0.2351	0.2364	0.3751	0.5772	0.4634	0.3553	0.5027	0.4553	0.5599	0.5509	0.5515	0.3766	0.4629	0.5126	0.4499	0.3878	0.3178	0.2364	0.1139	0.08469	0.1159	0.2315	0.3029	0.3796	0.4636	0.4904	0.5721	0.4418	0.3481	0.2301	0.1963	0.2178	0.335	0.4826	0.4424	0.4619	0.3484	0.2886	0.2771	0.1741	0.144	0.1311	0.02375	-0.008517	0.0193	0.1048
150	0.005184	0.05167	0.08204	0.228	0.2119	0.3873	0.5863	0.4688	0.342	0.5014	0.4717	0.565	0.5061	0.5218	0.3501	0.4205	0.442	0.3765	0.3085	0.244	0.1607	0.06765	0.02835	0.04037	0.1394	0.212	0.281	0.3731	0.4181	0.5222	0.4068	0.3163	0.2058	0.1786	0.1951	0.3158	0.4677	0.3587	0.3506	0.2417	0.2078	0.1878	0.116	0.08496	0.05633	-0.01869	-0.04844	-0.03204	0.03579
151	0.0391	0.07998	0.0505	0.2644	0.2117	0.4117	0.5108	0.4503	0.3113	0.4479	0.4537	0.72	0.6802	0.579	0.4578	0.4808	0.3841	0.3191	0.3014	0.2366	0.182	0.1165	0.07871	0.1178	0.2073	0.2489	0.2942	0.3414	0.3509	0.4647	0.3777	0.5101	0.4231	0.1965	0.2133	0.2922	0.4093	0.3305	0.3416	0.2382	0.2638	0.2406	0.1551	0.1595	0.1517	0.113	0.05246	0.04779	0.1644
152	0.03932	0.07672	0.04475	0.2657	0.2137	0.3441	0.3811	0.4776	0.3347	0.4464	0.4497	0.7835	0.7504	0.5931	0.5457	0.5542	0.4242	0.3547	0.2904	0.2189	0.1427	0.047	0.01229	0.07381	0.1344	0.1902	0.2273	0.2994	0.3199	0.423	0.4488	0.5972	0.5682	0.3183	0.2825	0.302	0.2929	0.232	0.2045	0.09177	0.1331	0.1309	0.03884	0.07202	0.08895	0.07267	0.008222	-0.008005	0.06992
153	0.03089	0.08672	0.03506	0.2737	0.2458	0.369	0.3902	0.448	0.3024	0.4097	0.4131	0.7203	0.7032	0.5426	0.4727	0.4685	0.3546	0.2842	0.2478	0.1794	0.1345	0.05596	0.04742	0.1062	0.155	0.1846	0.2158	0.2644	0.2655	0.37	0.357	0.5471	0.5182	0.2575	0.231	0.236	0.2649	0.2102	0.2047	0.09342	0.1481	0.1352	0.05371	0.09721	0.1062	0.07885	0.01915	0.005979	0.09306
154	0.05696	0.1119	0.07383	0.2925	0.241	0.3554	0.3458	0.4825	0.3169	0.4185	0.4239	0.7367	0.7125	0.5615	0.5097	0.4883	0.3552	0.2897	0.2428	0.1768	0.1237	0.06022	0.04879	0.09249	0.1224	0.1596	0.1838	0.2419	0.2443	0.3373	0.3755	0.5512	0.5497	0.2952	0.2446	0.2209	0.2016	0.1491	0.1224	0.02238	0.09413	0.09548	0.03825	0.08054	0.08112	0.04691	-0.004418	-0.009252	0.04898
155	0.03919	0.07745	0.05073	0.2514	0.1801	0.3016	0.3092	0.4816	0.3291	0.4503	0.4459	0.7754	0.7359	0.5907	0.5505	0.5442	0.4039	0.3471	0.2812	0.2107	0.1448	0.07421	0.04418	0.07361	0.09964	0.1556	0.1826	0.2617	0.2814	0.3682	0.4439	0.5777	0.5868	0.359	0.2905	0.2645	0.2	0.1472	0.0924	-0.009967	0.04577	0.07122	0.01213	0.0399	0.04804	0.02333	-0.03878	-0.04582	-0.009325
156	0.0003848	0.0321	-0.009125	0.205	0.1105	0.2859	0.3479	0.4555	0.3074	0.4553	0.4436	0.7967	0.7614	0.6081	0.5667	0.5858	0.4503	0.3906	0.3261	0.249	0.1893	0.08316	0.04514	0.1002	0.1467	0.2049	0.2343	0.3103	0.3397	0.4361	0.4777	0.605	0.5886	0.3491	0.2916	0.3149	0.2828	0.2324	0.1889	0.07639	0.1111	0.1304	0.03643	0.05367	0.07287	0.06218	-0.02471	-0.04621	0.02915
157	0.02277	0.004106	-0.01937	0.1438	0.06427	0.3019	0.4121	0.496	0.3795	0.5265	0.506	0.828	0.7767	0.6507	0.5922	0.6153	0.4928	0.4272	0.3432	0.2653	0.1959	0.09965	0.01963	0.02984	0.1098	0.1942	0.2406	0.3378	0.3879	0.4834	0.5169	0.5599	0.5141	0.3199	0.2697	0.3403	0.3269	0.2683	0.2228	0.1122	0.1052	0.133	0.044	0.02845	0.02965	0.05254	-0.03962	-0.07	0.004154
158	-0.03677	0.02781	0.0137	0.1844	0.1659	0.3503	0.5165	0.4214	0.2905	0.4701	0.4512	0.671	0.6245	0.5556	0.4039	0.4813	0.4452	0.3863	0.349	0.2838	0.2299	0.1294	0.09822	0.122	0.2075	0.2701	0.319	0.3831	0.4155	0.5303	0.4174	0.4559	0.3626	0.2378	0.2437	0.3269	0.4581	0.3767	0.3663	0.2692	0.2237	0.2304	0.1524	0.1137	0.0958	0.03659	-0.0127	-0.01133	0.07061
159	-0.0287	0.01612	0.03637	0.1642	0.143	0.3301	0.5288	0.4093	0.3125	0.4775	0.4445	0.5334	0.4619	0.4719	0.3276	0.401	0.428	0.3585	0.2842	0.2251	0.159	0.06541	0.04192	0.04957	0.1327	0.1876	0.2473	0.3362	0.4006	0.5175	0.4108	0.3109	0.2075	0.2025	0.2229	0.3363	0.4897	0.3589	0.3449	0.2523	0.1935	0.1724	0.1086	0.06469	0.04676	-0.007978	-0.05103	-0.04192	0.01517
160	-0.03227	0.01946	0.02396	0.1741	0.1628	0.327	0.5273	0.4052	0.2907	0.4151	0.3657	0.4566	0.4182	0.4197	0.2436	0.3093	0.3571	0.2951	0.2583	0.2097	0.1648	0.0821	0.06502	0.08182	0.1675	0.2013	0.2603	0.317	0.3524	0.4608	0.3101	0.2506	0.1404	0.1162	0.1587	0.2697	0.4558	0.3877	0.4191	0.3288	0.2619	0.2182	0.1356	0.1073	0.09093	-0.00408	-0.02641	0.01243	0.09296
161	-0.07051	-0.04118	-0.04343	0.1246	0.1273	0.2542	0.4828	0.3509	0.273	0.4034	0.3368	0.4306	0.4227	0.4313	0.2744	0.3597	0.4399	0.388	0.3398	0.3055	0.2426	0.1603	0.132	0.1466	0.255	0.2946	0.3677	0.4181	0.4401	0.5221	0.3833	0.2926	0.1849	0.1864	0.2319	0.34	0.5143	0.5195	0.5754	0.4734	0.3887	0.3425	0.2386	0.2143	0.199	0.08922	0.05911	0.1082	0.2025
162	-0.0816	-0.07031	-0.1164	0.067	0.08602	0.1883	0.4175	0.2544	0.2064	0.3926	0.3271	0.441	0.4763	0.4781	0.344	0.458	0.555	0.5251	0.4983	0.4736	0.4114	0.3079	0.2955	0.3042	0.4328	0.4804	0.5602	0.597	0.5941	0.623	0.4754	0.378	0.2676	0.2675	0.3165	0.4362	0.597	0.7093	0.7612	0.6483	0.5496	0.5305	0.4056	0.3635	0.3615	0.2173	0.1603	0.2082	0.3176
163	-0.06634	-0.06892	-0.1391	0.07083	0.1098	0.1991	0.4229	0.2401	0.2113	0.3798	0.32	0.3935	0.4846	0.4884	0.368	0.4622	0.5482	0.5319	0.531	0.489	0.43	0.3193	0.3147	0.3468	0.4853	0.5474	0.6275	0.6441	0.5932	0.569	0.4291	0.3528	0.2403	0.1878	0.233	0.3505	0.4938	0.6596	0.7468	0.6338	0.5656	0.5669	0.4301	0.4041	0.4136	0.277	0.2111	0.2532	0.3985
164	-0.07157	-0.1138	-0.1819	-0.0462	-0.01756	0.0621	0.2725	0.1024	0.08653	0.2192	0.1705	0.2053	0.3136	0.3432	0.2762	0.3613	0.4309	0.4616	0.5366	0.5611	0.5027	0.4347	0.4182	0.4563	0.5964	0.6372	0.6827	0.6237	0.5473	0.4616	0.3408	0.2769	0.1779	0.1728	0.2489	0.3765	0.4982	0.7224	0.8404	0.7401	0.7365	0.7203	0.5927	0.578	0.5773	0.4208	0.3903	0.4563	0.6133
165	-0.002592	-0.06336	-0.1175	-0.04587	-0.02405	0.05851	0.2532	0.1126	0.08859	0.2056	0.1737	0.1752	0.2789	0.349	0.3078	0.3473	0.382	0.4251	0.5381	0.5403	0.5062	0.4452	0.4191	0.4796	0.5926	0.6363	0.6605	0.5863	0.4923	0.3872	0.3063	0.2337	0.1506	0.1218	0.1764	0.3003	0.3811	0.5955	0.7142	0.6085	0.6902	0.6864	0.5342	0.5494	0.5666	0.4641	0.4082	0.4509	0.6277
166	0.0196	-0.04394	-0.0805	-0.001541	0.004452	0.08398	0.265	0.1541	0.1129	0.2126	0.1857	0.207	0.3034	0.3738	0.3435	0.3641	0.3743	0.4009	0.4869	0.4688	0.4291	0.3521	0.3179	0.389	0.4946	0.5616	0.5891	0.5391	0.4497	0.3502	0.3017	0.233	0.1582	0.08591	0.124	0.2396	0.2934	0.4873	0.5997	0.4933	0.5751	0.5708	0.4041	0.4367	0.4656	0.4341	0.3454	0.3485	0.541
167	0.007961	-0.0819	-0.1023	-0.09666	-0.08496	-0.01088	0.16	0.08775	0.03576	0.1155	0.08708	0.1585	0.2415	0.2934	0.2987	0.3013	0.2756	0.3052	0.3932	0.3832	0.363	0.3077	0.2529	0.313	0.3986	0.457	0.4691	0.4096	0.3406	0.2578	0.2362	0.1931	0.1369	0.0482	0.08039	0.1771	0.2113	0.4059	0.5276	0.4471	0.5091	0.4974	0.347	0.3759	0.3879	0.4063	0.3083	0.3044	0.4986
168	0.0253	-0.06827	-0.09169	-0.07203	-0.07168	0.004286	0.1492	0.09975	0.04627	0.1245	0.1049	0.1829	0.2569	0.3046	0.3073	0.3028	0.2602	0.2897	0.3766	0.3706	0.3507	0.2896	0.2246	0.2949	0.3776	0.4468	0.4524	0.392	0.3186	0.2345	0.226	0.2073	0.1553	0.04589	0.07488	0.1562	0.1714	0.3486	0.4594	0.3731	0.4632	0.4611	0.3097	0.346	0.3578	0.4196	0.3112	0.2795	0.476
169	0.05473	-0.01384	-0.02808	0.01529	-0.002743	0.06875	0.1927	0.159	0.1022	0.1663	0.1406	0.2053	0.2824	0.3299	0.3202	0.3147	0.2884	0.3007	0.3562	0.3272	0.2976	0.2127	0.1449	0.215	0.2987	0.3933	0.4109	0.3797	0.3201	0.253	0.2474	0.2048	0.1563	0.05447	0.06851	0.1481	0.1536	0.3079	0.4083	0.328	0.3694	0.3681	0.2046	0.2366	0.2542	0.3224	0.2001	0.1623	0.3598
170	0.04036	-0.005476	-0.0178	0.08477	0.07528	0.1393	0.2778	0.1954	0.1543	0.2593	0.2382	0.2382	0.3208	0.3973	0.3385	0.3516	0.3731	0.3792	0.4179	0.3884	0.3329	0.214	0.156	0.2387	0.341	0.4554	0.4926	0.4792	0.4088	0.3382	0.3079	0.2438	0.1783	0.1017	0.1294	0.2277	0.2406	0.3744	0.449	0.3488	0.3881	0.3915	0.2052	0.2396	0.2684	0.2937	0.179	0.1506	0.344
171	0.05209	0.02532	0.03345	0.1159	0.08516	0.15	0.3128	0.2335	0.1677	0.2465	0.2022	0.2331	0.3196	0.3703	0.3195	0.3231	0.3494	0.3425	0.3733	0.3192	0.269	0.1571	0.1224	0.1972	0.294	0.393	0.4323	0.4262	0.366	0.3086	0.2656	0.176	0.1095	0.03894	0.0535	0.1623	0.1976	0.3567	0.4539	0.3641	0.3597	0.3519	0.1846	0.2119	0.2492	0.2385	0.1328	0.1286	0.3195
172	0.005506	-0.02225	-0.04433	0.07262	0.0757	0.1471	0.3415	0.2315	0.1798	0.2756	0.2325	0.2624	0.3516	0.4113	0.3547	0.3484	0.387	0.3793	0.4175	0.3691	0.3088	0.2171	0.1952	0.2645	0.3828	0.4534	0.5096	0.5004	0.4226	0.3528	0.2834	0.1872	0.101	0.02808	0.05731	0.1813	0.2685	0.4419	0.5552	0.4518	0.4637	0.4505	0.2997	0.3273	0.3581	0.3156	0.2276	0.2373	0.422
173	-0.1003	-0.1404	-0.1548	-0.06057	-0.05537	0.05191	0.2396	0.1241	0.08013	0.2083	0.1619	0.2436	0.3173	0.3365	0.2672	0.2855	0.3008	0.2797	0.2927	0.2649	0.2649	0.226	0.2082	0.2363	0.3209	0.329	0.3729	0.3489	0.3228	0.3365	0.2748	0.2109	0.1463	0.1029	0.1278	0.2284	0.3195	0.4658	0.5809	0.4924	0.4631	0.4135	0.2986	0.331	0.3338	0.3202	0.2307	0.2451	0.4051
174	-0.1093	-0.1319	-0.1709	-0.05209	-0.02035	0.06861	0.2858	0.1334	0.09217	0.2172	0.1596	0.2507	0.3129	0.311	0.201	0.2666	0.329	0.3143	0.327	0.3259	0.3121	0.2754	0.2592	0.2625	0.3673	0.3666	0.417	0.392	0.3678	0.3917	0.2783	0.214	0.1329	0.1281	0.1756	0.2738	0.4241	0.5644	0.6865	0.602	0.5363	0.4835	0.384	0.3883	0.374	0.2785	0.2226	0.2741	0.4105
175	-0.1243	-0.1412	-0.168	-0.07529	-0.06006	0.03848	0.2639	0.1088	0.06914	0.2019	0.1445	0.2315	0.2439	0.2573	0.1572	0.2346	0.3163	0.2948	0.2761	0.2948	0.2603	0.2236	0.1979	0.1997	0.2966	0.2999	0.3492	0.3396	0.3524	0.4073	0.2941	0.2185	0.1383	0.1664	0.2263	0.311	0.4854	0.542	0.6484	0.5744	0.4979	0.4252	0.3293	0.3226	0.2903	0.2239	0.1746	0.2174	0.3258
176	-0.08827	-0.08537	-0.09971	0.01801	-0.00463	0.1271	0.3447	0.2027	0.1447	0.2635	0.2066	0.2772	0.2519	0.2746	0.1605	0.2328	0.3153	0.2733	0.2358	0.2399	0.1986	0.1503	0.1316	0.1293	0.2156	0.2261	0.2798	0.3	0.339	0.425	0.3043	0.2123	0.1232	0.1621	0.2259	0.3183	0.5106	0.4783	0.5525	0.4779	0.3939	0.3206	0.2272	0.2093	0.1859	0.1187	0.06882	0.1079	0.201
177	-0.1143	-0.09353	-0.08165	0.05861	0.02809	0.1796	0.3859	0.2208	0.1621	0.296	0.2545	0.344	0.2884	0.323	0.2255	0.3092	0.3813	0.3324	0.2845	0.2806	0.2321	0.1622	0.1596	0.1575	0.2485	0.2584	0.3141	0.3522	0.4095	0.5045	0.3833	0.2839	0.187	0.2374	0.3081	0.411	0.6031	0.5335	0.5763	0.5066	0.4073	0.3458	0.2714	0.2315	0.2133	0.1307	0.08144	0.1171	0.1899
178	-0.08096	-0.07456	-0.1407	-0.02681	-0.0435	0.06014	0.2165	0.07755	0.06834	0.1704	0.1553	0.2058	0.1418	0.1968	0.1234	0.1674	0.2284	0.1945	0.1794	0.2107	0.1671	0.1812	0.1636	0.1594	0.2398	0.189	0.2337	0.2392	0.2865	0.3636	0.2581	0.1663	0.07836	0.153	0.243	0.3328	0.5356	0.4727	0.5409	0.4906	0.4523	0.3641	0.3414	0.3138	0.2631	0.1665	0.153	0.2189	0.2688
179	-0.1259	-0.1384	-0.209	-0.1134	-0.09858	-0.006356	0.1824	0.03317	0.02177	0.1551	0.1013	0.22	0.2299	0.2413	0.1859	0.2709	0.346	0.3317	0.3105	0.3454	0.3063	0.2947	0.2775	0.2747	0.3619	0.3378	0.3784	0.3661	0.3964	0.4406	0.3445	0.2657	0.1909	0.2523	0.321	0.3941	0.5592	0.6042	0.7001	0.6413	0.5793	0.499	0.4279	0.4025	0.3678	0.2909	0.2514	0.297	0.3835
180	-0.1319	-0.1559	-0.1947	-0.1434	-0.1178	-0.04672	0.1476	0.02381	0.002265	0.1122	0.0464	0.1638	0.1967	0.1837	0.1275	0.2111	0.2806	0.2636	0.2384	0.2584	0.2285	0.2006	0.1807	0.1802	0.2602	0.2544	0.2908	0.2744	0.3038	0.3537	0.2694	0.1903	0.1271	0.171	0.2217	0.2887	0.4312	0.5086	0.6258	0.5789	0.4781	0.4057	0.3306	0.3048	0.269	0.2046	0.1609	0.2121	0.3092
181	-0.1032	-0.1562	-0.1687	-0.1276	-0.1361	-0.04815	0.1433	0.04634	0.01118	0.1006	0.03895	0.1403	0.1891	0.1759	0.1147	0.1882	0.2466	0.2348	0.2118	0.2204	0.1991	0.1705	0.1505	0.1489	0.2295	0.2246	0.2617	0.2421	0.2604	0.3015	0.2339	0.1552	0.09751	0.1278	0.1705	0.2457	0.3619	0.4755	0.6048	0.5555	0.4673	0.3813	0.3107	0.3076	0.278	0.1973	0.1626	0.2307	0.3371
182	-0.09829	-0.1253	-0.1312	-0.06991	-0.09218	0.01397	0.1802	0.1064	0.04027	0.1034	0.04771	0.1159	0.1673	0.1617	0.08823	0.1188	0.1541	0.124	0.09833	0.08528	0.0758	0.04577	0.02949	0.03826	0.1143	0.1088	0.153	0.1409	0.152	0.2061	0.138	0.06596	0.007756	0.005731	0.04632	0.1321	0.2441	0.3528	0.4884	0.4534	0.3413	0.2527	0.1968	0.2035	0.1653	0.1	0.06689	0.1389	0.2497
183	-0.09358	-0.1392	-0.1694	-0.1561	-0.1271	-0.05864	0.09705	0.004828	-0.03093	0.02686	-0.032	0.03229	0.09488	0.09725	0.06745	0.08183	0.1117	0.08574	0.07503	0.0661	0.05954	0.05533	0.03427	0.05871	0.1176	0.09683	0.1304	0.1035	0.114	0.1568	0.1025	0.04047	-0.008761	-0.007784	0.03015	0.1181	0.2047	0.3331	0.4731	0.442	0.374	0.2654	0.1972	0.2141	0.1917	0.148	0.1352	0.2039	0.3184
184	-0.06406	-0.09074	-0.1207	-0.08932	-0.1511	-0.04435	0.05809	0.04345	-0.03208	0.003343	-0.0476	0.05915	0.1443	0.1281	0.1367	0.1213	0.1	0.08676	0.1061	0.09461	0.1047	0.1167	0.09812	0.1143	0.1499	0.1305	0.1526	0.1122	0.1115	0.1461	0.1151	0.08465	0.06055	0.02254	0.04126	0.1241	0.1912	0.3347	0.4684	0.448	0.3849	0.2938	0.2159	0.2235	0.2034	0.1492	0.09822	0.1707	0.3088
185	-0.05653	-0.1362	-0.1711	-0.1509	-0.1724	-0.08077	0.05832	-0.01332	-0.05108	0.01502	-0.03774	0.04668	0.1433	0.1533	0.1463	0.1621	0.1752	0.1845	0.2294	0.235	0.2531	0.2661	0.2602	0.2755	0.3224	0.2929	0.3062	0.2434	0.2179	0.2104	0.1692	0.1187	0.0803	0.06991	0.1082	0.1887	0.2675	0.4521	0.599	0.5547	0.5457	0.458	0.373	0.3914	0.3853	0.3323	0.2751	0.3314	0.4828
186	-0.0557	-0.1358	-0.1943	-0.1402	-0.1526	-0.04776	0.07139	-0.02521	-0.06423	0.01161	-0.03874	0.05151	0.1344	0.1192	0.0844	0.1059	0.1413	0.17	0.2293	0.2607	0.2871	0.3491	0.3784	0.3887	0.4307	0.3382	0.346	0.2623	0.2123	0.1662	0.1142	0.0813	0.03545	0.03313	0.08936	0.1607	0.28	0.4659	0.631	0.5768	0.6473	0.5362	0.4846	0.532	0.5409	0.4749	0.4437	0.4929	0.6251
187	0.01972	-0.06535	-0.1391	-0.1175	-0.1216	-0.04647	0.07363	-0.02039	-0.02104	0.02838	-0.01066	0.01349	0.1199	0.1599	0.1602	0.1813	0.2126	0.2412	0.3333	0.3713	0.3528	0.3885	0.3809	0.4044	0.4912	0.4391	0.4492	0.3665	0.3191	0.2584	0.1861	0.1219	0.05782	0.06856	0.1385	0.249	0.3635	0.5767	0.7197	0.6945	0.7294	0.6426	0.5966	0.5883	0.5713	0.3714	0.396	0.5266	0.6557
188	0.05544	-0.03421	-0.1119	-0.1066	-0.08822	-0.03145	0.07088	-0.0331	-0.01853	0.01865	-0.006375	-0.01212	0.08551	0.1486	0.1416	0.1348	0.1413	0.1892	0.3177	0.3622	0.3558	0.4311	0.389	0.4197	0.4939	0.4266	0.4206	0.3143	0.2449	0.1762	0.1087	0.08529	0.02002	-0.006528	0.06379	0.1692	0.2612	0.4732	0.6068	0.6076	0.7194	0.6545	0.6349	0.6363	0.5954	0.3875	0.4357	0.5892	0.7085
189	0.01482	-0.08291	-0.1656	-0.1734	-0.1286	-0.05246	0.07461	-0.00173	-0.04481	0.02837	0.03207	0.1182	0.1733	0.217	0.2595	0.2299	0.1648	0.2263	0.3842	0.4275	0.4304	0.4784	0.4189	0.485	0.5582	0.5266	0.502	0.3748	0.2805	0.1834	0.1657	0.1989	0.1472	0.04558	0.09547	0.1857	0.2273	0.4096	0.543	0.4578	0.6965	0.671	0.5816	0.6331	0.6197	0.5899	0.5631	0.5944	0.7637
190	0.0004341	-0.1164	-0.1804	-0.2239	-0.1877	-0.1105	0.02488	-0.03787	-0.08106	-0.006894	-0.01001	0.09151	0.1411	0.184	0.2305	0.1971	0.1372	0.1945	0.3294	0.3658	0.3781	0.408	0.3466	0.3988	0.461	0.4482	0.4245	0.3074	0.2279	0.1446	0.1405	0.1624	0.1227	0.03093	0.07045	0.1473	0.1751	0.3618	0.4967	0.4256	0.6106	0.5868	0.5014	0.5405	0.5189	0.531	0.4819	0.4974	0.6654
191	0.000672	-0.1224	-0.1648	-0.2065	-0.2021	-0.1242	0.01243	-0.02986	-0.07685	-0.002566	-0.0128	0.08972	0.1441	0.1887	0.2259	0.1974	0.1404	0.1891	0.3059	0.3293	0.3392	0.3379	0.2771	0.3279	0.3897	0.4033	0.3883	0.2887	0.2199	0.1445	0.1433	0.1481	0.1111	0.02686	0.06373	0.1346	0.1582	0.3441	0.4748	0.4042	0.5312	0.5096	0.4082	0.442	0.4272	0.4749	0.3969	0.3917	0.5687
192	-0.02858	-0.1401	-0.1647	-0.2147	-0.2139	-0.1372	0.0133	-0.03197	-0.08329	-0.0114	-0.03183	0.08214	0.1387	0.1786	0.2209	0.201	0.1522	0.1859	0.28	0.2885	0.2962	0.2908	0.2375	0.2742	0.3354	0.3466	0.3465	0.2678	0.2262	0.1785	0.1669	0.1448	0.1061	0.03907	0.07498	0.1601	0.204	0.3849	0.5169	0.4639	0.5035	0.4658	0.3634	0.3854	0.3742	0.3969	0.3155	0.3322	0.5048
193	-0.01778	-0.1061	-0.1013	-0.1206	-0.1642	-0.08191	0.04116	0.03752	-0.03858	-0.001259	-0.02851	0.0688	0.1408	0.1833	0.2157	0.1932	0.1617	0.1885	0.2718	0.2654	0.2823	0.2547	0.2189	0.2415	0.2899	0.3217	0.3234	0.261	0.2132	0.1659	0.1541	0.1025	0.06959	0.02021	0.051	0.1265	0.163	0.3537	0.481	0.438	0.435	0.4045	0.2945	0.3038	0.3069	0.3392	0.2271	0.2268	0.4082
194	-0.05752	-0.07686	-0.06227	-0.09741	-0.1391	-0.06973	0.05045	0.04685	-0.06556	-0.03021	-0.07103	0.04516	0.113	0.122	0.1966	0.1535	0.1211	0.1229	0.153	0.1192	0.123	0.09006	0.06775	0.09679	0.1108	0.1597	0.1732	0.1449	0.1161	0.1191	0.1017	0.06748	0.0512	-0.022	-0.02087	0.04916	0.09533	0.2414	0.3549	0.3392	0.2659	0.2219	0.1149	0.1083	0.1118	0.1541	0.05625	0.05872	0.2157
195	-0.1061	-0.1336	-0.1028	-0.1071	-0.07781	-0.06644	0.08836	0.009013	-0.0726	-0.004934	-0.05186	0.04157	0.08471	0.1042	0.1386	0.1088	0.09367	0.0898	0.1314	0.1033	0.1153	0.06683	0.02949	0.04611	0.06725	0.1215	0.1313	0.1013	0.0838	0.1263	0.09011	0.06813	0.03541	-0.005967	0.02575	0.08589	0.1291	0.2525	0.3477	0.3469	0.2328	0.1872	0.08933	0.06844	0.0682	0.06842	-0.0004987	0.03448	0.1671
196	-0.1499	-0.1629	-0.1238	-0.1708	-0.02851	-0.08412	0.0494	-0.06196	-0.1598	-0.07559	-0.1021	0.01649	0.04716	0.06326	0.125	0.09915	0.06006	0.07235	0.1097	0.08174	0.09839	0.05963	-0.003412	-0.01211	0.01558	0.08331	0.08175	0.05871	0.06017	0.08507	0.05733	0.05609	0.02858	-0.02397	-0.003615	0.0325	0.04584	0.159	0.2252	0.2565	0.1155	0.1179	0.05635	0.01557	-0.0002816	0.003368	-0.05818	-0.02897	0.09202
197	-0.101	-0.1026	-0.03224	-0.1228	0.04691	-0.0306	0.03948	-0.08783	-0.2179	-0.1321	-0.1286	-0.00202	0.01402	0.02881	0.09998	0.06795	0.01846	0.01979	0.03	-0.004582	0.002438	0.0005929	-0.07062	-0.0982	-0.075	-0.02046	-0.01885	-0.02094	0.01523	0.06075	0.02244	0.03771	0.01361	-0.04781	-0.02841	0.004737	0.03464	0.05703	0.09647	0.1446	0.002068	0.01134	-0.02057	-0.0595	-0.08413	-0.07839	-0.13	-0.1013	0.007175
198	-0.02922	-0.04041	0.08085	-0.03688	0.1373	0.03637	0.03174	-0.1096	-0.212	-0.1971	-0.1461	-0.1038	-0.1337	-0.1262	-0.0887	-0.1129	-0.1218	-0.1203	-0.1293	-0.1513	-0.1041	-0.07454	-0.1134	-0.1752	-0.1624	-0.1738	-0.1867	-0.1859	-0.1399	-0.09844	-0.1334	-0.1421	-0.1583	-0.1836	-0.1552	-0.1296	-0.07039	-0.08909	-0.05725	0.03209	-0.1495	-0.1465	-0.1111	-0.1417	-0.1634	-0.1492	-0.1755	-0.1611	-0.1162
199	-0.0191	-0.01805	0.1515	-0.02646	0.1278	0.02474	0.005972	-0.1114	-0.2414	-0.2287	-0.1853	-0.1359	-0.162	-0.1633	-0.1255	-0.1322	-0.117	-0.1139	-0.153	-0.1672	-0.141	-0.07417	-0.09765	-0.1737	-0.1864	-0.2062	-0.2187	-0.2055	-0.1355	-0.08884	-0.1307	-0.1381	-0.15	-0.1498	-0.1203	-0.09699	-0.03293	-0.06793	-0.05241	0.04927	-0.1359	-0.1588	-0.09759	-0.1184	-0.136	-0.1501	-0.1332	-0.09599	-0.08058
200	-0.05888	-0.03307	0.1625	-0.02477	0.1464	0.0006446	-0.06495	-0.1735	-0.3234	-0.3138	-0.2728	-0.1956	-0.2387	-0.2435	-0.1758	-0.1975	-0.1723	-0.182	-0.2437	-0.2755	-0.2216	-0.1542	-0.1353	-0.1922	-0.2425	-0.279	-0.3029	-0.2896	-0.2312	-0.1877	-0.2064	-0.2182	-0.2099	-0.2116	-0.2033	-0.2024	-0.1786	-0.2131	-0.1846	-0.09485	-0.2531	-0.2743	-0.1934	-0.1889	-0.1789	-0.09601	-0.09805	-0.1259	-0.125
201	-0.1286	-0.08126	0.1214	-0.0395	0.1188	-0.04848	-0.1286	-0.2159	-0.3694	-0.3547	-0.2983	-0.2308	-0.2859	-0.264	-0.2153	-0.2264	-0.1734	-0.1604	-0.2008	-0.2284	-0.1716	-0.09405	-0.06009	-0.1039	-0.1677	-0.2138	-0.2464	-0.2474	-0.2151	-0.1993	-0.2424	-0.2469	-0.2374	-0.2359	-0.2327	-0.2215	-0.2017	-0.2289	-0.2112	-0.1271	-0.23	-0.2256	-0.1332	-0.1177	-0.09248	-0.04725	-0.02148	-0.04411	-0.0642
202	-0.1457	-0.08522	0.12	-0.00415	0.1297	-0.06337	-0.1977	-0.2382	-0.3799	-0.3571	-0.2922	-0.2058	-0.2873	-0.2781	-0.2257	-0.2143	-0.2159	-0.2036	-0.2401	-0.2746	-0.2272	-0.155	-0.129	-0.133	-0.2205	-0.2643	-0.3012	-0.2922	-0.2501	-0.2258	-0.2236	-0.2216	-0.1973	-0.1772	-0.1893	-0.2146	-0.2636	-0.324	-0.3345	-0.2784	-0.3183	-0.3072	-0.211	-0.1761	-0.1338	-0.01572	0.006101	-0.06152	-0.1088
203	-0.07445	-0.01536	0.1918	0.08354	0.195	0.04	-0.09479	-0.1424	-0.2873	-0.2763	-0.2154	-0.1383	-0.2121	-0.2252	-0.2076	-0.1932	-0.1955	-0.2031	-0.2475	-0.2901	-0.2514	-0.1752	-0.1586	-0.1543	-0.2264	-0.271	-0.2961	-0.2832	-0.2407	-0.1879	-0.2111	-0.1922	-0.1923	-0.1774	-0.1765	-0.1908	-0.2218	-0.2911	-0.2907	-0.2477	-0.288	-0.2984	-0.205	-0.1616	-0.1273	-0.006478	0.02915	-0.03429	-0.08386
204	-0.08727	-0.03564	0.1927	0.06177	0.1811	0.02537	-0.08978	-0.1456	-0.2884	-0.2772	-0.1958	-0.1295	-0.2	-0.2015	-0.19	-0.1772	-0.1933	-0.18	-0.1945	-0.2266	-0.1786	-0.09873	-0.09844	-0.09685	-0.1598	-0.2052	-0.2353	-0.2404	-0.2079	-0.1691	-0.2006	-0.1699	-0.1788	-0.1709	-0.1658	-0.1557	-0.1817	-0.2415	-0.2485	-0.1893	-0.2402	-0.227	-0.127	-0.09063	-0.07329	0.01959	0.06271	0.01847	-0.03492
205	-0.09107	-0.04298	0.1868	0.03001	0.1568	-0.05236	-0.2208	-0.2209	-0.3338	-0.2851	-0.1929	-0.1201	-0.1899	-0.1975	-0.1631	-0.1628	-0.199	-0.1891	-0.2136	-0.2495	-0.2144	-0.1419	-0.1496	-0.1456	-0.2173	-0.2545	-0.2835	-0.2664	-0.2286	-0.1927	-0.1954	-0.1339	-0.1146	-0.1585	-0.181	-0.1992	-0.2542	-0.3141	-0.3515	-0.3009	-0.3326	-0.2979	-0.2069	-0.1678	-0.1493	-0.0654	-0.02809	-0.07372	-0.1435
206	0.0478	0.07879	0.313	0.1401	0.189	0.0383	-0.1445	-0.1463	-0.2751	-0.2441	-0.1673	-0.1127	-0.1855	-0.1957	-0.1893	-0.1888	-0.2167	-0.2222	-0.2451	-0.2888	-0.2508	-0.1756	-0.176	-0.1613	-0.2297	-0.2711	-0.2918	-0.2762	-0.2425	-0.1947	-0.2138	-0.1678	-0.168	-0.1983	-0.2002	-0.2104	-0.2462	-0.3176	-0.3321	-0.2911	-0.3046	-0.3007	-0.2111	-0.1602	-0.1418	-0.02555	0.003783	-0.05693	-0.1181
207	0.09603	0.1391	0.3835	0.216	0.26	0.1374	-0.03062	-0.04266	-0.1849	-0.1654	-0.0854	-0.03254	-0.09913	-0.1085	-0.1077	-0.1068	-0.1402	-0.1551	-0.1907	-0.2416	-0.2119	-0.1428	-0.1494	-0.1356	-0.1906	-0.2265	-0.2378	-0.2147	-0.1725	-0.1006	-0.1298	-0.09291	-0.1044	-0.1288	-0.1435	-0.1341	-0.1624	-0.2414	-0.2669	-0.2263	-0.2592	-0.2529	-0.1572	-0.1152	-0.11	-0.002757	0.02642	-0.02652	-0.09579
208	0.02782	0.057	0.3068	0.1319	0.1624	0.05153	-0.1207	-0.1001	-0.1906	-0.1257	-0.03392	0.002504	-0.06062	-0.06043	-0.05869	-0.06876	-0.1042	-0.1082	-0.1392	-0.19	-0.154	-0.08878	-0.1048	-0.1014	-0.1658	-0.1937	-0.2106	-0.1732	-0.128	-0.08137	-0.09255	-0.07177	-0.0767	-0.1142	-0.1455	-0.109	-0.1646	-0.2379	-0.3151	-0.2693	-0.3022	-0.2584	-0.1646	-0.133	-0.1254	-0.007014	0.002265	-0.06921	-0.1427
209	0.05124	0.05194	0.3042	0.0988	0.09516	-0.00854	-0.1921	-0.1777	-0.2491	-0.2017	-0.1333	-0.1251	-0.1973	-0.2036	-0.2168	-0.2109	-0.2236	-0.2046	-0.2046	-0.2328	-0.1839	-0.1011	-0.1122	-0.1125	-0.1765	-0.2271	-0.2504	-0.2417	-0.2093	-0.1949	-0.2089	-0.1909	-0.1919	-0.1998	-0.2097	-0.1898	-0.2336	-0.2803	-0.3088	-0.262	-0.2617	-0.2486	-0.1447	-0.09879	-0.0949	0.004381	0.04599	-0.005597	-0.09393
210	0.1997	0.2031	0.4666	0.2004	0.1525	0.1035	-0.06487	-0.05845	-0.1468	-0.09613	-0.01837	-0.005291	-0.08084	-0.08211	-0.1134	-0.1134	-0.1476	-0.1411	-0.1446	-0.1948	-0.1615	-0.08901	-0.113	-0.1015	-0.1494	-0.1924	-0.2115	-0.1946	-0.1544	-0.1053	-0.1247	-0.1003	-0.1209	-0.1554	-0.1712	-0.1265	-0.1699	-0.248	-0.2806	-0.2369	-0.215	-0.2074	-0.1089	-0.06886	-0.0758	-0.008626	0.03924	0.01376	-0.06947
211	0.1896	0.2049	0.4207	0.2026	0.218	0.1258	-0.04245	-0.02041	-0.04676	-0.03834	0.01807	-0.09482	-0.1369	-0.1103	-0.1533	-0.1453	-0.1062	-0.1268	-0.1898	-0.2308	-0.1882	-0.1309	-0.1257	-0.1372	-0.1891	-0.2274	-0.2271	-0.1807	-0.1201	-0.0724	-0.09684	-0.1775	-0.19	-0.1107	-0.1418	-0.1072	-0.1467	-0.1268	-0.1693	-0.1297	-0.204	-0.2316	-0.1292	-0.1035	-0.1266	-0.05014	0.00646	-0.02935	-0.1369
212	0.02107	-0.01095	0.2062	0.04613	0.05174	-0.02054	-0.1664	-0.1657	-0.1513	-0.1344	-0.0943	-0.1776	-0.2305	-0.2119	-0.2481	-0.2276	-0.1496	-0.1386	-0.1548	-0.1573	-0.09592	-0.01137	-0.008055	-0.04279	-0.1022	-0.1666	-0.1861	-0.1725	-0.1316	-0.1388	-0.1637	-0.2357	-0.2434	-0.1334	-0.1422	-0.09818	-0.1407	-0.1408	-0.1754	-0.1388	-0.1532	-0.1618	-0.0482	-0.01078	-0.009462	0.0532	0.1175	0.0819	-0.04327
213	0.1611	0.1167	0.3546	0.1365	0.1152	0.03977	-0.1287	-0.09959	-0.1269	-0.1045	-0.06484	-0.09202	-0.1458	-0.1493	-0.1895	-0.1878	-0.1959	-0.1746	-0.15	-0.1629	-0.09541	-0.001172	-0.003041	-0.02149	-0.07329	-0.1528	-0.1782	-0.1849	-0.1655	-0.1788	-0.183	-0.1701	-0.1844	-0.2022	-0.1899	-0.1729	-0.2007	-0.1812	-0.181	-0.1357	-0.1097	-0.1251	-0.004252	0.04824	0.03906	0.08409	0.1392	0.1309	0.04365
214	0.4123	0.3897	0.5719	0.2866	0.2656	0.1769	0.03696	0.06027	0.05084	0.03755	0.07023	-0.1116	-0.1056	-0.03903	-0.1141	-0.1202	-0.05525	-0.06198	-0.09525	-0.1368	-0.09108	-0.02969	-0.004814	-0.03409	-0.07816	-0.1266	-0.1204	-0.08378	-0.04619	-0.04563	-0.07098	-0.1675	-0.1924	-0.1036	-0.103	-0.08808	-0.09665	-0.05857	-0.06407	-0.01595	-0.0573	-0.1061	-0.003547	0.02421	-0.01587	-0.04803	0.03327	0.06354	-0.03839
215	0.1378	0.125	0.3349	0.1021	0.1143	0.02654	-0.05739	-0.03512	0.000792	0.02359	0.04837	-0.1112	-0.1219	-0.09572	-0.1753	-0.1201	-0.03749	-0.03469	-0.07573	-0.08068	-0.05508	-0.008726	-0.007598	-0.04077	-0.07348	-0.1158	-0.113	-0.07099	0.007495	0.01816	-0.02891	-0.1248	-0.147	-0.0236	-0.02471	0.022	0.01421	0.05245	-0.006841	0.03269	-0.07048	-0.1025	-0.0006042	0.01831	-0.01845	-0.04099	0.05549	0.07625	-0.04893
216	0.03736	0.06032	0.2715	0.08005	0.1332	0.01417	-0.09234	-0.04348	-0.008742	0.00398	0.06153	-0.08614	-0.08649	-0.08369	-0.1498	-0.1255	-0.08735	-0.08067	-0.09099	-0.08663	-0.04496	-0.01465	-0.02755	-0.05993	-0.08341	-0.1157	-0.1186	-0.09438	-0.05835	-0.02695	-0.07356	-0.1188	-0.1236	-0.02538	-0.0457	-0.016	-0.0441	0.02267	-0.05241	-0.01847	-0.1473	-0.128	-0.0384	-0.03895	-0.09322	-0.09582	-0.02828	-0.02957	-0.1473
217	-0.1031	-0.06503	0.1026	-0.01306	0.05077	-0.09553	-0.198	-0.1593	-0.1183	-0.1441	-0.08081	-0.1542	-0.1552	-0.1714	-0.1358	-0.1362	-0.1102	-0.09254	-0.08461	-0.08012	-0.01989	0.01118	0.01332	-0.02294	-0.04916	-0.08498	-0.1097	-0.115	-0.09126	-0.08245	-0.09079	-0.1215	-0.0809	-0.005533	-0.06412	-0.06839	-0.103	-0.02898	-0.05903	-0.01432	-0.1545	-0.1114	-0.04565	-0.04897	-0.08141	-0.04073	-0.02714	-0.06495	-0.1668
218	0.008466	0.04355	0.1267	0.005521	0.06022	-0.05232	-0.1149	-0.0473	-0.03901	-0.04218	-0.005663	-0.01682	0.01011	-0.01671	0.01802	-0.003796	-0.07208	-0.05052	0.0128	0.01336	0.04976	0.06666	0.06094	0.02016	0.007589	0.003304	-0.03543	-0.05675	-0.04819	-0.02216	0.01003	0.01926	0.0604	0.08237	0.02254	-0.02397	-0.05838	-0.03192	-0.07142	-0.05546	-0.08976	-0.04343	-0.01342	-0.02973	-0.06522	-0.09258	-0.09143	-0.08905	-0.1388
219	0.1016	0.1203	0.1062	-0.03148	-0.03169	-0.08272	-0.132	-0.02995	0.03928	0.03885	0.1036	0.05449	0.0825	0.09326	0.1269	0.05998	-0.03269	-0.03323	0.02447	0.01436	0.05325	0.02568	0.00285	0.02098	0.04121	0.02177	-0.01206	-0.02708	-0.03343	-0.008482	0.03903	0.01411	0.03494	0.01581	-0.04895	-0.05709	-0.08119	-0.06008	-0.09372	-0.08736	-0.0491	-0.007069	-0.008587	-0.02239	-0.06632	-0.07232	-0.1056	-0.1349	-0.126
220	-0.05722	-0.01469	0.1198	-0.000994	0.009678	-0.139	-0.2006	-0.1376	-0.05885	-0.05823	-0.001529	-0.05283	-0.01871	-0.01754	0.01025	0.02745	-0.0269	0.001941	0.03886	0.02055	0.02829	-0.02245	-0.03714	-0.003231	0.0001426	-0.00379	-0.01843	-0.01386	0.006321	0.01615	0.05862	0.01469	0.04619	0.07188	0.01677	0.009699	-0.03457	0.009901	-0.03417	-0.01382	-0.1095	-0.06183	-0.0907	-0.09636	-0.09287	-0.1175	-0.1376	-0.1483	-0.1771
221	-0.08311	-0.04092	0.01971	0.01094	-0.00938	-0.1258	-0.1303	-0.03718	-0.01059	0.007378	0.02976	0.01237	0.05513	0.06067	0.05423	0.06206	0.0245	0.06264	0.09957	0.09234	0.03859	-0.03615	-0.06341	-0.026	0.00696	0.06357	0.07478	0.07953	0.0736	0.0675	0.07352	0.04601	0.06352	0.08361	0.03248	0.02106	0.02118	0.06976	0.03458	0.01228	-0.03536	0.005303	-0.06154	-0.06582	-0.0725	-0.1485	-0.1492	-0.1409	-0.1352
222	-0.1458	-0.09945	-0.05542	-0.0254	-0.02259	-0.1527	-0.1574	-0.08236	-0.05668	-0.02168	-0.009983	-0.005349	0.02514	0.01616	0.002328	0.02884	0.02414	0.06804	0.09378	0.1005	0.02793	-0.03462	-0.0693	-0.04318	0.00409	0.06424	0.08727	0.08992	0.08404	0.072	0.04735	0.04824	0.06081	0.08645	0.04825	0.02175	0.04015	0.09309	0.06303	0.03933	-0.01369	0.03048	-0.03551	-0.04163	-0.04677	-0.1403	-0.1232	-0.1042	-0.1079
223	-0.1752	-0.1209	-0.1103	-0.08709	-0.08008	-0.1979	-0.2076	-0.1162	-0.09142	-0.05702	-0.03403	-0.004623	0.01888	-0.01172	0.005296	0.01936	0.008348	0.05335	0.08631	0.1022	0.03722	-0.002464	-0.03134	-0.0082	0.03833	0.07417	0.09041	0.08111	0.06957	0.04983	0.02095	0.05893	0.07486	0.0613	0.02543	-0.004985	0.02471	0.07916	0.05902	0.03209	0.01011	0.05925	-0.002185	-0.002163	0.0002828	-0.09571	-0.09308	-0.07888	-0.07021
224	-0.1364	-0.08044	-0.06096	-0.07879	-0.04794	-0.2363	-0.3023	-0.1976	-0.1434	-0.1431	-0.09493	-0.06504	-0.04938	-0.06874	-0.02824	-0.03751	-0.0825	-0.05749	-0.04404	-0.02576	-0.07934	-0.08657	-0.1231	-0.1029	-0.07575	-0.05632	-0.04582	-0.05323	-0.05194	-0.05435	-0.07701	0.03205	0.06028	-0.03755	-0.05527	-0.1209	-0.08235	-0.0355	-0.05524	-0.008901	-0.09997	-0.04332	-0.05878	-0.07035	-0.08774	-0.1589	-0.1598	-0.1336	-0.1312
225	-0.128	-0.06771	-0.09434	-0.0984	-0.05809	-0.2192	-0.2903	-0.2047	-0.1589	-0.1661	-0.1019	-0.09056	-0.1206	-0.1105	-0.06095	-0.109	-0.1381	-0.1198	-0.09939	-0.05756	-0.08779	-0.07677	-0.098	-0.0901	-0.06592	-0.07038	-0.08818	-0.1193	-0.1333	-0.155	-0.1741	-0.05437	-0.03306	-0.1461	-0.129	-0.2046	-0.1435	-0.1378	-0.1383	-0.08107	-0.07265	-0.02389	-0.01403	-0.02653	-0.05439	-0.1231	-0.121	-0.1007	-0.08985
226	-0.1475	-0.09231	-0.1325	-0.1353	-0.07114	-0.2282	-0.2954	-0.2287	-0.1938	-0.1988	-0.1395	-0.1343	-0.1644	-0.1292	-0.06571	-0.1179	-0.1219	-0.1104	-0.1045	-0.07085	-0.09082	-0.08363	-0.09164	-0.09292	-0.07768	-0.07694	-0.09671	-0.1198	-0.1292	-0.161	-0.185	-0.0879	-0.0771	-0.186	-0.1587	-0.2165	-0.1607	-0.1632	-0.1661	-0.1014	-0.09728	-0.04426	-0.02262	-0.04395	-0.06724	-0.1209	-0.124	-0.1101	-0.09878
227	-0.1368	-0.08638	-0.1127	-0.155	-0.06734	-0.212	-0.2824	-0.2433	-0.228	-0.2278	-0.1796	-0.1738	-0.196	-0.1402	-0.08084	-0.1242	-0.1164	-0.1089	-0.1149	-0.0946	-0.09884	-0.09078	-0.09229	-0.1143	-0.1114	-0.1029	-0.123	-0.1343	-0.1325	-0.1629	-0.1886	-0.1213	-0.1174	-0.2117	-0.176	-0.2285	-0.1804	-0.1911	-0.1978	-0.1195	-0.147	-0.09089	-0.0608	-0.09515	-0.1128	-0.1383	-0.1534	-0.1499	-0.1332
228	-0.1512	-0.09736	-0.1192	-0.1523	-0.08358	-0.201	-0.2457	-0.1992	-0.1742	-0.1824	-0.1302	-0.135	-0.1659	-0.1106	-0.07532	-0.1085	-0.08562	-0.07879	-0.08704	-0.06272	-0.06893	-0.05692	-0.0472	-0.07836	-0.06977	-0.06533	-0.09012	-0.1025	-0.1033	-0.1451	-0.1731	-0.1221	-0.1262	-0.2132	-0.1793	-0.2157	-0.1587	-0.1805	-0.1865	-0.1138	-0.1161	-0.05689	-0.01185	-0.04455	-0.05924	-0.1005	-0.1148	-0.1113	-0.08975
229	-0.1522	-0.1008	-0.1069	-0.1473	-0.1154	-0.2091	-0.2276	-0.1736	-0.1427	-0.1563	-0.09327	-0.1048	-0.1407	-0.09513	-0.08358	-0.1139	-0.09562	-0.0765	-0.07117	-0.03724	-0.05486	-0.04391	-0.03294	-0.06641	-0.04581	-0.04199	-0.06701	-0.09061	-0.0964	-0.1495	-0.1731	-0.1199	-0.1177	-0.2007	-0.1763	-0.2005	-0.1319	-0.158	-0.1653	-0.09722	-0.08596	-0.026	0.01075	-0.01419	-0.02679	-0.09305	-0.1046	-0.09129	-0.07043
230	-0.1072	-0.05717	-0.06499	-0.1223	-0.0583	-0.1816	-0.2265	-0.1864	-0.1791	-0.2092	-0.1446	-0.1501	-0.1882	-0.1342	-0.1211	-0.1494	-0.1317	-0.1151	-0.1102	-0.08275	-0.08012	-0.04701	-0.02839	-0.0731	-0.06939	-0.07971	-0.1129	-0.1382	-0.138	-0.1825	-0.2071	-0.1652	-0.1542	-0.22	-0.1991	-0.2446	-0.172	-0.2004	-0.2052	-0.1223	-0.1201	-0.06538	-0.01159	-0.03511	-0.04545	-0.09286	-0.1011	-0.09784	-0.08073
231	-0.1074	-0.06248	-0.05578	-0.135	-0.04649	-0.1721	-0.2131	-0.182	-0.1665	-0.2029	-0.1455	-0.1573	-0.2014	-0.1422	-0.1344	-0.1394	-0.1062	-0.1005	-0.1208	-0.1011	-0.09371	-0.0719	-0.05479	-0.1056	-0.1047	-0.112	-0.1437	-0.1496	-0.1364	-0.1648	-0.1836	-0.1739	-0.1705	-0.2148	-0.1848	-0.2382	-0.1755	-0.2279	-0.2337	-0.149	-0.1604	-0.1114	-0.05077	-0.07522	-0.07957	-0.1079	-0.1211	-0.127	-0.1012
232	-0.1373	-0.08865	-0.08335	-0.1744	-0.1112	-0.1959	-0.1862	-0.1518	-0.1214	-0.1549	-0.1007	-0.1188	-0.1499	-0.1068	-0.101	-0.09997	-0.07035	-0.06544	-0.08555	-0.0679	-0.08095	-0.05592	-0.0326	-0.08211	-0.07627	-0.08019	-0.1091	-0.1128	-0.09214	-0.1136	-0.1381	-0.1258	-0.1285	-0.1825	-0.1594	-0.1873	-0.1099	-0.1753	-0.186	-0.1081	-0.1038	-0.06635	-0.0186	-0.04579	-0.04385	-0.1106	-0.1132	-0.09601	-0.06088
233	-0.1783	-0.144	-0.09834	-0.1953	-0.1478	-0.1979	-0.157	-0.1581	-0.1392	-0.1867	-0.1304	-0.139	-0.1821	-0.1544	-0.1425	-0.1341	-0.1072	-0.106	-0.124	-0.1024	-0.1054	-0.07034	-0.03257	-0.0908	-0.0954	-0.1141	-0.1489	-0.1566	-0.1227	-0.1235	-0.1529	-0.1507	-0.1442	-0.1843	-0.1702	-0.179	-0.07383	-0.1539	-0.1677	-0.08275	-0.1092	-0.08916	-0.04274	-0.0725	-0.05116	-0.1028	-0.1124	-0.106	-0.06608
234	-0.1198	-0.1047	-0.04092	-0.1572	-0.09984	-0.1605	-0.1558	-0.1632	-0.1574	-0.2117	-0.1597	-0.1404	-0.197	-0.1604	-0.1502	-0.1257	-0.08773	-0.08536	-0.1181	-0.1	-0.08763	-0.03612	0.002528	-0.05768	-0.08099	-0.117	-0.1577	-0.158	-0.1213	-0.1252	-0.1332	-0.1716	-0.1592	-0.1626	-0.1544	-0.1796	-0.09502	-0.177	-0.188	-0.1065	-0.1167	-0.1083	-0.05501	-0.06324	-0.02065	-0.0162	-0.03682	-0.06725	-0.03445
235	-0.08347	-0.05948	-0.0414	-0.1537	-0.07063	-0.1469	-0.1649	-0.1421	-0.121	-0.1739	-0.1192	-0.1352	-0.1875	-0.1386	-0.1394	-0.1185	-0.08468	-0.08712	-0.1127	-0.09211	-0.07204	-0.02886	0.003517	-0.05457	-0.07476	-0.1104	-0.1532	-0.1513	-0.1208	-0.1172	-0.1311	-0.16	-0.1566	-0.159	-0.1302	-0.1782	-0.09957	-0.1901	-0.207	-0.1238	-0.1137	-0.1025	-0.03844	-0.05191	-0.03097	-0.05357	-0.06353	-0.0768	-0.04568
236	-0.1428	-0.1315	-0.06518	-0.1928	-0.1419	-0.1378	-0.06725	-0.08973	-0.0619	-0.1026	-0.05787	-0.09946	-0.1696	-0.1274	-0.1393	-0.1057	-0.07537	-0.0803	-0.09973	-0.08502	-0.07482	-0.02931	0.01877	-0.02917	-0.0541	-0.1009	-0.141	-0.1364	-0.09105	-0.06939	-0.09289	-0.1464	-0.1534	-0.1432	-0.1186	-0.1155	-0.007562	-0.1241	-0.1485	-0.08676	-0.07305	-0.08245	-0.03765	-0.04972	-0.003333	-0.02178	-0.03399	-0.04889	-0.01776
237	-0.1794	-0.1837	-0.02205	-0.1522	-0.1077	-0.07543	-0.01774	-0.08042	-0.09871	-0.1468	-0.09477	-0.09986	-0.2175	-0.1601	-0.1492	-0.1318	-0.1067	-0.1124	-0.1474	-0.1402	-0.11	-0.06956	-0.02362	-0.07171	-0.1107	-0.1581	-0.1982	-0.1828	-0.1138	-0.08814	-0.09634	-0.1912	-0.1862	-0.1481	-0.1412	-0.1029	-0.004621	-0.1172	-0.1442	-0.07882	-0.1423	-0.1621	-0.1129	-0.1245	-0.06631	0.01776	-0.02453	-0.0928	-0.06615
238	-0.1522	-0.1441	0.04201	-0.1086	-0.01263	-0.02161	-0.03164	-0.08818	-0.1641	-0.1847	-0.1379	-0.1159	-0.2081	-0.1668	-0.159	-0.1485	-0.1097	-0.1053	-0.1314	-0.1351	-0.0879	-0.05656	-0.03266	-0.09222	-0.1306	-0.1688	-0.2068	-0.1872	-0.1152	-0.09548	-0.1339	-0.204	-0.2059	-0.1756	-0.1571	-0.1172	-0.03917	-0.1015	-0.1367	-0.04451	-0.1824	-0.1891	-0.122	-0.1406	-0.1027	-0.06274	-0.08088	-0.1123	-0.09712
239	-0.1724	-0.1541	0.01391	-0.1445	-0.002563	-0.09264	-0.1192	-0.183	-0.2763	-0.2784	-0.2232	-0.172	-0.2135	-0.1935	-0.1487	-0.1435	-0.108	-0.09671	-0.1339	-0.1475	-0.1053	-0.06409	-0.05427	-0.1269	-0.1627	-0.1826	-0.2141	-0.1972	-0.1352	-0.1225	-0.1544	-0.1921	-0.1848	-0.178	-0.1698	-0.1439	-0.1009	-0.1321	-0.1537	-0.04328	-0.2181	-0.2065	-0.1418	-0.1559	-0.1325	-0.117	-0.1224	-0.1323	-0.1237
240	-0.1555	-0.1287	-0.0205	-0.1403	0.05947	-0.09168	-0.1488	-0.2316	-0.3196	-0.3267	-0.2758	-0.2293	-0.262	-0.2371	-0.1566	-0.1827	-0.1543	-0.1566	-0.1905	-0.2089	-0.1425	-0.1145	-0.0976	-0.1489	-0.1756	-0.1943	-0.2228	-0.2257	-0.2079	-0.2092	-0.2198	-0.2506	-0.2358	-0.2482	-0.2434	-0.256	-0.238	-0.2527	-0.2211	-0.1325	-0.2525	-0.2234	-0.1673	-0.1694	-0.1597	-0.07377	-0.1146	-0.1709	-0.1491
241	-0.1518	-0.1116	-0.07097	-0.1511	0.03535	-0.1354	-0.2076	-0.2199	-0.268	-0.2956	-0.2453	-0.2185	-0.2515	-0.2156	-0.1273	-0.1593	-0.1267	-0.1343	-0.1737	-0.1762	-0.1315	-0.1078	-0.08629	-0.1223	-0.1451	-0.1622	-0.1943	-0.1959	-0.1864	-0.2045	-0.2083	-0.2245	-0.2076	-0.2337	-0.2245	-0.2701	-0.2538	-0.2773	-0.258	-0.1837	-0.2271	-0.1881	-0.133	-0.1316	-0.1237	-0.05463	-0.09136	-0.1508	-0.1254
242	-0.1422	-0.07532	-0.04684	-0.1133	0.04156	-0.1751	-0.2647	-0.2412	-0.2914	-0.3293	-0.2822	-0.2483	-0.307	-0.2706	-0.1823	-0.2264	-0.1767	-0.1896	-0.2414	-0.2437	-0.2145	-0.1791	-0.1385	-0.1504	-0.1904	-0.2219	-0.2496	-0.2496	-0.2373	-0.2568	-0.2577	-0.2655	-0.2328	-0.2372	-0.2393	-0.3035	-0.2972	-0.3339	-0.3129	-0.262	-0.2687	-0.2421	-0.1806	-0.1515	-0.1281	-0.04407	-0.06569	-0.1354	-0.1329
243	-0.1826	-0.08846	-0.04487	-0.1147	0.04019	-0.2372	-0.3141	-0.3107	-0.3339	-0.3516	-0.3141	-0.2593	-0.3231	-0.29	-0.1983	-0.2101	-0.1581	-0.1732	-0.2402	-0.2443	-0.243	-0.2373	-0.1918	-0.1688	-0.2213	-0.246	-0.267	-0.2548	-0.227	-0.2301	-0.2156	-0.2091	-0.1733	-0.1825	-0.1777	-0.2496	-0.2674	-0.3257	-0.3229	-0.2699	-0.298	-0.2718	-0.2371	-0.2067	-0.1586	-0.08411	-0.09714	-0.1516	-0.1698
244	-0.1633	-0.08505	-0.04044	-0.1574	-0.01651	-0.2777	-0.3389	-0.3557	-0.3436	-0.329	-0.3149	-0.2855	-0.3016	-0.2608	-0.1567	-0.1553	-0.1328	-0.1466	-0.2193	-0.2328	-0.2462	-0.248	-0.2066	-0.1795	-0.23	-0.2389	-0.2474	-0.2256	-0.1912	-0.1862	-0.1587	-0.1584	-0.1277	-0.1535	-0.1416	-0.2102	-0.2302	-0.2832	-0.2842	-0.2195	-0.2778	-0.2647	-0.2512	-0.2326	-0.1937	-0.1113	-0.1305	-0.1746	-0.1829
245	-0.1603	-0.07051	0.01601	-0.1002	0.0647	-0.2243	-0.3731	-0.3891	-0.4401	-0.4036	-0.3643	-0.2805	-0.3019	-0.3128	-0.2143	-0.2258	-0.212	-0.2159	-0.2685	-0.2817	-0.2773	-0.2373	-0.2002	-0.1764	-0.2538	-0.2859	-0.3131	-0.3097	-0.2712	-0.2548	-0.2236	-0.1849	-0.1462	-0.1486	-0.1458	-0.2355	-0.3064	-0.3562	-0.3594	-0.2826	-0.3096	-0.3014	-0.2509	-0.2233	-0.1808	-0.1011	-0.08746	-0.1243	-0.1605
246	-0.1454	-0.06072	0.06452	-0.07461	0.05267	-0.2199	-0.367	-0.3546	-0.4314	-0.4181	-0.3694	-0.2755	-0.3378	-0.3251	-0.2179	-0.2389	-0.2301	-0.2392	-0.3067	-0.326	-0.3194	-0.2736	-0.2394	-0.2189	-0.3058	-0.3378	-0.3623	-0.3443	-0.2961	-0.2757	-0.23	-0.2181	-0.1739	-0.163	-0.1712	-0.2472	-0.3268	-0.395	-0.4079	-0.3425	-0.3736	-0.366	-0.3026	-0.2649	-0.214	-0.09783	-0.08972	-0.1487	-0.1933
247	-0.07898	-0.06297	0.05575	-0.09949	-0.03802	-0.2799	-0.42	-0.4116	-0.3983	-0.3461	-0.3059	-0.271	-0.3076	-0.2789	-0.2083	-0.1935	-0.2069	-0.1995	-0.2639	-0.273	-0.2769	-0.2615	-0.2459	-0.2082	-0.2756	-0.2958	-0.3094	-0.2864	-0.2339	-0.2236	-0.1605	-0.1417	-0.1036	-0.1115	-0.09787	-0.1747	-0.2411	-0.3157	-0.3368	-0.2744	-0.3087	-0.3194	-0.284	-0.2424	-0.2025	-0.07333	-0.08227	-0.1459	-0.1595
248	-0.03301	-0.01786	0.118	-0.03947	0.007091	-0.2271	-0.4304	-0.4004	-0.4053	-0.367	-0.3193	-0.3277	-0.3088	-0.2896	-0.1998	-0.1856	-0.2305	-0.217	-0.271	-0.287	-0.2816	-0.2336	-0.2088	-0.1808	-0.2603	-0.295	-0.3173	-0.303	-0.252	-0.2434	-0.1526	-0.1465	-0.09425	-0.07792	-0.07392	-0.1667	-0.2735	-0.3227	-0.331	-0.2547	-0.2624	-0.2986	-0.2512	-0.2057	-0.1817	-0.08864	-0.07164	-0.1072	-0.1311
249	-0.08023	-0.05325	0.1002	-0.04877	0.0002893	-0.2335	-0.4395	-0.3969	-0.436	-0.4225	-0.3681	-0.3026	-0.3585	-0.3627	-0.2623	-0.2797	-0.3006	-0.2949	-0.3356	-0.3499	-0.3439	-0.272	-0.2578	-0.2283	-0.3099	-0.3607	-0.3885	-0.3824	-0.3288	-0.3082	-0.2452	-0.2154	-0.1647	-0.1369	-0.1453	-0.2331	-0.3475	-0.4079	-0.4178	-0.3524	-0.3258	-0.3483	-0.2704	-0.2217	-0.1827	-0.06989	-0.02969	-0.07618	-0.1357
250	-0.05266	-0.03802	0.1508	-0.03059	0.005744	-0.2202	-0.422	-0.375	-0.4194	-0.3957	-0.3388	-0.2791	-0.3363	-0.3385	-0.2704	-0.2626	-0.3036	-0.2816	-0.3085	-0.3238	-0.3099	-0.2367	-0.2315	-0.2086	-0.2915	-0.3404	-0.3667	-0.3586	-0.3068	-0.2904	-0.2337	-0.1899	-0.1434	-0.1397	-0.1444	-0.2231	-0.3233	-0.3796	-0.3989	-0.3401	-0.3283	-0.3397	-0.264	-0.2105	-0.1748	-0.06245	-0.02477	-0.07133	-0.129
251	-0.02688	-0.02214	0.1525	-0.009924	-0.02471	-0.2277	-0.4371	-0.3766	-0.3863	-0.368	-0.3133	-0.2671	-0.3154	-0.3143	-0.2466	-0.2428	-0.2936	-0.2714	-0.2896	-0.3027	-0.2885	-0.2205	-0.2147	-0.1829	-0.2647	-0.3151	-0.3424	-0.3391	-0.2916	-0.2811	-0.2142	-0.1606	-0.1164	-0.1221	-0.1184	-0.1971	-0.3051	-0.3569	-0.3775	-0.3219	-0.2899	-0.3087	-0.2412	-0.1845	-0.1463	-0.03096	0.002175	-0.04746	-0.1017
252	0.02519	0.02465	0.2228	0.05184	0.008798	-0.1634	-0.3693	-0.3168	-0.3274	-0.3126	-0.2572	-0.2397	-0.3074	-0.2992	-0.2785	-0.2653	-0.2947	-0.2742	-0.279	-0.2956	-0.2707	-0.196	-0.189	-0.1685	-0.2443	-0.3007	-0.3277	-0.3272	-0.2839	-0.2724	-0.2252	-0.1902	-0.1575	-0.1374	-0.1291	-0.197	-0.2925	-0.346	-0.3621	-0.3159	-0.2767	-0.2942	-0.2119	-0.1539	-0.121	-0.01911	0.02405	-0.02162	-0.09425
253	0.02716	0.02401	0.249	0.045	0.01968	-0.1506	-0.3533	-0.2975	-0.328	-0.3062	-0.2476	-0.2314	-0.2961	-0.2923	-0.2656	-0.2576	-0.2995	-0.2728	-0.2655	-0.2837	-0.2494	-0.163	-0.1593	-0.1492	-0.2263	-0.2857	-0.316	-0.3174	-0.2776	-0.2673	-0.2299	-0.1879	-0.1563	-0.1539	-0.1536	-0.2123	-0.2951	-0.3386	-0.357	-0.3094	-0.2759	-0.2857	-0.1926	-0.1375	-0.1153	-0.02328	0.0223	-0.01767	-0.08961
254	-0.006237	-0.0003902	0.2066	0.007565	-0.03682	-0.2077	-0.4007	-0.3355	-0.3416	-0.3125	-0.2546	-0.2315	-0.283	-0.2781	-0.2517	-0.2377	-0.2906	-0.2524	-0.2481	-0.2571	-0.2448	-0.1689	-0.1744	-0.1596	-0.2321	-0.277	-0.3019	-0.3026	-0.2613	-0.2567	-0.2103	-0.1486	-0.1134	-0.1223	-0.1219	-0.184	-0.2743	-0.3135	-0.3464	-0.2908	-0.2716	-0.2742	-0.1986	-0.1525	-0.1278	-0.05457	-0.002578	-0.03038	-0.1028
255	0.03066	0.01396	0.2123	0.02999	-0.04033	-0.182	-0.3566	-0.3036	-0.2821	-0.2627	-0.2092	-0.1918	-0.2541	-0.245	-0.2562	-0.2298	-0.278	-0.2397	-0.2291	-0.2387	-0.2279	-0.1537	-0.1651	-0.153	-0.2124	-0.2595	-0.281	-0.2839	-0.2469	-0.2461	-0.1977	-0.143	-0.1152	-0.1183	-0.1115	-0.1658	-0.2553	-0.2915	-0.3176	-0.2756	-0.2384	-0.2454	-0.1773	-0.1233	-0.09385	-0.02672	0.02709	0.002067	-0.07464
256	0.0583	0.03112	0.2713	0.03592	-0.04261	-0.1592	-0.3238	-0.2693	-0.257	-0.2336	-0.1719	-0.1854	-0.2623	-0.2391	-0.2509	-0.2434	-0.2919	-0.2529	-0.2129	-0.2206	-0.1837	-0.09043	-0.09472	-0.09735	-0.1597	-0.2238	-0.2588	-0.2743	-0.2439	-0.2477	-0.2103	-0.1681	-0.146	-0.1418	-0.1359	-0.1732	-0.2488	-0.2855	-0.3079	-0.2631	-0.2075	-0.2124	-0.1108	-0.06109	-0.04771	0.006729	0.06724	0.04914	-0.0371
257	0.02413	-0.003815	0.2365	-0.007408	-0.05345	-0.1637	-0.3372	-0.2748	-0.2627	-0.2313	-0.1774	-0.1903	-0.2438	-0.2358	-0.2291	-0.2245	-0.2714	-0.2299	-0.1968	-0.2006	-0.1574	-0.05581	-0.06949	-0.08357	-0.15	-0.2113	-0.2444	-0.2546	-0.2202	-0.2269	-0.1982	-0.1551	-0.1382	-0.1407	-0.1392	-0.1634	-0.2378	-0.2536	-0.2867	-0.2363	-0.2023	-0.2011	-0.09913	-0.05688	-0.05413	0.009616	0.06802	0.04707	-0.04253
258	0.01063	-0.009534	0.1547	-0.02362	-0.04876	-0.1642	-0.324	-0.2826	-0.23	-0.2049	-0.1603	-0.1628	-0.1936	-0.193	-0.1951	-0.1727	-0.2403	-0.1906	-0.1556	-0.1544	-0.1445	-0.06605	-0.09857	-0.1032	-0.1481	-0.1818	-0.2048	-0.2152	-0.1863	-0.1885	-0.1637	-0.07918	-0.05748	-0.0905	-0.08786	-0.136	-0.1994	-0.2012	-0.2416	-0.1888	-0.1738	-0.1632	-0.1115	-0.09035	-0.07937	-0.04765	0.02026	0.01399	-0.06297
259	-0.06348	-0.05446	0.08833	-0.05924	0.01889	-0.1483	-0.2992	-0.278	-0.2386	-0.2078	-0.1702	-0.1473	-0.1438	-0.1632	-0.1431	-0.1162	-0.1809	-0.1296	-0.0974	-0.0908	-0.09239	-0.04905	-0.09544	-0.1039	-0.1182	-0.1275	-0.1413	-0.1462	-0.1216	-0.1296	-0.1283	-0.0519	-0.03419	-0.07968	-0.08215	-0.1262	-0.1618	-0.131	-0.173	-0.1068	-0.1672	-0.1257	-0.09494	-0.104	-0.1038	-0.09575	-0.05067	-0.0518	-0.09768
260	-0.09332	-0.06898	0.0893	-0.04232	-0.0105	-0.2044	-0.3783	-0.3407	-0.3101	-0.2825	-0.232	-0.1979	-0.1989	-0.212	-0.1756	-0.1515	-0.2322	-0.1906	-0.1919	-0.193	-0.199	-0.171	-0.1957	-0.1843	-0.2238	-0.229	-0.2385	-0.2324	-0.1987	-0.2011	-0.1663	-0.07605	-0.04131	-0.1039	-0.1079	-0.1737	-0.23	-0.223	-0.2626	-0.1858	-0.2642	-0.232	-0.2021	-0.2026	-0.1924	-0.1341	-0.1094	-0.1335	-0.1693
261	-0.06224	-0.02728	0.1552	0.00591	-0.00194	-0.1981	-0.3941	-0.3484	-0.333	-0.3001	-0.2215	-0.197	-0.2236	-0.208	-0.206	-0.1826	-0.2597	-0.2224	-0.2261	-0.2292	-0.2228	-0.2005	-0.217	-0.2169	-0.2609	-0.2658	-0.2805	-0.2721	-0.2366	-0.2402	-0.1895	-0.1149	-0.0781	-0.1351	-0.1271	-0.1915	-0.2563	-0.2874	-0.3289	-0.2434	-0.328	-0.2877	-0.2298	-0.2274	-0.2276	-0.1576	-0.1583	-0.1854	-0.2175
262	-0.04503	0.01136	0.0594	-0.04887	-0.0358	-0.2496	-0.4334	-0.3154	-0.2837	-0.281	-0.1904	-0.1841	-0.1781	-0.1567	-0.1321	-0.1695	-0.2382	-0.2127	-0.2072	-0.1956	-0.2133	-0.1657	-0.1936	-0.1949	-0.2183	-0.2207	-0.2287	-0.2379	-0.2326	-0.2329	-0.2102	-0.06907	-0.0257	-0.1512	-0.1435	-0.2296	-0.2409	-0.26	-0.2792	-0.2033	-0.2504	-0.2091	-0.1643	-0.1621	-0.2041	-0.1986	-0.1953	-0.178	-0.1906
263	-0.0687	-0.02744	0.08116	-0.04111	-0.02102	-0.2185	-0.3405	-0.2473	-0.2004	-0.1793	-0.1235	-0.09916	-0.05478	-0.07977	-0.04163	-0.02983	-0.1223	-0.08382	-0.079	-0.08006	-0.1202	-0.08846	-0.1386	-0.1334	-0.1357	-0.1215	-0.1183	-0.1164	-0.09778	-0.09264	-0.06473	0.04284	0.08269	-0.02339	-0.05505	-0.1223	-0.147	-0.1071	-0.1405	-0.07893	-0.1711	-0.1188	-0.1302	-0.1342	-0.1494	-0.1693	-0.1535	-0.1406	-0.1583
264	-0.02211	0.01031	0.1945	0.03538	0.04315	-0.1335	-0.2605	-0.2073	-0.1822	-0.1326	-0.06509	-0.05813	-0.03269	-0.02971	-0.06823	-0.0247	-0.09132	-0.03955	-0.01729	-0.02681	-0.03981	-0.01136	-0.05068	-0.06927	-0.078	-0.06958	-0.07595	-0.07294	-0.04991	-0.05699	-0.0298	0.03196	0.06246	-0.002599	-0.02626	-0.0596	-0.1014	-0.07995	-0.1354	-0.0723	-0.1677	-0.1034	-0.09504	-0.09475	-0.1009	-0.1369	-0.1323	-0.1149	-0.1434
265	-0.03241	0.006637	0.1283	-0.02967	0.008484	-0.1702	-0.322	-0.2337	-0.2234	-0.1881	-0.08808	-0.08581	-0.06971	-0.03623	-0.07249	-0.06303	-0.1219	-0.06268	-0.03326	-0.01933	-0.02643	0.05462	0.01588	-0.0258	-0.04428	-0.04952	-0.07744	-0.1003	-0.08879	-0.1252	-0.08713	-0.03339	-0.00149	-0.04651	-0.05846	-0.09971	-0.1428	-0.1488	-0.201	-0.1152	-0.1443	-0.06908	-0.02346	-0.02362	-0.05546	-0.09046	-0.0798	-0.06475	-0.09723
266	0.01584	0.0499	0.1191	0.008309	-0.0935	-0.1323	-0.2582	-0.107	-0.0651	-0.07178	-0.007163	-0.009723	-0.0006823	0.005954	0.005581	-0.0206	-0.0933	-0.03664	0.01217	0.03377	0.01712	0.06507	0.01882	-0.02126	0.007417	0.008682	-0.01381	-0.04404	-0.06176	-0.1004	-0.06716	-0.024	0.008252	-0.06159	-0.1057	-0.1389	-0.145	-0.1115	-0.1404	-0.08677	-0.05718	0.01038	0.02906	0.003719	-0.0344	-0.1036	-0.1221	-0.1104	-0.09484
267	0.01166	0.02558	0.1119	-0.02335	-0.05642	-0.112	-0.1964	-0.08148	-0.05122	-0.06734	0.002077	0.001266	0.02272	0.01914	0.03601	0.02614	-0.07421	-0.0262	0.03144	0.03073	0.04182	0.07907	0.0411	0.01071	0.02968	0.01839	-0.006214	-0.02707	-0.02517	-0.03018	0.0125	0.02074	0.04768	0.014	-0.03617	-0.05603	-0.0653	-0.03666	-0.05489	-0.0409	-0.04719	0.0004482	-0.001819	-0.01307	-0.03943	-0.06586	-0.08763	-0.1041	-0.09187
268	0.01145	0.01549	0.116	-0.01071	-0.0129	-0.02553	-0.1154	-0.04698	-0.08718	-0.06388	0.0001872	0.03772	0.04047	0.07117	0.06149	0.07091	-0.03912	-0.0004721	0.05358	0.04857	0.07489	0.1334	0.1091	0.07743	0.05961	0.03074	-0.02108	-0.03657	-0.008358	0.01022	0.0378	0.07356	0.09359	0.0384	0.00393	-0.01278	-0.009268	-0.06277	-0.1288	-0.09375	-0.03964	0.01029	0.02556	0.006069	0.004363	-0.04751	-0.05713	-0.05833	-0.05863
269	-0.132	-0.1203	-0.0003795	-0.05355	-0.1109	-0.08148	-0.1226	-0.009747	-0.04118	-0.06047	-0.02477	-0.01412	-0.04329	0.001865	-0.01792	0.01188	-0.1035	-0.06397	-0.001628	0.01556	-0.007804	0.09636	0.0575	0.0377	0.007132	-0.03133	-0.06829	-0.08677	-0.07344	-0.06246	-0.002883	0.04656	0.08628	0.05596	0.0287	-0.01506	-0.06957	-0.1213	-0.1904	-0.1895	-0.05694	-0.02578	-0.01565	0.004215	0.02085	-0.03984	-0.02645	0.000587	-0.02877
270	-0.09713	-0.0945	0.04958	-0.03107	-0.1653	-0.1275	-0.1863	-0.01212	0.03836	-0.09309	-0.0368	-0.08828	-0.1225	-0.06939	-0.04341	-0.05245	-0.1826	-0.1652	-0.1299	-0.1169	-0.1474	-0.07213	-0.1048	-0.1088	-0.1318	-0.166	-0.1842	-0.1847	-0.1672	-0.1452	-0.03817	-0.04039	0.008145	-0.005276	-0.04777	-0.07295	-0.1453	-0.198	-0.2451	-0.2345	-0.1709	-0.163	-0.1584	-0.1354	-0.1148	-0.08607	-0.1089	-0.1237	-0.1368
271	-0.04777	-0.04154	0.07443	0.002301	-0.07432	-0.05624	-0.09642	-0.02144	0.02058	-0.02599	0.02453	-0.009633	-0.01868	0.03702	0.02973	0.05212	-0.06683	-0.05383	-0.01272	-0.02481	-0.005364	0.0102	0.007601	0.04483	0.004316	-0.04606	-0.09065	-0.0882	-0.06291	-0.03183	0.05511	0.04205	0.0773	0.06175	0.01637	0.0006555	-0.05513	-0.08763	-0.1504	-0.1382	-0.08353	-0.07282	-0.09251	-0.08236	-0.04129	-0.03588	-0.06696	-0.09175	-0.0926
272	-0.1809	-0.1695	-0.07572	-0.06583	-0.1003	-0.07959	-0.1044	-0.05027	-0.03251	-0.07053	-0.04491	-0.05236	-0.1202	-0.06405	-0.09365	-0.08775	-0.1256	-0.1166	-0.04941	-0.05783	-0.03516	0.02828	0.02855	0.06009	0.006947	-0.07834	-0.1086	-0.1071	-0.08673	-0.05967	-0.04701	-0.08885	-0.06468	0.009675	-0.02897	-0.02534	-0.0542	-0.08691	-0.1618	-0.1785	-0.08907	-0.08344	-0.08527	-0.06823	0.005511	0.001882	0.004996	-0.02135	-0.05886
273	-0.2486	-0.2398	-0.1346	-0.1022	-0.1411	-0.0854	-0.08315	-0.03544	-0.007173	-0.0751	-0.05606	-0.09036	-0.1685	-0.09377	-0.09869	-0.09774	-0.126	-0.1243	-0.07145	-0.06753	-0.07583	0.004473	-0.003833	0.02422	-0.01605	-0.09229	-0.107	-0.101	-0.08081	-0.06212	-0.04333	-0.1291	-0.1119	-0.01688	-0.05368	-0.01194	-0.04494	-0.07389	-0.1385	-0.1538	-0.07236	-0.07779	-0.06665	-0.04822	0.01605	0.02222	0.02892	0.009466	-0.0348
274	-0.2207	-0.2249	-0.09323	-0.1104	-0.1929	-0.103	-0.04243	-0.04384	0.002054	-0.06998	-0.04133	-0.07257	-0.1371	-0.06471	-0.03325	-0.03117	-0.07322	-0.08283	-0.05815	-0.06931	-0.07234	-0.04552	-0.04502	0.01491	-0.02717	-0.08709	-0.1092	-0.09202	-0.06639	-0.04976	0.002074	-0.1142	-0.101	-0.05128	-0.1096	-0.0004644	-0.0549	-0.08362	-0.1434	-0.1522	-0.1026	-0.1107	-0.1109	-0.08635	-0.01311	0.06974	0.04098	-0.01758	-0.04525
275	-0.2043	-0.2059	-0.09267	-0.09647	-0.1641	-0.06612	-0.04575	-0.05293	-0.03302	-0.06087	-0.02354	-0.01513	-0.07091	-0.03462	-0.04032	-0.049	-0.09724	-0.1066	-0.09486	-0.1159	-0.05228	-0.04009	-0.01232	0.0484	-0.02596	-0.1115	-0.1487	-0.1338	-0.1078	-0.08067	-0.04447	-0.1006	-0.0837	-0.07065	-0.1379	-0.04876	-0.08871	-0.1039	-0.1714	-0.1604	-0.1458	-0.1498	-0.1348	-0.1099	-0.04148	0.1051	0.05217	-0.05379	-0.0852
276	-0.1054	-0.08569	0.05669	-0.051	-0.1362	-0.06329	-0.006281	-0.009537	-0.0006285	-0.01635	0.0383	0.01813	-0.04108	0.01766	0.03789	0.03005	0.01462	-0.01778	-0.05391	-0.07017	-0.02316	-0.08012	-0.03676	0.01793	-0.03535	-0.05773	-0.096	-0.07317	-0.0206	0.02735	0.05083	-0.02796	-0.04563	-0.0456	-0.07463	0.03674	0.0312	-0.04216	-0.117	-0.05154	-0.1477	-0.1374	-0.1347	-0.1425	-0.09189	0.0743	-0.002361	-0.1174	-0.1387
277	-0.1533	-0.1351	0.02624	-0.09076	-0.154	-0.09727	-0.03442	-0.05206	-0.03765	-0.05867	0.004645	-0.004777	-0.06367	-0.02186	0.01147	0.001082	-0.01951	-0.05142	-0.07949	-0.08692	-0.03085	-0.105	-0.0561	-0.002285	-0.0508	-0.0648	-0.1059	-0.09272	-0.04763	-0.0005895	0.004385	-0.05856	-0.08075	-0.08743	-0.1079	0.004702	0.01146	-0.03806	-0.1031	-0.0292	-0.1487	-0.1345	-0.1095	-0.1367	-0.1041	0.08127	0.007737	-0.1201	-0.1345
278	-0.1171	-0.08302	0.1071	-0.08457	-0.09202	-0.04633	0.01098	-0.004246	-0.06744	-0.107	-0.04119	-0.04089	-0.1113	-0.07242	-0.02238	-0.02756	-0.07702	-0.1009	-0.1216	-0.125	-0.07109	-0.09518	-0.0595	-0.05067	-0.08602	-0.1099	-0.147	-0.1331	-0.08084	-0.02971	-0.03621	-0.08936	-0.1098	-0.122	-0.1391	-0.0299	-0.008547	-0.06152	-0.1283	-0.04335	-0.1879	-0.1638	-0.09837	-0.1325	-0.125	0.03319	0.001141	-0.09389	-0.1316
279	-0.08415	-0.05599	0.09792	0.007946	-0.05062	0.0135	0.03231	-0.002865	-0.01579	-0.02033	-0.01196	-0.07857	-0.118	-0.04314	-0.01934	-0.0003452	0.01872	-0.02572	-0.1002	-0.1229	-0.09811	-0.07001	-0.01987	0.0158	-0.05443	-0.12	-0.1408	-0.09741	-0.01693	0.04898	0.06616	-0.05084	-0.06881	0.004081	-0.01372	0.08106	0.05444	-0.02992	-0.1087	-0.06031	-0.1115	-0.1431	-0.09554	-0.08262	-0.03551	0.09592	0.08679	0.01687	-0.04968
280	-0.03418	-0.005137	0.1657	0.08223	0.02995	0.08172	0.05548	0.03022	-0.01882	-0.02085	-0.02834	-0.1124	-0.1383	-0.05883	-0.05842	-0.013	0.03375	-0.004238	-0.09159	-0.1258	-0.09997	-0.07623	-0.02227	0.003529	-0.07498	-0.134	-0.1457	-0.08543	0.00611	0.07404	0.06738	-0.0695	-0.0894	0.03183	0.01673	0.0917	0.06225	-0.006028	-0.09466	-0.05435	-0.1222	-0.1632	-0.1099	-0.099	-0.0511	0.05195	0.06491	0.01	-0.07383
281	0.09164	0.143	0.3424	0.1676	0.1653	0.124	0.02243	0.04954	-0.04882	-0.04263	-0.01276	-0.1292	-0.1145	-0.03257	-0.03748	-0.03084	0.03559	-0.004848	-0.1081	-0.1556	-0.124	-0.1113	-0.06077	-0.05723	-0.1389	-0.1677	-0.1711	-0.1021	-0.01433	0.06274	0.03683	-0.09053	-0.1057	0.01909	-0.001578	0.05132	0.009665	-0.02312	-0.1175	-0.07024	-0.1911	-0.2143	-0.1594	-0.158	-0.1507	-0.09598	-0.07351	-0.1049	-0.1899
282	0.2382	0.2929	0.4792	0.2697	0.2955	0.1827	-0.004059	0.0944	-0.007004	-0.04742	-0.0123	-0.1383	-0.09392	-0.05418	-0.04851	-0.06366	-0.02161	-0.05952	-0.1554	-0.2024	-0.1615	-0.1394	-0.08524	-0.08512	-0.166	-0.2055	-0.2066	-0.1471	-0.07808	-0.00089	-0.007746	-0.08558	-0.08173	0.02125	0.002583	-0.01726	-0.06421	-0.07142	-0.1309	-0.08923	-0.1857	-0.2208	-0.163	-0.1476	-0.1583	-0.1268	-0.09851	-0.1153	-0.1913
283	0.1142	0.09938	0.3226	0.2118	0.2291	0.1785	0.06953	0.1225	0.04632	-0.0344	-0.02767	-0.1235	-0.08758	-0.05921	-0.07313	0.002213	0.02455	-0.004303	-0.09852	-0.1261	-0.1007	-0.08613	-0.04576	-0.05726	-0.1102	-0.1603	-0.1585	-0.09872	-0.01714	0.06403	0.06801	-0.003415	-0.006268	0.1083	0.1169	0.07906	0.05697	0.01399	-0.03834	-0.01567	-0.1003	-0.149	-0.1165	-0.08968	-0.06712	-0.05315	-0.01696	-0.01972	-0.1008
284	-0.1073	-0.02114	0.1935	0.1019	0.143	0.06831	0.028	0.003108	-0.1295	-0.1106	-0.09397	-0.1146	-0.1658	-0.1498	-0.1344	-0.07995	-0.02752	-0.04114	-0.09725	-0.1325	-0.08997	-0.1052	-0.04389	-0.009159	-0.1014	-0.1363	-0.1565	-0.1143	-0.03911	0.02615	-0.02118	-0.07421	-0.08713	0.01922	0.01352	0.04321	0.01602	-0.04692	-0.1515	-0.1231	-0.2104	-0.2119	-0.15	-0.1308	-0.06712	0.03035	0.06194	0.003439	-0.09761
285	-0.1276	-0.03903	0.1597	0.05601	0.06999	0.02766	-0.001542	-0.0007756	-0.1318	-0.1457	-0.1254	-0.1099	-0.176	-0.1614	-0.1298	-0.09183	-0.07136	-0.08629	-0.1414	-0.1771	-0.1235	-0.1422	-0.07069	-0.02387	-0.12	-0.1575	-0.185	-0.1487	-0.07401	-0.01615	-0.05163	-0.09751	-0.1024	-0.03151	-0.05336	0.004021	-0.03103	-0.08357	-0.1739	-0.1339	-0.2396	-0.2464	-0.1787	-0.164	-0.09682	0.05767	0.07419	-0.01227	-0.09279
286	-0.1518	-0.06136	0.1256	0.02541	0.03927	-0.003992	-0.01469	-0.03563	-0.152	-0.1791	-0.1412	-0.106	-0.1817	-0.1815	-0.1591	-0.1374	-0.1345	-0.1466	-0.1955	-0.2388	-0.1777	-0.2156	-0.142	-0.09786	-0.1979	-0.2082	-0.2422	-0.2131	-0.155	-0.0911	-0.1216	-0.1348	-0.1349	-0.1028	-0.1383	-0.07938	-0.1184	-0.1706	-0.2427	-0.1914	-0.3147	-0.3243	-0.2462	-0.2393	-0.1844	-0.01361	-0.008706	-0.09995	-0.1531
287	-0.1444	-0.05336	0.1507	0.06871	0.1432	0.05565	-0.007032	-0.03874	-0.1771	-0.1856	-0.1304	-0.06441	-0.1372	-0.1401	-0.115	-0.09135	-0.09481	-0.1106	-0.1657	-0.2168	-0.168	-0.1436	-0.1057	-0.08408	-0.1834	-0.2133	-0.2401	-0.1961	-0.1109	-0.03186	-0.07878	-0.08416	-0.09483	-0.05533	-0.08224	-0.03695	-0.05424	-0.1537	-0.2328	-0.1831	-0.3024	-0.3022	-0.2043	-0.1976	-0.1616	-0.02079	-0.008264	-0.08571	-0.1407
288	-0.0798	-0.02769	0.2016	0.07189	0.1795	0.07144	-0.03461	-0.06726	-0.1852	-0.2035	-0.1307	-0.06946	-0.139	-0.1677	-0.1559	-0.1377	-0.1697	-0.1682	-0.2047	-0.2394	-0.2136	-0.1427	-0.1547	-0.1543	-0.205	-0.2402	-0.2581	-0.2427	-0.1826	-0.121	-0.1474	-0.1258	-0.141	-0.1207	-0.1248	-0.1023	-0.1357	-0.2061	-0.2444	-0.1807	-0.2728	-0.2678	-0.1612	-0.1382	-0.1255	-0.01117	0.03528	-0.007168	-0.05316
289	-0.08815	-0.03423	0.1764	0.07264	0.1958	0.07812	-0.01881	-0.07167	-0.2077	-0.2257	-0.1666	-0.09622	-0.1693	-0.1893	-0.1907	-0.1666	-0.186	-0.1864	-0.2228	-0.2583	-0.2263	-0.1534	-0.1584	-0.1604	-0.2122	-0.2502	-0.2702	-0.2585	-0.2082	-0.1543	-0.1884	-0.1742	-0.1917	-0.1737	-0.1667	-0.1524	-0.1713	-0.2371	-0.2494	-0.1926	-0.2723	-0.273	-0.1728	-0.1454	-0.1278	-0.01443	0.02937	-0.01905	-0.05801
290	-0.05048	-0.01116	0.1807	0.1117	0.2242	0.1086	0.003547	-0.05774	-0.1726	-0.1691	-0.1358	-0.05371	-0.1199	-0.1635	-0.1766	-0.1594	-0.1775	-0.2045	-0.2643	-0.2996	-0.2902	-0.2009	-0.2155	-0.2255	-0.2621	-0.3017	-0.3003	-0.2733	-0.2178	-0.1422	-0.1806	-0.1449	-0.1654	-0.1607	-0.1341	-0.1525	-0.149	-0.2279	-0.2221	-0.1798	-0.2582	-0.2869	-0.1952	-0.158	-0.1399	-0.01318	0.02785	-0.01798	-0.04795
291	0.01178	0.07426	0.2788	0.2121	0.2771	0.1586	-0.002559	-0.03413	-0.1664	-0.1735	-0.1248	-0.06252	-0.1328	-0.161	-0.1787	-0.1801	-0.1855	-0.2223	-0.2856	-0.3319	-0.3048	-0.217	-0.1997	-0.1915	-0.2505	-0.3073	-0.3122	-0.2852	-0.2417	-0.1658	-0.2022	-0.1758	-0.1873	-0.1827	-0.1699	-0.1849	-0.1913	-0.2752	-0.269	-0.2354	-0.282	-0.3131	-0.2133	-0.1594	-0.1318	0.01373	0.04348	-0.02551	-0.07491
292	-0.001163	0.06272	0.2499	0.1934	0.2552	0.1236	-0.03364	-0.06468	-0.2107	-0.2199	-0.1722	-0.1038	-0.1684	-0.1928	-0.2099	-0.2032	-0.2021	-0.2372	-0.2967	-0.3522	-0.3243	-0.2532	-0.2273	-0.2099	-0.2762	-0.3215	-0.331	-0.3031	-0.2663	-0.1985	-0.2283	-0.2053	-0.2048	-0.2014	-0.2013	-0.2242	-0.2472	-0.33	-0.3202	-0.3036	-0.3277	-0.3534	-0.2695	-0.2117	-0.1744	-0.03307	-0.00809	-0.08654	-0.1302
293	0.0689	0.08703	0.2941	0.1607	0.2035	0.0193	-0.1854	-0.1618	-0.2695	-0.2834	-0.2284	-0.177	-0.2418	-0.2628	-0.2664	-0.2464	-0.2741	-0.2846	-0.3123	-0.3489	-0.3204	-0.242	-0.2338	-0.2203	-0.2894	-0.3391	-0.358	-0.3419	-0.2968	-0.2486	-0.2479	-0.2033	-0.186	-0.1804	-0.1689	-0.2391	-0.2863	-0.3624	-0.3619	-0.323	-0.3287	-0.3508	-0.2681	-0.2073	-0.1758	-0.06022	-0.02321	-0.07921	-0.1304
294	0.1509	0.1697	0.3602	0.2352	0.2503	0.06348	-0.1404	-0.1045	-0.2036	-0.2383	-0.1803	-0.1209	-0.1696	-0.1968	-0.2231	-0.1954	-0.2514	-0.258	-0.2728	-0.3171	-0.2998	-0.2249	-0.2303	-0.2236	-0.2771	-0.3182	-0.3305	-0.3126	-0.2739	-0.2196	-0.2127	-0.1359	-0.1157	-0.1373	-0.1259	-0.2178	-0.2621	-0.3424	-0.3394	-0.3085	-0.3164	-0.3317	-0.2608	-0.201	-0.1751	-0.1028	-0.06111	-0.09226	-0.1355
295	0.1584	0.1929	0.3929	0.2633	0.276	0.1175	-0.09711	-0.06188	-0.1716	-0.219	-0.1589	-0.1014	-0.1745	-0.1906	-0.1784	-0.176	-0.2284	-0.258	-0.292	-0.3384	-0.3121	-0.241	-0.2362	-0.2256	-0.2892	-0.3338	-0.354	-0.3297	-0.2777	-0.2065	-0.1898	-0.1395	-0.1168	-0.1219	-0.121	-0.2058	-0.2611	-0.353	-0.3577	-0.3116	-0.3318	-0.3515	-0.2573	-0.2103	-0.1873	-0.07167	-0.04216	-0.09763	-0.1505
296	0.1899	0.1951	0.4209	0.2146	0.2044	0.07179	-0.1456	-0.09996	-0.1954	-0.2255	-0.1535	-0.09825	-0.1756	-0.1849	-0.1639	-0.1772	-0.2485	-0.2683	-0.2918	-0.3364	-0.3087	-0.2316	-0.2412	-0.2311	-0.2873	-0.3355	-0.3565	-0.336	-0.2855	-0.221	-0.1891	-0.1401	-0.1171	-0.1372	-0.1464	-0.218	-0.286	-0.373	-0.3804	-0.324	-0.3301	-0.3423	-0.2453	-0.198	-0.1882	-0.06487	-0.03938	-0.09501	-0.1553
297	0.2576	0.2456	0.4803	0.1997	0.1214	-0.007256	-0.2137	-0.1536	-0.1998	-0.2314	-0.1463	-0.08409	-0.1461	-0.1501	-0.119	-0.152	-0.2517	-0.2557	-0.2571	-0.2934	-0.2779	-0.2001	-0.2199	-0.2233	-0.2571	-0.3045	-0.3252	-0.3174	-0.2791	-0.2365	-0.1713	-0.09297	-0.06567	-0.1285	-0.1304	-0.2105	-0.2841	-0.3654	-0.3601	-0.2876	-0.2834	-0.2892	-0.2017	-0.1579	-0.1543	-0.07459	-0.05576	-0.08107	-0.1264
298	0.3039	0.3034	0.5502	0.2996	0.2025	0.09657	-0.1245	-0.04133	-0.1198	-0.177	-0.08741	-0.04071	-0.1007	-0.09383	-0.08174	-0.1268	-0.2412	-0.2546	-0.2466	-0.2858	-0.2538	-0.1776	-0.1874	-0.2031	-0.2362	-0.2889	-0.316	-0.3112	-0.2817	-0.2359	-0.1625	-0.08708	-0.05351	-0.1308	-0.1297	-0.221	-0.2823	-0.3602	-0.3457	-0.2694	-0.2746	-0.2804	-0.182	-0.1414	-0.1504	-0.09002	-0.08562	-0.1012	-0.1325
299	0.3627	0.3581	0.5941	0.3066	0.2323	0.1478	-0.05128	0.02423	-0.05178	-0.104	-0.01749	-0.02267	-0.06169	-0.01512	0.02781	-0.04604	-0.1536	-0.1904	-0.2059	-0.258	-0.2308	-0.1589	-0.1587	-0.1657	-0.1982	-0.2497	-0.2712	-0.2516	-0.2155	-0.1653	-0.07578	-0.06464	-0.03455	-0.08646	-0.1016	-0.1713	-0.2415	-0.314	-0.2967	-0.2281	-0.2239	-0.2419	-0.148	-0.1115	-0.1318	-0.05886	-0.06052	-0.08325	-0.1083
300	0.4205	0.3619	0.6041	0.2304	0.1321	0.1072	-0.05512	0.02225	-0.02196	-0.06657	0.01307	0.02809	-0.02201	0.01786	0.04257	-0.04588	-0.1764	-0.1838	-0.1486	-0.2035	-0.1625	-0.07401	-0.1064	-0.1232	-0.145	-0.2028	-0.2268	-0.2228	-0.2015	-0.1688	-0.09274	-0.04117	-0.0122	-0.09667	-0.124	-0.187	-0.242	-0.3112	-0.294	-0.2345	-0.189	-0.184	-0.1024	-0.07202	-0.09441	-0.03336	-0.02984	-0.04401	-0.06647
301	0.3364	0.2755	0.5259	0.1896	0.1026	0.06626	-0.09165	-0.05238	-0.06037	-0.07574	-0.007308	0.0249	-0.04696	-0.03921	-0.05521	-0.0908	-0.1983	-0.1912	-0.1605	-0.201	-0.1726	-0.09461	-0.131	-0.1481	-0.1606	-0.217	-0.239	-0.2394	-0.2146	-0.1952	-0.1161	-0.07527	-0.05596	-0.1182	-0.1284	-0.1769	-0.2454	-0.3131	-0.3031	-0.2447	-0.2075	-0.1986	-0.1144	-0.06981	-0.07221	-0.001513	0.01074	-0.00371	-0.0498
302	0.4013	0.2889	0.5	0.1814	0.1212	0.1648	0.03751	0.08302	0.09989	0.06698	0.1053	0.07248	0.02326	0.05448	0.01582	-0.0467	-0.1417	-0.1404	-0.08064	-0.1083	-0.06714	0.01128	-0.02647	-0.04211	-0.0416	-0.1101	-0.1325	-0.1441	-0.1428	-0.1578	-0.08917	-0.08466	-0.08337	-0.1139	-0.1116	-0.1438	-0.2005	-0.2243	-0.2063	-0.1679	-0.09144	-0.08269	0.006117	0.04392	0.04004	0.1179	0.1321	0.1152	0.07575
303	0.3796	0.2717	0.4426	0.1792	0.188	0.187	0.02811	0.04783	0.05832	0.06525	0.06596	0.02199	0.006198	0.03249	-0.03036	-0.04581	-0.05737	-0.04691	-0.01368	-0.03092	0.02988	0.1087	0.09489	0.05968	0.03895	-0.04027	-0.05849	-0.04871	-0.04016	-0.08598	-0.06706	-0.09867	-0.1139	-0.1183	-0.1071	-0.1221	-0.1531	-0.09161	-0.0936	-0.05975	0.009239	0.0006863	0.1019	0.1279	0.1337	0.1567	0.1879	0.1876	0.1366
304	0.217	0.1526	0.3641	0.1596	0.1281	0.05799	-0.09793	-0.07726	-0.06807	-0.06246	-0.04355	-0.07179	-0.08051	-0.08711	-0.1324	-0.1172	-0.1429	-0.1135	-0.06436	-0.06527	0.003257	0.1034	0.102	0.07256	0.029	-0.05503	-0.0837	-0.105	-0.1011	-0.1342	-0.1177	-0.08034	-0.08361	-0.1107	-0.09284	-0.1032	-0.1498	-0.09481	-0.08421	-0.04595	0.001497	-0.01353	0.1023	0.1528	0.1419	0.1465	0.2031	0.2194	0.14
305	0.2161	0.1552	0.3311	0.1189	0.1093	0.04874	-0.09816	-0.06373	-0.05993	-0.05071	-0.0413	-0.0675	-0.07081	-0.09045	-0.1238	-0.119	-0.1247	-0.1123	-0.09047	-0.08635	-0.02518	0.07147	0.07017	0.03514	-0.01197	-0.09249	-0.1164	-0.1231	-0.08612	-0.1035	-0.1082	-0.0764	-0.09087	-0.1123	-0.08782	-0.07066	-0.1031	-0.04135	-0.05008	-0.0143	0.001243	-0.0405	0.07551	0.1292	0.1063	0.1162	0.1804	0.2027	0.1183
306	0.07607	0.01761	0.195	-0.01231	-0.02306	-0.05973	-0.1838	-0.1528	-0.1117	-0.06168	-0.05294	-0.08857	-0.09662	-0.1082	-0.1527	-0.1442	-0.134	-0.1031	-0.05765	-0.04761	0.0115	0.1116	0.09605	0.06055	0.01306	-0.06205	-0.09004	-0.1011	-0.07584	-0.1053	-0.1213	-0.09251	-0.1079	-0.1045	-0.08728	-0.05345	-0.106	-0.06002	-0.09935	-0.07215	-0.02556	-0.03536	0.06627	0.1123	0.1045	0.11	0.1809	0.1982	0.1011
1	-0.0786	-0.07006	-0.1028	0.08723	0.1622	0.1791	0.3983	0.163	0.2211	0.3832	0.3308	0.1996	0.2825	0.3688	0.2353	0.3331	0.4541	0.4665	0.5052	0.4786	0.4145	0.2134	0.1989	0.2966	0.4078	0.5619	0.6101	0.6054	0.5022	0.4089	0.3	0.2324	0.1346	0.07989	0.1246	0.2488	0.3001	0.4254	0.4523	0.3517	0.3454	0.4116	0.2237	0.223	0.2699	0.2503	0.1499	0.1177	0.2557
2	-0.07006	-0.04485	-0.03643	0.1365	0.2009	0.1812	0.416	0.2022	0.2175	0.3558	0.3043	0.1828	0.2645	0.3545	0.2382	0.3167	0.4329	0.4284	0.4491	0.4097	0.3477	0.157	0.1533	0.2422	0.3332	0.4864	0.5369	0.549	0.4586	0.3741	0.2856	0.1917	0.1027	0.06787	0.09901	0.2261	0.2495	0.3717	0.3918	0.2954	0.2603	0.3239	0.1547	0.1618	0.213	0.1738	0.0754	0.05959	0.1876
3	-0.1028	-0.03643	0.03306	0.101	0.09894	0.08295	0.2674	0.1136	0.1163	0.231	0.1942	0.0111	0.04596	0.1521	0.04147	0.1155	0.2304	0.2315	0.242	0.2192	0.1638	-0.007263	-0.01424	0.06506	0.125	0.2734	0.3146	0.3225	0.2401	0.1745	0.09684	0.02214	-0.04078	-0.04685	-0.01417	0.06714	0.08373	0.1579	0.1725	0.1142	0.05021	0.121	0.02608	0.01332	0.0054	-0.02418	-0.0473	-0.04062	-0.003052
4	0.08723	0.1365	0.101	0.3943	0.3697	0.3833	0.5652	0.2593	0.2915	0.4041	0.358	0.1448	0.1365	0.2416	0.0338	0.03702	0.2002	0.1559	0.1533	0.113	0.08646	0.01706	0.06027	0.08012	0.1305	0.1968	0.253	0.2671	0.1752	0.1443	0.0195	-0.07786	-0.1701	-0.1379	-0.08817	0.02402	0.1447	0.09816	0.1371	0.0395	0.115	0.1215	0.1024	0.1425	0.1366	0.07869	0.06571	0.08762	0.1112
5	0.1622	0.2009	0.09894	0.3697	0.439	0.4356	0.5818	0.3078	0.2907	0.381	0.3401	0.1951	0.1901	0.2389	0.1249	0.08563	0.1976	0.1503	0.1276	0.07751	0.03413	0.01046	0.05074	0.09223	0.114	0.1529	0.2011	0.2192	0.1342	0.1242	0.07722	0.01817	-0.05422	-0.05414	-0.03823	0.06411	0.09998	0.05757	0.0924	0.000939	0.1901	0.1303	0.1028	0.1958	0.2082	0.1341	0.1928	0.2474	0.2168
6	0.1791	0.1812	0.08295	0.3833	0.4356	0.4962	0.6961	0.4267	0.5116	0.5678	0.5158	0.3195	0.3091	0.4152	0.1967	0.2085	0.3227	0.2655	0.2331	0.1753	0.1289	0.02882	0.01909	0.03625	0.1419	0.2247	0.2965	0.3348	0.2467	0.244	0.1694	0.06545	-0.03105	-0.01583	0.0221	0.08534	0.1555	0.1399	0.1816	0.1073	0.1779	0.1829	0.1396	0.1674	0.1479	0.08498	0.08335	0.1227	0.1353
7	0.3983	0.416	0.2674	0.5652	0.5818	0.6961	0.5816	0.56	0.6416	0.5642	0.5812	0.327	0.349	0.4254	0.2312	0.1655	0.2153	0.1486	0.1195	0.07225	0.06948	0.08356	0.07243	0.06721	0.1543	0.1382	0.1812	0.2055	0.1141	0.1183	0.09631	0.0413	-0.0082	-0.02498	-0.0005206	-0.02755	0.02478	-0.002161	0.05254	0.008585	0.1604	0.1546	0.1667	0.2054	0.1659	0.1085	0.1161	0.1436	0.1532
8	0.163	0.2022	0.1136	0.2593	0.3078	0.4267	0.56	0.4223	0.5738	0.6532	0.6647	0.3995	0.4031	0.5357	0.3218	0.3027	0.4413	0.3872	0.3577	0.3068	0.2513	0.2275	0.1959	0.2199	0.3377	0.3464	0.4018	0.4447	0.3641	0.3445	0.2437	0.1019	-0.007345	-0.003987	0.01267	0.1239	0.1995	0.209	0.203	0.1446	0.2287	0.3183	0.2999	0.2667	0.2537	0.1471	0.1547	0.1883	0.1932
9	0.2211	0.2175	0.1163	0.2915	0.2907	0.5116	0.6416	0.5738	0.6308	0.8236	0.8113	0.6506	0.6544	0.7874	0.5661	0.5313	0.6063	0.556	0.5233	0.4669	0.3792	0.3191	0.2517	0.2603	0.3853	0.4679	0.5239	0.584	0.5221	0.5209	0.4542	0.3463	0.2321	0.1811	0.1949	0.2956	0.3494	0.3135	0.2693	0.1656	0.317	0.4022	0.3402	0.3092	0.2597	0.1426	0.1251	0.159	0.194
10	0.3832	0.3558	0.231	0.4041	0.381	0.5678	0.5642	0.6532	0.8236	0.7471	0.756	0.5045	0.512	0.6334	0.419	0.3489	0.379	0.2999	0.2377	0.1923	0.1294	0.1289	0.06418	0.04952	0.1685	0.1942	0.2431	0.3083	0.2617	0.2946	0.2757	0.2121	0.1365	0.07571	0.08087	0.08907	0.1353	0.09865	0.09062	0.03756	0.1409	0.1812	0.1787	0.1623	0.1071	0.02619	0.03743	0.07876	0.09829
11	0.3308	0.3043	0.1942	0.358	0.3401	0.5158	0.5812	0.6647	0.8113	0.756	0.7472	0.5079	0.5143	0.6285	0.4377	0.3526	0.3947	0.3115	0.2542	0.209	0.134	0.09573	0.04336	0.03289	0.1629	0.2165	0.2677	0.3265	0.2739	0.2959	0.2699	0.2115	0.1354	0.0533	0.05352	0.06803	0.1318	0.1348	0.1292	0.08512	0.1462	0.1917	0.1786	0.1558	0.09515	-0.01533	0.00456	0.06519	0.07279
12	0.1996	0.1828	0.0111	0.1448	0.1951	0.3195	0.327	0.3995	0.6506	0.5045	0.5079	0.2969	0.307	0.3007	0.1599	0.08112	0.1145	0.02671	-0.01152	-0.0326	-0.05379	-0.01314	-0.05454	-0.09212	0.01005	-0.02229	0.01255	0.04714	0.01347	0.0569	0.01358	0.04141	-0.02351	-0.1116	-0.09647	-0.1173	-0.05642	-0.04606	-0.02331	-0.01148	-0.02545	0.01211	0.06959	0.0492	0.01955	-0.01146	0.01928	0.05195	0.02566
13	0.2825	0.2645	0.04596	0.1365	0.1901	0.3091	0.349	0.4031	0.6544	0.512	0.5143	0.307	0.306	0.3441	0.1954	0.1131	0.1595	0.07253	0.0319	-0.003163	-0.02423	0.002632	-0.03511	-0.08055	0.02497	0.00311	0.04924	0.09906	0.05985	0.09844	0.05837	0.03059	-0.02773	-0.07698	-0.08149	-0.1005	-0.03983	-0.02218	0.002086	0.001823	-0.0002066	0.03103	0.05106	0.0255	0.006818	-0.04103	-0.02113	0.00654	0.001844
14	0.3688	0.3545	0.1521	0.2416	0.2389	0.4152	0.4254	0.5357	0.7874	0.6334	0.6285	0.3007	0.3441	0.3963	0.2288	0.1454	0.1893	0.114	0.0791	0.03113	-0.002299	0.01438	-0.0192	-0.03662	0.0651	0.05087	0.09319	0.1486	0.1032	0.1112	0.06768	0.009856	-0.05178	-0.1065	-0.1173	-0.1122	-0.05132	0.006054	0.01278	-0.006699	0.01853	0.05307	0.05741	0.02847	0.008404	-0.08079	-0.05769	-0.01242	-0.0009804
15	0.2353	0.2382	0.04147	0.0338	0.1249	0.1967	0.2312	0.3218	0.5661	0.419	0.4377	0.1599	0.1954	0.2288	0.2088	0.1047	0.07118	-0.001204	0.005992	-0.04648	-0.07148	-0.06265	-0.1015	-0.06587	0.001342	-0.01056	0.003943	0.04177	0.02703	0.05643	0.02709	-0.01285	-0.06081	-0.1131	-0.1489	-0.147	-0.1198	-0.07101	-0.0775	-0.06562	-0.05352	-0.01679	-0.007093	-0.04896	-0.06151	-0.1028	-0.06592	-0.04199	-0.03903
16	0.3331	0.3167	0.1155	0.03702	0.08563	0.2085	0.1655	0.3027	0.5313	0.3489	0.3526	0.08112	0.1131	0.1454	0.1047	0.009179	0.009984	-0.06376	-0.07322	-0.1262	-0.1024	-0.06439	-0.06712	-0.07811	-0.06099	-0.1004	-0.1052	-0.06806	-0.06121	-0.02058	-0.02356	-0.1098	-0.1283	-0.1187	-0.165	-0.1846	-0.1765	-0.1586	-0.153	-0.1327	-0.09259	-0.09241	-0.08349	-0.1162	-0.105	-0.126	-0.1065	-0.08941	-0.08028
17	0.4541	0.4329	0.2304	0.2002	0.1976	0.3227	0.2153	0.4413	0.6063	0.379	0.3947	0.1145	0.1595	0.1893	0.07118	0.009984	-0.04842	-0.09218	-0.07595	-0.1272	-0.08014	-0.01953	-0.01354	-0.02287	-0.03859	-0.09544	-0.114	-0.08203	-0.09376	-0.08113	-0.07073	-0.1106	-0.1186	-0.1492	-0.1844	-0.2329	-0.2315	-0.2127	-0.2213	-0.215	-0.09402	-0.1017	-0.0672	-0.06902	-0.06522	-0.1076	-0.06847	-0.04351	-0.01722
18	0.4665	0.4284	0.2315	0.1559	0.1503	0.2655	0.1486	0.3872	0.556	0.2999	0.3115	0.02671	0.07253	0.114	-0.001205	-0.06376	-0.09218	-0.117	-0.1025	-0.1416	-0.09088	-0.0274	-0.01886	-0.04406	-0.06216	-0.1155	-0.1337	-0.1119	-0.1245	-0.1527	-0.1352	-0.1876	-0.179	-0.1825	-0.2196	-0.2691	-0.2872	-0.233	-0.2343	-0.2071	-0.1217	-0.12	-0.08558	-0.09328	-0.08552	-0.1162	-0.08121	-0.05755	-0.04077
19	0.5052	0.4491	0.242	0.1533	0.1276	0.2331	0.1195	0.3577	0.5233	0.2377	0.2542	-0.01152	0.0319	0.0791	0.005992	-0.07322	-0.07595	-0.1025	-0.1045	-0.1162	-0.1098	-0.06158	-0.0694	-0.09226	-0.06672	-0.09122	-0.09861	-0.08814	-0.1049	-0.1634	-0.1465	-0.1877	-0.1782	-0.1883	-0.2068	-0.2412	-0.2619	-0.1708	-0.1548	-0.115	-0.07948	-0.07637	-0.05558	-0.07104	-0.06516	-0.09241	-0.05946	-0.03687	-0.01357
20	0.4786	0.4097	0.2192	0.113	0.07751	0.1753	0.07225	0.3068	0.4669	0.1923	0.209	-0.0326	-0.003163	0.03113	-0.04648	-0.1262	-0.1272	-0.1416	-0.1162	-0.1069	-0.08446	-0.03562	-0.04634	-0.07351	-0.05441	-0.08575	-0.1032	-0.1164	-0.1369	-0.1982	-0.1828	-0.2123	-0.1963	-0.1873	-0.1942	-0.2182	-0.2451	-0.1645	-0.1534	-0.1153	-0.08013	-0.07164	-0.05898	-0.07133	-0.0609	-0.08362	-0.05374	-0.0322	-0.01124
21	0.4145	0.3477	0.1638	0.08646	0.03413	0.1289	0.06948	0.2513	0.3792	0.1294	0.134	-0.05379	-0.02423	-0.002298	-0.07148	-0.1024	-0.08014	-0.09088	-0.1098	-0.08446	-0.09416	-0.09887	-0.116	-0.139	-0.08854	-0.07099	-0.07414	-0.08607	-0.09587	-0.157	-0.1486	-0.1642	-0.1476	-0.1259	-0.1229	-0.1442	-0.1793	-0.08669	-0.06923	-0.02051	-0.05172	-0.05098	-0.06251	-0.08039	-0.0753	-0.0846	-0.05374	-0.03729	-0.01024
22	0.2134	0.157	-0.007262	0.01706	0.01046	0.02882	0.08356	0.2275	0.3192	0.1289	0.09573	-0.01315	0.002632	0.01438	-0.06265	-0.06439	-0.01953	-0.0274	-0.06158	-0.03562	-0.09887	-0.1713	-0.1871	-0.1723	-0.1395	-0.04935	-0.03232	-0.0387	-0.0486	-0.09014	-0.09064	-0.08351	-0.06543	-0.04568	-0.04252	-0.07167	-0.1071	-0.03395	-0.03297	-0.02103	-0.07566	-0.06179	-0.1352	-0.1447	-0.1223	-0.1171	-0.09587	-0.07964	-0.0579
23	0.1989	0.1533	-0.01424	0.06027	0.05074	0.01909	0.07243	0.1959	0.2517	0.06418	0.04336	-0.05454	-0.03511	-0.0192	-0.1015	-0.06712	-0.01354	-0.01886	-0.0694	-0.04634	-0.116	-0.1871	-0.1847	-0.1594	-0.1258	-0.05098	-0.02377	-0.02131	-0.02561	-0.07362	-0.08674	-0.1001	-0.08277	-0.03409	-0.02999	-0.04318	-0.06424	0.01161	0.01345	0.02381	-0.05098	-0.05138	-0.101	-0.09603	-0.07043	-0.08638	-0.04505	-0.02242	-0.01227
24	0.2966	0.2422	0.06506	0.08012	0.09223	0.03625	0.06721	0.2199	0.2603	0.04952	0.03289	-0.09212	-0.08055	-0.03662	-0.06588	-0.07811	-0.02287	-0.04406	-0.09226	-0.07351	-0.139	-0.1723	-0.1594	-0.1416	-0.1063	-0.05086	-0.02947	-0.02997	-0.03057	-0.07932	-0.09769	-0.125	-0.1044	-0.04423	-0.04407	-0.07537	-0.07721	-0.004817	0.0126	0.03334	-0.02093	-0.03202	-0.0501	-0.04307	-0.02588	-0.04029	0.007231	0.02254	0.03834
25	0.4078	0.3332	0.125	0.1305	0.114	0.1419	0.1543	0.3377	0.3853	0.1685	0.1629	0.01005	0.02497	0.0651	0.001342	-0.06099	-0.03859	-0.06216	-0.06672	-0.05441	-0.08854	-0.1395	-0.1258	-0.1063	-0.05175	-0.009574	0.001822	-0.01603	-0.04755	-0.1044	-0.1154	-0.1315	-0.1201	-0.1041	-0.1006	-0.128	-0.1169	-0.03348	-0.0001751	0.01552	0.004151	-0.001834	-0.02099	-0.01159	-0.006199	-0.03127	0.005512	0.02398	0.05258
26	0.5619	0.4864	0.2734	0.1968	0.1529	0.2247	0.1382	0.3464	0.4679	0.1942	0.2165	-0.02229	0.00311	0.05087	-0.01056	-0.1004	-0.09544	-0.1155	-0.09122	-0.08575	-0.07099	-0.04935	-0.05098	-0.05086	-0.009574	-0.04206	-0.05327	-0.07322	-0.1031	-0.1672	-0.1602	-0.1944	-0.1804	-0.1692	-0.1719	-0.1955	-0.1948	-0.1152	-0.0826	-0.04627	-0.004265	-0.01064	-0.002754	0.002316	0.01059	-0.03116	0.0005741	0.02502	0.05044
27	0.6101	0.5369	0.3146	0.253	0.2011	0.2965	0.1812	0.4018	0.5239	0.2431	0.2677	0.01255	0.04924	0.09319	0.003943	-0.1052	-0.114	-0.1337	-0.09861	-0.1032	-0.07414	-0.03232	-0.02377	-0.02947	0.001822	-0.05327	-0.06516	-0.08115	-0.1269	-0.1946	-0.1833	-0.2197	-0.2106	-0.2207	-0.2282	-0.2524	-0.2387	-0.1596	-0.1197	-0.08708	-0.008983	-0.02101	0.005226	0.01781	0.0247	-0.02077	0.009051	0.03473	0.06025
28	0.6055	0.549	0.3225	0.2671	0.2192	0.3348	0.2055	0.4447	0.584	0.3083	0.3265	0.04714	0.09906	0.1486	0.04177	-0.06806	-0.08203	-0.1119	-0.08814	-0.1164	-0.08607	-0.0387	-0.02131	-0.02997	-0.01603	-0.07322	-0.08115	-0.06907	-0.1056	-0.1612	-0.151	-0.2068	-0.2061	-0.2215	-0.24	-0.2662	-0.2503	-0.1862	-0.1658	-0.1429	-0.04767	-0.06215	-0.03316	-0.02645	-0.01251	-0.06204	-0.03536	-0.008701	0.02479
29	0.5022	0.4586	0.2401	0.1752	0.1342	0.2467	0.1141	0.3641	0.5221	0.2617	0.2739	0.01347	0.05985	0.1032	0.02703	-0.06121	-0.09376	-0.1245	-0.1049	-0.1369	-0.09587	-0.0486	-0.02561	-0.03057	-0.04755	-0.1031	-0.1269	-0.1056	-0.1288	-0.1519	-0.13	-0.1908	-0.1874	-0.1984	-0.2228	-0.2559	-0.2569	-0.2176	-0.2182	-0.1912	-0.09322	-0.1104	-0.08177	-0.08863	-0.06275	-0.1021	-0.08002	-0.05819	-0.02248
30	0.4089	0.3741	0.1745	0.1443	0.1242	0.244	0.1183	0.3445	0.5209	0.2946	0.2959	0.05691	0.09844	0.1112	0.05643	-0.02058	-0.08113	-0.1527	-0.1634	-0.1982	-0.157	-0.09014	-0.07362	-0.07932	-0.1044	-0.1672	-0.1946	-0.1612	-0.1519	-0.09625	-0.07564	-0.104	-0.104	-0.1535	-0.1838	-0.2276	-0.2084	-0.2169	-0.2179	-0.1997	-0.1058	-0.1498	-0.1122	-0.1185	-0.1036	-0.1349	-0.1027	-0.07677	-0.04294
31	0.3	0.2856	0.09684	0.0195	0.07722	0.1694	0.09631	0.2437	0.4542	0.2757	0.2699	0.01358	0.05837	0.06768	0.02709	-0.02356	-0.07073	-0.1352	-0.1465	-0.1828	-0.1487	-0.09064	-0.08674	-0.09769	-0.1154	-0.1602	-0.1833	-0.151	-0.13	-0.07564	-0.05032	-0.123	-0.1252	-0.1228	-0.1714	-0.193	-0.2096	-0.2086	-0.2184	-0.1817	-0.1538	-0.1679	-0.1283	-0.1557	-0.1522	-0.1574	-0.1278	-0.1079	-0.1067
32	0.2324	0.1917	0.02214	-0.07786	0.01817	0.06545	0.0413	0.1019	0.3464	0.2121	0.2115	0.04141	0.03059	0.009856	-0.01285	-0.1098	-0.1106	-0.1876	-0.1877	-0.2123	-0.1642	-0.08351	-0.1001	-0.125	-0.1315	-0.1944	-0.2197	-0.2068	-0.1908	-0.104	-0.123	-0.1221	-0.1288	-0.1626	-0.2073	-0.2192	-0.2001	-0.2188	-0.2069	-0.1719	-0.1492	-0.162	-0.1036	-0.118	-0.1195	-0.1037	-0.05897	-0.0449	-0.07405
33	0.1346	0.1027	-0.04078	-0.1701	-0.05422	-0.03105	-0.0082	-0.007345	0.2321	0.1365	0.1354	-0.02351	-0.02773	-0.05178	-0.06081	-0.1283	-0.1186	-0.179	-0.1782	-0.1963	-0.1476	-0.06543	-0.08277	-0.1044	-0.1201	-0.1804	-0.2106	-0.2061	-0.1874	-0.104	-0.1252	-0.1288	-0.1281	-0.1433	-0.1978	-0.1916	-0.1921	-0.1986	-0.1905	-0.1447	-0.1498	-0.1566	-0.09393	-0.1077	-0.11	-0.08945	-0.03567	-0.02089	-0.06662
34	0.07989	0.06787	-0.04685	-0.1379	-0.05414	-0.01583	-0.02498	-0.003986	0.1811	0.07571	0.0533	-0.1116	-0.07698	-0.1065	-0.1131	-0.1187	-0.1492	-0.1825	-0.1883	-0.1873	-0.1259	-0.04568	-0.03409	-0.04423	-0.1041	-0.1692	-0.2207	-0.2215	-0.1984	-0.1535	-0.1228	-0.1626	-0.1433	-0.1398	-0.1875	-0.1543	-0.2084	-0.1938	-0.2059	-0.1423	-0.1583	-0.1803	-0.1206	-0.1276	-0.1097	-0.07635	-0.04087	-0.03218	-0.05612
35	0.1246	0.09901	-0.01417	-0.08817	-0.03823	0.0221	-0.000521	0.01267	0.1949	0.08087	0.05352	-0.09647	-0.08149	-0.1173	-0.1489	-0.165	-0.1844	-0.2196	-0.2068	-0.1942	-0.1229	-0.04252	-0.02999	-0.04407	-0.1006	-0.1719	-0.2282	-0.24	-0.2228	-0.1838	-0.1714	-0.2073	-0.1978	-0.1875	-0.2146	-0.1626	-0.1884	-0.1887	-0.19	-0.1365	-0.1308	-0.1673	-0.1064	-0.1117	-0.09091	-0.06014	-0.02164	-0.01257	-0.0313
36	0.2488	0.2261	0.06714	0.02402	0.06411	0.08534	-0.02755	0.1239	0.2956	0.08907	0.06803	-0.1173	-0.1005	-0.1122	-0.147	-0.1846	-0.2329	-0.2691	-0.2412	-0.2182	-0.1442	-0.07167	-0.04318	-0.07537	-0.128	-0.1955	-0.2524	-0.2662	-0.2559	-0.2276	-0.193	-0.2192	-0.1916	-0.1543	-0.1626	-0.21	-0.235	-0.2198	-0.2261	-0.1635	-0.1558	-0.1901	-0.1176	-0.1366	-0.121	-0.1224	-0.08574	-0.06585	-0.07337
37	0.3001	0.2495	0.08373	0.1447	0.09998	0.1555	0.02478	0.1995	0.3494	0.1353	0.1318	-0.05642	-0.03983	-0.05132	-0.1198	-0.1765	-0.2315	-0.2872	-0.2619	-0.2451	-0.1793	-0.1071	-0.06424	-0.07721	-0.1169	-0.1948	-0.2387	-0.2503	-0.2569	-0.2084	-0.2096	-0.2001	-0.1921	-0.2084	-0.1884	-0.235	-0.1634	-0.1907	-0.1687	-0.1329	-0.07998	-0.1587	-0.08922	-0.08094	-0.07118	-0.09808	-0.05252	-0.02998	-0.01078
38	0.4254	0.3717	0.1579	0.09816	0.05757	0.1399	-0.002161	0.209	0.3135	0.09865	0.1348	-0.04606	-0.02218	0.006053	-0.07102	-0.1586	-0.2127	-0.233	-0.1708	-0.1645	-0.08669	-0.03395	0.01161	-0.004817	-0.03348	-0.1152	-0.1596	-0.1862	-0.2176	-0.2169	-0.2086	-0.2188	-0.1986	-0.1938	-0.1887	-0.2198	-0.1907	-0.1971	-0.1763	-0.1604	-0.03907	-0.0798	-0.04172	-0.03931	-0.01788	-0.07645	-0.04449	-0.0168	0.02105
39	0.4523	0.3918	0.1725	0.1371	0.0924	0.1816	0.05254	0.203	0.2693	0.09062	0.1292	-0.02331	0.002086	0.01278	-0.0775	-0.153	-0.2213	-0.2343	-0.1548	-0.1534	-0.06923	-0.03297	0.01344	0.0126	-0.0001749	-0.0826	-0.1197	-0.1658	-0.2182	-0.2179	-0.2184	-0.2069	-0.1905	-0.2059	-0.19	-0.2261	-0.1687	-0.1763	-0.1107	-0.09941	0.02549	-0.0259	0.004195	0.01845	0.02561	-0.03351	-0.005056	0.02249	0.07144
40	0.3517	0.2954	0.1142	0.0395	0.0009386	0.1073	0.008584	0.1446	0.1656	0.03756	0.08511	-0.01148	0.001822	-0.0067	-0.06563	-0.1327	-0.215	-0.2071	-0.115	-0.1153	-0.02051	-0.02103	0.02381	0.03334	0.01552	-0.04627	-0.08708	-0.1429	-0.1912	-0.1997	-0.1817	-0.1719	-0.1447	-0.1423	-0.1365	-0.1635	-0.1329	-0.1604	-0.09941	-0.1244	0.0211	-0.0189	-0.02962	-0.007769	0.009096	-0.0167	-0.007299	-0.004983	0.0512
41	0.3454	0.2603	0.05021	0.115	0.1901	0.1779	0.1604	0.2287	0.317	0.1409	0.1462	-0.02545	-0.0002064	0.01853	-0.05352	-0.09259	-0.09402	-0.1217	-0.07948	-0.08013	-0.05172	-0.07566	-0.05098	-0.02093	0.004151	-0.004265	-0.008983	-0.04767	-0.09322	-0.1058	-0.1538	-0.1492	-0.1498	-0.1583	-0.1308	-0.1558	-0.07998	-0.03907	0.02549	0.0211	0.03563	0.02477	0.01244	0.01505	0.02059	-0.006836	0.007512	0.01775	0.07544
42	0.4116	0.3239	0.121	0.1215	0.1303	0.1829	0.1546	0.3183	0.4022	0.1812	0.1917	0.01211	0.03103	0.05307	-0.01679	-0.09241	-0.1017	-0.12	-0.07637	-0.07164	-0.05098	-0.06179	-0.05138	-0.03202	-0.001834	-0.01064	-0.02101	-0.06215	-0.1104	-0.1498	-0.1679	-0.162	-0.1566	-0.1803	-0.1673	-0.1901	-0.1587	-0.0798	-0.0259	-0.0189	0.02477	0.02538	0.01763	0.01873	0.02132	-0.01308	0.01131	0.03229	0.07362
43	0.2237	0.1547	0.02608	0.1024	0.1028	0.1396	0.1667	0.2999	0.3402	0.1787	0.1786	0.06959	0.05106	0.05741	-0.007094	-0.08349	-0.06721	-0.08558	-0.05558	-0.05898	-0.06251	-0.1352	-0.101	-0.0501	-0.02099	-0.002753	0.005227	-0.03316	-0.08177	-0.1122	-0.1283	-0.1036	-0.09393	-0.1206	-0.1064	-0.1176	-0.08921	-0.04172	0.004196	-0.02962	0.01244	0.01763	-0.04638	-0.03149	0.004812	-0.02815	-0.01966	-0.003334	0.04509
44	0.223	0.1618	0.01332	0.1425	0.1958	0.1674	0.2054	0.2667	0.3092	0.1623	0.1558	0.0492	0.0255	0.02847	-0.04896	-0.1162	-0.06902	-0.09328	-0.07104	-0.07133	-0.08039	-0.1447	-0.09603	-0.04307	-0.01159	0.002316	0.01781	-0.02645	-0.08863	-0.1185	-0.1557	-0.118	-0.1077	-0.1276	-0.1117	-0.1366	-0.08094	-0.03931	0.01845	-0.00777	0.01505	0.01873	-0.0315	0.0008673	0.03866	0.02142	0.0342	0.04268	0.07363
45	0.2699	0.213	0.0054	0.1366	0.2082	0.1479	0.1659	0.2537	0.2597	0.1071	0.09515	0.01955	0.006818	0.008405	-0.06151	-0.105	-0.06522	-0.08552	-0.06516	-0.0609	-0.0753	-0.1223	-0.07043	-0.02588	-0.006199	0.01059	0.0247	-0.01251	-0.06275	-0.1036	-0.1522	-0.1195	-0.11	-0.1097	-0.09091	-0.121	-0.07118	-0.01788	0.02561	0.009095	0.02059	0.02132	0.004811	0.03866	0.07073	0.06523	0.09082	0.09318	0.1035
46	0.2503	0.1738	-0.02418	0.07869	0.1341	0.08498	0.1085	0.1471	0.1426	0.02619	-0.01533	-0.01146	-0.04103	-0.08079	-0.1028	-0.126	-0.1076	-0.1162	-0.09241	-0.08362	-0.0846	-0.1171	-0.08638	-0.04029	-0.03127	-0.03116	-0.02077	-0.06204	-0.1021	-0.1349	-0.1574	-0.1037	-0.08945	-0.07635	-0.06014	-0.1224	-0.09808	-0.07645	-0.03351	-0.0167	-0.006836	-0.01308	-0.02816	0.02142	0.06523	0.158	0.1498	0.1039	0.09335
47	0.1499	0.0754	-0.0473	0.06571	0.1928	0.08335	0.1161	0.1547	0.1251	0.03743	0.00456	0.01928	-0.02113	-0.05769	-0.06592	-0.1065	-0.06847	-0.08121	-0.05946	-0.05374	-0.05374	-0.09587	-0.04505	0.007231	0.005512	0.000574	0.009051	-0.03536	-0.08002	-0.1027	-0.1278	-0.05897	-0.03567	-0.04087	-0.02164	-0.08574	-0.05252	-0.04449	-0.005057	-0.007301	0.007512	0.01131	-0.01966	0.0342	0.09082	0.1498	0.1377	0.1064	0.09969
48	0.1177	0.05959	-0.04062	0.08762	0.2474	0.1227	0.1436	0.1883	0.159	0.07876	0.06519	0.05195	0.00654	-0.01242	-0.04199	-0.08941	-0.04351	-0.05755	-0.03687	-0.0322	-0.03729	-0.07964	-0.02242	0.02254	0.02398	0.02502	0.03473	-0.008701	-0.05819	-0.07677	-0.1079	-0.0449	-0.02089	-0.03218	-0.01257	-0.06585	-0.02998	-0.0168	0.02248	-0.004984	0.01775	0.03229	-0.003335	0.04268	0.09318	0.1039	0.1064	0.09786	0.08647
49	0.2557	0.1876	-0.003052	0.1112	0.2168	0.1353	0.1532	0.1932	0.194	0.09829	0.07279	0.02566	0.001843	-0.0009807	-0.03903	-0.08028	-0.01722	-0.04077	-0.01357	-0.01124	-0.01024	-0.0579	-0.01227	0.03834	0.05258	0.05044	0.06025	0.02479	-0.02248	-0.04294	-0.1067	-0.07405	-0.06663	-0.05612	-0.0313	-0.07337	-0.01078	0.02105	0.07144	0.0512	0.07544	0.07362	0.04509	0.07363	0.1035	0.09334	0.09969	0.08647	0.07358
50	0.169	0.1109	-0.05054	0.0689	0.1947	0.08821	0.09785	0.1372	0.1123	0.05683	0.02219	0.03933	0.01379	-0.01942	-0.02428	-0.04654	0.004309	-0.01257	0.01856	0.02518	0.02249	-0.01403	0.027	0.07886	0.08063	0.06912	0.07455	0.03916	0.0009788	-0.00609	-0.06613	0.00526	0.01582	0.004672	0.03661	-0.02563	0.02639	0.0475	0.09437	0.06804	0.1004	0.09756	0.06811	0.09532	0.1277	0.1145	0.112	0.09992	0.08955
51	0.04058	0.004951	-0.07429	0.02492	0.188	0.06237	0.04797	0.09422	0.05518	0.03289	0.02408	0.08839	0.04963	0.009501	-0.0002749	-0.008666	0.01719	0.005947	0.01502	0.03015	0.009421	-0.009086	0.01816	0.03356	0.03829	0.04721	0.05917	0.0334	0.0099	0.01844	-0.01624	0.0755	0.1003	0.06935	0.09374	0.02493	0.05157	0.06406	0.1073	0.06169	0.07611	0.08298	0.0492	0.05578	0.06437	0.0302	0.03511	0.03957	0.03255
52	-0.01286	-0.04574	-0.0785	0.01789	0.1886	0.06667	0.04738	0.07856	0.05379	0.02736	0.03778	0.09567	0.03966	-0.0006899	-0.02238	-0.03916	-0.0229	-0.03644	-0.03595	-0.01598	-0.03696	-0.05508	-0.0278	-0.03179	-0.02066	-0.003542	0.01165	-0.01205	-0.03014	-0.01719	-0.0378	0.04528	0.07013	0.0433	0.06793	0.0071	0.0397	0.03246	0.07626	0.03232	0.03207	0.03445	0.005367	0.0009593	-0.0007287	-0.03222	-0.02001	-0.01083	-0.008318
53	-0.07944	-0.1178	-0.1019	0.0204	0.2027	0.04979	0.04218	0.01816	0.03834	0.02041	0.005349	0.05169	-0.01541	-0.06436	-0.0528	-0.07305	-0.02645	-0.04927	-0.05765	-0.02723	-0.06276	-0.08063	-0.06446	-0.04985	-0.03507	-0.01585	-0.006236	-0.0357	-0.04656	-0.01986	-0.05067	0.04708	0.06176	0.03796	0.06962	0.012	0.05558	0.02257	0.05414	0.01406	0.02838	0.02504	-0.007802	-0.007532	0.006655	-0.02906	-0.0003788	0.01971	0.01869
54	-0.1088	-0.1476	-0.1232	-0.006802	0.191	0.03566	0.02951	-0.001198	0.04989	0.03716	0.00562	0.05165	-0.004871	-0.05835	-0.01357	-0.04347	0.0006259	-0.02765	-0.04078	-0.007067	-0.0503	-0.06743	-0.06052	-0.03559	-0.01869	-0.0006114	0.003554	-0.02525	-0.0321	-0.001656	-0.0211	0.07573	0.08177	0.04764	0.08074	0.0283	0.05423	0.01823	0.04109	0.008913	0.03252	0.03491	0.0001223	-0.001117	0.02212	-0.007539	0.01546	0.039	0.04492
55	-0.161	-0.2097	-0.129	-0.06134	0.01263	-0.04002	0.01544	-0.0898	0.003916	0.06517	0.02869	0.06724	0.01495	-0.03572	0.02531	-0.002987	0.05962	0.03519	0.03276	0.06458	0.01055	-0.02542	-0.03838	0.005713	0.02813	0.0618	0.0613	0.03238	0.03291	0.06528	0.03945	0.1066	0.08577	0.0636	0.09133	0.1321	0.1389	0.05948	0.05432	0.01105	0.05751	0.06537	0.01525	0.006556	0.0401	0.02281	0.02433	0.04082	0.05155
56	-0.05145	-0.07847	-0.01354	0.07066	0.07406	0.02997	0.06962	-0.03433	0.01931	0.03611	0.01861	0.04368	-0.01886	-0.05511	-0.0723	-0.1196	-0.05013	-0.06722	-0.05345	-0.02787	-0.06584	-0.1005	-0.09109	-0.06279	-0.03782	0.0006764	0.0115	-0.03677	-0.06985	-0.06336	-0.08014	-0.01474	-0.01056	-0.008782	0.002288	0.0284	0.03397	-0.02215	0.003725	-0.02951	-0.005926	-0.001014	-0.04484	-0.03702	-0.01259	-0.01642	-0.005715	0.006748	0.001922
57	0.01799	-0.00501	0.0254	0.1408	0.1925	0.1128	0.1382	0.0549	0.1003	0.05225	0.03385	0.02437	-0.04193	-0.06355	-0.1225	-0.171	-0.08566	-0.1	-0.0903	-0.06594	-0.09712	-0.132	-0.1137	-0.09507	-0.06528	-0.02908	-0.01311	-0.0624	-0.1099	-0.119	-0.1477	-0.09077	-0.07725	-0.06847	-0.06047	-0.05786	-0.03486	-0.05315	-0.01148	-0.03594	-0.03271	-0.02152	-0.06015	-0.05099	-0.02678	-0.04459	-0.0153	0.006261	-0.002406
58	-0.04737	-0.08327	-0.03378	0.04971	0.04251	0.02206	0.06339	-0.01675	0.09363	0.07651	0.05438	0.06063	-0.02086	-0.03457	-0.04465	-0.0982	-0.03545	-0.05419	-0.04386	-0.01138	-0.05547	-0.1023	-0.1107	-0.07949	-0.0507	-0.003713	-0.001512	-0.03825	-0.06281	-0.05944	-0.07198	-0.01846	-0.02549	-0.03655	-0.01971	0.01418	0.01523	-0.05405	-0.05544	-0.07209	-0.04086	-0.0151	-0.06194	-0.07789	-0.04187	-0.04053	-0.03963	-0.03132	-0.02847
59	-0.08987	-0.1092	-0.04869	0.03357	-0.01144	-0.00613	0.03556	-0.05746	0.02327	0.05484	0.03569	0.05165	-0.005008	-0.03267	-0.0325	-0.08068	-0.03995	-0.04844	-0.01926	0.0137	-0.02792	-0.06248	-0.07654	-0.03661	-0.02115	0.02371	0.02037	-0.02302	-0.05206	-0.05416	-0.04901	-0.006838	-0.01247	0.0006481	0.006377	0.06389	0.02438	-0.05208	-0.072	-0.09173	-0.03234	-0.01129	-0.05086	-0.05229	-0.02202	-0.01979	-0.009357	0.002405	-0.01023
60	-0.0139	-0.002615	0.02507	0.1383	0.09842	0.07144	0.09625	0.02551	0.07695	0.04179	0.03766	0.04468	-0.007563	-0.01768	-0.09048	-0.1405	-0.1071	-0.1078	-0.0662	-0.0338	-0.06266	-0.1035	-0.1069	-0.07728	-0.04969	-0.004853	0.007824	-0.0422	-0.1058	-0.1398	-0.134	-0.0911	-0.08077	-0.05877	-0.06196	-0.03354	-0.07422	-0.09248	-0.09065	-0.09555	-0.07501	-0.03666	-0.06244	-0.06222	-0.0511	-0.04623	-0.02372	-0.01143	-0.03302
61	-0.01858	-0.01069	0.0066	0.1159	0.07847	0.06389	0.1076	0.05697	0.147	0.08017	0.06867	0.06271	-0.003143	-0.008391	-0.08955	-0.1353	-0.09086	-0.09797	-0.07682	-0.04082	-0.08448	-0.1398	-0.1501	-0.1313	-0.09479	-0.03977	-0.02546	-0.05577	-0.09597	-0.1278	-0.1286	-0.1036	-0.09704	-0.06715	-0.06903	-0.0442	-0.06834	-0.08191	-0.09965	-0.08825	-0.1159	-0.07692	-0.1044	-0.1207	-0.1053	-0.09604	-0.07669	-0.06617	-0.08858
62	-0.0764	-0.07805	-0.03305	0.03811	-0.01827	-0.01652	0.05602	0.003942	0.1158	0.05654	0.03777	0.03686	-0.04149	-0.04079	-0.09222	-0.1323	-0.08276	-0.08692	-0.07254	-0.02866	-0.08528	-0.1268	-0.1461	-0.1354	-0.1049	-0.04389	-0.0377	-0.06378	-0.08276	-0.106	-0.1101	-0.09409	-0.09781	-0.06476	-0.06658	-0.01228	-0.04094	-0.06679	-0.09876	-0.08648	-0.1125	-0.07876	-0.09711	-0.1272	-0.1111	-0.1069	-0.07899	-0.05959	-0.09137
63	-0.01768	-0.01105	0.03708	-0.02435	-0.07959	-0.07395	-0.005259	-0.003289	0.1086	0.007326	-0.01753	-0.05487	-0.1209	-0.0967	-0.1279	-0.151	-0.1181	-0.1129	-0.1041	-0.06452	-0.1144	-0.1407	-0.162	-0.1679	-0.1657	-0.08501	-0.09793	-0.121	-0.1182	-0.1425	-0.1182	-0.1464	-0.1332	-0.06828	-0.09337	-0.03849	-0.1156	-0.1119	-0.1422	-0.1081	-0.1545	-0.1279	-0.1325	-0.1813	-0.1782	-0.1659	-0.1178	-0.09089	-0.1319
64	-0.08864	-0.06528	0.01757	-0.01915	-0.06369	-0.04516	0.0166	0.03148	0.09722	0.0007222	-0.01849	0.01149	-0.07286	-0.07461	-0.1672	-0.1823	-0.1309	-0.1051	-0.1079	-0.05868	-0.09835	-0.1081	-0.1223	-0.1599	-0.1374	-0.08511	-0.0814	-0.114	-0.1414	-0.1992	-0.1796	-0.1637	-0.1426	-0.1228	-0.1477	-0.1263	-0.192	-0.121	-0.1215	-0.08851	-0.145	-0.09684	-0.09945	-0.1286	-0.1263	-0.09837	-0.0668	-0.04962	-0.08512
65	-0.04931	-0.02151	0.05851	0.07433	-0.02775	0.02216	0.04067	0.1106	0.1438	0.04162	0.02445	0.03686	-0.02374	-0.03333	-0.1104	-0.1596	-0.1152	-0.1034	-0.1035	-0.0528	-0.1052	-0.1161	-0.1234	-0.1369	-0.1127	-0.06788	-0.05729	-0.08966	-0.1216	-0.1806	-0.1631	-0.1329	-0.1192	-0.1132	-0.1249	-0.09721	-0.1535	-0.09652	-0.1068	-0.08089	-0.1126	-0.07721	-0.08517	-0.1022	-0.09526	-0.08974	-0.05128	-0.02286	-0.05893
66	0.1148	0.1171	0.1533	0.03503	-0.0755	0.007291	0.02498	0.1468	0.2023	0.06388	0.03097	0.004832	-0.03791	-0.02843	-0.1132	-0.1549	-0.1154	-0.1006	-0.1127	-0.08607	-0.1339	-0.1362	-0.1577	-0.1895	-0.188	-0.1136	-0.1143	-0.134	-0.143	-0.1858	-0.1565	-0.1544	-0.1265	-0.096	-0.1294	-0.1089	-0.2116	-0.1473	-0.159	-0.1243	-0.1628	-0.1377	-0.152	-0.1739	-0.1694	-0.1496	-0.1051	-0.07372	-0.1033
67	0.1784	0.1823	0.161	0.03955	-0.03303	0.0318	-0.02612	0.1148	0.181	-0.004286	-0.0184	-0.05521	-0.05837	-0.03347	-0.1319	-0.1428	-0.107	-0.08369	-0.09917	-0.068	-0.07683	-0.02624	-0.03709	-0.09877	-0.1015	-0.09452	-0.09507	-0.1109	-0.1234	-0.1913	-0.1549	-0.1411	-0.09807	-0.06898	-0.09674	-0.1157	-0.2253	-0.1115	-0.1095	-0.06572	-0.07474	-0.06295	-0.06867	-0.07616	-0.05988	-0.07847	-0.02854	0.01549	0.004282
68	0.2975	0.2637	0.1901	0.03212	-0.01956	0.07445	-0.01585	0.1488	0.298	0.05536	0.0392	-0.1409	-0.1037	-0.09909	-0.1874	-0.1963	-0.1812	-0.1653	-0.1716	-0.1539	-0.1116	-0.03522	-0.03157	-0.1024	-0.133	-0.1653	-0.1871	-0.1935	-0.1947	-0.2653	-0.2212	-0.2341	-0.1945	-0.1572	-0.1796	-0.1987	-0.3053	-0.2086	-0.2118	-0.1485	-0.1601	-0.1547	-0.1273	-0.1387	-0.1106	-0.1132	-0.07752	-0.04637	-0.05636
69	0.2714	0.2418	0.1484	0.04518	0.03006	0.1348	0.0229	0.2232	0.3453	0.09273	0.08734	-0.09023	-0.06105	-0.0418	-0.1273	-0.149	-0.1514	-0.1416	-0.1666	-0.1573	-0.1308	-0.05023	-0.05978	-0.1365	-0.1506	-0.1742	-0.1823	-0.1737	-0.1774	-0.2455	-0.1985	-0.1945	-0.159	-0.157	-0.1768	-0.2326	-0.3296	-0.2196	-0.2179	-0.1549	-0.1654	-0.1532	-0.1154	-0.1286	-0.1208	-0.1152	-0.07741	-0.04798	-0.06059
70	0.3096	0.2856	0.1536	0.06906	0.0755	0.1912	0.05173	0.283	0.3972	0.1492	0.1453	-0.05926	-0.02495	-0.01121	-0.08664	-0.1186	-0.1573	-0.1537	-0.1647	-0.1775	-0.1247	-0.04009	-0.04221	-0.09989	-0.1361	-0.1818	-0.2072	-0.1906	-0.1892	-0.2351	-0.1869	-0.1905	-0.1569	-0.1744	-0.2075	-0.2763	-0.3565	-0.2701	-0.2757	-0.219	-0.1777	-0.174	-0.1145	-0.1241	-0.1215	-0.1244	-0.08207	-0.05387	-0.05791
71	0.2793	0.2492	0.1238	0.06678	0.07477	0.2133	0.09154	0.3298	0.4208	0.1676	0.1696	-0.01429	0.01361	0.03785	-0.02966	-0.07106	-0.1058	-0.1108	-0.1391	-0.153	-0.1208	-0.04082	-0.05034	-0.1108	-0.1193	-0.1549	-0.167	-0.147	-0.1488	-0.1961	-0.1581	-0.1535	-0.128	-0.1719	-0.2026	-0.2687	-0.3294	-0.2136	-0.207	-0.1534	-0.1283	-0.1211	-0.0659	-0.08156	-0.08817	-0.09208	-0.05066	-0.0237	-0.02102
72	0.1472	0.1419	0.08003	0.03905	0.03933	0.1058	0.01572	0.2204	0.3044	0.0794	0.06689	-0.05525	-0.03891	-0.01847	-0.07297	-0.08147	-0.09119	-0.08478	-0.1329	-0.1312	-0.1382	-0.06402	-0.07525	-0.1198	-0.1359	-0.1653	-0.1636	-0.1383	-0.1324	-0.1855	-0.1279	-0.1097	-0.07268	-0.09648	-0.1212	-0.1899	-0.2932	-0.1801	-0.1897	-0.1397	-0.14	-0.1337	-0.1035	-0.09899	-0.0776	-0.08918	-0.03656	0.007025	-0.02125
73	0.1688	0.1635	0.1041	0.02923	0.03321	0.09671	-0.003011	0.1944	0.2767	0.05648	0.03617	-0.1092	-0.09066	-0.07021	-0.1266	-0.1333	-0.1506	-0.1312	-0.1551	-0.1525	-0.1265	-0.0299	-0.02766	-0.08125	-0.1273	-0.1742	-0.1925	-0.1779	-0.1746	-0.2354	-0.1752	-0.1672	-0.1229	-0.1262	-0.155	-0.2246	-0.3376	-0.2312	-0.2429	-0.1871	-0.1586	-0.1581	-0.1063	-0.09853	-0.07636	-0.09123	-0.03203	0.01083	-0.01614
74	0.1664	0.1617	0.1151	0.0197	0.01306	0.06046	-0.02537	0.1531	0.2527	0.02978	0.007749	-0.1352	-0.118	-0.09337	-0.1609	-0.1627	-0.164	-0.141	-0.1567	-0.1422	-0.1179	-0.03119	-0.02304	-0.0758	-0.1189	-0.1602	-0.1774	-0.1753	-0.1785	-0.2513	-0.1932	-0.1837	-0.137	-0.1227	-0.1437	-0.2071	-0.3268	-0.2133	-0.2207	-0.1642	-0.1457	-0.1422	-0.1071	-0.1012	-0.0716	-0.08528	-0.03255	0.008039	-0.01262
75	0.1818	0.1692	0.1108	-0.0008384	0.006961	0.03956	-0.04993	0.1053	0.233	0.01515	-0.01204	-0.1806	-0.1557	-0.1477	-0.2146	-0.2101	-0.2181	-0.1873	-0.1756	-0.1542	-0.0948	-0.006602	0.01858	-0.03486	-0.09884	-0.1591	-0.1969	-0.2105	-0.2187	-0.2932	-0.2338	-0.2322	-0.1801	-0.1426	-0.1617	-0.2259	-0.3409	-0.2388	-0.2452	-0.1792	-0.153	-0.1538	-0.105	-0.1028	-0.06686	-0.07611	-0.02772	0.002979	-0.01446
76	0.09663	0.08834	0.0565	-0.06981	-0.0716	-0.03064	-0.06104	0.0147	0.1659	-0.02173	-0.05573	-0.2008	-0.1764	-0.1761	-0.2365	-0.2143	-0.2024	-0.178	-0.1769	-0.1434	-0.09939	-0.02081	0.002299	-0.04727	-0.1003	-0.1492	-0.1821	-0.2033	-0.2037	-0.2694	-0.2173	-0.2257	-0.1796	-0.1307	-0.1492	-0.1591	-0.2761	-0.1855	-0.1909	-0.1275	-0.128	-0.129	-0.09872	-0.1085	-0.0665	-0.064	-0.02295	0.007414	-0.005532
77	0.1351	0.1262	0.1066	-0.02328	-0.04707	-7.627e-05	-0.02264	0.02613	0.1829	0.01865	-0.02559	-0.1587	-0.1347	-0.1576	-0.2188	-0.1899	-0.1914	-0.1712	-0.1595	-0.1332	-0.07783	-0.02547	-0.01226	-0.03203	-0.09583	-0.1362	-0.1906	-0.2143	-0.206	-0.2475	-0.1928	-0.2282	-0.1866	-0.129	-0.1683	-0.1386	-0.254	-0.1867	-0.2022	-0.1399	-0.1512	-0.1558	-0.1073	-0.1243	-0.09386	-0.07357	-0.02724	-0.003194	-0.0342
78	0.04671	0.0549	0.03508	-0.08842	-0.1149	-0.08177	-0.08551	-0.05195	0.07174	-0.04962	-0.08461	-0.2157	-0.1697	-0.2117	-0.2568	-0.2128	-0.2341	-0.2036	-0.1611	-0.1296	-0.0659	-0.03566	-0.009223	-0.007323	-0.08712	-0.1231	-0.1868	-0.223	-0.2139	-0.2453	-0.2119	-0.2352	-0.2017	-0.145	-0.1708	-0.1188	-0.2147	-0.1528	-0.1783	-0.1019	-0.1476	-0.1584	-0.1054	-0.1259	-0.09738	-0.1089	-0.0556	-0.01526	-0.04828
79	0.03734	0.05734	0.03977	-0.08802	-0.139	-0.1217	-0.09468	-0.08046	0.03093	-0.06104	-0.08236	-0.1922	-0.1716	-0.1955	-0.236	-0.2138	-0.2476	-0.2242	-0.1506	-0.1181	-0.0619	-0.05045	-0.0188	-0.002281	-0.07485	-0.09691	-0.1578	-0.2019	-0.202	-0.2189	-0.1997	-0.2311	-0.2057	-0.1295	-0.1504	-0.09918	-0.154	-0.1347	-0.1535	-0.09267	-0.1226	-0.1417	-0.09746	-0.1204	-0.09811	-0.1116	-0.05643	-0.02226	-0.05253
80	0.05262	0.07652	0.06112	-0.04738	-0.09611	-0.1003	-0.04419	-0.08632	0.02934	-0.06064	-0.0661	-0.1621	-0.1711	-0.1686	-0.2176	-0.2301	-0.2528	-0.2424	-0.1504	-0.114	-0.07087	-0.06726	-0.04273	-0.03057	-0.06875	-0.07986	-0.1242	-0.1737	-0.1916	-0.203	-0.2124	-0.2464	-0.2369	-0.1501	-0.1591	-0.1052	-0.1073	-0.1205	-0.1212	-0.06898	-0.1002	-0.115	-0.07047	-0.09751	-0.09281	-0.1066	-0.05313	-0.02391	-0.05316
81	0.07583	0.09332	0.08339	0.008932	-0.0133	-0.003325	-0.00215	-0.09032	-0.002942	-0.008785	-0.01002	-0.1033	-0.1054	-0.1254	-0.17	-0.1838	-0.2264	-0.2352	-0.1662	-0.1409	-0.09246	-0.07612	-0.04545	-0.03209	-0.08223	-0.1001	-0.1462	-0.1839	-0.1916	-0.1736	-0.1791	-0.1999	-0.1914	-0.1348	-0.137	-0.08555	-0.06299	-0.1595	-0.1722	-0.1262	-0.1195	-0.146	-0.09314	-0.1037	-0.1017	-0.08793	-0.05166	-0.04475	-0.05761
82	0.1668	0.1666	0.1133	0.0504	0.03674	0.0501	-0.009489	-0.03497	0.01965	-0.02128	-0.01011	-0.09982	-0.09338	-0.1232	-0.1704	-0.1919	-0.2566	-0.2653	-0.1915	-0.1712	-0.103	-0.08527	-0.04399	-0.03233	-0.08604	-0.116	-0.1627	-0.2045	-0.2176	-0.1971	-0.1977	-0.2013	-0.1795	-0.1338	-0.1334	-0.1227	-0.0845	-0.1827	-0.1787	-0.1375	-0.1148	-0.1528	-0.1107	-0.114	-0.1055	-0.08915	-0.06471	-0.07108	-0.06358
83	0.2363	0.1838	0.1449	0.1165	0.04789	0.1264	0.0312	0.1262	0.1904	0.1131	0.09793	0.00699	0.007327	-0.02005	-0.07167	-0.1066	-0.2172	-0.2325	-0.1699	-0.1738	-0.09473	-0.04904	-0.02349	-0.02198	-0.0798	-0.1334	-0.1799	-0.205	-0.2051	-0.1701	-0.1221	-0.1118	-0.08097	-0.064	-0.07137	-0.1143	-0.1203	-0.1824	-0.1707	-0.1608	-0.07194	-0.13	-0.09922	-0.0855	-0.06908	-0.08251	-0.0653	-0.05615	-0.02844
84	0.2274	0.1501	0.08497	0.02265	-0.04851	0.105	0.02274	0.1664	0.2243	0.1296	0.1323	0.02416	0.05197	-0.002042	-0.08933	-0.08047	-0.1929	-0.2006	-0.1737	-0.1817	-0.0858	-0.03155	-0.01149	-0.0314	-0.08142	-0.1486	-0.1819	-0.2053	-0.2146	-0.1744	-0.1165	-0.08512	-0.04566	-0.05961	-0.06964	-0.1496	-0.1653	-0.1728	-0.1216	-0.09184	-0.05835	-0.1105	-0.08664	-0.06121	-0.06554	-0.04345	-0.04575	-0.05719	-0.0391
85	0.3258	0.2433	0.09597	0.03554	-0.03135	0.1058	0.01182	0.1599	0.2256	0.105	0.1211	0.01032	0.04854	0.007079	-0.07717	-0.08634	-0.1959	-0.2091	-0.1663	-0.174	-0.07861	-0.02245	-0.002637	-0.01645	-0.05539	-0.1319	-0.1642	-0.1936	-0.2131	-0.1728	-0.1372	-0.09571	-0.06119	-0.08931	-0.09292	-0.1694	-0.1491	-0.1635	-0.1002	-0.07934	-0.01612	-0.07362	-0.05327	-0.03051	-0.04256	-0.04562	-0.03817	-0.0371	-0.009961
86	0.3535	0.2838	0.1086	0.08708	0.03245	0.1222	0.01583	0.1691	0.2489	0.124	0.1408	0.01208	0.03438	0.01965	-0.0672	-0.1146	-0.2094	-0.2385	-0.1844	-0.1935	-0.117	-0.06349	-0.02581	-0.02129	-0.05961	-0.1392	-0.1748	-0.1996	-0.2169	-0.1729	-0.1629	-0.1426	-0.1222	-0.1373	-0.1301	-0.1824	-0.1217	-0.1842	-0.1432	-0.1456	-0.03039	-0.0963	-0.06244	-0.03778	-0.03304	-0.06486	-0.03741	-0.02225	0.01774
87	0.2855	0.2618	0.1397	0.1252	0.09393	0.1289	0.01735	0.08853	0.1439	0.03186	0.05063	-0.05967	-0.04696	-0.05874	-0.1386	-0.1729	-0.249	-0.2597	-0.1862	-0.1734	-0.09245	-0.05524	-0.01019	-0.01255	-0.07111	-0.1203	-0.1718	-0.2064	-0.2231	-0.2067	-0.207	-0.1938	-0.1696	-0.1445	-0.1361	-0.1489	-0.1139	-0.2037	-0.2061	-0.1847	-0.103	-0.1454	-0.09949	-0.09038	-0.0725	-0.08223	-0.04852	-0.04324	-0.02441
88	0.1346	0.1225	0.05822	0.03968	0.0104	0.04575	0.03368	-0.004526	0.1448	0.05196	0.03284	-0.0901	-0.08401	-0.1142	-0.1627	-0.1744	-0.224	-0.2471	-0.1925	-0.1672	-0.1045	-0.04687	-0.01602	-0.01077	-0.06906	-0.1197	-0.176	-0.2108	-0.216	-0.1939	-0.1863	-0.1995	-0.1937	-0.1687	-0.1705	-0.1208	-0.109	-0.1639	-0.1573	-0.1143	-0.07453	-0.1258	-0.05849	-0.06005	-0.04802	-0.0265	0.01562	0.02469	0.01848
89	0.1313	0.1321	0.06761	-0.02524	-0.06571	-0.0412	-0.04761	-0.0196	0.1205	-0.01849	-0.04715	-0.1574	-0.1416	-0.1631	-0.2022	-0.1897	-0.2321	-0.2267	-0.1716	-0.143	-0.07576	-0.0306	0.004258	0.0081	-0.06994	-0.1154	-0.1808	-0.2161	-0.2149	-0.2283	-0.1943	-0.2192	-0.1895	-0.1369	-0.1591	-0.123	-0.1811	-0.1615	-0.1712	-0.1208	-0.1047	-0.1378	-0.08175	-0.09375	-0.0616	-0.04642	-0.001157	0.01601	-0.0008865
90	0.06263	0.06577	0.005745	-0.1017	-0.1167	-0.07395	-0.07919	-0.06609	0.06982	-0.03463	-0.06714	-0.1909	-0.1516	-0.2004	-0.2268	-0.1999	-0.2371	-0.2275	-0.1819	-0.1509	-0.0775	-0.01489	0.01485	0.02196	-0.06328	-0.1271	-0.1975	-0.2346	-0.2254	-0.2287	-0.2056	-0.2173	-0.1913	-0.1566	-0.1783	-0.125	-0.186	-0.1549	-0.1677	-0.1043	-0.1066	-0.1413	-0.08181	-0.08811	-0.05604	-0.04768	0.002494	0.02681	0.006648
91	0.03248	0.03149	-0.04227	-0.1343	-0.1156	-0.05341	-0.08115	-0.05533	0.07674	-0.05021	-0.0917	-0.2127	-0.1654	-0.2263	-0.2402	-0.211	-0.226	-0.2057	-0.177	-0.1357	-0.07144	0.01532	0.03153	0.02287	-0.0538	-0.1295	-0.195	-0.2313	-0.223	-0.2466	-0.2222	-0.2161	-0.1863	-0.1677	-0.19	-0.1309	-0.2209	-0.1461	-0.1637	-0.09278	-0.09848	-0.1193	-0.05655	-0.06337	-0.02573	-0.02864	0.0263	0.06423	0.03791
92	-0.0141	-0.01019	-0.08098	-0.172	-0.1213	-0.05959	-0.09908	-0.06493	0.05914	-0.05433	-0.09198	-0.2178	-0.1723	-0.2317	-0.2479	-0.2249	-0.2393	-0.212	-0.173	-0.1293	-0.06525	0.02217	0.02455	0.008152	-0.05657	-0.1306	-0.1917	-0.2327	-0.2271	-0.249	-0.2332	-0.2187	-0.1938	-0.1734	-0.188	-0.1341	-0.2355	-0.1472	-0.1702	-0.09403	-0.1112	-0.1133	-0.04583	-0.05952	-0.03517	-0.05231	0.004866	0.05477	0.02427
93	0.01827	0.03069	-0.0881	-0.1481	-0.05791	-0.02006	-0.07067	-0.006217	0.142	0.02251	-0.009439	-0.1314	-0.1032	-0.1558	-0.1471	-0.1523	-0.1692	-0.1762	-0.1792	-0.1715	-0.1273	-0.03702	-0.04173	-0.04799	-0.1055	-0.173	-0.2224	-0.2306	-0.2117	-0.1865	-0.1699	-0.1379	-0.1186	-0.1391	-0.1713	-0.1666	-0.2642	-0.2084	-0.2365	-0.1718	-0.1616	-0.1597	-0.0831	-0.09113	-0.07145	-0.07571	-0.01552	0.0286	-0.01037
94	0.0141	0.01961	-0.1143	-0.2218	-0.0939	-0.07922	-0.06133	-0.03129	0.1644	0.08213	0.05864	-0.06684	-0.05242	-0.1069	-0.08556	-0.102	-0.1125	-0.1422	-0.1365	-0.1453	-0.1131	-0.02387	-0.03441	-0.02763	-0.07161	-0.1361	-0.1798	-0.185	-0.1585	-0.09825	-0.1061	-0.07888	-0.07274	-0.09679	-0.1493	-0.1515	-0.206	-0.1841	-0.2051	-0.1545	-0.1346	-0.1268	-0.06195	-0.07206	-0.05385	-0.04678	0.01463	0.04306	-0.005645
95	0.05013	0.06574	-0.05907	-0.1951	-0.03677	-0.03213	-0.00304	0.04098	0.252	0.1535	0.1504	-0.04752	-0.02205	-0.03652	-0.01971	-0.05204	-0.07169	-0.106	-0.0962	-0.1304	-0.1117	-0.04735	-0.059	-0.05747	-0.07124	-0.1129	-0.1409	-0.131	-0.1097	-0.06139	-0.07062	-0.09153	-0.09538	-0.09998	-0.1613	-0.1787	-0.2174	-0.1705	-0.1794	-0.1248	-0.1325	-0.1057	-0.03462	-0.07407	-0.08453	-0.1165	-0.04315	0.002002	-0.04963
96	0.00861	0.02692	-0.07473	-0.2059	-0.02475	-0.0462	0.004325	0.03039	0.2449	0.1512	0.1518	-0.04953	-0.02291	-0.02419	0.0009757	-0.02671	-0.03654	-0.06989	-0.06871	-0.1025	-0.09451	-0.02964	-0.04931	-0.05093	-0.05727	-0.09077	-0.1124	-0.09694	-0.07515	-0.03089	-0.04221	-0.06527	-0.07088	-0.07522	-0.1336	-0.1538	-0.1927	-0.1351	-0.1433	-0.0872	-0.1146	-0.08167	-0.01283	-0.05433	-0.06793	-0.1048	-0.02952	0.01822	-0.03613
97	0.09325	0.08863	-0.08554	-0.1311	0.04995	0.06218	0.1073	0.1414	0.3802	0.2709	0.2784	0.05413	0.08111	0.08895	0.1114	0.02011	0.004323	-0.05899	-0.04575	-0.08157	-0.08939	-0.04631	-0.08377	-0.07573	-0.03305	-0.05791	-0.06196	-0.04085	-0.03131	0.01704	-0.02339	-0.04645	-0.08676	-0.1229	-0.1559	-0.1469	-0.1231	-0.08805	-0.09442	-0.05543	-0.07263	-0.03938	0.0205	-0.0315	-0.0565	-0.1053	-0.03495	0.01332	-0.0199
98	0.1531	0.1323	-0.05677	-0.1278	0.02197	0.05259	0.07322	0.1041	0.3393	0.2404	0.2447	0.08498	0.08306	0.06712	0.04185	-0.05967	-0.0652	-0.1245	-0.1004	-0.134	-0.09062	-0.02348	-0.05456	-0.07861	-0.06348	-0.1216	-0.1393	-0.1315	-0.1276	-0.05599	-0.09105	-0.07811	-0.1003	-0.1424	-0.1781	-0.1947	-0.1737	-0.1708	-0.1615	-0.1248	-0.1087	-0.08756	-0.01717	-0.04567	-0.06531	-0.08377	-0.03289	0.001918	-0.03077
99	-0.1371	-0.0826	-0.1841	-0.1004	0.044	0.1468	0.1479	0.1784	0.3343	0.2631	0.2651	0.132	0.1695	0.1218	0.00434	0.002687	-0.007458	-0.04773	-0.07186	-0.0815	-0.07949	-0.02049	-0.04585	-0.08443	-0.03522	-0.09217	-0.06908	-0.04766	-0.05921	-0.01207	-0.03015	-0.02115	-0.058	-0.1088	-0.1139	-0.1256	-0.1156	-0.08462	-0.06773	-0.03318	-0.1041	-0.06086	0.001919	-0.02908	-0.05766	-0.05786	-0.01666	0.01547	-0.03612
100	-0.0684	-0.02866	-0.1528	-0.09299	0.04013	0.07786	0.07033	0.1058	0.321	0.2091	0.2078	0.06036	0.09634	0.04549	-0.06587	-0.06764	-0.07	-0.1271	-0.1639	-0.1731	-0.1378	-0.0757	-0.07244	-0.1384	-0.1088	-0.173	-0.16	-0.1438	-0.1479	-0.07771	-0.08525	-0.05397	-0.06665	-0.08179	-0.07726	-0.1788	-0.1633	-0.1504	-0.1124	-0.05697	-0.1479	-0.1274	-0.04203	-0.07611	-0.1016	-0.07101	-0.03587	-0.02536	-0.07972
101	-0.03483	0.01812	-0.1193	-0.003557	0.03069	0.1511	0.1076	0.2068	0.3497	0.2408	0.233	0.09614	0.1445	0.08096	-0.0252	-0.0325	-0.05273	-0.1136	-0.1382	-0.149	-0.08987	-0.07808	-0.04762	-0.06343	-0.04615	-0.1194	-0.1222	-0.1153	-0.1277	-0.0599	-0.07397	-0.03482	-0.05978	-0.1058	-0.07667	-0.1723	-0.1283	-0.1142	-0.06693	-0.01373	-0.08221	-0.08861	-0.02923	-0.05148	-0.06316	-0.02727	-0.02427	-0.03703	-0.04924
102	0.0215	0.0277	-0.05889	0.09693	0.05577	0.1951	0.1342	0.291	0.4009	0.2499	0.2335	0.08611	0.1128	0.07789	-0.005388	-0.02538	-0.05707	-0.1555	-0.2566	-0.2706	-0.2312	-0.2308	-0.2005	-0.1981	-0.1964	-0.2557	-0.2427	-0.1915	-0.1743	-0.09276	-0.04574	-0.07632	-0.08525	-0.1068	-0.07646	-0.1564	-0.1131	-0.1605	-0.1135	-0.0859	-0.1597	-0.2291	-0.1766	-0.1519	-0.1551	-0.03585	-0.06165	-0.1132	-0.1083
103	0.02938	0.04415	-0.02165	0.2039	0.1602	0.2826	0.178	0.306	0.3857	0.2905	0.2628	0.1304	0.1646	0.1153	-0.01424	0.008629	-0.02867	-0.127	-0.2349	-0.2511	-0.243	-0.2436	-0.2202	-0.2021	-0.1917	-0.2353	-0.2097	-0.1476	-0.1339	-0.04291	-0.02781	-0.04646	-0.07254	-0.09923	-0.06136	-0.1378	-0.05831	-0.1268	-0.09581	-0.1089	-0.1438	-0.2201	-0.164	-0.1366	-0.154	-0.06422	-0.06356	-0.1041	-0.0939
104	0.04712	0.06857	-0.02663	0.1634	0.1204	0.2154	0.1308	0.2316	0.3236	0.2348	0.2162	0.09046	0.1363	0.08867	-0.03255	-0.001304	-0.02362	-0.1038	-0.2051	-0.2127	-0.2039	-0.2138	-0.2035	-0.1954	-0.179	-0.2163	-0.1935	-0.1325	-0.1245	-0.03972	-0.03927	-0.02512	-0.035	-0.06881	-0.03692	-0.1235	-0.03905	-0.09789	-0.07531	-0.08045	-0.1393	-0.2001	-0.158	-0.1454	-0.1642	-0.1266	-0.1224	-0.144	-0.1313
105	0.0486	0.07384	-0.02552	0.122	0.1155	0.1694	0.06264	0.1382	0.1983	0.1419	0.1039	0.0395	0.08499	-0.006008	-0.06589	-0.02112	-0.07061	-0.1457	-0.2466	-0.2417	-0.2352	-0.2679	-0.2496	-0.219	-0.2106	-0.2505	-0.2425	-0.193	-0.1759	-0.07686	-0.05857	0.01762	0.01992	-0.04389	0.005114	-0.1146	-0.05259	-0.1384	-0.124	-0.1061	-0.1661	-0.2381	-0.1983	-0.1773	-0.1786	-0.09949	-0.1043	-0.1408	-0.1108
106	0.0108	0.08429	0.01218	0.1549	0.09992	0.1005	0.02974	0.0399	0.1031	0.07897	0.04866	-0.01903	0.02586	-0.02793	-0.01719	0.003234	-0.04401	-0.1225	-0.2005	-0.2277	-0.2469	-0.2463	-0.2202	-0.1796	-0.168	-0.2072	-0.1782	-0.1273	-0.1116	-0.0322	-0.03817	0.01825	0.01178	-0.02929	0.01012	-0.09076	-0.02249	-0.1214	-0.09655	-0.06315	-0.1304	-0.1783	-0.1253	-0.1403	-0.1487	-0.1044	-0.1069	-0.1298	-0.1059
107	0.02701	0.1036	0.02739	0.1567	0.08467	0.1184	0.04718	0.04616	0.07284	0.07855	0.04852	-0.001851	0.03595	-0.009061	0.01832	0.03477	-0.01011	-0.0791	-0.1519	-0.1804	-0.2072	-0.2257	-0.2052	-0.1656	-0.145	-0.1582	-0.1254	-0.0773	-0.06563	0.004833	-0.006659	0.04854	0.03939	0.0025	0.0426	-0.05184	0.01429	-0.08418	-0.06003	-0.02835	-0.09453	-0.1363	-0.0992	-0.1288	-0.1489	-0.1107	-0.1142	-0.1372	-0.1172
108	0.06883	0.1463	0.0468	0.1747	0.129	0.186	0.08144	0.07689	0.07469	0.08008	0.0703	0.01782	0.06315	0.02961	0.06616	0.08656	0.02117	-0.0399	-0.1081	-0.1331	-0.1501	-0.1636	-0.1583	-0.1303	-0.1091	-0.1199	-0.08395	-0.03348	-0.01484	0.05779	0.05124	0.1033	0.09423	0.0647	0.1075	0.01257	0.06883	-0.04334	-0.0281	-0.00433	-0.05945	-0.09544	-0.08008	-0.1184	-0.1496	-0.1134	-0.1249	-0.153	-0.1392
109	-0.06961	0.0101	-0.0731	0.1176	0.06118	0.0895	0.05218	0.06513	0.04064	0.003421	-0.06095	-0.02351	0.001182	-0.06543	-0.02596	-0.00435	-0.04845	-0.09568	-0.1375	-0.144	-0.1705	-0.2254	-0.2071	-0.1633	-0.1524	-0.1409	-0.1053	-0.07707	-0.07893	-0.02073	-0.02144	0.07357	0.07045	0.03952	0.09136	-0.03387	0.01607	-0.05875	-0.0198	0.002153	-0.05007	-0.1074	-0.1174	-0.1361	-0.1443	-0.1228	-0.1087	-0.1096	-0.1049
110	-0.04946	0.02815	-0.04273	0.1561	0.1006	0.1167	0.06819	0.07645	0.07445	0.02981	-0.03938	-0.02991	-0.01536	-0.07572	-0.04494	-0.0314	-0.05195	-0.1165	-0.1743	-0.1874	-0.2123	-0.2684	-0.2346	-0.1801	-0.1651	-0.1734	-0.1399	-0.1022	-0.1025	-0.03768	-0.053	0.03213	0.02583	-0.01731	0.03756	-0.08279	-0.005517	-0.08919	-0.05024	-0.02601	-0.08202	-0.1482	-0.1374	-0.1449	-0.14	-0.1093	-0.09978	-0.1077	-0.091
111	0.03838	0.1037	0.03223	0.2248	0.1688	0.1802	0.1159	0.1455	0.1371	0.03423	-0.03943	-0.04287	-0.0255	-0.09163	-0.06176	-0.06916	-0.07058	-0.1363	-0.1906	-0.2263	-0.1984	-0.2718	-0.2071	-0.147	-0.1964	-0.2233	-0.2129	-0.1641	-0.1524	-0.0703	-0.0885	-0.01222	-0.01874	-0.06715	-0.0154	-0.1413	-0.05393	-0.1873	-0.161	-0.1309	-0.1807	-0.2517	-0.2317	-0.2224	-0.186	-0.1199	-0.1381	-0.1702	-0.1769
112	0.2927	0.3323	0.1813	0.3825	0.3556	0.4657	0.2873	0.3868	0.4278	0.2989	0.2718	0.1947	0.2276	0.1735	0.08326	0.02565	0.0361	-0.05658	-0.1297	-0.1625	-0.1381	-0.1371	-0.1224	-0.1271	-0.1024	-0.1518	-0.1189	-0.05836	-0.07808	-0.02557	-0.03294	-0.01933	-0.03897	-0.1149	-0.0908	-0.1578	-0.06623	-0.1323	-0.0834	-0.0749	-0.1027	-0.1403	-0.09215	-0.09999	-0.1187	-0.1192	-0.1212	-0.1236	-0.1194
113	0.3203	0.3662	0.2149	0.4467	0.4189	0.5458	0.3476	0.4438	0.4878	0.3296	0.3253	0.1593	0.1993	0.2005	0.08473	0.01758	0.03733	-0.05221	-0.1192	-0.1482	-0.1392	-0.09176	-0.08476	-0.1019	-0.06936	-0.1259	-0.07948	-0.02293	-0.05897	-0.02906	-0.03797	-0.05926	-0.0905	-0.1458	-0.1118	-0.1648	-0.06381	-0.1259	-0.06571	-0.05329	-0.04597	-0.08324	-0.03556	-0.04874	-0.08392	-0.1202	-0.1127	-0.09565	-0.07537
114	0.4315	0.4582	0.2636	0.4792	0.4681	0.5838	0.3627	0.506	0.5678	0.3868	0.3878	0.2167	0.2822	0.2638	0.1449	0.04825	0.06096	-0.02273	-0.07478	-0.1179	-0.09952	-0.04844	-0.02375	-0.03818	-0.001609	-0.0658	-0.02624	0.01024	-0.05397	-0.04019	-0.03723	-0.03498	-0.06283	-0.1595	-0.1421	-0.1916	-0.1151	-0.14	-0.08079	-0.06665	-0.03968	-0.04138	0.0002048	0.009613	0.01284	-0.03828	-0.0368	-0.00779	0.008562
115	0.5668	0.5465	0.3269	0.54	0.4918	0.6558	0.5147	0.6626	0.7914	0.5334	0.5604	0.2916	0.3473	0.3563	0.1727	0.09277	0.08314	-0.0014	-0.0477	-0.09562	-0.07905	-0.03933	-0.03048	-0.04482	0.0111	-0.04383	-0.008974	0.0356	-0.03346	-0.01723	-0.01057	-0.02284	-0.05973	-0.1473	-0.1377	-0.1837	-0.1189	-0.1312	-0.07779	-0.09003	-0.0001442	-0.02287	0.0107	0.05006	0.04353	0.00854	0.01251	0.03018	0.05176
116	0.7269	0.714	0.4728	0.5503	0.4922	0.6164	0.4412	0.6108	0.6776	0.4632	0.499	0.2537	0.3044	0.3245	0.1552	0.0499	0.02931	-0.03149	-0.05281	-0.1072	-0.08643	-0.05685	-0.03326	-0.05463	-0.007846	-0.06119	-0.04006	-0.0008052	-0.05368	-0.05799	-0.0539	-0.0906	-0.1153	-0.1777	-0.1899	-0.2267	-0.171	-0.155	-0.1188	-0.1287	-0.009918	-0.04228	0.003821	0.04181	0.0262	-0.03425	-0.01334	0.01647	0.02876
117	0.696	0.6714	0.4355	0.4556	0.3929	0.5308	0.3937	0.5983	0.7038	0.4547	0.4834	0.1946	0.2518	0.2914	0.1295	0.01545	0.002341	-0.05659	-0.06599	-0.1211	-0.1053	-0.07243	-0.05132	-0.06418	-0.02337	-0.07303	-0.05545	-0.01791	-0.06458	-0.08603	-0.08802	-0.1389	-0.1575	-0.2015	-0.2231	-0.2527	-0.2097	-0.1697	-0.1416	-0.1435	-0.04283	-0.06551	-0.02972	-0.004707	-0.008694	-0.06664	-0.03841	-0.009575	0.00862
118	0.6779	0.6388	0.4073	0.3883	0.3323	0.4638	0.3313	0.5511	0.6623	0.4057	0.4289	0.1331	0.1961	0.2494	0.1284	0.01126	0.002076	-0.04792	-0.05934	-0.1015	-0.1018	-0.06685	-0.05775	-0.06036	-0.01797	-0.05602	-0.0408	-0.01121	-0.05207	-0.09781	-0.0877	-0.1425	-0.1516	-0.1829	-0.2036	-0.2291	-0.212	-0.147	-0.1217	-0.1135	-0.02954	-0.04513	-0.02264	-0.006864	-0.007145	-0.05468	-0.02881	-0.005142	0.01488
119	0.6049	0.5524	0.3329	0.2881	0.2353	0.3511	0.2323	0.4726	0.6055	0.3248	0.345	0.05314	0.1057	0.1659	0.07109	-0.03462	-0.04232	-0.08211	-0.08655	-0.1105	-0.1151	-0.06954	-0.07207	-0.07501	-0.03387	-0.07044	-0.06294	-0.04479	-0.07401	-0.1306	-0.1196	-0.1712	-0.1729	-0.1898	-0.2056	-0.2324	-0.2269	-0.1455	-0.123	-0.1017	-0.03617	-0.04836	-0.02913	-0.02158	-0.01814	-0.06279	-0.0285	-0.002524	0.02221
120	0.5567	0.5129	0.2841	0.2477	0.2307	0.3424	0.2296	0.4615	0.6211	0.3414	0.3593	0.07002	0.1221	0.1789	0.08619	-0.02263	-0.03158	-0.08141	-0.08666	-0.1201	-0.117	-0.06865	-0.06669	-0.08132	-0.04551	-0.08334	-0.07717	-0.04896	-0.07371	-0.1163	-0.1105	-0.1629	-0.1679	-0.1946	-0.2169	-0.2468	-0.237	-0.1598	-0.1431	-0.1215	-0.06381	-0.06826	-0.03966	-0.046	-0.04185	-0.08716	-0.05308	-0.02455	0.0005212
121	0.5743	0.5361	0.3179	0.336	0.2763	0.4244	0.3109	0.5603	0.7083	0.4349	0.4421	0.1288	0.1929	0.2493	0.1214	0.02591	0.01101	-0.04545	-0.06456	-0.1035	-0.1148	-0.06271	-0.06827	-0.07138	-0.03194	-0.0686	-0.0516	-0.01029	-0.03791	-0.0725	-0.07073	-0.1211	-0.1384	-0.1782	-0.1953	-0.2232	-0.2032	-0.1349	-0.126	-0.1223	-0.0483	-0.05996	-0.03791	-0.03353	-0.03161	-0.08503	-0.04626	-0.01547	0.0103
122	0.5986	0.5713	0.3621	0.4324	0.3645	0.5489	0.4538	0.6847	0.8226	0.5727	0.5838	0.2528	0.3211	0.3635	0.1736	0.0837	0.07663	0.01101	-0.01017	-0.06768	-0.07328	-0.037	-0.03539	-0.03897	0.0136	-0.02407	0.004245	0.05069	0.0022	-0.01267	-0.02693	-0.07192	-0.1041	-0.1631	-0.1807	-0.2107	-0.1655	-0.1078	-0.09151	-0.1096	-0.02145	-0.0247	-0.00876	0.005132	-0.0004465	-0.07042	-0.03148	0.001667	0.01843
123	0.6129	0.5868	0.3955	0.5215	0.4573	0.6518	0.5506	0.7762	0.8604	0.6408	0.6484	0.3349	0.397	0.4238	0.231	0.1593	0.153	0.0951	0.06882	0.01172	0.0009367	0.01881	0.01447	0.01103	0.066	0.05048	0.08021	0.126	0.06915	0.04693	0.04659	0.003691	-0.02821	-0.08724	-0.1049	-0.1421	-0.1086	-0.06433	-0.05416	-0.1031	0.009977	0.02004	0.02012	0.03944	0.02978	-0.03596	-0.007065	0.01558	0.02512
124	0.5127	0.4893	0.382	0.6047	0.5764	0.7932	0.6876	0.8585	0.8977	0.7004	0.7088	0.454	0.4814	0.4902	0.2783	0.2264	0.2047	0.1422	0.1065	0.0451	0.03776	0.0601	0.04539	0.03129	0.09928	0.08038	0.1187	0.1682	0.1112	0.12	0.1194	0.1012	0.05613	-0.03451	-0.03754	-0.07188	-0.02059	-0.02174	-0.006941	-0.06144	0.03836	0.05128	0.04469	0.07089	0.06034	-0.00652	0.005832	0.02832	0.04076
125	0.5544	0.5384	0.3637	0.6208	0.59	0.7859	0.6538	0.7702	0.8355	0.6327	0.6559	0.3988	0.4259	0.4561	0.2561	0.1873	0.1647	0.08352	0.03832	-0.00964	-0.01466	0.03505	0.008029	0.001896	0.07716	0.03718	0.07825	0.1203	0.05452	0.08974	0.08982	0.08072	0.03236	-0.05269	-0.03463	-0.07793	-0.00703	-0.07088	-0.02495	-0.06556	0.06648	0.05023	0.06284	0.1107	0.07926	0.04293	0.05104	0.0692	0.08386
126	0.4933	0.5297	0.3536	0.6505	0.6558	0.7895	0.5747	0.5519	0.5475	0.4604	0.4886	0.3608	0.4063	0.3911	0.2132	0.1642	0.1686	0.1095	0.06418	0.005672	0.001452	0.04299	0.0223	-0.0008771	0.06409	0.02793	0.0803	0.1269	0.06677	0.09398	0.08142	0.05703	-0.003066	-0.06856	-0.04881	-0.03159	0.01793	-0.05904	-0.01726	-0.05696	0.07478	0.05956	0.06385	0.11	0.09382	0.02053	0.02308	0.05381	0.06238
127	0.4014	0.4566	0.2882	0.4744	0.5222	0.6431	0.4611	0.5048	0.4673	0.3953	0.3796	0.2359	0.2946	0.3157	0.234	0.1612	0.1692	0.0939	0.03249	-0.003847	-0.01483	-0.01945	-0.02604	-0.02611	0.02977	0.00878	0.0558	0.117	0.08294	0.108	0.1066	0.07622	0.04267	-0.0001705	0.02898	-0.01427	0.04526	-0.04394	-0.01046	-0.02173	0.05608	0.0282	0.01538	0.02205	-0.003257	-0.06955	-0.0745	-0.04794	-0.03065
128	0.2387	0.283	0.1275	0.2997	0.2609	0.3054	0.1809	0.2152	0.2001	0.09326	0.03346	0.02849	0.08035	0.01791	0.04938	-0.007392	0.0004667	-0.06719	-0.1054	-0.1398	-0.08383	-0.1097	-0.05447	-0.06175	-0.09696	-0.1325	-0.1179	-0.07288	-0.07662	-0.01197	-0.04446	0.02025	-0.004522	-0.06888	-0.01177	-0.117	-0.009139	-0.124	-0.07851	-0.04357	-0.06583	-0.1265	-0.09766	-0.1102	-0.1036	-0.08554	-0.1238	-0.142	-0.1445
129	0.1264	0.1767	0.05405	0.2145	0.1863	0.2221	0.1143	0.1211	0.139	0.05617	-0.009836	-0.0006173	0.02842	-0.04696	-0.001397	-0.04769	-0.04368	-0.1106	-0.1541	-0.1877	-0.1415	-0.1586	-0.1088	-0.1101	-0.1485	-0.1912	-0.1737	-0.1314	-0.1249	-0.04419	-0.06783	0.02267	0.009855	-0.05647	0.002449	-0.1217	-0.02236	-0.157	-0.1131	-0.07657	-0.1253	-0.1798	-0.1571	-0.1767	-0.1621	-0.114	-0.1526	-0.1742	-0.1906
130	0.1256	0.2011	0.1032	0.2497	0.1745	0.2127	0.1115	0.1252	0.11	0.02957	0.01849	-0.007008	0.03852	-0.002332	0.03928	0.03813	-0.04537	-0.09986	-0.129	-0.166	-0.1403	-0.1415	-0.1275	-0.08436	-0.1102	-0.1594	-0.1372	-0.09332	-0.07805	0.002666	-0.0041	0.07598	0.06641	0.01626	0.06373	-0.04433	0.02364	-0.1227	-0.09641	-0.06614	-0.09033	-0.1362	-0.1173	-0.1314	-0.1434	-0.1136	-0.1288	-0.1501	-0.1562
131	0.168	0.254	0.1106	0.2101	0.1711	0.1983	0.1089	0.1003	0.09231	0.02573	0.02461	-0.01616	0.05276	0.01807	0.04953	0.02886	-0.02274	-0.0666	-0.08172	-0.1223	-0.08472	-0.08024	-0.07488	-0.05852	-0.08105	-0.1173	-0.09138	-0.06079	-0.06041	0.01119	0.002389	0.0667	0.06735	0.04853	0.07679	-0.02486	0.01882	-0.09561	-0.05543	-0.02276	-0.06311	-0.09073	-0.1025	-0.1285	-0.1512	-0.1664	-0.1625	-0.1583	-0.1899
132	0.1776	0.2428	0.1035	0.121	0.09389	0.158	0.0221	0.0212	0.04063	0.01557	0.04198	-0.04378	0.02542	-0.007161	0.04885	0.06558	-0.00124	-0.03385	-0.08866	-0.109	-0.0982	-0.07557	-0.08469	-0.09416	-0.09446	-0.09244	-0.07107	-0.04053	-0.02072	0.02409	0.03492	0.08986	0.1016	0.09431	0.1079	0.01782	0.01636	-0.03603	-0.01087	0.02268	-0.03461	-0.06284	-0.05797	-0.1112	-0.1597	-0.1161	-0.1151	-0.145	-0.1651
133	0.2284	0.2886	0.1413	0.1465	0.1185	0.1811	0.06087	0.05031	0.07232	0.02383	0.04381	-0.04318	0.0324	0.001363	0.05574	0.07727	0.0001417	-0.04606	-0.1003	-0.1298	-0.1054	-0.07027	-0.06894	-0.08482	-0.09851	-0.1002	-0.08994	-0.06276	-0.0388	0.0348	0.03542	0.09525	0.1016	0.0739	0.09118	-0.00291	0.01954	-0.06664	-0.01878	0.02321	-0.0297	-0.06661	-0.04148	-0.09439	-0.1576	-0.119	-0.1088	-0.1336	-0.1605
134	0.2475	0.3148	0.1764	0.2316	0.1419	0.2447	0.1326	0.1411	0.1385	0.09443	0.1196	0.01879	0.05964	0.04928	0.02559	0.0385	-0.04582	-0.097	-0.1423	-0.1766	-0.1458	-0.1143	-0.09676	-0.1014	-0.1114	-0.1382	-0.1166	-0.08278	-0.07438	-0.005573	-0.02285	0.0332	0.02709	-0.02928	-0.004778	-0.08847	-0.01195	-0.1057	-0.05658	-0.02277	-0.0701	-0.1051	-0.0584	-0.09728	-0.161	-0.1225	-0.1232	-0.1561	-0.1706
135	0.3833	0.4456	0.2393	0.2752	0.177	0.2775	0.1653	0.1899	0.2017	0.1152	0.1458	0.04609	0.1067	0.09063	0.05188	0.04254	-0.03296	-0.07914	-0.1125	-0.1574	-0.1198	-0.1122	-0.09157	-0.08227	-0.08518	-0.1141	-0.09022	-0.05834	-0.07158	-0.02654	-0.04176	0.02098	0.0144	-0.0659	-0.04827	-0.1363	-0.06089	-0.1307	-0.06239	-0.02586	-0.05062	-0.08559	-0.06703	-0.09063	-0.1436	-0.119	-0.1312	-0.1615	-0.1725
136	0.4385	0.5315	0.3021	0.4156	0.3018	0.3696	0.2439	0.2686	0.2512	0.1487	0.1769	0.09252	0.1578	0.1601	0.09515	0.04673	-0.01376	-0.06666	-0.06363	-0.117	-0.07415	-0.08341	-0.05789	-0.02266	-0.02884	-0.07299	-0.04435	-0.01368	-0.05099	-0.008397	-0.03444	0.02105	0.009305	-0.06883	-0.04525	-0.1175	-0.03402	-0.1189	-0.05776	-0.03853	-0.02018	-0.05793	-0.06303	-0.06408	-0.09704	-0.1273	-0.1439	-0.1488	-0.1462
137	0.71	0.7927	0.5901	0.5614	0.4628	0.5202	0.3417	0.4104	0.3626	0.2399	0.2628	0.1117	0.154	0.2174	0.1458	0.02875	-0.01296	-0.06657	-0.03007	-0.08851	-0.03757	0.007508	0.01827	0.03106	0.02872	-0.02696	-0.02307	-0.007863	-0.05869	-0.02693	-0.05622	-0.03446	-0.02796	-0.09234	-0.1027	-0.1718	-0.08687	-0.1474	-0.08441	-0.07315	0.01721	-0.01654	0.01905	0.02296	-0.04268	-0.1207	-0.1021	-0.06683	-0.0762
138	0.8319	0.9235	0.7036	0.7104	0.5521	0.5424	0.3162	0.4294	0.4006	0.2321	0.2806	0.1378	0.1839	0.2271	0.1517	0.03957	0.01579	-0.04247	-0.0286	-0.09183	-0.06827	-0.04492	-0.01434	0.01728	0.01987	-0.02848	-0.02668	-0.01087	-0.06808	-0.0386	-0.04923	-0.02711	-0.01689	-0.091	-0.1089	-0.1794	-0.1187	-0.1585	-0.09837	-0.08242	0.03153	-0.01705	0.009766	0.04334	0.00288	-0.1079	-0.07849	-0.03352	-0.04179
139	0.8895	0.9488	0.7672	0.7285	0.5887	0.5619	0.3103	0.4525	0.4092	0.2207	0.2815	0.1268	0.1638	0.2124	0.1451	0.02223	-0.01636	-0.06783	-0.05804	-0.1229	-0.09257	-0.03299	-0.01799	-0.0175	-0.02841	-0.07109	-0.0772	-0.05809	-0.1015	-0.07663	-0.05868	-0.04089	-0.01809	-0.08513	-0.118	-0.1881	-0.1673	-0.2048	-0.1604	-0.1407	-0.02398	-0.07	-0.02579	0.02045	-0.02318	-0.1139	-0.08208	-0.03915	-0.05404
140	0.9031	0.8967	0.6514	0.6143	0.4857	0.5264	0.32	0.4805	0.5019	0.2963	0.3437	0.1586	0.2225	0.2629	0.2024	0.06255	0.01003	-0.04471	-0.02935	-0.09518	-0.07132	-0.02045	-0.01698	-0.02072	0.0008587	-0.04329	-0.03902	-0.01902	-0.07066	-0.06443	-0.04466	-0.0393	-0.02701	-0.1136	-0.1468	-0.2083	-0.1656	-0.1686	-0.1107	-0.09711	0.02666	-0.01339	0.01545	0.04784	0.005295	-0.0896	-0.07129	-0.02562	-0.01907
141	0.8892	0.8135	0.5883	0.5032	0.401	0.4363	0.2488	0.3975	0.4555	0.2422	0.2938	0.119	0.1617	0.2091	0.1699	0.02657	-0.02023	-0.05984	-0.03573	-0.07683	-0.05353	0.004538	-0.01145	-0.02424	0.01063	-0.03796	-0.03478	-0.0268	-0.0645	-0.08252	-0.05374	-0.05544	-0.04138	-0.09809	-0.121	-0.1764	-0.1389	-0.134	-0.08009	-0.06008	0.05212	0.01702	0.04344	0.0754	0.03986	-0.02056	-0.01142	0.02313	0.03825
142	0.7922	0.7142	0.4753	0.3907	0.3248	0.3644	0.2231	0.3782	0.457	0.2124	0.253	0.04922	0.07953	0.1349	0.1082	-0.01619	-0.0354	-0.06388	-0.0358	-0.06586	-0.04265	-0.01275	-0.01527	-0.01663	0.02178	-0.01945	-0.021	-0.02139	-0.06153	-0.1064	-0.08962	-0.1273	-0.1149	-0.14	-0.1641	-0.1929	-0.165	-0.13	-0.08429	-0.05081	0.03335	0.01606	0.03326	0.05573	0.04064	-0.01255	-0.003469	0.01919	0.02553
143	0.717	0.6449	0.4197	0.3443	0.2867	0.356	0.2262	0.4181	0.5151	0.2495	0.282	0.03198	0.07081	0.1284	0.05698	-0.06903	-0.08063	-0.1057	-0.07503	-0.09497	-0.06797	-0.02839	-0.02247	-0.02545	0.0142	-0.04146	-0.04675	-0.05607	-0.1027	-0.162	-0.1459	-0.1917	-0.1814	-0.1947	-0.2129	-0.2396	-0.2171	-0.1581	-0.1094	-0.07356	0.01483	-0.002161	0.02232	0.0481	0.04436	-0.009135	0.01115	0.03736	0.05088
144	0.7745	0.7216	0.4911	0.4566	0.3821	0.4666	0.3076	0.4885	0.5722	0.3177	0.3515	0.09745	0.1514	0.1998	0.08849	-0.04484	-0.06541	-0.1039	-0.08525	-0.1271	-0.09708	-0.05284	-0.03366	-0.04195	-0.00693	-0.06885	-0.06497	-0.05662	-0.1148	-0.1568	-0.1439	-0.1783	-0.1758	-0.2228	-0.2475	-0.2808	-0.2413	-0.199	-0.1456	-0.1235	-0.00929	-0.0362	0.00263	0.03816	0.02867	-0.03218	-0.0135	0.01668	0.03126
145	0.6839	0.621	0.3825	0.3623	0.3042	0.4021	0.2552	0.4246	0.5106	0.2585	0.2909	0.03879	0.09385	0.1344	0.01849	-0.09589	-0.1182	-0.14	-0.09762	-0.1252	-0.07405	-0.02709	0.008702	0.002871	0.03105	-0.04642	-0.05288	-0.07069	-0.1512	-0.2082	-0.2011	-0.2241	-0.2201	-0.2739	-0.2836	-0.3159	-0.2702	-0.2068	-0.1292	-0.1017	0.01868	-0.007042	0.03309	0.06743	0.06897	0.007343	0.03031	0.06095	0.08547
146	0.621	0.5701	0.3341	0.341	0.2778	0.4043	0.2484	0.4421	0.5491	0.2848	0.3057	0.06227	0.1225	0.1501	0.01361	-0.0937	-0.1176	-0.1526	-0.1263	-0.1672	-0.1148	-0.0625	-0.02079	-0.02665	-0.01149	-0.09218	-0.09367	-0.08993	-0.1679	-0.2091	-0.2046	-0.2289	-0.2306	-0.2974	-0.3119	-0.3518	-0.3031	-0.2509	-0.1759	-0.1607	-0.03187	-0.06149	-0.0181	0.005914	0.01841	-0.02709	-0.007906	0.01373	0.05784
147	0.6277	0.596	0.3693	0.4287	0.3749	0.5083	0.3488	0.5153	0.6102	0.3573	0.3768	0.1399	0.2073	0.215	0.04769	-0.04561	-0.06936	-0.1332	-0.1482	-0.1981	-0.1572	-0.1086	-0.06373	-0.08422	-0.05121	-0.129	-0.115	-0.08774	-0.1516	-0.1614	-0.1591	-0.1839	-0.1982	-0.2804	-0.2962	-0.3436	-0.2766	-0.2372	-0.1612	-0.155	-0.05059	-0.0921	-0.03414	0.001056	0.002783	-0.03131	-0.0135	0.006998	0.04362
148	0.4673	0.4536	0.2466	0.3835	0.3199	0.4636	0.3207	0.4882	0.5769	0.3295	0.3309	0.1464	0.2294	0.2033	0.03834	-0.01625	-0.05054	-0.1424	-0.1917	-0.238	-0.1964	-0.1531	-0.098	-0.1233	-0.0997	-0.1784	-0.1639	-0.1235	-0.1673	-0.1261	-0.1252	-0.1301	-0.1508	-0.244	-0.2432	-0.3074	-0.2205	-0.2209	-0.1345	-0.1165	-0.06472	-0.1294	-0.05611	-0.02979	-0.0402	-0.08185	-0.05764	-0.03141	-0.002087
149	0.3094	0.3395	0.1783	0.3413	0.3022	0.4529	0.3456	0.4717	0.5366	0.3653	0.3402	0.1759	0.2424	0.2084	0.07381	0.03253	0.02069	-0.08522	-0.1679	-0.2065	-0.1864	-0.1807	-0.1418	-0.1513	-0.1226	-0.1714	-0.141	-0.08114	-0.1082	-0.03888	-0.04641	-0.05402	-0.0827	-0.1578	-0.1362	-0.2039	-0.09854	-0.1608	-0.09414	-0.08001	-0.1052	-0.1565	-0.1036	-0.1056	-0.1274	-0.1468	-0.1348	-0.1216	-0.09639
150	0.2135	0.2503	0.1181	0.3243	0.2926	0.4207	0.3106	0.4352	0.5243	0.3604	0.3296	0.1489	0.2047	0.1761	0.04565	0.001845	0.005321	-0.1008	-0.1911	-0.2293	-0.206	-0.2001	-0.1604	-0.1609	-0.1457	-0.199	-0.1684	-0.1072	-0.1243	-0.05408	-0.05714	-0.07641	-0.1033	-0.1621	-0.1335	-0.2068	-0.1001	-0.1556	-0.09732	-0.07771	-0.1339	-0.1892	-0.1295	-0.1267	-0.1454	-0.1266	-0.1229	-0.1234	-0.1076
151	0.2171	0.2032	-0.02126	0.1613	0.2231	0.2509	0.2369	0.2455	0.4443	0.3168	0.2774	0.1757	0.1968	0.1306	0.02378	-0.01744	0.03994	-0.06485	-0.1264	-0.1607	-0.1245	-0.1435	-0.124	-0.1452	-0.1015	-0.1445	-0.1189	-0.07156	-0.08653	-0.01998	-0.05724	-0.04874	-0.07891	-0.118	-0.09908	-0.1671	-0.06504	-0.09836	-0.03429	-0.0131	-0.08608	-0.1166	-0.04518	-0.04825	-0.053	-0.04159	-0.03879	-0.04461	-0.06246
152	0.1355	0.1705	-0.04412	0.05187	0.2063	0.1351	0.1744	0.1078	0.3455	0.2597	0.2559	0.1103	0.1436	0.09605	-0.007276	-0.05406	0.003681	-0.09376	-0.1297	-0.1615	-0.1237	-0.0688	-0.03548	-0.07971	-0.05189	-0.1198	-0.1031	-0.08023	-0.1074	-0.0414	-0.08394	-0.05502	-0.08421	-0.1093	-0.1081	-0.1687	-0.1127	-0.1254	-0.06491	-0.03157	-0.08341	-0.08674	0.03038	0.02648	0.00294	0.002254	0.04964	0.06224	0.005668
153	0.1639	0.1803	-0.04091	0.07255	0.1995	0.1069	0.1545	0.07752	0.3218	0.2465	0.2476	0.1173	0.1464	0.09322	-0.0143	-0.05635	0.001808	-0.09992	-0.1651	-0.1958	-0.1676	-0.1246	-0.0967	-0.1245	-0.09329	-0.16	-0.1398	-0.1085	-0.1342	-0.05958	-0.08616	-0.0524	-0.07374	-0.1049	-0.1075	-0.1732	-0.1225	-0.1355	-0.07116	-0.04339	-0.09231	-0.1185	-0.005056	0.0189	-0.003705	0.01806	0.06166	0.0597	0.01158
154	0.0908	0.1292	-0.06094	0.03294	0.1758	0.07281	0.1501	0.05745	0.3201	0.2502	0.263	0.1009	0.1305	0.09104	-0.02366	-0.06157	0.005918	-0.08994	-0.1526	-0.1862	-0.1761	-0.1195	-0.09865	-0.1265	-0.08984	-0.1535	-0.1245	-0.09266	-0.1171	-0.04855	-0.07775	-0.05956	-0.08368	-0.1011	-0.1114	-0.1532	-0.1211	-0.1344	-0.0798	-0.05753	-0.1154	-0.1194	-0.01141	0.005378	-0.01691	-0.001816	0.05103	0.05877	-0.001151
155	0.02845	0.08261	-0.07788	3.559e-05	0.1454	0.07746	0.1381	0.07093	0.332	0.2495	0.2566	0.09239	0.1294	0.09151	-0.02373	-0.05525	0.001689	-0.08444	-0.1386	-0.1687	-0.1641	-0.0864	-0.0702	-0.1135	-0.07871	-0.145	-0.1161	-0.08617	-0.1035	-0.0398	-0.06783	-0.05297	-0.07794	-0.09169	-0.1049	-0.1403	-0.1224	-0.1301	-0.08588	-0.06011	-0.1206	-0.1084	0.001944	0.0001417	-0.02208	-0.01729	0.03979	0.06192	-0.005299
156	0.06527	0.09873	-0.08379	0.008934	0.1295	0.1043	0.1286	0.1129	0.3576	0.2443	0.2412	0.08853	0.1192	0.07734	-0.03254	-0.06431	-0.02195	-0.1111	-0.1606	-0.1844	-0.1442	-0.08513	-0.05555	-0.1065	-0.07608	-0.1508	-0.1371	-0.1128	-0.1267	-0.0588	-0.08676	-0.07241	-0.09387	-0.1	-0.09934	-0.1742	-0.1351	-0.1358	-0.07954	-0.0432	-0.1066	-0.1092	0.005856	-0.002032	-0.02243	0.005354	0.03518	0.03152	-0.01313
157	0.04555	0.08363	-0.0935	0.03422	0.1201	0.1951	0.1889	0.2142	0.4283	0.3191	0.3049	0.1664	0.2017	0.1495	0.02923	0.01062	0.03087	-0.05042	-0.08349	-0.1011	-0.06148	-0.04989	-0.03478	-0.07471	-0.0276	-0.08512	-0.06988	-0.04435	-0.05685	0.01352	-0.02767	-3.654e-05	-0.04246	-0.07755	-0.04689	-0.128	-0.05967	-0.07171	-0.02828	0.0156	-0.06623	-0.05527	0.01414	-0.02712	-0.04252	-0.02681	-0.02401	-0.02805	-0.04891
158	0.1756	0.1693	0.02051	0.1677	0.1336	0.2431	0.1768	0.318	0.4615	0.2948	0.2747	0.1356	0.1768	0.1249	0.03558	-0.01062	-0.005749	-0.1121	-0.2126	-0.2371	-0.1974	-0.1946	-0.1634	-0.1832	-0.1648	-0.2261	-0.208	-0.1515	-0.1466	-0.07297	-0.04789	-0.06537	-0.07563	-0.1149	-0.09378	-0.1689	-0.1083	-0.1445	-0.08901	-0.05751	-0.1319	-0.1899	-0.1281	-0.1116	-0.1118	-0.0515	-0.07191	-0.0975	-0.09318
159	0.1342	0.1552	0.06101	0.2731	0.223	0.3714	0.2699	0.4216	0.5039	0.3528	0.3221	0.1661	0.2039	0.1693	0.04125	0.02864	-0.0008972	-0.1053	-0.209	-0.2358	-0.2164	-0.2038	-0.1738	-0.1709	-0.1592	-0.2132	-0.1897	-0.1274	-0.1258	-0.04143	-0.02371	-0.04476	-0.06905	-0.1157	-0.08645	-0.1674	-0.08565	-0.14	-0.09202	-0.083	-0.1275	-0.1948	-0.1278	-0.1154	-0.1359	-0.07296	-0.07169	-0.09483	-0.08233
160	0.1991	0.217	0.101	0.2721	0.2381	0.3702	0.2574	0.3787	0.4447	0.3295	0.3066	0.1643	0.21	0.1702	0.04197	0.03324	0.01325	-0.08427	-0.1894	-0.2061	-0.1898	-0.1762	-0.1558	-0.1668	-0.1465	-0.193	-0.1705	-0.1098	-0.1117	-0.02266	-0.02119	-0.01522	-0.03249	-0.08247	-0.0512	-0.1349	-0.0445	-0.1147	-0.07232	-0.07025	-0.106	-0.1702	-0.1091	-0.1017	-0.1307	-0.102	-0.09265	-0.1052	-0.08954
161	0.3071	0.3239	0.1771	0.3089	0.2674	0.4169	0.2746	0.4011	0.4456	0.3267	0.3185	0.1504	0.2103	0.173	0.01402	-0.001302	-0.05137	-0.1426	-0.2227	-0.2451	-0.2143	-0.1622	-0.1359	-0.155	-0.1504	-0.2139	-0.1988	-0.1522	-0.1645	-0.07274	-0.07599	-0.04596	-0.05706	-0.1264	-0.1036	-0.1924	-0.1021	-0.1852	-0.1331	-0.1262	-0.1114	-0.1776	-0.1082	-0.09749	-0.1391	-0.1346	-0.1092	-0.1083	-0.09823
162	0.4255	0.4072	0.207	0.299	0.2352	0.3813	0.218	0.3722	0.4273	0.2612	0.2794	0.1056	0.1858	0.1523	-0.008639	-0.03639	-0.1057	-0.186	-0.2317	-0.2553	-0.2053	-0.1374	-0.09326	-0.122	-0.1145	-0.2022	-0.1946	-0.1674	-0.1931	-0.1246	-0.1257	-0.09152	-0.09635	-0.1782	-0.1623	-0.2411	-0.1634	-0.1952	-0.1246	-0.1138	-0.05611	-0.1318	-0.06396	-0.04193	-0.06837	-0.1027	-0.07698	-0.05941	-0.03375
163	0.5918	0.572	0.3314	0.3754	0.2844	0.4017	0.2386	0.3705	0.4182	0.2504	0.2831	0.1407	0.2123	0.1981	0.07071	0.003162	-0.06908	-0.1415	-0.1606	-0.2046	-0.1553	-0.09209	-0.0559	-0.08194	-0.05895	-0.143	-0.1306	-0.1042	-0.1409	-0.09876	-0.1038	-0.06637	-0.0693	-0.1765	-0.1745	-0.251	-0.1655	-0.1775	-0.08433	-0.06892	0.01623	-0.05947	-0.002012	0.01573	-0.03187	-0.1043	-0.08698	-0.0593	-0.03614
164	0.5741	0.5184	0.2696	0.2587	0.183	0.2735	0.1394	0.2471	0.2974	0.1425	0.1748	0.03609	0.09104	0.1009	0.01983	-0.04835	-0.1146	-0.1457	-0.083	-0.0753	-0.02216	0.03231	0.05165	0.03235	0.06303	-0.01788	-0.02657	-0.05757	-0.1239	-0.1276	-0.1384	-0.098	-0.09118	-0.1555	-0.1258	-0.1817	-0.09757	-0.06336	0.03712	0.06023	0.153	0.09245	0.1266	0.1272	0.07351	-0.03916	-0.0142	0.03209	0.0502
165	0.6569	0.6031	0.3507	0.2791	0.21	0.2666	0.1589	0.2289	0.2883	0.1395	0.1732	-0.01009	0.05283	0.08569	0.04413	0.002213	-0.03999	-0.06125	-0.01481	-0.01769	0.007089	0.02902	0.03841	0.03191	0.0714	0.0403	0.03283	0.008373	-0.05204	-0.06861	-0.08502	-0.05757	-0.05253	-0.1106	-0.08624	-0.1491	-0.07337	-0.03308	0.06063	0.0987	0.1542	0.1134	0.1224	0.1119	0.05493	-0.05376	-0.02755	0.01415	0.01568
166	0.7156	0.6884	0.4197	0.3069	0.2349	0.2763	0.1763	0.2153	0.2791	0.1477	0.1789	-0.00771	0.05763	0.09077	0.06288	0.01556	-0.01541	-0.03959	0.01161	-0.01252	0.01105	0.02062	0.0312	0.03498	0.07009	0.04859	0.04601	0.03054	-0.02762	-0.03739	-0.0704	-0.04099	-0.04273	-0.104	-0.0872	-0.1549	-0.0688	-0.05091	0.0359	0.0733	0.1213	0.09412	0.09268	0.07706	0.02626	-0.0731	-0.05465	-0.01856	-0.02251
167	0.5982	0.578	0.3354	0.1902	0.119	0.1757	0.09466	0.12	0.1862	0.08324	0.1108	-0.0352	0.01473	0.02864	0.03953	0.02238	-0.01469	-0.02568	0.02229	0.009152	0.03384	0.04079	0.03899	0.04775	0.07109	0.05834	0.04749	0.02268	-0.0219	-0.02021	-0.04519	0.007591	0.01124	-0.04187	-0.02646	-0.105	-0.04148	-0.03462	0.04704	0.08637	0.1262	0.1064	0.08964	0.06401	0.01851	-0.03663	-0.02515	-0.01381	-0.02673
168	0.6174	0.5978	0.3648	0.1995	0.113	0.1604	0.1034	0.1102	0.1942	0.1005	0.116	-0.0215	0.01392	0.0291	0.04449	0.02203	0.0002095	-0.01405	0.03733	0.01643	0.03953	0.04609	0.03921	0.0547	0.07912	0.06462	0.05553	0.03165	-0.01203	-0.00471	-0.03806	0.01664	0.01672	-0.03799	-0.0271	-0.09954	-0.03501	-0.04042	0.03345	0.07023	0.1151	0.1034	0.07657	0.05702	0.02683	-0.01877	-0.01335	-0.007128	-0.02485
169	0.6544	0.6545	0.428	0.2477	0.1512	0.2076	0.1584	0.1453	0.2189	0.1408	0.1525	0.003064	0.04442	0.07069	0.06681	0.04382	0.01515	-0.006849	0.03813	0.003073	0.02398	0.02752	0.02269	0.04251	0.06251	0.05457	0.05097	0.04247	0.001847	0.01657	-0.01774	0.02292	0.01559	-0.04271	-0.0334	-0.1004	-0.03042	-0.06852	-0.00284	0.02695	0.07843	0.06583	0.03835	0.02229	-0.00972	-0.05225	-0.0527	-0.04899	-0.0626
170	0.7864	0.7858	0.5504	0.3797	0.2832	0.3251	0.2413	0.2519	0.3151	0.2	0.2105	0.01784	0.07651	0.1184	0.06919	0.02037	-0.001968	-0.03011	0.01951	-0.02177	0.005676	0.03015	0.0349	0.03285	0.05498	0.03632	0.03743	0.03599	-0.01484	-0.007383	-0.04774	-0.02406	-0.02903	-0.0825	-0.08066	-0.142	-0.05628	-0.08679	-0.01968	0.01107	0.06265	0.04449	0.048	0.03805	-0.007885	-0.1017	-0.0796	-0.04187	-0.06064
171	0.686	0.7356	0.4833	0.3852	0.2786	0.331	0.2195	0.2489	0.2763	0.1695	0.2085	0.0338	0.08935	0.1385	0.1104	0.05364	0.002438	-0.03739	0.00653	-0.03866	-0.007665	0.002677	0.01627	0.02898	0.04332	0.02778	0.02883	0.033	-0.01289	0.006026	-0.02638	0.007378	0.002253	-0.06446	-0.05282	-0.1216	-0.0441	-0.09383	-0.02745	0.0004149	0.04888	0.0282	0.03203	0.01393	-0.04028	-0.1162	-0.1139	-0.09308	-0.09678
172	0.6836	0.7062	0.4369	0.3915	0.2942	0.3626	0.2352	0.2985	0.3279	0.2025	0.2418	0.07097	0.1426	0.1697	0.1194	0.03931	-0.02047	-0.06416	-0.02271	-0.06623	-0.04219	-0.02485	-0.0005155	0.01233	0.04211	0.006631	0.0188	0.02418	-0.0359	-0.03488	-0.06843	-0.02775	-0.03714	-0.1306	-0.115	-0.1836	-0.07861	-0.09673	-0.01251	0.01462	0.06816	0.03708	0.05139	0.03819	-0.01832	-0.1123	-0.1001	-0.07006	-0.06677
173	0.4676	0.468	0.2376	0.2589	0.182	0.2787	0.1716	0.2069	0.2561	0.1487	0.175	0.04264	0.1185	0.08394	-0.007823	-0.00311	-0.08279	-0.1417	-0.1702	-0.1781	-0.132	-0.089	-0.06188	-0.08249	-0.06516	-0.1222	-0.1158	-0.1141	-0.148	-0.05554	-0.07557	0.01697	0.02345	-0.06049	-0.03985	-0.1482	-0.05344	-0.08415	0.004132	0.04033	0.03342	-0.03225	0.006608	0.001473	-0.07637	-0.1105	-0.09746	-0.08741	-0.09677
174	0.399	0.3918	0.1866	0.2515	0.1566	0.2915	0.1549	0.2524	0.2835	0.1711	0.197	0.07929	0.1532	0.1082	-0.00399	-0.005584	-0.0978	-0.1576	-0.1897	-0.1909	-0.1371	-0.07588	-0.04433	-0.0648	-0.06214	-0.135	-0.1319	-0.1315	-0.1613	-0.08495	-0.0834	0.0004386	0.009709	-0.0791	-0.05509	-0.1501	-0.07089	-0.09656	-0.01254	0.01203	0.02821	-0.04789	-0.00437	0.008443	-0.05325	-0.06986	-0.06045	-0.05948	-0.05244
175	0.3006	0.2693	0.1379	0.2036	0.113	0.268	0.1357	0.2645	0.3021	0.197	0.206	0.07652	0.1317	0.0792	-0.04642	-0.02381	-0.1321	-0.1824	-0.2219	-0.2174	-0.169	-0.07535	-0.0707	-0.09693	-0.1056	-0.1808	-0.1829	-0.1783	-0.1939	-0.1133	-0.08877	-0.01705	-0.003918	-0.0801	-0.06339	-0.1651	-0.1022	-0.1505	-0.08251	-0.06686	-0.03682	-0.1082	-0.04864	-0.02386	-0.08327	-0.06087	-0.03866	-0.04469	-0.04274
176	0.2223	0.2048	0.1068	0.2338	0.1575	0.305	0.1736	0.3011	0.3539	0.2605	0.2507	0.1181	0.1606	0.1118	-0.03611	-0.00135	-0.08972	-0.1553	-0.2237	-0.2199	-0.1934	-0.1129	-0.1156	-0.1332	-0.1332	-0.1988	-0.1926	-0.1647	-0.1684	-0.07952	-0.05789	-0.0161	-0.01886	-0.07646	-0.05148	-0.1507	-0.07954	-0.1507	-0.1016	-0.1007	-0.07503	-0.1475	-0.0751	-0.04952	-0.1032	-0.06221	-0.03674	-0.0508	-0.04706
177	0.1689	0.1378	0.04796	0.22	0.1592	0.3057	0.1803	0.3223	0.3927	0.2783	0.2581	0.1087	0.1506	0.09144	-0.06468	-0.0376	-0.1185	-0.194	-0.2653	-0.2713	-0.2367	-0.1744	-0.1549	-0.1696	-0.1706	-0.2429	-0.2389	-0.2071	-0.2096	-0.1289	-0.103	-0.08288	-0.08966	-0.1369	-0.1087	-0.1978	-0.1365	-0.1783	-0.1236	-0.1199	-0.1062	-0.1866	-0.08529	-0.05631	-0.09956	-0.06411	-0.02783	-0.02975	-0.02786
178	0.06961	0.02048	0.006996	0.162	0.1109	0.236	0.1518	0.2944	0.3243	0.2451	0.2197	0.11	0.1508	0.09196	-0.04297	0.0009505	-0.08219	-0.1315	-0.1892	-0.1899	-0.1721	-0.1122	-0.08908	-0.1143	-0.1242	-0.1652	-0.1608	-0.1402	-0.1404	-0.08675	-0.05315	-0.03572	-0.03587	-0.0739	-0.05128	-0.1268	-0.08135	-0.09128	-0.04836	-0.05574	-0.06321	-0.1251	-0.0556	-0.03179	-0.05881	-0.03563	-0.01056	-0.01547	-0.008345
179	0.1854	0.1167	0.006163	0.08748	0.03366	0.1784	0.08611	0.2312	0.2953	0.1911	0.1823	0.05445	0.1188	0.04895	-0.07261	-0.02556	-0.1264	-0.1628	-0.2018	-0.1978	-0.1471	-0.0724	-0.054	-0.08055	-0.1028	-0.1677	-0.1755	-0.1722	-0.1802	-0.1277	-0.08133	-0.04185	-0.02393	-0.05963	-0.04634	-0.1401	-0.1179	-0.1303	-0.0719	-0.06296	-0.04719	-0.1129	-0.06077	-0.02882	-0.05234	-0.01361	0.0004084	-0.01676	-0.00927
180	0.1871	0.1459	0.04423	0.07035	-0.01404	0.139	0.03362	0.1742	0.2186	0.1358	0.1488	0.03835	0.08719	0.03434	-0.04883	-0.00703	-0.1315	-0.1629	-0.1939	-0.1872	-0.1328	-0.04589	-0.04021	-0.06928	-0.09376	-0.1583	-0.1696	-0.1727	-0.1773	-0.1114	-0.05566	0.001022	0.02357	-0.02519	-0.01062	-0.1134	-0.1016	-0.1274	-0.06724	-0.04655	-0.02859	-0.09073	-0.03996	-0.02137	-0.06759	-0.02385	-0.01316	-0.03331	-0.03223
181	0.2178	0.2095	0.08826	0.1083	0.05805	0.1856	0.07079	0.1493	0.1814	0.1137	0.1352	0.03234	0.08404	0.03549	-0.06077	-0.01334	-0.1181	-0.1495	-0.166	-0.1619	-0.09495	-0.02873	-0.002242	-0.03636	-0.05018	-0.1154	-0.1239	-0.1335	-0.151	-0.08371	-0.07339	0.006966	0.02371	-0.04654	-0.02438	-0.1255	-0.06903	-0.08059	-0.006615	0.02387	0.004732	-0.04392	0.00798	0.0008264	-0.05994	-0.04845	-0.03805	-0.04882	-0.05041
182	0.2132	0.2401	0.1478	0.1621	0.1236	0.2369	0.1232	0.1641	0.168	0.1242	0.1446	0.05323	0.09843	0.05903	-0.03424	0.0004975	-0.0836	-0.12	-0.1454	-0.1491	-0.08876	-0.05171	-0.02394	-0.05446	-0.05324	-0.1075	-0.1076	-0.1049	-0.1196	-0.04489	-0.05343	0.01407	0.02211	-0.03822	-0.01485	-0.1111	-0.03859	-0.06227	0.007079	0.0363	-0.002181	-0.04428	0.008348	-0.01161	-0.08313	-0.09632	-0.08595	-0.08699	-0.0899
183	0.193	0.1985	0.06778	0.05405	0.1027	0.1781	0.08276	0.09813	0.1027	0.07269	0.07981	-0.01165	0.05378	0.003124	-0.04654	0.01238	-0.05756	-0.07435	-0.08753	-0.07772	-0.02197	-0.01048	0.01534	-0.0142	-0.01611	-0.04436	-0.05524	-0.06239	-0.07584	-0.01168	-0.03099	0.03749	0.04552	0.01364	0.04901	-0.05445	0.01043	0.002936	0.06722	0.09304	0.0486	0.008359	0.04334	0.01099	-0.05754	-0.07155	-0.05217	-0.0557	-0.06115
184	0.1632	0.1732	0.03615	0.0258	0.05114	0.1098	0.07024	0.05156	0.07863	0.03921	0.03304	-0.04899	0.01873	-0.005671	-0.04858	0.02257	-0.02723	-0.04332	-0.05652	-0.04743	-0.005177	0.01999	0.0398	0.004833	0.01027	-0.01686	-0.01811	-0.02386	-0.0351	0.02137	-0.01081	0.01432	0.01169	0.008832	0.0459	-0.03267	0.04095	0.0348	0.1078	0.1297	0.08102	0.05199	0.07983	0.03726	-0.0278	-0.06257	-0.04882	-0.04637	-0.06088
185	0.2927	0.264	0.07675	0.06037	0.0513	0.1152	0.04992	0.05781	0.107	0.05018	0.0668	-0.03217	0.02219	-0.01098	-0.06643	0.008146	-0.05437	-0.06644	-0.06891	-0.05608	-0.01471	0.01266	0.02893	0.00507	0.01414	-0.01826	-0.02375	-0.03954	-0.05578	-0.01283	-0.03577	0.02991	0.04333	0.01319	0.03806	-0.05307	0.015	0.02787	0.1057	0.1287	0.107	0.06192	0.08235	0.05871	-0.0008067	-0.03494	-0.01778	-0.0187	-0.02605
186	0.2413	0.1875	-0.01065	0.05677	0.07703	0.1058	0.06074	0.06898	0.1306	0.05862	0.0751	-0.0122	0.03922	-0.004089	-0.09523	-0.02238	-0.06394	-0.07772	-0.08927	-0.08044	-0.0378	-0.01956	0.00573	-0.01608	-0.006727	-0.03937	-0.02896	-0.04035	-0.06756	-0.04378	-0.06482	-0.01074	0.004609	-0.007662	0.01506	-0.06978	-0.001245	0.02654	0.1086	0.1257	0.06435	0.0238	0.04645	0.04151	-0.001738	0.007811	0.009553	-0.01727	-0.02755
187	0.2898	0.2427	0.0389	0.05897	0.09621	0.1466	0.103	0.1448	0.1639	0.1017	0.1206	0.01898	0.05709	0.04828	-0.009906	0.02794	-0.01066	-0.01394	0.0244	0.03686	0.0579	0.04198	0.06529	0.04977	0.08866	0.08195	0.08082	0.05768	0.027	0.0282	-0.01105	0.01175	0.01651	0.01029	0.04402	-0.01171	0.07131	0.1095	0.1878	0.1724	0.1706	0.1362	0.1237	0.09216	0.0528	-0.03911	-0.02008	-0.002008	0.02129
188	0.2684	0.2099	0.01831	0.05368	0.1223	0.1749	0.1446	0.1748	0.1752	0.1184	0.1238	0.02888	0.06043	0.0612	0.02361	0.0474	0.03933	0.03902	0.05941	0.07347	0.08158	0.07305	0.07572	0.05023	0.08939	0.1128	0.1172	0.09205	0.0574	0.04687	0.01047	0.03488	0.04118	0.04079	0.06423	0.005511	0.05958	0.1068	0.183	0.1415	0.1793	0.1652	0.1294	0.1006	0.05127	-0.007308	0.005558	0.005154	0.01923
189	0.4266	0.3566	0.1375	0.08096	0.1069	0.1121	0.08456	0.09264	0.1582	0.05838	0.06704	-0.05243	-0.03165	-0.03303	-0.02721	-0.04136	-0.02776	-0.03316	0.01716	0.03139	0.04683	0.03648	0.02108	0.03158	0.07119	0.07587	0.06298	0.013	-0.03141	-0.03554	-0.08307	-0.02181	-0.01568	-0.03556	-0.01343	-0.08221	-0.03213	0.02299	0.09999	0.1447	0.1483	0.1413	0.1239	0.1005	0.05952	-0.002371	0.02326	0.0396	0.01869
190	0.3847	0.3237	0.1202	0.06026	0.04939	0.07512	0.03666	0.04538	0.1132	0.02071	0.0411	-0.0624	-0.04457	-0.05286	-0.04015	-0.03483	-0.05085	-0.04837	0.0002193	0.01608	0.04288	0.05476	0.03478	0.03808	0.06528	0.05665	0.03907	-0.01425	-0.05373	-0.04983	-0.07907	0.00999	0.02594	-0.01193	0.003747	-0.07924	-0.04541	0.001661	0.08168	0.1279	0.1461	0.1372	0.1249	0.09923	0.05233	0.01315	0.03328	0.03731	0.01724
191	0.4111	0.3635	0.1645	0.08219	0.01647	0.06144	0.01925	0.01974	0.09818	0.0122	0.03089	-0.06879	-0.05074	-0.05592	-0.03564	-0.02332	-0.05197	-0.04999	0.0002302	0.01131	0.03958	0.06075	0.04814	0.0532	0.07547	0.05468	0.03714	-0.01188	-0.05163	-0.04456	-0.07081	0.01969	0.03409	-0.01439	0.0008163	-0.08083	-0.0347	-0.005553	0.0767	0.1197	0.1498	0.1347	0.1219	0.0944	0.05504	0.02411	0.03695	0.03513	0.01749
192	0.3684	0.328	0.1341	0.05722	0.007064	0.0693	0.01418	0.0198	0.08137	-0.004741	0.01169	-0.07885	-0.03821	-0.05861	-0.0427	-0.009456	-0.05997	-0.06157	-0.02363	-0.007907	0.02138	0.04571	0.04503	0.04178	0.05926	0.03306	0.01672	-0.02386	-0.05668	-0.03625	-0.05766	0.03223	0.0448	-0.002457	0.0193	-0.072	-0.01194	0.004877	0.09348	0.1298	0.1501	0.1206	0.115	0.08205	0.03624	-0.001326	0.01795	0.02147	0.006335
193	0.4046	0.3964	0.1974	0.08945	-0.009655	0.06978	0.02917	0.02232	0.07042	0.000846	0.02036	-0.06464	-0.02281	-0.02438	-0.008237	0.02098	-0.03462	-0.04196	-0.00675	-0.008536	0.0129	0.0217	0.02643	0.04107	0.05235	0.03704	0.02874	0.001375	-0.02481	-0.01637	-0.04353	0.02604	0.0265	-0.03179	-0.00931	-0.07212	-0.006879	-0.007412	0.0735	0.1039	0.1236	0.1015	0.08725	0.04761	0.006251	-0.02566	-0.01948	-0.02321	-0.02981
194	0.2794	0.3101	0.1448	0.05296	0.0139	0.05751	0.00366	0.006969	0.03139	-0.05033	-0.04359	-0.1308	-0.04732	-0.05189	0.003237	0.02358	-0.02068	-0.02865	-0.02266	-0.03751	-0.005428	0.00315	0.01581	0.0168	-0.002896	-0.008823	-0.01529	-0.01909	-0.01844	-0.003534	-0.02053	-0.002887	0.0002829	-0.01331	0.008755	-0.05739	-0.003674	-0.03834	0.03618	0.08163	0.0574	0.03655	0.02895	-0.02715	-0.0728	-0.08361	-0.0778	-0.08826	-0.1047
195	0.2738	0.299	0.1459	0.08352	0.05329	0.1056	-0.01578	-0.005629	0.04004	-0.02767	-0.008871	-0.1007	-0.02198	-0.04492	0.02333	0.0267	-0.0441	-0.07658	-0.09014	-0.1007	-0.07146	-0.02008	-0.01651	-0.03472	-0.05583	-0.06197	-0.06869	-0.07248	-0.05493	-0.006004	-0.004696	0.0537	0.06477	0.05454	0.08011	0.004788	0.01604	-0.04797	0.01182	0.04439	0.03484	-0.005342	0.01777	-0.03724	-0.1001	-0.08717	-0.05672	-0.06534	-0.1004
196	0.2193	0.2638	0.11	0.06913	0.02553	0.08034	-0.04572	-0.01391	-0.0009382	-0.1077	-0.08263	-0.104	-0.03563	-0.07337	0.05298	0.01705	-0.04797	-0.07247	-0.08829	-0.121	-0.07687	-0.05724	-0.05222	-0.05189	-0.1007	-0.09117	-0.1059	-0.1105	-0.08664	-0.04151	0.001478	0.07	0.1022	0.1022	0.08917	0.002604	-0.05235	-0.1282	-0.07663	-0.04243	-0.03902	-0.07205	-0.08795	-0.1335	-0.1595	-0.1243	-0.1046	-0.1282	-0.1675
197	0.1165	0.1697	0.02801	0.0311	-0.03816	0.00155	-0.07742	-0.04906	-0.04006	-0.1703	-0.1644	-0.1612	-0.1012	-0.1428	0.00223	-0.03528	-0.0788	-0.08823	-0.08699	-0.1118	-0.06214	-0.07347	-0.05625	-0.04353	-0.1056	-0.08271	-0.09875	-0.1119	-0.11	-0.08335	-0.03809	0.03072	0.06752	0.06859	0.05123	-0.03894	-0.08836	-0.1221	-0.05789	-0.02655	-0.03147	-0.07064	-0.1064	-0.1449	-0.1577	-0.1201	-0.103	-0.1263	-0.1648
198	-0.05252	-0.004229	-0.05728	-0.03852	-0.1131	-0.07156	-0.1103	-0.09879	-0.1275	-0.1751	-0.1518	-0.1418	-0.1265	-0.1682	-0.06282	-0.06753	-0.0911	-0.07102	-0.05129	-0.04974	-0.01692	-0.08333	-0.0515	-0.03949	-0.08412	-0.01658	-0.03177	-0.06256	-0.0834	-0.09853	-0.05285	0.003373	0.04015	0.06555	0.04841	-0.01905	-0.07419	-0.07091	-0.03058	-0.01851	-0.01549	-0.04227	-0.08439	-0.1183	-0.1359	-0.09352	-0.06475	-0.09811	-0.1437
199	-0.1441	-0.08809	-0.1006	-0.05665	-0.1011	-0.1149	-0.14	-0.1214	-0.1458	-0.2004	-0.1953	-0.1711	-0.1606	-0.202	-0.1119	-0.08747	-0.0879	-0.07108	-0.0573	-0.06117	-0.02982	-0.1019	-0.06168	-0.03992	-0.101	-0.03997	-0.05321	-0.07106	-0.08627	-0.09661	-0.06768	-0.01859	0.02257	0.06027	0.04358	-0.03137	-0.08141	-0.08995	-0.06673	-0.066	-0.07234	-0.08251	-0.1288	-0.1667	-0.1612	-0.1274	-0.09068	-0.1241	-0.1786
200	-0.1818	-0.1057	-0.08912	-0.08331	-0.124	-0.1589	-0.1663	-0.176	-0.2106	-0.2542	-0.2723	-0.2105	-0.2119	-0.2867	-0.1932	-0.1482	-0.1533	-0.1398	-0.1326	-0.1352	-0.1169	-0.2021	-0.1613	-0.1055	-0.1728	-0.1249	-0.1384	-0.1553	-0.1518	-0.1445	-0.1171	-0.04087	0.003425	0.04795	0.0291	-0.05996	-0.1162	-0.1421	-0.1246	-0.1169	-0.1163	-0.1495	-0.1929	-0.2101	-0.1867	-0.141	-0.08632	-0.1147	-0.1768
201	-0.1756	-0.1136	-0.08142	-0.07903	-0.1188	-0.1642	-0.1601	-0.1418	-0.2076	-0.2745	-0.304	-0.2171	-0.2296	-0.3239	-0.2324	-0.1962	-0.1851	-0.1756	-0.1778	-0.1756	-0.1596	-0.2406	-0.1911	-0.1415	-0.2156	-0.1849	-0.2023	-0.2136	-0.1869	-0.1691	-0.1653	-0.06395	-0.01374	0.0138	0.0009234	-0.09583	-0.1154	-0.1455	-0.1402	-0.1332	-0.1428	-0.1898	-0.2279	-0.2403	-0.2077	-0.1951	-0.1309	-0.1358	-0.1856
202	-0.22	-0.1492	-0.1132	-0.1191	-0.131	-0.2041	-0.1677	-0.2022	-0.2493	-0.3153	-0.3858	-0.2771	-0.3086	-0.4075	-0.2603	-0.2376	-0.1978	-0.212	-0.2478	-0.2502	-0.2475	-0.3156	-0.246	-0.1999	-0.2875	-0.2658	-0.2812	-0.2792	-0.2364	-0.2055	-0.1844	-0.1119	-0.05804	-0.02386	-0.03848	-0.126	-0.1458	-0.2137	-0.2038	-0.187	-0.2106	-0.2698	-0.2918	-0.2956	-0.2315	-0.1661	-0.1206	-0.1362	-0.1892
203	-0.2022	-0.125	-0.09159	-0.08182	-0.07786	-0.1552	-0.1102	-0.1671	-0.2071	-0.251	-0.3303	-0.2249	-0.2525	-0.3404	-0.2149	-0.2071	-0.1626	-0.1889	-0.2166	-0.224	-0.2098	-0.2846	-0.206	-0.1548	-0.2349	-0.2175	-0.2281	-0.2323	-0.2125	-0.1847	-0.1749	-0.09504	-0.05889	-0.04878	-0.04399	-0.1341	-0.135	-0.189	-0.1623	-0.1515	-0.175	-0.2255	-0.252	-0.2541	-0.1878	-0.11	-0.08165	-0.1081	-0.1493
204	-0.1716	-0.09888	-0.05634	-0.07734	-0.08506	-0.1661	-0.1345	-0.1591	-0.2066	-0.259	-0.3273	-0.2423	-0.269	-0.3481	-0.2148	-0.2333	-0.1703	-0.1905	-0.2238	-0.2306	-0.21	-0.2886	-0.2001	-0.1574	-0.2395	-0.218	-0.2314	-0.2445	-0.2297	-0.2091	-0.1928	-0.1162	-0.07398	-0.05384	-0.05013	-0.1463	-0.1575	-0.1994	-0.1705	-0.1504	-0.1851	-0.2281	-0.2615	-0.2642	-0.2018	-0.1311	-0.1014	-0.1277	-0.1788
205	-0.1853	-0.1215	-0.0747	-0.1278	-0.1124	-0.2275	-0.1622	-0.1945	-0.2092	-0.2655	-0.336	-0.2658	-0.309	-0.3806	-0.2336	-0.2424	-0.1889	-0.2199	-0.2756	-0.2939	-0.3036	-0.369	-0.2933	-0.2564	-0.341	-0.3124	-0.3185	-0.3032	-0.2601	-0.1949	-0.1844	-0.09948	-0.05879	-0.05786	-0.05997	-0.1612	-0.1579	-0.2412	-0.2413	-0.2289	-0.2761	-0.3302	-0.3528	-0.3484	-0.2834	-0.2124	-0.1587	-0.1618	-0.2147
206	-0.1683	-0.1063	-0.05581	-0.07073	-0.06559	-0.1738	-0.09331	-0.1717	-0.1823	-0.2318	-0.3225	-0.253	-0.2854	-0.3586	-0.241	-0.2267	-0.1582	-0.2043	-0.2486	-0.271	-0.2729	-0.3621	-0.2763	-0.2203	-0.2922	-0.2583	-0.2573	-0.2481	-0.2316	-0.173	-0.1886	-0.1015	-0.08453	-0.1164	-0.09637	-0.1792	-0.1468	-0.2263	-0.1952	-0.1885	-0.2339	-0.286	-0.318	-0.3097	-0.2379	-0.1435	-0.1209	-0.1413	-0.1675
207	-0.1515	-0.07675	-0.02595	-0.02738	-0.02752	-0.118	-0.04385	-0.1112	-0.1208	-0.1598	-0.2413	-0.1968	-0.2328	-0.2895	-0.1846	-0.195	-0.1242	-0.1715	-0.2139	-0.2559	-0.2431	-0.3503	-0.251	-0.1849	-0.2615	-0.2209	-0.2205	-0.2134	-0.2213	-0.1705	-0.1731	-0.09946	-0.07927	-0.1266	-0.1346	-0.2077	-0.2048	-0.2643	-0.2384	-0.2374	-0.2631	-0.2874	-0.3266	-0.3168	-0.2327	-0.1272	-0.1156	-0.1533	-0.1831
208	-0.1542	-0.1029	-0.04898	-0.07704	-0.07777	-0.1691	-0.07432	-0.09957	-0.08067	-0.1288	-0.208	-0.176	-0.2188	-0.2746	-0.1751	-0.1719	-0.09752	-0.1575	-0.2382	-0.2791	-0.2966	-0.4186	-0.3317	-0.275	-0.354	-0.2926	-0.2867	-0.2426	-0.2003	-0.1144	-0.1212	-0.04418	-0.02714	-0.05876	-0.06196	-0.1472	-0.136	-0.2382	-0.2712	-0.2648	-0.3391	-0.3754	-0.4091	-0.4001	-0.3253	-0.2195	-0.2073	-0.2352	-0.2648
209	-0.159	-0.1175	-0.03524	-0.05569	-0.06608	-0.1717	-0.08787	-0.1532	-0.1483	-0.1979	-0.2839	-0.2176	-0.2718	-0.3336	-0.2349	-0.2022	-0.1306	-0.1777	-0.2472	-0.2759	-0.2985	-0.4229	-0.3406	-0.2841	-0.3473	-0.2849	-0.2778	-0.2491	-0.2231	-0.1363	-0.1558	-0.06014	-0.04312	-0.09503	-0.07916	-0.1596	-0.1181	-0.2459	-0.245	-0.238	-0.3196	-0.3535	-0.3903	-0.3915	-0.3207	-0.2206	-0.2172	-0.2371	-0.2521
210	-0.1449	-0.0988	-0.02805	-0.02866	-0.03195	-0.1312	-0.05413	-0.08879	-0.06632	-0.117	-0.202	-0.1764	-0.2314	-0.2653	-0.1972	-0.165	-0.08283	-0.1242	-0.1746	-0.2087	-0.2228	-0.3668	-0.2845	-0.2198	-0.2566	-0.184	-0.1716	-0.1572	-0.1645	-0.1134	-0.1326	-0.06119	-0.05347	-0.1069	-0.09217	-0.1809	-0.1578	-0.2127	-0.1821	-0.1964	-0.2672	-0.2678	-0.3207	-0.3292	-0.2566	-0.157	-0.1664	-0.2	-0.2053
211	-0.09499	-0.02372	0.07015	0.04955	0.07829	-0.02876	0.01711	-0.05419	-0.07333	-0.02676	-0.07776	-0.1283	-0.1352	-0.1249	-0.09264	-0.0445	0.02864	-0.006327	-0.09615	-0.1488	-0.173	-0.3243	-0.2254	-0.1575	-0.2179	-0.1341	-0.1238	-0.08119	-0.07506	-0.01181	-0.01357	0.009323	0.01247	-0.0153	-0.01753	-0.0658	-0.07662	-0.1944	-0.2377	-0.2507	-0.2702	-0.2653	-0.3202	-0.322	-0.2489	-0.2063	-0.2123	-0.2266	-0.2233
212	-0.156	-0.1124	-0.001027	0.02558	0.01564	-0.07049	-0.007653	-0.06272	-0.07364	-0.06888	-0.1304	-0.08806	-0.1432	-0.1911	-0.1432	-0.06405	-0.04168	-0.08204	-0.1678	-0.1965	-0.2341	-0.3792	-0.2948	-0.2403	-0.3032	-0.2257	-0.225	-0.1763	-0.1378	-0.03131	-0.04364	0.05792	0.07011	0.00154	0.02501	-0.04354	-0.0141	-0.1777	-0.2486	-0.251	-0.3243	-0.3389	-0.3748	-0.3855	-0.3166	-0.2342	-0.2406	-0.263	-0.2566
213	-0.09803	-0.06091	0.0223	0.02095	0.03758	-0.04591	0.01129	-0.09141	-0.06651	-0.06992	-0.1296	-0.1107	-0.2026	-0.2337	-0.218	-0.1389	-0.03412	-0.06515	-0.1415	-0.173	-0.23	-0.3963	-0.3337	-0.2692	-0.2839	-0.1856	-0.1641	-0.1271	-0.1105	-0.02973	-0.0817	-0.02551	-0.03915	-0.0572	-0.03267	-0.07145	-0.02969	-0.1849	-0.2042	-0.2276	-0.2911	-0.2883	-0.3429	-0.3622	-0.2917	-0.2145	-0.2037	-0.2281	-0.2471
214	-0.03435	0.02163	0.1094	0.1225	0.1833	0.08525	0.1063	0.01901	0.0351	0.09819	0.07004	-0.06451	-0.07105	-0.02888	-0.06968	0.01166	0.1164	0.1011	0.006662	-0.03856	-0.09414	-0.2776	-0.2057	-0.1338	-0.1448	-0.02448	0.008672	0.06696	0.04446	0.05762	0.03967	0.003324	-0.01463	-0.02212	-0.01355	-0.01161	-0.01136	-0.08903	-0.1287	-0.1669	-0.2094	-0.1803	-0.2606	-0.2777	-0.2173	-0.1701	-0.186	-0.2172	-0.1964
215	-0.05183	-0.02637	0.07409	0.038	0.05847	-0.04019	-0.04943	-0.04938	-0.03392	0.01578	0.001724	-0.08295	-0.1059	-0.0865	-0.09751	-0.05756	0.01018	-0.01623	-0.1145	-0.1367	-0.1764	-0.3126	-0.2271	-0.1815	-0.2332	-0.1503	-0.1434	-0.09316	-0.1017	-0.045	-0.02638	0.003477	0.01989	-0.01124	-0.004453	-0.05462	-0.06578	-0.1921	-0.2657	-0.2755	-0.3043	-0.2885	-0.3282	-0.3325	-0.277	-0.2371	-0.2435	-0.2593	-0.2469
216	-0.08582	-0.05103	0.04404	-0.01974	-0.04567	-0.1175	-0.08854	-0.08918	-0.08858	-0.02109	-0.03787	-0.087	-0.09136	-0.07765	-0.0216	-0.03757	0.003178	-0.04158	-0.1427	-0.151	-0.1844	-0.2745	-0.1862	-0.1447	-0.2072	-0.1596	-0.1583	-0.1232	-0.1189	-0.0659	-0.01811	0.02987	0.05692	0.008712	0.003352	-0.0327	-0.06404	-0.1599	-0.2308	-0.2249	-0.2378	-0.2498	-0.2718	-0.2565	-0.2149	-0.1767	-0.1691	-0.1737	-0.1752
217	-0.08862	-0.08132	-0.002628	-0.1063	-0.1948	-0.2374	-0.1526	-0.1643	-0.185	-0.1228	-0.1164	-0.08603	-0.1101	-0.1204	0.01417	-0.02264	-0.09969	-0.131	-0.1796	-0.198	-0.2333	-0.2773	-0.2302	-0.1809	-0.2433	-0.2078	-0.2245	-0.2102	-0.2025	-0.1238	-0.04077	0.06299	0.1162	0.0001246	-0.03949	-0.06667	-0.1181	-0.2283	-0.2988	-0.2837	-0.2498	-0.2704	-0.2808	-0.2464	-0.2338	-0.1901	-0.1712	-0.1593	-0.164
218	-0.09161	-0.1149	-0.0902	-0.185	-0.1978	-0.2259	-0.1501	-0.2082	-0.1334	-0.07973	-0.06125	-0.096	-0.146	-0.07692	0.04968	0.02192	0.0003146	-0.0373	-0.1099	-0.09304	-0.2157	-0.2553	-0.3109	-0.2707	-0.2364	-0.1595	-0.1351	-0.08772	-0.04357	-0.000135	0.08418	0.02882	0.05561	0.0543	0.01213	0.09717	0.02572	-0.07472	-0.1874	-0.1733	-0.1931	-0.191	-0.2233	-0.2212	-0.2267	-0.196	-0.1564	-0.1327	-0.1631
219	-0.04784	-0.08318	-0.1042	-0.2023	-0.1922	-0.1729	-0.08684	-0.09943	-0.03026	0.0382	0.04418	-0.06254	-0.05242	0.02388	0.1088	0.09089	0.106	0.07423	-0.008686	0.01154	-0.1057	-0.2058	-0.247	-0.2081	-0.1431	-0.03122	-0.0007263	0.04294	0.07786	0.08753	0.1454	0.04158	0.04223	0.07553	0.04492	0.1113	0.07016	0.05539	-0.0438	-0.03247	-0.09764	-0.08055	-0.1413	-0.1668	-0.1868	-0.1795	-0.1688	-0.1651	-0.1431
220	-0.007028	-0.0391	-0.05653	-0.1841	-0.18	-0.172	-0.1176	-0.1478	-0.1288	-0.08528	-0.09613	-0.1676	-0.1796	-0.1263	-0.009175	-0.05025	-0.05891	-0.09789	-0.1726	-0.1656	-0.262	-0.2612	-0.2745	-0.3017	-0.2999	-0.2164	-0.1988	-0.1543	-0.1195	-0.06892	0.003685	-0.05267	-0.01472	0.008013	-0.04428	-0.01795	-0.0446	-0.145	-0.2172	-0.2002	-0.2253	-0.2484	-0.2347	-0.2514	-0.2875	-0.2948	-0.2375	-0.1874	-0.2128
221	0.05586	0.008551	-0.04455	-0.08683	-0.09603	-0.08892	-0.09034	-0.1252	-0.05639	-0.05733	-0.05118	-0.149	-0.129	-0.07578	0.01401	-0.08371	-0.08501	-0.1344	-0.1672	-0.1631	-0.2132	-0.1143	-0.1238	-0.1515	-0.1601	-0.1857	-0.1615	-0.1325	-0.1312	-0.09564	-0.05989	-0.09203	-0.06666	-0.08087	-0.1187	-0.08214	-0.04382	-0.1238	-0.1687	-0.1533	-0.1415	-0.1661	-0.1363	-0.133	-0.1483	-0.1944	-0.1589	-0.103	-0.1041
222	0.064	0.007951	-0.04095	-0.06016	-0.08751	-0.07612	-0.08596	-0.1044	-0.04883	-0.07702	-0.07144	-0.1042	-0.08101	-0.07526	0.02012	-0.09154	-0.1185	-0.1677	-0.1853	-0.1917	-0.1951	-0.07746	-0.06336	-0.08927	-0.1351	-0.2012	-0.1941	-0.1749	-0.1844	-0.1434	-0.1041	-0.07636	-0.0423	-0.1218	-0.1655	-0.1434	-0.09701	-0.1751	-0.2025	-0.1884	-0.1527	-0.1837	-0.1399	-0.1128	-0.1083	-0.1269	-0.1136	-0.07335	-0.07018
223	0.05776	0.004821	-0.04417	-0.06873	-0.1137	-0.1075	-0.1007	-0.08559	-0.04869	-0.09722	-0.09384	-0.05761	-0.0301	-0.05058	0.04575	-0.06283	-0.09961	-0.142	-0.1409	-0.158	-0.1547	-0.05738	-0.04131	-0.0506	-0.1035	-0.1627	-0.1622	-0.1532	-0.1675	-0.1256	-0.09489	-0.04441	-0.01034	-0.1133	-0.1706	-0.1536	-0.1117	-0.1568	-0.1768	-0.1586	-0.1355	-0.1509	-0.122	-0.09552	-0.07756	-0.1062	-0.09433	-0.05479	-0.0471
224	-0.01863	-0.0811	-0.1023	-0.1458	-0.2051	-0.1414	-0.08177	-0.0667	-0.08238	-0.1063	-0.1192	-0.01437	-0.00791	-0.06278	0.05763	-0.03067	-0.05757	-0.07638	-0.05626	-0.07067	-0.05892	0.02431	0.02753	0.004976	-0.05102	-0.08904	-0.1018	-0.1039	-0.1133	-0.06697	-0.04867	0.02183	0.04704	-0.04904	-0.1053	-0.09299	-0.05589	-0.122	-0.1312	-0.165	-0.06301	-0.0762	-0.08773	-0.05695	-0.03173	-0.05951	-0.04307	-0.01321	-0.0103
225	-0.0447	-0.1222	-0.1001	-0.1271	-0.1777	-0.1178	-0.042	-0.01158	-0.05275	-0.1015	-0.09423	0.0001462	0.01365	-0.03118	0.05301	-0.01744	-0.05782	-0.06101	-0.009847	-0.00785	0.01314	0.07738	0.0477	0.02929	0.003786	-0.0234	-0.03942	-0.06645	-0.07921	-0.05279	-0.05505	0.02204	0.02176	-0.05606	-0.06171	-0.05162	-0.01922	-0.0384	-0.03984	-0.06988	0.011	0.02074	-0.007173	0.02145	0.02007	-0.02766	-0.001145	0.03252	0.04354
226	-0.04095	-0.1197	-0.0691	-0.1035	-0.1666	-0.09909	-0.03434	0.01765	-0.03762	-0.1031	-0.0842	0.02091	0.01141	-0.03132	0.03337	-0.01717	-0.06552	-0.04713	0.02078	0.02141	0.04898	0.08757	0.05556	0.03958	0.01953	-0.001058	-0.02002	-0.04757	-0.05164	-0.04235	-0.05056	0.01161	0.002134	-0.05412	-0.05286	-0.03537	-0.008807	-0.02012	-0.03273	-0.06467	0.01937	0.03936	0.002322	0.01498	0.02122	-0.03721	-0.01335	0.01309	0.02474
227	-0.04706	-0.1208	-0.0557	-0.11	-0.185	-0.0867	-0.02862	0.02798	-0.03425	-0.1077	-0.09149	0.01512	-0.00305	-0.04425	0.002973	-0.01493	-0.05489	-0.02274	0.03457	0.03207	0.04882	0.04037	-0.00607	-0.02402	-0.0368	-0.01801	-0.02999	-0.04014	-0.02361	-0.02181	-0.02546	0.002345	-0.01031	-0.02868	-0.02921	0.002671	0.006786	-0.01582	-0.04688	-0.07503	-0.02414	0.000454	-0.06317	-0.07387	-0.05962	-0.1045	-0.08839	-0.07355	-0.06587
228	-0.02418	-0.08111	-0.02308	-0.05977	-0.177	-0.07112	-0.02771	0.08056	0.01248	-0.05789	-0.03153	0.07811	0.04299	0.005371	0.01027	-0.008726	-0.04418	-0.007128	0.05663	0.04914	0.06415	0.03996	-0.004718	-0.002142	-0.009367	0.004466	-0.004792	-0.01709	-0.007872	-0.01953	-0.02648	-0.0108	-0.028	-0.04474	-0.04374	-0.009562	-0.005877	-0.0007463	-0.03531	-0.07066	-0.0255	0.01429	-0.0547	-0.06511	-0.05076	-0.1076	-0.1014	-0.09378	-0.08542
229	-0.02979	-0.09834	-0.04862	-0.06132	-0.1837	-0.06999	-0.03166	0.08462	0.01423	-0.0537	-0.02369	0.08138	0.04956	0.01816	0.0007572	-0.03042	-0.05872	-0.01967	0.05861	0.06295	0.08078	0.08497	0.0348	0.02846	0.03239	0.02677	0.01975	-0.006225	-0.01935	-0.04245	-0.05482	-0.0424	-0.0572	-0.07692	-0.07136	-0.03256	-0.01172	0.02625	-0.000452	-0.02883	0.003221	0.05174	0.0002823	-0.0001424	-0.001573	-0.07204	-0.06265	-0.045	-0.04281
230	-0.07395	-0.141	-0.09271	-0.1023	-0.217	-0.09911	-0.02764	0.05257	-0.0264	-0.08656	-0.06712	0.048	0.03436	-0.01011	-0.005726	-0.008592	-0.02263	0.01697	0.0772	0.08052	0.08278	0.05746	0.004644	0.005773	0.01061	0.03504	0.03054	0.01322	0.01197	-0.008587	-0.01646	-0.01522	-0.02546	-0.03272	-0.03678	0.02192	0.02731	0.05168	0.01703	-0.01229	0.009862	0.04881	-0.03257	-0.03019	-0.01962	-0.07925	-0.07161	-0.0581	-0.05324
231	-0.06148	-0.1002	-0.04325	-0.06207	-0.2037	-0.06182	-0.01482	0.07782	-0.009227	-0.05492	-0.03792	0.06791	0.05016	-0.003956	-0.02027	0.004539	-0.0004653	0.0396	0.07843	0.07156	0.06953	0.01176	-0.03499	-0.02702	-0.03109	0.02045	0.01845	0.01713	0.0368	0.01317	0.008215	-0.009426	-0.01914	-0.005247	-0.01935	0.03721	0.0203	0.04123	-0.002241	-0.02972	-0.03011	0.006155	-0.08758	-0.1071	-0.09329	-0.1365	-0.1336	-0.1392	-0.1389
232	-0.05093	-0.0942	-0.05999	-0.0608	-0.1783	-0.06252	-0.03871	0.1025	0.007307	-0.03787	-0.01498	0.106	0.08293	0.04763	0.01891	0.03378	0.02362	0.05905	0.09751	0.08967	0.07996	0.04244	-0.0192	-0.0157	-0.009455	0.03181	0.03596	0.04144	0.0608	0.03686	0.02953	-0.007438	-0.01572	-0.002904	-0.0211	0.02938	0.02337	0.07538	0.02971	-0.002522	-0.01635	0.03326	-0.04496	-0.07378	-0.0794	-0.1478	-0.1397	-0.1351	-0.1388
233	-0.09208	-0.1341	-0.1138	-0.09778	-0.2254	-0.1216	-0.1023	0.04307	-0.06031	-0.09265	-0.06796	0.07288	0.05456	0.02314	0.01538	0.03527	0.01168	0.03788	0.07545	0.0717	0.05361	0.02878	-0.03421	-0.03072	-0.02627	0.01619	0.021	0.02538	0.04928	0.04644	0.03855	0.01331	0.01886	0.03615	0.013	0.05103	0.04986	0.09727	0.04772	0.01921	-0.003235	0.03251	-0.03139	-0.05897	-0.08128	-0.1464	-0.1264	-0.1178	-0.1306
234	-0.1138	-0.1416	-0.1565	-0.1237	-0.2714	-0.1474	-0.1007	0.008583	-0.05744	-0.07775	-0.06608	0.04022	0.04403	-0.01937	-0.01573	0.04924	0.03927	0.06563	0.07844	0.07231	0.04985	-0.02173	-0.06653	-0.05756	-0.06788	0.01408	0.01881	0.03484	0.07808	0.07117	0.07486	0.05123	0.06662	0.108	0.08246	0.107	0.08261	0.08853	0.02879	0.01022	-0.04829	-0.02117	-0.1204	-0.1523	-0.147	-0.1509	-0.1617	-0.1895	-0.1977
235	-0.09401	-0.112	-0.09664	-0.08298	-0.2148	-0.09263	-0.03911	0.05849	-0.01709	-0.03029	-0.02167	0.0718	0.08	0.02412	0.008617	0.08398	0.1027	0.1332	0.1249	0.1124	0.07956	-0.01653	-0.06373	-0.05291	-0.05603	0.04757	0.05544	0.08117	0.1358	0.1157	0.115	0.0598	0.06531	0.1203	0.08518	0.1407	0.1035	0.1299	0.06414	0.03977	-0.03834	-0.002645	-0.1194	-0.1644	-0.1493	-0.1751	-0.1801	-0.2028	-0.2041
236	-0.1078	-0.1322	-0.1447	-0.08666	-0.1987	-0.09575	-0.09175	0.06539	-0.01516	-0.0282	-0.02342	0.0748	0.05781	0.03978	0.02911	0.0925	0.09604	0.118	0.1081	0.103	0.04448	-0.02267	-0.09324	-0.08161	-0.06807	0.0296	0.04058	0.07146	0.1301	0.1214	0.126	0.04641	0.05953	0.1308	0.09545	0.131	0.1044	0.1356	0.06603	0.04154	-0.0237	0.01063	-0.06151	-0.1184	-0.1383	-0.1753	-0.154	-0.1562	-0.1683
237	-0.1415	-0.1524	-0.1797	-0.1214	-0.2597	-0.1558	-0.1559	-0.03001	-0.08781	-0.07664	-0.0756	-0.02268	-0.03807	-0.06115	-0.03516	0.02206	0.003509	0.03277	0.04275	0.04212	-0.001036	-0.0712	-0.1286	-0.1142	-0.1185	-0.02348	-0.02374	-0.005239	0.04763	0.05192	0.06639	0.03636	0.06588	0.1464	0.1209	0.1128	0.07371	0.05693	-0.01271	-0.01513	-0.06608	-0.05096	-0.09523	-0.1518	-0.186	-0.212	-0.1836	-0.175	-0.203
238	-0.1574	-0.1483	-0.1497	-0.1256	-0.265	-0.1732	-0.1643	-0.07996	-0.1044	-0.1124	-0.09021	-0.0775	-0.0994	-0.1226	-0.07667	-0.02373	-0.03056	0.003538	0.003536	0.002714	-0.01111	-0.1233	-0.1396	-0.129	-0.1592	-0.05027	-0.05847	-0.03838	0.01254	0.004748	0.03265	0.02494	0.06198	0.1582	0.1409	0.1097	0.04587	-0.002766	-0.07369	-0.06821	-0.1373	-0.1271	-0.1906	-0.2544	-0.2536	-0.2332	-0.2225	-0.2529	-0.284
239	-0.1671	-0.1413	-0.1287	-0.1408	-0.2445	-0.1873	-0.193	-0.1215	-0.1567	-0.1921	-0.1631	-0.1125	-0.1229	-0.1847	-0.1037	-0.07198	-0.09321	-0.06591	-0.0595	-0.06103	-0.04621	-0.146	-0.133	-0.1216	-0.1782	-0.1013	-0.1188	-0.1107	-0.06374	-0.06264	-0.03144	0.01049	0.05896	0.1225	0.1007	0.03785	-0.01916	-0.05748	-0.1101	-0.09567	-0.1556	-0.1667	-0.2355	-0.2807	-0.2633	-0.2316	-0.2165	-0.2554	-0.2901
240	-0.07632	-0.03462	-0.01828	-0.05786	-0.1725	-0.1091	-0.114	-0.1011	-0.1657	-0.2174	-0.1878	-0.121	-0.1217	-0.2086	-0.1145	-0.09415	-0.1345	-0.1054	-0.09024	-0.09385	-0.06838	-0.1563	-0.1437	-0.106	-0.1599	-0.1055	-0.1245	-0.1418	-0.1125	-0.1082	-0.06765	-0.006613	0.03077	0.06753	0.04016	-0.01046	-0.06726	-0.09293	-0.09888	-0.06675	-0.09159	-0.1277	-0.1993	-0.221	-0.2042	-0.1678	-0.1431	-0.1785	-0.2088
241	-0.06229	-0.03609	-0.01014	-0.04526	-0.162	-0.09122	-0.06165	-0.0366	-0.1108	-0.1578	-0.1314	-0.04805	-0.04588	-0.128	-0.05752	-0.04404	-0.07846	-0.04859	-0.02036	-0.03307	-0.01391	-0.08465	-0.08992	-0.04516	-0.09318	-0.05028	-0.06683	-0.08178	-0.05779	-0.05817	-0.03742	0.00981	0.02708	0.04334	0.01365	0.001923	-0.04696	-0.05703	-0.07884	-0.06748	-0.06048	-0.07058	-0.1585	-0.1717	-0.1444	-0.1371	-0.1167	-0.1441	-0.1561
242	-0.1099	-0.07416	-0.02183	-0.01947	-0.133	-0.1001	-0.06179	-0.04658	-0.1441	-0.194	-0.1821	-0.06692	-0.05897	-0.1522	-0.07495	-0.06609	-0.1089	-0.08332	-0.03782	-0.04719	-0.0141	-0.05082	-0.03262	0.02571	-0.04438	-0.04502	-0.07255	-0.09978	-0.09302	-0.08889	-0.0795	0.007321	0.02373	0.000164	-0.01764	-0.03392	-0.06561	-0.08174	-0.09607	-0.08802	-0.04632	-0.05881	-0.1187	-0.1045	-0.06243	-0.06462	-0.04299	-0.06063	-0.06545
243	-0.1057	-0.07586	0.001346	-0.02815	-0.09994	-0.09128	-0.08389	-0.04726	-0.1621	-0.2256	-0.2227	-0.117	-0.1124	-0.201	-0.1172	-0.1056	-0.1487	-0.1217	-0.08505	-0.09201	-0.05849	-0.02915	-0.01045	-0.006042	-0.09564	-0.09667	-0.1281	-0.1518	-0.1352	-0.1264	-0.1014	-0.03577	-0.01097	-0.0001495	-0.0283	-0.04891	-0.1096	-0.1398	-0.1535	-0.1542	-0.09238	-0.1067	-0.113	-0.101	-0.07577	-0.07688	-0.02611	-0.02684	-0.06708
244	-0.08133	-0.1013	-0.04821	-0.09681	-0.09574	-0.08656	-0.09544	-0.07509	-0.1551	-0.2195	-0.2266	-0.173	-0.1597	-0.2292	-0.1565	-0.1242	-0.1398	-0.1126	-0.1092	-0.1073	-0.09154	-0.063	-0.07188	-0.09881	-0.1722	-0.1519	-0.1678	-0.1656	-0.1293	-0.1166	-0.07423	-0.07719	-0.0515	0.02606	-0.005634	-0.03182	-0.09378	-0.1477	-0.1652	-0.1727	-0.1351	-0.1589	-0.1759	-0.1743	-0.1549	-0.1353	-0.07958	-0.08374	-0.1286
245	-0.199	-0.1556	-0.09894	-0.1417	-0.1089	-0.1736	-0.1274	-0.132	-0.2107	-0.296	-0.3481	-0.2056	-0.2373	-0.3264	-0.1698	-0.1397	-0.1644	-0.1533	-0.163	-0.1756	-0.176	-0.1699	-0.1661	-0.1658	-0.245	-0.2173	-0.2281	-0.2167	-0.175	-0.1531	-0.1027	-0.08689	-0.04715	-0.01374	-0.06218	-0.07745	-0.1493	-0.2111	-0.2257	-0.2415	-0.2283	-0.2395	-0.2562	-0.2523	-0.2027	-0.1364	-0.08682	-0.1022	-0.1689
246	-0.2359	-0.1632	-0.09416	-0.1237	-0.1057	-0.1733	-0.1386	-0.1569	-0.2414	-0.3108	-0.3669	-0.2394	-0.2576	-0.3607	-0.2235	-0.1865	-0.1896	-0.1784	-0.1773	-0.1852	-0.18	-0.1949	-0.1631	-0.1482	-0.2375	-0.2153	-0.2317	-0.2296	-0.1921	-0.168	-0.1467	-0.1023	-0.06642	-0.03574	-0.06581	-0.0958	-0.1464	-0.2122	-0.226	-0.2269	-0.2271	-0.242	-0.2556	-0.2591	-0.205	-0.1569	-0.1066	-0.1134	-0.1742
247	-0.1309	-0.1565	-0.1162	-0.1766	-0.1366	-0.1768	-0.1624	-0.2182	-0.2182	-0.2621	-0.3304	-0.3081	-0.3313	-0.4057	-0.3292	-0.272	-0.203	-0.187	-0.2119	-0.1968	-0.1961	-0.2154	-0.1936	-0.2165	-0.2842	-0.2478	-0.2546	-0.2404	-0.1941	-0.1745	-0.1692	-0.1736	-0.1447	-0.04685	-0.05896	-0.09864	-0.108	-0.1969	-0.2094	-0.2048	-0.2292	-0.2684	-0.2646	-0.2779	-0.2456	-0.1896	-0.1397	-0.1482	-0.2014
248	-0.1611	-0.179	-0.1466	-0.2165	-0.1227	-0.2207	-0.1434	-0.2678	-0.2486	-0.2805	-0.3627	-0.3459	-0.3691	-0.4112	-0.2924	-0.2169	-0.1451	-0.1406	-0.189	-0.1908	-0.2105	-0.2467	-0.2242	-0.2435	-0.2952	-0.2392	-0.2299	-0.199	-0.149	-0.128	-0.1096	-0.1707	-0.1391	-0.02246	-0.05012	-0.07188	-0.08408	-0.1643	-0.1632	-0.1681	-0.2332	-0.2663	-0.2799	-0.3043	-0.2707	-0.213	-0.1684	-0.1725	-0.2296
249	-0.2597	-0.2246	-0.1627	-0.2213	-0.1491	-0.2565	-0.1783	-0.2631	-0.3021	-0.3386	-0.421	-0.272	-0.316	-0.407	-0.2327	-0.1958	-0.1883	-0.1841	-0.1855	-0.192	-0.1998	-0.2345	-0.2024	-0.1849	-0.2468	-0.2175	-0.2236	-0.2203	-0.1903	-0.1641	-0.1559	-0.1018	-0.07089	-0.08269	-0.1005	-0.1257	-0.1345	-0.2008	-0.1936	-0.196	-0.2314	-0.2352	-0.2438	-0.2605	-0.2084	-0.1422	-0.1116	-0.1151	-0.1571
250	-0.2395	-0.2273	-0.166	-0.2252	-0.1663	-0.2633	-0.1943	-0.2927	-0.3065	-0.339	-0.4325	-0.3204	-0.3722	-0.4552	-0.3063	-0.2633	-0.2019	-0.2072	-0.2319	-0.2324	-0.247	-0.2935	-0.2518	-0.2383	-0.3013	-0.2669	-0.2694	-0.2569	-0.2183	-0.1793	-0.1907	-0.1457	-0.1167	-0.1029	-0.1091	-0.1398	-0.1295	-0.2226	-0.2191	-0.2156	-0.26	-0.2858	-0.2915	-0.3055	-0.2517	-0.1811	-0.1465	-0.1456	-0.1906
251	-0.2153	-0.2262	-0.1667	-0.2184	-0.1459	-0.2423	-0.1649	-0.2878	-0.2833	-0.3024	-0.393	-0.2891	-0.3515	-0.4287	-0.3017	-0.253	-0.1832	-0.1892	-0.2077	-0.2077	-0.2203	-0.271	-0.2361	-0.2369	-0.2897	-0.2448	-0.2463	-0.2326	-0.1984	-0.1582	-0.185	-0.138	-0.1189	-0.1068	-0.107	-0.1307	-0.1066	-0.2048	-0.2067	-0.2084	-0.2611	-0.275	-0.2752	-0.2985	-0.25	-0.1844	-0.1611	-0.1621	-0.2005
252	-0.1892	-0.1865	-0.1088	-0.1556	-0.1194	-0.2063	-0.1268	-0.2405	-0.2443	-0.2645	-0.3495	-0.2442	-0.3169	-0.3893	-0.2859	-0.2351	-0.1738	-0.1881	-0.2092	-0.2154	-0.2351	-0.3117	-0.2674	-0.2501	-0.2926	-0.2379	-0.2373	-0.2246	-0.2023	-0.1571	-0.1882	-0.1225	-0.114	-0.1481	-0.133	-0.1477	-0.1085	-0.2143	-0.2068	-0.2081	-0.2691	-0.2797	-0.2856	-0.3047	-0.2565	-0.1874	-0.1788	-0.1798	-0.2033
253	-0.1979	-0.186	-0.1159	-0.1657	-0.1323	-0.2283	-0.1492	-0.2583	-0.2527	-0.2746	-0.3609	-0.2717	-0.3456	-0.4102	-0.297	-0.2497	-0.1711	-0.1945	-0.2363	-0.245	-0.2808	-0.3767	-0.3283	-0.2893	-0.3337	-0.2728	-0.2675	-0.2458	-0.2157	-0.1574	-0.1871	-0.1268	-0.1134	-0.1381	-0.1281	-0.151	-0.1128	-0.2338	-0.2328	-0.2338	-0.298	-0.3192	-0.3396	-0.3538	-0.2975	-0.2213	-0.2022	-0.2044	-0.2315
254	-0.2109	-0.229	-0.1605	-0.2127	-0.1584	-0.2454	-0.1759	-0.2711	-0.2551	-0.2756	-0.3613	-0.2628	-0.3333	-0.3932	-0.277	-0.2457	-0.1668	-0.1845	-0.2213	-0.2228	-0.2496	-0.3196	-0.2878	-0.2877	-0.3345	-0.2762	-0.2714	-0.244	-0.2054	-0.1517	-0.174	-0.1249	-0.1024	-0.1087	-0.1077	-0.1275	-0.09788	-0.2188	-0.2364	-0.2375	-0.3117	-0.3206	-0.3257	-0.351	-0.3043	-0.2368	-0.2261	-0.2212	-0.2523
255	-0.1902	-0.2205	-0.159	-0.1843	-0.1289	-0.1931	-0.1287	-0.2361	-0.2142	-0.2241	-0.3084	-0.2071	-0.2807	-0.3425	-0.2602	-0.2185	-0.1452	-0.1606	-0.183	-0.1837	-0.2063	-0.2736	-0.2481	-0.2628	-0.2932	-0.2316	-0.2275	-0.2068	-0.1792	-0.1284	-0.1635	-0.09943	-0.08799	-0.1161	-0.1023	-0.1146	-0.0708	-0.1861	-0.1991	-0.2019	-0.2767	-0.2753	-0.2726	-0.3037	-0.2682	-0.2154	-0.2157	-0.2027	-0.2263
256	-0.1825	-0.1897	-0.1226	-0.1549	-0.1283	-0.2038	-0.1407	-0.2166	-0.1979	-0.2096	-0.2834	-0.1995	-0.2915	-0.3431	-0.2651	-0.2172	-0.1415	-0.1617	-0.2005	-0.1999	-0.2531	-0.3687	-0.3399	-0.3103	-0.3224	-0.2428	-0.2334	-0.2111	-0.1843	-0.1268	-0.1596	-0.09285	-0.08379	-0.1247	-0.1021	-0.1181	-0.06988	-0.1906	-0.2008	-0.2065	-0.2966	-0.2951	-0.317	-0.3469	-0.3065	-0.2555	-0.2468	-0.235	-0.2541
257	-0.1869	-0.1943	-0.1235	-0.1802	-0.1379	-0.2256	-0.1581	-0.2346	-0.2027	-0.2042	-0.2739	-0.1914	-0.2866	-0.3352	-0.2419	-0.1968	-0.1195	-0.1446	-0.2087	-0.213	-0.2697	-0.4051	-0.3773	-0.3425	-0.3698	-0.2788	-0.2685	-0.2276	-0.1802	-0.1042	-0.1277	-0.05959	-0.04575	-0.07828	-0.06465	-0.09289	-0.05661	-0.2074	-0.2492	-0.2487	-0.3508	-0.3515	-0.387	-0.4172	-0.3666	-0.2907	-0.2895	-0.292	-0.3119
258	-0.191	-0.2731	-0.2307	-0.2607	-0.1743	-0.2131	-0.1343	-0.2337	-0.1821	-0.1734	-0.2522	-0.1512	-0.2209	-0.261	-0.1459	-0.1294	-0.06264	-0.08123	-0.1179	-0.1166	-0.1589	-0.2281	-0.2448	-0.2727	-0.2857	-0.2037	-0.1945	-0.1571	-0.1105	-0.04538	-0.06533	-0.01934	-0.006388	-0.02312	-0.02069	-0.02004	0.00803	-0.1292	-0.1781	-0.1914	-0.2505	-0.2464	-0.2661	-0.3077	-0.2785	-0.2375	-0.2392	-0.216	-0.2304
259	-0.146	-0.224	-0.2314	-0.2672	-0.1982	-0.1984	-0.1302	-0.2015	-0.1826	-0.1832	-0.2669	-0.172	-0.2196	-0.2584	-0.1179	-0.1415	-0.08487	-0.1048	-0.1439	-0.1447	-0.1904	-0.2302	-0.2629	-0.285	-0.3054	-0.2381	-0.2253	-0.1867	-0.1408	-0.08115	-0.07485	-0.06211	-0.04002	-0.03149	-0.05476	-0.0438	-0.03891	-0.1669	-0.217	-0.236	-0.2444	-0.2614	-0.2977	-0.3236	-0.2893	-0.2617	-0.2382	-0.205	-0.222
260	-0.1634	-0.2343	-0.2061	-0.2702	-0.2265	-0.2442	-0.1782	-0.2601	-0.2364	-0.2408	-0.3232	-0.2461	-0.2859	-0.3309	-0.1874	-0.2006	-0.1282	-0.1437	-0.1858	-0.1913	-0.2045	-0.2188	-0.2169	-0.259	-0.3106	-0.2694	-0.2624	-0.2266	-0.1799	-0.1243	-0.1195	-0.1154	-0.09155	-0.05121	-0.06798	-0.07838	-0.07403	-0.1953	-0.2262	-0.2375	-0.2585	-0.2875	-0.2876	-0.3029	-0.273	-0.2215	-0.2048	-0.1884	-0.2272
261	-0.1349	-0.1857	-0.1164	-0.21	-0.2303	-0.223	-0.1482	-0.2203	-0.2224	-0.2469	-0.3229	-0.2714	-0.3311	-0.3661	-0.2823	-0.2688	-0.1821	-0.1868	-0.2276	-0.2263	-0.2415	-0.283	-0.2692	-0.3193	-0.3629	-0.3043	-0.2954	-0.262	-0.2154	-0.1759	-0.1705	-0.1876	-0.1667	-0.1059	-0.1073	-0.112	-0.1065	-0.2179	-0.2412	-0.2433	-0.3062	-0.3317	-0.3326	-0.3475	-0.322	-0.2726	-0.2523	-0.2385	-0.29
262	-0.07084	-0.1549	-0.06318	-0.2098	-0.2272	-0.2097	-0.07473	-0.1288	-0.1657	-0.187	-0.22	-0.1495	-0.1816	-0.2093	-0.1487	-0.1595	-0.1145	-0.1045	-0.1014	-0.09969	-0.1062	-0.1054	-0.1119	-0.1696	-0.2022	-0.1657	-0.164	-0.1525	-0.1335	-0.1024	-0.1114	-0.08699	-0.07813	-0.09227	-0.1032	-0.09095	-0.05324	-0.1169	-0.1348	-0.1475	-0.1733	-0.1721	-0.2061	-0.2023	-0.1806	-0.198	-0.1587	-0.1298	-0.1639
263	-0.06955	-0.1446	-0.1744	-0.2623	-0.2414	-0.24	-0.1488	-0.1864	-0.1585	-0.16	-0.2103	-0.1444	-0.1594	-0.1839	-0.0602	-0.1145	-0.07929	-0.1013	-0.1306	-0.1389	-0.1673	-0.1342	-0.1516	-0.1898	-0.2309	-0.203	-0.1958	-0.1695	-0.1505	-0.09207	-0.0694	-0.0604	-0.03263	-0.04837	-0.09655	-0.09536	-0.07412	-0.1766	-0.1988	-0.2236	-0.1912	-0.2097	-0.2259	-0.2216	-0.2142	-0.1982	-0.1752	-0.1435	-0.1709
264	-0.03027	-0.0951	-0.1247	-0.2118	-0.1938	-0.1785	-0.0894	-0.132	-0.1139	-0.1482	-0.2033	-0.1909	-0.2367	-0.2335	-0.1899	-0.2037	-0.1312	-0.1476	-0.1956	-0.1952	-0.2517	-0.2703	-0.296	-0.345	-0.3572	-0.2789	-0.2608	-0.2227	-0.199	-0.1459	-0.1284	-0.1593	-0.1333	-0.1076	-0.1458	-0.1239	-0.1123	-0.2277	-0.2644	-0.2818	-0.3003	-0.3116	-0.3243	-0.3327	-0.3392	-0.3337	-0.2829	-0.2371	-0.2861
265	-0.09723	-0.1659	-0.1671	-0.2727	-0.2842	-0.2514	-0.09176	-0.107	-0.09929	-0.1554	-0.2046	-0.1897	-0.2258	-0.2235	-0.1969	-0.1885	-0.105	-0.08076	-0.09797	-0.07581	-0.1343	-0.1609	-0.1956	-0.2308	-0.2318	-0.1599	-0.1465	-0.137	-0.1189	-0.1215	-0.09994	-0.1607	-0.1454	-0.07072	-0.08737	-0.04945	-0.04585	-0.1052	-0.1411	-0.168	-0.186	-0.1766	-0.2493	-0.2407	-0.2243	-0.2321	-0.188	-0.156	-0.2037
266	-0.05221	-0.1255	-0.1559	-0.2104	-0.2738	-0.2063	-0.05498	-0.07444	-0.04099	-0.05486	-0.08047	-0.06706	-0.04453	-0.02488	-0.008218	-0.02779	0.0166	0.01046	0.004483	-0.005374	-0.05632	-0.1244	-0.1824	-0.1766	-0.1567	-0.0689	-0.03949	-0.02346	-0.02526	-0.003948	0.002975	-0.04793	-0.04872	-0.03876	-0.07888	-0.01515	-0.01311	-0.03858	-0.08193	-0.103	-0.1749	-0.1201	-0.2205	-0.2345	-0.2295	-0.2326	-0.2433	-0.2285	-0.2175
267	-0.06082	-0.1237	-0.1666	-0.2618	-0.2709	-0.237	-0.1245	-0.1659	-0.1018	-0.06708	-0.09367	-0.1485	-0.1527	-0.09409	-0.02991	-0.06138	-0.01513	-0.04348	-0.08979	-0.08833	-0.1832	-0.2738	-0.3217	-0.3001	-0.2764	-0.1651	-0.1331	-0.09279	-0.05978	-0.01647	0.009675	-0.07473	-0.06279	-0.01882	-0.0565	0.009566	0.0108	-0.06542	-0.1524	-0.1278	-0.2312	-0.2154	-0.283	-0.3176	-0.3196	-0.3231	-0.3067	-0.2718	-0.2761
268	-0.143	-0.2221	-0.2405	-0.3384	-0.3331	-0.2766	-0.1271	-0.1354	-0.07152	-0.08043	-0.09677	-0.164	-0.2234	-0.1385	-0.09458	-0.119	-0.0571	-0.055	-0.0715	-0.07052	-0.1442	-0.2314	-0.2993	-0.2969	-0.2554	-0.1402	-0.1102	-0.08283	-0.0393	-0.01162	-0.02098	-0.1341	-0.1325	-0.04015	-0.06079	0.03523	0.03086	0.02085	-0.06666	-0.07605	-0.1964	-0.176	-0.2543	-0.287	-0.2923	-0.2676	-0.2542	-0.2356	-0.2427
269	-0.1249	-0.1675	-0.1462	-0.2673	-0.2489	-0.1912	-0.07241	-0.1039	-0.0857	-0.08259	-0.07683	-0.07873	-0.1338	-0.06689	-0.05122	-0.08675	-0.05288	-0.03929	-0.01461	-0.02337	-0.07671	-0.05732	-0.1103	-0.146	-0.1443	-0.07639	-0.05975	-0.05553	-0.03609	-0.01405	-0.02015	-0.09686	-0.07783	-0.003691	-0.04882	0.03199	0.002247	0.01985	-0.03993	-0.06581	-0.1496	-0.1044	-0.1358	-0.1562	-0.1711	-0.1271	-0.1023	-0.08873	-0.1224
270	-0.113	-0.134	-0.1257	-0.2535	-0.2624	-0.2215	-0.1143	-0.1773	-0.1483	-0.00501	-0.01702	-0.03892	-0.07384	-0.006367	0.008195	-0.003612	0.02953	0.03211	0.036	0.01418	-0.06791	-0.07723	-0.1147	-0.1266	-0.1321	-0.04189	-0.0158	0.008731	0.03081	0.05874	0.06975	-0.03481	-0.02421	0.07607	0.02562	0.07525	0.02926	0.01516	-0.07121	-0.1094	-0.1727	-0.1158	-0.1458	-0.1818	-0.1963	-0.1358	-0.1194	-0.1285	-0.1641
271	-0.08455	-0.1239	-0.1162	-0.2625	-0.2304	-0.1946	-0.0872	-0.1117	-0.08633	-0.003564	-0.01862	-0.1033	-0.1472	-0.03109	-0.001127	-0.006825	0.0264	0.02449	-0.009985	-0.03363	-0.1274	-0.1481	-0.2016	-0.242	-0.2104	-0.09053	-0.05971	-0.01528	0.04057	0.07055	0.08187	-0.06631	-0.05471	0.08061	0.03471	0.1074	0.05201	0.0343	-0.06165	-0.09973	-0.1761	-0.1489	-0.1592	-0.1977	-0.2488	-0.2264	-0.195	-0.1753	-0.2014
272	-0.1267	-0.1351	-0.1302	-0.2171	-0.194	-0.1958	-0.1105	-0.1053	-0.1482	-0.1023	-0.1018	-0.05331	-0.06206	-0.01523	0.06318	0.03789	0.006821	0.00523	-0.02516	-0.03249	-0.1115	-0.09198	-0.1013	-0.1357	-0.1402	-0.06879	-0.05347	-0.02571	0.0225	0.03771	0.05945	0.03916	0.06572	0.07857	0.04845	0.0891	0.05996	0.05695	-0.01166	-0.03528	-0.09758	-0.0956	-0.075	-0.09448	-0.1307	-0.1046	-0.08254	-0.06934	-0.06599
273	-0.09195	-0.08415	-0.0924	-0.1773	-0.1566	-0.1689	-0.1175	-0.09669	-0.1309	-0.0682	-0.06041	-0.01783	-0.01069	0.0173	0.1017	0.07251	0.01764	0.01407	-0.004412	-0.01729	-0.09228	-0.06473	-0.061	-0.08768	-0.1133	-0.05591	-0.04407	-0.01803	0.02415	0.04598	0.09346	0.08162	0.1208	0.1419	0.1033	0.09962	0.05412	0.03775	-0.0328	-0.05896	-0.09504	-0.08454	-0.06796	-0.08656	-0.1119	-0.08792	-0.06841	-0.05826	-0.06012
274	-0.06181	-0.04295	-0.05714	-0.1569	-0.1376	-0.1576	-0.152	-0.08045	-0.1161	-0.05099	-0.04879	-0.06342	-0.06929	-0.01862	0.05343	0.04154	-0.004263	-0.005407	-0.008149	-0.02353	-0.1014	-0.09951	-0.0938	-0.1214	-0.1315	-0.05815	-0.04677	-0.02498	0.01157	0.04222	0.08352	0.05154	0.0942	0.1757	0.1444	0.07505	0.01771	-0.002888	-0.08143	-0.1118	-0.131	-0.103	-0.1005	-0.1334	-0.1583	-0.1487	-0.1183	-0.1107	-0.115
275	-0.1316	-0.1398	-0.1263	-0.2096	-0.1906	-0.2237	-0.179	-0.1094	-0.119	-0.05669	-0.0678	-0.06879	-0.08554	-0.03783	0.03147	0.02806	0.002242	-0.002742	-0.05852	-0.0789	-0.127	-0.1415	-0.1179	-0.1452	-0.1586	-0.1066	-0.09231	-0.05791	-0.006083	0.02784	0.07296	0.04995	0.08718	0.1683	0.1446	0.06736	0.01108	-0.01319	-0.09238	-0.1284	-0.1602	-0.1521	-0.1377	-0.1463	-0.1599	-0.08613	-0.08689	-0.1214	-0.121
276	-0.0597	-0.09153	-0.03951	-0.1572	-0.1784	-0.186	-0.1754	-0.003709	-0.02444	0.02547	0.02427	-0.04493	-0.07605	-0.02427	0.002339	0.0002684	-0.03954	-0.05629	-0.08651	-0.1046	-0.125	-0.1573	-0.1578	-0.148	-0.1582	-0.1191	-0.1168	-0.09249	-0.04787	-0.004137	0.04517	-0.006417	0.0007475	0.09149	0.09186	0.0285	-0.04201	-0.08111	-0.1739	-0.2306	-0.2053	-0.1819	-0.1925	-0.1839	-0.1915	-0.09973	-0.1111	-0.1619	-0.1618
277	-0.07515	-0.1035	-0.04442	-0.156	-0.2113	-0.2029	-0.2117	-0.03583	-0.06081	-0.009107	-0.02091	-0.05739	-0.09423	-0.06775	-0.003999	-0.01714	-0.04478	-0.06005	-0.08845	-0.1039	-0.1169	-0.1599	-0.1534	-0.1349	-0.1477	-0.1227	-0.1241	-0.1018	-0.05739	-0.0245	0.02261	-0.0147	-0.002291	0.07474	0.07648	0.01504	-0.04988	-0.08126	-0.1715	-0.2118	-0.1873	-0.1664	-0.1777	-0.1779	-0.1742	-0.09926	-0.1066	-0.1538	-0.1568
278	-0.1369	-0.1412	-0.04636	-0.1869	-0.2266	-0.2229	-0.2329	-0.05737	-0.125	-0.07089	-0.06201	-0.07176	-0.1101	-0.09272	-0.01467	-0.04593	-0.04488	-0.05528	-0.08248	-0.09642	-0.0912	-0.2036	-0.1716	-0.1181	-0.1486	-0.1118	-0.1229	-0.1064	-0.06438	-0.04644	0.009362	-0.02795	-0.007204	0.07043	0.0666	0.01407	-0.0711	-0.08854	-0.1759	-0.1933	-0.219	-0.1966	-0.2422	-0.2333	-0.1962	-0.0916	-0.1225	-0.1867	-0.1935
279	-0.08568	-0.09595	-0.01904	-0.1425	-0.07568	-0.1629	-0.141	-0.01674	-0.02562	0.01389	0.003083	-0.05387	-0.05932	-0.01978	-0.02314	-8.834e-06	-0.02326	-0.03469	-0.08709	-0.1233	-0.1432	-0.2136	-0.1797	-0.1605	-0.2057	-0.1398	-0.1352	-0.09478	-0.05817	-0.0177	0.04612	0.008082	0.02885	0.1073	0.09009	0.01502	-0.08794	-0.1282	-0.2114	-0.2588	-0.2702	-0.241	-0.2448	-0.2226	-0.22	-0.1225	-0.1347	-0.1746	-0.1853
280	-0.1126	-0.1142	-0.009185	-0.1175	-0.04608	-0.1317	-0.09805	-0.0377	-0.03483	0.004734	-0.01781	-0.09532	-0.0967	-0.04583	-0.05314	-0.01416	-0.009019	-0.02087	-0.08894	-0.1345	-0.1446	-0.2273	-0.1649	-0.1437	-0.203	-0.1402	-0.1311	-0.0791	-0.04617	-0.01721	0.03285	-0.02247	-0.004589	0.07463	0.0563	0.004128	-0.08601	-0.1306	-0.2136	-0.2588	-0.2813	-0.2584	-0.2683	-0.2512	-0.2178	-0.1075	-0.1284	-0.1774	-0.1797
281	-0.1647	-0.1183	-0.004446	-0.06449	-0.01066	-0.114	-0.06182	-0.04389	-0.02635	0.01028	-0.02099	-0.1547	-0.161	-0.09374	-0.09099	-0.03085	0.01342	-0.0001583	-0.08122	-0.1167	-0.137	-0.2372	-0.1603	-0.1182	-0.184	-0.1195	-0.1114	-0.05369	-0.03054	-0.01736	0.01895	-0.05923	-0.04644	0.0356	0.009475	-0.0136	-0.09263	-0.1385	-0.2379	-0.2756	-0.2639	-0.2447	-0.2652	-0.2599	-0.2053	-0.142	-0.1289	-0.1618	-0.1749
282	-0.1859	-0.1251	-0.01278	-0.05031	0.01257	-0.08308	0.02695	-0.08308	-0.05409	0.03246	-0.007186	-0.1324	-0.1555	-0.07478	-0.06098	0.001967	0.08002	0.05114	-0.04155	-0.08434	-0.1144	-0.2249	-0.1509	-0.07794	-0.1346	-0.0614	-0.04201	0.01593	0.02626	0.04276	0.05216	-0.04779	-0.0576	0.0163	-0.01839	0.01776	-0.04243	-0.09493	-0.1791	-0.2119	-0.2047	-0.1878	-0.2139	-0.2172	-0.1541	-0.06322	-0.04286	-0.09477	-0.1164
283	-0.1672	-0.1377	-0.01595	-0.05645	-0.009794	-0.01993	0.08267	-0.06914	-0.04397	0.046	0.02538	-0.07524	-0.123	-0.05481	-0.0641	-0.004147	0.05766	0.03489	-0.03371	-0.09094	-0.08388	-0.1526	-0.06843	-0.05097	-0.111	-0.05272	-0.04026	0.005164	0.011	0.04516	0.03245	-0.05589	-0.06559	-0.001073	-0.03416	0.01887	-0.009616	-0.07385	-0.1401	-0.157	-0.1961	-0.1785	-0.183	-0.1951	-0.1422	-0.007793	0.004216	-0.06434	-0.1082
284	-0.1285	-0.06541	0.09369	-0.00711	0.01517	-0.06794	-0.08222	-0.06449	-0.1361	-0.145	-0.1518	-0.1464	-0.2091	-0.1941	-0.1307	-0.1643	-0.1165	-0.1361	-0.1979	-0.2339	-0.2037	-0.2709	-0.1683	-0.14	-0.2384	-0.2076	-0.2192	-0.1881	-0.1742	-0.1644	-0.1394	-0.1521	-0.1136	-0.08543	-0.1289	-0.1293	-0.1919	-0.2278	-0.3013	-0.2839	-0.3388	-0.3189	-0.2973	-0.2949	-0.2209	-0.07837	-0.09025	-0.165	-0.218
285	-0.1335	-0.08967	0.0677	-0.06382	-0.0406	-0.1367	-0.1582	-0.1019	-0.1987	-0.1666	-0.1887	-0.1718	-0.2079	-0.1949	-0.1239	-0.1504	-0.08908	-0.09506	-0.1418	-0.171	-0.1328	-0.2044	-0.1057	-0.06966	-0.1585	-0.1523	-0.1673	-0.1468	-0.1237	-0.1213	-0.1035	-0.1169	-0.08193	-0.01432	-0.03921	-0.07234	-0.1486	-0.1682	-0.2397	-0.2335	-0.2686	-0.2522	-0.2449	-0.235	-0.1531	-0.0582	-0.0703	-0.1263	-0.1694
286	-0.1363	-0.06961	0.0693	-0.04358	-0.02728	-0.1271	-0.1861	-0.1213	-0.238	-0.1904	-0.2266	-0.1956	-0.2211	-0.2156	-0.1357	-0.1607	-0.08786	-0.09929	-0.1457	-0.1746	-0.1404	-0.1996	-0.1097	-0.07112	-0.1493	-0.1619	-0.1688	-0.148	-0.115	-0.1117	-0.1067	-0.1247	-0.09276	-0.01224	-0.0307	-0.07122	-0.1352	-0.1485	-0.2074	-0.2124	-0.2351	-0.2308	-0.2352	-0.228	-0.15	-0.09056	-0.09074	-0.1354	-0.1865
287	-0.1929	-0.1186	-0.03562	-0.0754	-0.1007	-0.1859	-0.1751	-0.1154	-0.1899	-0.2113	-0.264	-0.176	-0.1989	-0.2317	-0.1118	-0.1468	-0.09206	-0.1095	-0.1599	-0.1881	-0.1709	-0.2407	-0.1515	-0.1127	-0.2024	-0.1848	-0.1899	-0.1729	-0.1502	-0.1388	-0.1076	-0.08989	-0.05372	-0.01657	-0.04024	-0.093	-0.147	-0.1852	-0.2068	-0.1973	-0.2225	-0.2342	-0.2542	-0.2589	-0.1895	-0.1364	-0.1306	-0.1659	-0.2057
288	-0.1981	-0.1192	-0.05895	-0.0833	-0.09538	-0.1548	-0.1179	-0.1372	-0.199	-0.2122	-0.2767	-0.1872	-0.2104	-0.2554	-0.1301	-0.1664	-0.09039	-0.0988	-0.1194	-0.1391	-0.1056	-0.2018	-0.1106	-0.07258	-0.1593	-0.1243	-0.1354	-0.1421	-0.1458	-0.1533	-0.1282	-0.0984	-0.06123	-0.02706	-0.04831	-0.1017	-0.1506	-0.1765	-0.1711	-0.155	-0.186	-0.1858	-0.2251	-0.242	-0.1768	-0.1015	-0.1005	-0.1484	-0.2171
289	-0.1961	-0.1185	-0.07448	-0.08159	-0.0989	-0.1435	-0.1162	-0.1442	-0.1958	-0.2182	-0.2898	-0.1899	-0.2082	-0.2706	-0.1444	-0.1658	-0.09835	-0.1098	-0.1304	-0.138	-0.1127	-0.1995	-0.1187	-0.07551	-0.1535	-0.1289	-0.1399	-0.1504	-0.1442	-0.1458	-0.1239	-0.08411	-0.05045	-0.004519	-0.008107	-0.07752	-0.1102	-0.1476	-0.1302	-0.1186	-0.132	-0.1555	-0.1957	-0.2104	-0.1478	-0.07756	-0.0679	-0.1077	-0.1618
290	-0.1716	-0.08886	-0.06066	-0.01691	-0.02898	-0.05727	-0.02702	-0.09057	-0.1352	-0.1648	-0.2491	-0.1295	-0.1446	-0.2209	-0.1145	-0.1344	-0.09203	-0.126	-0.1485	-0.1673	-0.1341	-0.2072	-0.1288	-0.08398	-0.1676	-0.1542	-0.1589	-0.1567	-0.1564	-0.1281	-0.1213	-0.05224	-0.03472	-0.04251	-0.02745	-0.09756	-0.09588	-0.1715	-0.1391	-0.1345	-0.1467	-0.1827	-0.2118	-0.2183	-0.1575	-0.04882	-0.05017	-0.1031	-0.1533
291	-0.177	-0.09041	-0.05262	-0.007819	-0.02239	-0.07665	-0.003975	-0.08606	-0.1231	-0.1364	-0.2292	-0.1359	-0.1589	-0.2348	-0.1485	-0.1529	-0.1098	-0.1502	-0.1751	-0.1981	-0.1749	-0.2585	-0.172	-0.1135	-0.1888	-0.1747	-0.1736	-0.1696	-0.1745	-0.1383	-0.1431	-0.06636	-0.05452	-0.07639	-0.05515	-0.1297	-0.1121	-0.1805	-0.1489	-0.1535	-0.1709	-0.2089	-0.2373	-0.228	-0.1565	-0.05245	-0.05091	-0.09513	-0.131
292	-0.1889	-0.1012	-0.06906	-0.03958	-0.04715	-0.1136	-0.04506	-0.1315	-0.1672	-0.189	-0.2826	-0.1947	-0.2172	-0.2938	-0.2025	-0.2033	-0.1563	-0.1958	-0.2086	-0.2266	-0.2131	-0.2843	-0.2025	-0.141	-0.2091	-0.1997	-0.199	-0.2013	-0.2079	-0.1768	-0.1941	-0.1169	-0.1058	-0.1291	-0.1068	-0.1731	-0.1398	-0.1909	-0.1523	-0.1476	-0.1625	-0.2127	-0.2336	-0.2235	-0.1549	-0.07847	-0.06202	-0.08398	-0.1083
293	-0.196	-0.1362	-0.08309	-0.1225	-0.1161	-0.19	-0.09249	-0.2211	-0.2406	-0.2496	-0.3452	-0.2516	-0.2838	-0.3592	-0.2359	-0.2123	-0.1402	-0.1701	-0.1888	-0.2045	-0.2101	-0.2844	-0.2135	-0.156	-0.2147	-0.1838	-0.1802	-0.1812	-0.1799	-0.1461	-0.1783	-0.1142	-0.1153	-0.1473	-0.1226	-0.1425	-0.1016	-0.1683	-0.1268	-0.1275	-0.1629	-0.2075	-0.2414	-0.234	-0.1647	-0.07469	-0.05972	-0.07732	-0.1026
294	-0.1757	-0.1212	-0.07311	-0.1173	-0.1065	-0.1512	-0.04858	-0.2054	-0.2185	-0.2062	-0.3012	-0.2174	-0.2482	-0.316	-0.2265	-0.2207	-0.1243	-0.1535	-0.1559	-0.1705	-0.1778	-0.2485	-0.1839	-0.1357	-0.1737	-0.1384	-0.1262	-0.1329	-0.1535	-0.1366	-0.1955	-0.1415	-0.1573	-0.2016	-0.1713	-0.1554	-0.09204	-0.1288	-0.07325	-0.07766	-0.1236	-0.1634	-0.2033	-0.1952	-0.1327	-0.05485	-0.04467	-0.05604	-0.07803
295	-0.2041	-0.1251	-0.06791	-0.1004	-0.09517	-0.1415	-0.02519	-0.1655	-0.1846	-0.1581	-0.2494	-0.1778	-0.2124	-0.2819	-0.1818	-0.1687	-0.0993	-0.1304	-0.1329	-0.1599	-0.1649	-0.2633	-0.1938	-0.1153	-0.1616	-0.1176	-0.1122	-0.119	-0.1401	-0.1183	-0.1541	-0.1077	-0.1254	-0.1654	-0.1405	-0.1363	-0.1105	-0.1523	-0.1052	-0.1264	-0.1408	-0.1685	-0.2218	-0.2097	-0.1351	-0.02329	-0.02309	-0.06078	-0.0775
296	-0.2174	-0.1492	-0.09443	-0.1481	-0.1373	-0.1935	-0.07198	-0.1931	-0.1951	-0.1743	-0.2595	-0.2022	-0.2353	-0.2988	-0.1855	-0.1725	-0.1142	-0.1459	-0.1536	-0.1873	-0.1959	-0.3079	-0.2432	-0.1597	-0.2016	-0.1454	-0.1352	-0.1405	-0.1621	-0.1314	-0.1546	-0.09182	-0.1022	-0.1627	-0.1467	-0.1613	-0.1488	-0.1874	-0.1389	-0.1603	-0.1943	-0.2098	-0.2736	-0.2592	-0.1869	-0.05256	-0.06328	-0.1058	-0.1148
297	-0.1899	-0.1501	-0.1034	-0.1825	-0.1779	-0.2039	-0.09353	-0.1979	-0.1975	-0.1706	-0.2355	-0.1848	-0.2189	-0.2694	-0.1979	-0.2007	-0.1535	-0.1755	-0.15	-0.1736	-0.1885	-0.2996	-0.2726	-0.2109	-0.2181	-0.1388	-0.114	-0.1275	-0.1659	-0.1491	-0.1893	-0.1166	-0.135	-0.2085	-0.1803	-0.1755	-0.1571	-0.1658	-0.112	-0.1325	-0.2147	-0.2017	-0.2717	-0.2698	-0.2349	-0.1118	-0.1329	-0.1637	-0.1734
298	-0.1626	-0.1037	-0.04979	-0.1257	-0.155	-0.1552	-0.01811	-0.1493	-0.1377	-0.09247	-0.1495	-0.1489	-0.1911	-0.2212	-0.1938	-0.1791	-0.1116	-0.1327	-0.1134	-0.1434	-0.1748	-0.302	-0.2769	-0.2066	-0.1935	-0.09854	-0.06658	-0.07798	-0.1236	-0.1143	-0.1619	-0.137	-0.1697	-0.2089	-0.1797	-0.1474	-0.1295	-0.1337	-0.07551	-0.1051	-0.1888	-0.1716	-0.245	-0.2472	-0.2202	-0.1122	-0.1191	-0.149	-0.1712
299	-0.1364	-0.06496	-0.02456	-0.08626	-0.0965	-0.1088	0.02543	-0.07719	-0.04937	0.0001963	-0.05758	-0.1369	-0.1505	-0.1581	-0.1369	-0.1039	-0.05043	-0.07273	-0.06094	-0.1063	-0.1573	-0.3042	-0.2778	-0.1751	-0.1516	-0.04852	-0.01227	-0.01655	-0.07111	-0.06084	-0.09389	-0.1076	-0.1455	-0.1606	-0.1412	-0.1266	-0.1351	-0.1129	-0.05796	-0.1024	-0.158	-0.1356	-0.2245	-0.2278	-0.2003	-0.1161	-0.1049	-0.1286	-0.1396
300	-0.1701	-0.1283	-0.1042	-0.1542	-0.1576	-0.1269	0.003921	-0.08054	-0.0581	-0.003413	-0.07088	-0.1262	-0.1373	-0.1437	-0.1272	-0.104	-0.03023	-0.03953	-0.0282	-0.0594	-0.1216	-0.2834	-0.2814	-0.174	-0.1283	-0.009682	0.03021	0.01842	-0.04319	-0.04516	-0.1053	-0.07746	-0.1204	-0.1824	-0.1491	-0.134	-0.1162	-0.0648	0.0008298	-0.03186	-0.1187	-0.09329	-0.1962	-0.2054	-0.1881	-0.0899	-0.09	-0.1141	-0.1045
301	-0.156	-0.129	-0.09939	-0.1288	-0.1312	-0.1042	-0.001812	-0.08903	-0.06448	-0.04187	-0.1074	-0.1168	-0.1572	-0.1872	-0.181	-0.1369	-0.06848	-0.07748	-0.07113	-0.08873	-0.1397	-0.2848	-0.2789	-0.2136	-0.176	-0.06129	-0.02847	-0.03851	-0.085	-0.08234	-0.122	-0.08339	-0.1171	-0.1695	-0.1299	-0.1274	-0.1144	-0.1148	-0.05411	-0.07644	-0.1685	-0.1435	-0.2216	-0.2304	-0.2112	-0.1006	-0.1113	-0.1363	-0.1509
302	-0.1246	-0.093	-0.09185	-0.0772	-0.08573	-0.006466	0.0972	0.02123	0.04425	0.1096	0.04689	0.02734	-0.03418	-0.04126	-0.07136	-0.03331	0.03042	0.04182	0.07352	0.06776	-0.00967	-0.1621	-0.18	-0.08672	-0.001486	0.1018	0.1424	0.117	0.0425	0.01467	-0.04292	-0.01684	-0.07289	-0.1274	-0.07078	-0.04744	-0.02228	0.03333	0.09997	0.04685	0.00863	0.04107	-0.05944	-0.07234	-0.05217	0.0375	0.029	0.001249	0.01528
303	-0.03942	-0.002985	0.0002167	0.01458	0.04294	0.07499	0.1474	0.05451	0.06891	0.1141	0.06119	0.01391	-0.0385	-0.04062	-0.1058	-0.02852	0.07908	0.08043	0.05568	0.0108	-0.06399	-0.2518	-0.2372	-0.1543	-0.1034	0.02783	0.07959	0.1035	0.06966	0.08374	-0.01164	-0.004114	-0.06548	-0.0887	-0.04183	-0.006226	0.01961	-0.002444	0.005889	-0.05659	-0.1132	-0.08385	-0.2084	-0.2291	-0.166	-0.08628	-0.1009	-0.1346	-0.1066
304	-0.0264	-0.01188	0.04408	0.02859	0.07683	0.01354	0.05802	-0.06474	-0.03345	-0.007624	-0.05761	-0.05699	-0.1739	-0.1936	-0.2197	-0.1383	-0.01452	-0.02744	-0.08447	-0.102	-0.1721	-0.3365	-0.3012	-0.2483	-0.2301	-0.1251	-0.09654	-0.06451	-0.05852	-0.003435	-0.07343	-0.0559	-0.0864	-0.081	-0.04201	-0.03627	0.0141	-0.1173	-0.1361	-0.1664	-0.2263	-0.2166	-0.2777	-0.2983	-0.2375	-0.1726	-0.1591	-0.1764	-0.1934
305	-0.07065	-0.05842	0.005498	0.01138	0.07348	-0.02372	-0.001249	-0.1128	-0.04908	-0.00199	-0.03067	-0.04084	-0.1536	-0.1607	-0.196	-0.1068	0.008622	0.008029	-0.03923	-0.05244	-0.1117	-0.2841	-0.2473	-0.1962	-0.1914	-0.08464	-0.06964	-0.03874	-0.04095	0.009075	-0.04666	-0.01016	-0.03062	-0.02023	0.00841	-0.004819	0.007306	-0.1274	-0.1861	-0.2156	-0.2434	-0.2074	-0.2683	-0.2915	-0.2165	-0.1728	-0.1674	-0.1891	-0.1994
306	-0.09718	-0.1076	-0.04527	-0.05446	0.01389	-0.07356	-0.04991	-0.09822	-0.04345	-0.02336	-0.0583	-0.01682	-0.1396	-0.168	-0.1721	-0.09263	-0.01322	-0.02423	-0.09883	-0.09991	-0.166	-0.3393	-0.3177	-0.2857	-0.2872	-0.1796	-0.1693	-0.1141	-0.06905	-0.0009038	-0.03415	0.03096	0.02785	0.006832	0.03874	0.002184	0.01985	-0.1318	-0.2247	-0.2371	-0.3289	-0.3025	-0.3484	-0.3782	-0.3135	-0.2486	-0.257	-0.2782	-0.2815
1	0.01651	-0.1035	-0.1488	-0.1735	-0.1624	-0.08249	0.05384	0.002712	-0.04109	0.04001	0.03325	0.1334	0.1839	0.2188	0.2396	0.2247	0.1628	0.2169	0.3388	0.3661	0.3632	0.3411	0.276	0.3511	0.4242	0.4513	0.4324	0.3293	0.2456	0.1512	0.1515	0.1748	0.1301	0.02402	0.0614	0.1314	0.1429	0.326	0.448	0.3615	0.533	0.5239	0.4072	0.4545	0.4532	0.5208	0.4477	0.4203	0.5985
2	0.01231	-0.1068	-0.1529	-0.1768	-0.1605	-0.08045	0.05944	0.004139	-0.04074	0.04236	0.03557	0.1347	0.1869	0.2245	0.247	0.2322	0.1718	0.2267	0.3512	0.3787	0.376	0.3583	0.2943	0.3674	0.4411	0.465	0.4467	0.3423	0.2579	0.1627	0.1603	0.1813	0.1354	0.03014	0.06878	0.1424	0.1579	0.3433	0.4668	0.3806	0.5531	0.5431	0.4271	0.4734	0.4709	0.5267	0.4547	0.4347	0.6142
3	0.01287	-0.1036	-0.1454	-0.161	-0.1461	-0.06648	0.07674	0.02005	-0.02601	0.05793	0.049	0.144	0.2003	0.2404	0.2588	0.2471	0.1889	0.24	0.3597	0.3827	0.3767	0.3521	0.2881	0.3614	0.4376	0.4688	0.4544	0.3563	0.2726	0.1777	0.1734	0.1882	0.1405	0.03408	0.07254	0.148	0.1646	0.3497	0.4715	0.3835	0.5448	0.5364	0.4136	0.459	0.4591	0.5161	0.4375	0.4152	0.5986
4	0.0183	-0.09709	-0.136	-0.1473	-0.1368	-0.05822	0.08225	0.02871	-0.01722	0.06455	0.05461	0.149	0.2055	0.2439	0.2581	0.2466	0.1884	0.236	0.3505	0.3702	0.3624	0.3304	0.265	0.3402	0.4169	0.4551	0.4425	0.3494	0.2666	0.1731	0.1703	0.1844	0.1368	0.02817	0.06483	0.1379	0.151	0.3328	0.4522	0.3629	0.5178	0.511	0.3838	0.43	0.4331	0.5029	0.4191	0.388	0.5726
5	0.01964	-0.09809	-0.1398	-0.1572	-0.1496	-0.07101	0.06453	0.01489	-0.02904	0.05116	0.04281	0.1398	0.193	0.2288	0.2456	0.2321	0.1714	0.2217	0.3385	0.3619	0.3566	0.3271	0.261	0.3373	0.4117	0.4462	0.4303	0.3331	0.2502	0.1567	0.1569	0.1765	0.1311	0.02368	0.06014	0.1295	0.1395	0.3206	0.4405	0.3525	0.5146	0.5071	0.3843	0.4315	0.4329	0.508	0.4282	0.3951	0.5761
6	0.03014	-0.08789	-0.1263	-0.1459	-0.1453	-0.06365	0.06685	0.02568	-0.0188	0.05952	0.0516	0.1487	0.1983	0.2316	0.2416	0.2273	0.1657	0.2147	0.3283	0.3495	0.3438	0.3063	0.24	0.318	0.3927	0.4319	0.4161	0.3222	0.2398	0.1465	0.1493	0.17	0.1253	0.01518	0.04991	0.1149	0.1219	0.3006	0.418	0.329	0.4881	0.4834	0.3594	0.4073	0.4107	0.4943	0.4118	0.3721	0.5522
7	0.01004	-0.1036	-0.1447	-0.155	-0.1373	-0.05726	0.09126	0.02978	-0.01739	0.06899	0.05899	0.1489	0.209	0.2537	0.2712	0.2625	0.2069	0.2572	0.3769	0.3983	0.3905	0.3657	0.3029	0.3747	0.4532	0.4851	0.4732	0.377	0.293	0.1974	0.1894	0.1983	0.1484	0.04314	0.08294	0.1624	0.1838	0.3712	0.4933	0.4047	0.561	0.5528	0.4278	0.4712	0.4709	0.5156	0.4365	0.4205	0.6061
8	0.01089	-0.0989	-0.1382	-0.1353	-0.1167	-0.03663	0.1144	0.04856	0.001199	0.09062	0.0798	0.1656	0.228	0.273	0.2844	0.2804	0.2263	0.2747	0.3918	0.4106	0.3981	0.3647	0.302	0.378	0.4606	0.4995	0.4901	0.3982	0.3117	0.213	0.2028	0.211	0.1577	0.04758	0.0879	0.1691	0.1901	0.376	0.4941	0.4016	0.5574	0.5531	0.4213	0.466	0.4704	0.517	0.4345	0.4136	0.6014
9	0.006228	-0.1035	-0.1429	-0.158	-0.1404	-0.05832	0.09769	0.03156	-0.01693	0.06936	0.05643	0.1358	0.2056	0.2593	0.2767	0.2692	0.224	0.2737	0.3948	0.4134	0.4078	0.3885	0.3311	0.3911	0.4716	0.4969	0.4902	0.3955	0.3148	0.2225	0.2058	0.1969	0.1457	0.05441	0.09706	0.1854	0.221	0.4184	0.5459	0.4627	0.5935	0.5818	0.4573	0.492	0.4875	0.4936	0.417	0.425	0.6117
10	-0.0126	-0.09208	-0.1425	-0.103	-0.07753	0.006995	0.1675	0.07882	0.02531	0.1361	0.1259	0.1909	0.2755	0.3295	0.3396	0.3543	0.3102	0.3712	0.506	0.5261	0.5105	0.4738	0.4262	0.5061	0.5951	0.6298	0.6216	0.5207	0.4201	0.3043	0.2736	0.2776	0.2131	0.1075	0.1565	0.2556	0.289	0.4925	0.6034	0.5076	0.6685	0.6773	0.5374	0.5755	0.5859	0.57	0.4965	0.4996	0.6857
11	-0.008273	-0.06351	-0.1337	-0.06962	-0.04344	0.05024	0.2276	0.09422	0.05649	0.1934	0.1765	0.168	0.2728	0.35	0.3257	0.36	0.3754	0.4475	0.5968	0.6203	0.5963	0.567	0.5363	0.6073	0.7091	0.7307	0.732	0.6249	0.5143	0.3892	0.3138	0.2688	0.1857	0.1602	0.2204	0.34	0.4019	0.6111	0.7173	0.6102	0.7845	0.7935	0.6526	0.6765	0.6866	0.5686	0.5317	0.5798	0.744
12	-0.02235	-0.0613	-0.1314	-0.02408	0.006984	0.1028	0.3045	0.1421	0.113	0.2729	0.2437	0.218	0.3229	0.4072	0.3532	0.4059	0.4622	0.5328	0.6707	0.6818	0.6453	0.5742	0.5561	0.6346	0.7481	0.7961	0.8139	0.7236	0.6034	0.4628	0.3631	0.2903	0.194	0.1875	0.2443	0.3793	0.4473	0.6619	0.7487	0.6307	0.7726	0.8081	0.6475	0.6607	0.6904	0.5674	0.5186	0.5528	0.7029
13	-0.02246	-0.03868	-0.1048	0.06357	0.1086	0.1954	0.4177	0.2202	0.2052	0.3723	0.3345	0.2965	0.3994	0.486	0.4052	0.4537	0.5005	0.5268	0.6202	0.5875	0.5377	0.4179	0.4046	0.4973	0.6127	0.7046	0.7423	0.7009	0.5777	0.4728	0.3725	0.3122	0.2069	0.1203	0.1589	0.294	0.3668	0.5467	0.6197	0.4934	0.5981	0.6392	0.4612	0.4805	0.5219	0.4614	0.3751	0.3694	0.5358
14	-0.03659	-0.06244	-0.1353	-0.02382	-0.009669	0.101	0.2901	0.1522	0.1052	0.2978	0.2728	0.2634	0.3515	0.4405	0.3935	0.4498	0.5192	0.6142	0.7711	0.7955	0.766	0.6962	0.6797	0.761	0.866	0.9071	0.908	0.806	0.6736	0.5058	0.4062	0.3287	0.2311	0.2424	0.2927	0.4389	0.4795	0.6942	0.7503	0.6339	0.8325	0.9008	0.753	0.7525	0.7822	0.6301	0.5901	0.6206	0.7356
15	-0.02237	-0.0439	-0.1037	0.06353	0.1104	0.1895	0.4122	0.2205	0.2077	0.3589	0.3216	0.2876	0.3911	0.4726	0.3859	0.438	0.4976	0.52	0.6018	0.5691	0.5163	0.3976	0.3862	0.4693	0.5917	0.6803	0.7252	0.6894	0.5738	0.4687	0.3671	0.29	0.1856	0.118	0.1597	0.2939	0.3738	0.5603	0.6434	0.5171	0.5935	0.6281	0.4508	0.469	0.5136	0.4453	0.3601	0.3599	0.5297
16	-0.02818	-0.05721	-0.1281	0.0002979	0.03082	0.1307	0.3396	0.1689	0.1406	0.3164	0.2848	0.2555	0.359	0.4461	0.3833	0.4416	0.5102	0.5813	0.7126	0.7161	0.6744	0.5834	0.5698	0.6547	0.7699	0.8321	0.8556	0.7748	0.6491	0.5004	0.3962	0.3145	0.2131	0.2067	0.2561	0.399	0.4611	0.6719	0.7428	0.6194	0.7575	0.8105	0.6426	0.6514	0.6886	0.5711	0.5129	0.5342	0.6757
17	-0.02684	-0.0534	-0.1255	0.01056	0.03622	0.1372	0.347	0.1837	0.152	0.3399	0.3054	0.2803	0.3818	0.4684	0.4016	0.4672	0.5514	0.6276	0.7549	0.7593	0.7143	0.6146	0.603	0.6841	0.8022	0.8696	0.8966	0.8196	0.6917	0.5337	0.4269	0.3327	0.2297	0.2369	0.284	0.433	0.4885	0.7061	0.766	0.6411	0.7694	0.8371	0.6682	0.6664	0.7036	0.5688	0.5117	0.5355	0.6623
18	-0.03508	-0.05795	-0.1306	0.004323	0.02253	0.1289	0.3358	0.1836	0.1446	0.3458	0.3116	0.2958	0.3939	0.4818	0.4194	0.4876	0.5762	0.6613	0.7934	0.8021	0.7588	0.6572	0.6442	0.724	0.839	0.9076	0.9295	0.8502	0.72	0.5526	0.4481	0.3494	0.2466	0.2623	0.3074	0.4613	0.5033	0.7226	0.7705	0.6476	0.788	0.8678	0.7005	0.6908	0.7262	0.5797	0.5241	0.5472	0.662
19	-0.0418	-0.06311	-0.1356	-0.01264	0.003383	0.1147	0.3162	0.1694	0.1251	0.3261	0.2968	0.2845	0.3787	0.4684	0.4159	0.4774	0.5557	0.6467	0.792	0.8045	0.7689	0.6751	0.6617	0.7461	0.8532	0.9146	0.9256	0.8369	0.7043	0.5349	0.4339	0.3443	0.2438	0.2549	0.2996	0.4526	0.4883	0.7028	0.7496	0.6296	0.7979	0.8768	0.713	0.7077	0.7447	0.6037	0.5497	0.5698	0.6865
20	-0.02113	-0.04636	-0.1153	0.03075	0.06791	0.1628	0.3784	0.1949	0.1742	0.3453	0.3113	0.2759	0.3805	0.4663	0.391	0.4493	0.5173	0.5702	0.683	0.672	0.6244	0.5204	0.5089	0.5949	0.7143	0.7879	0.822	0.7592	0.6357	0.5034	0.3959	0.3158	0.2117	0.182	0.2268	0.3677	0.4404	0.6409	0.7144	0.5865	0.7019	0.7504	0.577	0.5888	0.63	0.5301	0.4616	0.4744	0.6251
21	-0.01953	-0.04581	-0.112	0.03038	0.06703	0.1599	0.3719	0.1887	0.1662	0.3305	0.2983	0.2651	0.3716	0.4571	0.3879	0.4398	0.4907	0.5367	0.6482	0.6346	0.5892	0.489	0.4753	0.5635	0.6791	0.7524	0.7836	0.7218	0.6003	0.4773	0.3774	0.31	0.2086	0.159	0.205	0.3392	0.412	0.6064	0.686	0.5605	0.6803	0.7183	0.5445	0.5631	0.6021	0.5192	0.446	0.4538	0.6156
22	-0.03025	-0.0494	-0.1169	0.02474	0.06096	0.161	0.3756	0.191	0.1641	0.3403	0.308	0.276	0.3811	0.4684	0.4033	0.4538	0.504	0.5577	0.6786	0.6647	0.6212	0.5161	0.5033	0.5987	0.7094	0.7858	0.8123	0.7464	0.6194	0.4894	0.3876	0.324	0.2206	0.1684	0.2081	0.3494	0.4128	0.6056	0.6723	0.5473	0.6853	0.7358	0.5624	0.5786	0.6197	0.5375	0.4628	0.4656	0.6208
23	-0.02597	-0.0424	-0.1098	0.04328	0.08284	0.1781	0.3964	0.2065	0.1822	0.3565	0.3213	0.2899	0.3936	0.4791	0.4101	0.4579	0.4976	0.537	0.6473	0.623	0.5773	0.4644	0.45	0.5476	0.6578	0.7432	0.7728	0.7182	0.5914	0.4779	0.3778	0.3269	0.2228	0.1386	0.1764	0.3131	0.3802	0.5637	0.6318	0.5067	0.6359	0.682	0.5064	0.5255	0.5656	0.4993	0.4176	0.4144	0.5771
24	-0.01902	-0.03967	-0.1036	0.05846	0.1005	0.1868	0.4052	0.214	0.1982	0.358	0.3227	0.2865	0.3904	0.4753	0.3937	0.4442	0.4976	0.5267	0.6197	0.5916	0.5417	0.4285	0.4167	0.5048	0.6232	0.7077	0.747	0.7027	0.5826	0.4734	0.3725	0.3028	0.199	0.13	0.1718	0.3062	0.3826	0.5686	0.6486	0.5214	0.62	0.6564	0.4792	0.4989	0.5418	0.4733	0.391	0.3903	0.557
25	-0.04875	-0.06522	-0.1346	-0.02616	-0.01507	0.1008	0.2947	0.156	0.102	0.3026	0.2799	0.2736	0.3618	0.452	0.4111	0.4642	0.5312	0.6288	0.7896	0.8046	0.7827	0.6945	0.6857	0.7749	0.8691	0.9213	0.9173	0.8191	0.6836	0.5106	0.414	0.334	0.2372	0.241	0.2827	0.4357	0.4629	0.6706	0.7134	0.5976	0.7977	0.8775	0.7206	0.7206	0.7626	0.6314	0.5757	0.5876	0.705
26	-0.05047	-0.0648	-0.1365	-0.008085	0.005315	0.121	0.3239	0.1771	0.1303	0.3375	0.3101	0.2984	0.3896	0.4797	0.4286	0.4893	0.5659	0.6578	0.8041	0.8122	0.7803	0.6765	0.6672	0.7577	0.859	0.9255	0.9323	0.8462	0.7108	0.5389	0.4397	0.3507	0.2496	0.2536	0.293	0.4495	0.4775	0.6848	0.722	0.602	0.7784	0.8646	0.7	0.6952	0.738	0.6087	0.548	0.5564	0.6719
27	-0.04299	-0.05334	-0.1155	-0.02324	-0.02344	0.09638	0.2758	0.1568	0.0879	0.2911	0.2754	0.277	0.3568	0.4446	0.4092	0.4606	0.5269	0.6344	0.8088	0.8285	0.8277	0.74	0.7417	0.8257	0.9051	0.945	0.9233	0.8187	0.6816	0.4999	0.408	0.3274	0.2372	0.2451	0.2822	0.4352	0.4505	0.6564	0.6884	0.5783	0.7996	0.8881	0.7438	0.7409	0.7879	0.6491	0.5911	0.598	0.7055
28	-0.03108	-0.03849	-0.1048	0.03743	0.03298	0.1516	0.3086	0.1852	0.1373	0.3318	0.323	0.31	0.3675	0.4341	0.3663	0.4294	0.5091	0.6193	0.7945	0.8207	0.8465	0.772	0.7991	0.8843	0.9525	0.941	0.9081	0.8057	0.6602	0.4685	0.3803	0.2889	0.2001	0.2225	0.2594	0.4087	0.4354	0.6276	0.6554	0.5379	0.7883	0.8718	0.7656	0.7801	0.8452	0.7138	0.6558	0.6441	0.7254
29	-0.03618	-0.04299	-0.1047	0.003643	-0.006625	0.1159	0.2832	0.1783	0.1152	0.3256	0.3138	0.3136	0.3877	0.4649	0.4211	0.4844	0.5604	0.6723	0.8416	0.8668	0.8764	0.7812	0.7899	0.8672	0.9429	0.9728	0.9439	0.8461	0.7096	0.5207	0.4339	0.345	0.2569	0.274	0.3091	0.4612	0.4683	0.6707	0.6858	0.5771	0.7953	0.8959	0.7656	0.7529	0.8023	0.6509	0.5916	0.5928	0.682
30	-0.04198	-0.05176	-0.1138	-0.0046	-0.0132	0.1092	0.2874	0.1822	0.1164	0.3358	0.3184	0.3265	0.4018	0.4857	0.4401	0.5062	0.586	0.6962	0.8599	0.8829	0.8781	0.7751	0.7727	0.846	0.9307	0.9792	0.96	0.8683	0.7356	0.5496	0.4603	0.3661	0.2754	0.2968	0.3326	0.4869	0.4932	0.6961	0.7082	0.5958	0.799	0.9046	0.7607	0.7395	0.7837	0.6236	0.5626	0.5712	0.6653
31	-0.0447	-0.05687	-0.123	-0.009177	-0.01028	0.1089	0.2957	0.1771	0.1174	0.3328	0.3118	0.314	0.3945	0.4829	0.4368	0.5016	0.5812	0.6854	0.8426	0.8635	0.8451	0.7462	0.7385	0.817	0.9104	0.9651	0.9559	0.8643	0.7307	0.5493	0.4556	0.3638	0.2688	0.2859	0.325	0.48	0.4949	0.7013	0.7244	0.6101	0.807	0.9046	0.7541	0.7375	0.7778	0.6218	0.5657	0.5788	0.6791
32	-0.04587	-0.05828	-0.1244	-0.02405	-0.02171	0.09726	0.2835	0.1616	0.09878	0.3067	0.2872	0.2878	0.3715	0.4608	0.4235	0.478	0.5469	0.6505	0.8157	0.8338	0.8198	0.7287	0.7232	0.8085	0.8959	0.9461	0.9338	0.8348	0.6993	0.521	0.4275	0.3452	0.2515	0.2593	0.2981	0.4518	0.4686	0.6754	0.7073	0.5944	0.8023	0.8919	0.7401	0.7328	0.7754	0.6344	0.5784	0.5889	0.6974
1	0.4863	0.4375	0.2258	0.1128	0.05499	0.07681	0.03761	0.0394	0.131	0.04048	0.05624	-0.05082	-0.03955	-0.03522	-0.007974	-0.02023	-0.02969	-0.03332	0.02478	0.02341	0.05551	0.06918	0.05498	0.06429	0.09023	0.07004	0.05302	0.005576	-0.03829	-0.03445	-0.0658	0.01411	0.02443	-0.02074	-0.006375	-0.08391	-0.04061	-0.0154	0.0616	0.1068	0.1355	0.1313	0.1111	0.09252	0.06503	0.04079	0.04398	0.03988	0.01868
2	0.4888	0.4374	0.2229	0.1116	0.06058	0.08449	0.04268	0.04759	0.1369	0.04189	0.05913	-0.05418	-0.04038	-0.03619	-0.01156	-0.023	-0.0325	-0.03575	0.02143	0.02225	0.0534	0.06651	0.05188	0.05999	0.08726	0.06814	0.05106	0.003537	-0.03984	-0.03698	-0.06853	0.009297	0.01981	-0.02283	-0.007809	-0.08591	-0.04172	-0.01354	0.06445	0.111	0.1386	0.1327	0.1139	0.09456	0.06387	0.03355	0.04191	0.04126	0.0188
3	0.5157	0.4689	0.2502	0.1282	0.06984	0.09827	0.05236	0.05935	0.1486	0.05197	0.0691	-0.05015	-0.033	-0.02668	-0.002154	-0.01617	-0.02698	-0.03193	0.02529	0.02312	0.05307	0.0651	0.05193	0.0614	0.08873	0.06931	0.05305	0.008874	-0.03472	-0.0315	-0.06367	0.00982	0.01864	-0.02527	-0.0103	-0.08756	-0.03906	-0.01573	0.06185	0.1077	0.1386	0.131	0.1105	0.0916	0.06161	0.02651	0.03544	0.03724	0.01491
4	0.5286	0.4877	0.2687	0.1393	0.0721	0.1003	0.0551	0.05925	0.15	0.05752	0.07263	-0.04304	-0.0262	-0.01935	0.007327	-0.008698	-0.02016	-0.02671	0.03112	0.02474	0.05433	0.06551	0.05316	0.06509	0.09115	0.07145	0.05608	0.0144	-0.02965	-0.02494	-0.05776	0.01591	0.02322	-0.02463	-0.01031	-0.08659	-0.03641	-0.01905	0.05675	0.1008	0.1339	0.1273	0.1042	0.08646	0.06007	0.02869	0.03324	0.03283	0.01146
5	0.508	0.4643	0.2511	0.1274	0.06052	0.08502	0.04453	0.04523	0.1379	0.04929	0.06356	-0.04517	-0.03251	-0.02681	0.001241	-0.01309	-0.02348	-0.02873	0.02948	0.02455	0.05539	0.06853	0.0553	0.06638	0.09178	0.07146	0.05546	0.01124	-0.03285	-0.02823	-0.06045	0.01715	0.02566	-0.02219	-0.0081	-0.08448	-0.03772	-0.01814	0.05756	0.1015	0.1333	0.1284	0.1059	0.08823	0.06283	0.03769	0.03923	0.0355	0.01477
6	0.5086	0.4707	0.2597	0.1359	0.05887	0.08293	0.04629	0.04365	0.1402	0.05529	0.06905	-0.03555	-0.02459	-0.0168	0.01019	-0.004277	-0.01457	-0.02145	0.0364	0.02761	0.05788	0.0712	0.05853	0.07073	0.09604	0.0755	0.06074	0.01825	-0.02638	-0.02032	-0.05285	0.02639	0.03348	-0.01894	-0.005773	-0.08021	-0.03355	-0.01798	0.05703	0.09936	0.1313	0.1285	0.1059	0.08854	0.06509	0.04278	0.03973	0.03463	0.01501
7	0.531	0.483	0.2613	0.1365	0.07934	0.1122	0.06177	0.07342	0.1608	0.05914	0.07798	-0.05106	-0.02979	-0.02136	-0.0004674	-0.01573	-0.02686	-0.03245	0.02378	0.02194	0.0506	0.06194	0.04959	0.0582	0.08691	0.06818	0.05236	0.009694	-0.03392	-0.03179	-0.06401	0.004181	0.01253	-0.02891	-0.01358	-0.09044	-0.03939	-0.01532	0.06343	0.1096	0.1418	0.1315	0.1116	0.09213	0.05932	0.01578	0.02877	0.0352	0.01278
8	0.564	0.5185	0.2905	0.1558	0.09612	0.1282	0.07452	0.08867	0.178	0.07286	0.09134	-0.04339	-0.02151	-0.009531	0.01121	-0.01222	-0.02056	-0.02895	0.02856	0.02202	0.05044	0.05985	0.0483	0.05824	0.08802	0.0691	0.05427	0.0147	-0.02973	-0.02783	-0.06163	0.0007109	0.007193	-0.034	-0.01965	-0.09443	-0.04071	-0.02128	0.0558	0.101	0.1365	0.127	0.1054	0.08775	0.05767	0.01121	0.02367	0.03187	0.009021
9	0.5207	0.4702	0.2494	0.1367	0.07991	0.1272	0.06904	0.0886	0.1682	0.06225	0.08631	-0.05607	-0.02514	-0.01493	-0.008719	-0.01399	-0.03306	-0.03672	0.01497	0.01954	0.04462	0.05817	0.0481	0.05052	0.0819	0.06549	0.05062	0.009022	-0.03461	-0.03517	-0.06524	-0.003144	0.00543	-0.03211	-0.01437	-0.0909	-0.03608	-0.003732	0.07924	0.1249	0.1557	0.138	0.1249	0.1005	0.05608	-0.004809	0.0174	0.0329	0.01231
10	0.6119	0.5419	0.3002	0.1696	0.1335	0.1669	0.1063	0.1402	0.2358	0.09965	0.1204	-0.05028	-0.02553	0.0006127	0.0009747	-0.0425	-0.03554	-0.04862	0.003718	-0.0006468	0.02592	0.03334	0.02388	0.02737	0.06565	0.04701	0.03386	-0.001745	-0.04752	-0.05779	-0.08971	-0.06474	-0.05903	-0.07231	-0.05957	-0.1238	-0.07096	-0.03962	0.03819	0.08262	0.1255	0.1096	0.09512	0.08048	0.04806	-0.01911	0.006301	0.02679	0.001162
11	0.6144	0.5344	0.294	0.2273	0.1985	0.2367	0.1595	0.234	0.3108	0.1383	0.1606	-0.03367	0.007836	0.05281	0.02558	-0.02875	-0.03789	-0.0584	-0.02146	-0.02078	0.002172	0.01205	0.01548	0.01576	0.05614	0.0352	0.02627	-0.002712	-0.05686	-0.08471	-0.09783	-0.1012	-0.09124	-0.1147	-0.1001	-0.1501	-0.09256	-0.03753	0.045	0.08824	0.1244	0.09849	0.09609	0.09002	0.0521	-0.0265	-0.003153	0.0241	0.01566
12	0.6922	0.6138	0.3658	0.2999	0.2486	0.2974	0.1877	0.3007	0.3706	0.1735	0.2051	-0.003218	0.04434	0.09446	0.05381	-0.02826	-0.05207	-0.07333	-0.03186	-0.04236	-0.01161	0.01346	0.02369	0.02262	0.05955	0.02034	0.009992	-0.01432	-0.07638	-0.1154	-0.1161	-0.1239	-0.1141	-0.1582	-0.1498	-0.1931	-0.1412	-0.08695	-0.006511	0.03419	0.1051	0.07745	0.08829	0.09868	0.06856	-0.01471	0.005917	0.03878	0.03837
13	0.8593	0.7987	0.5316	0.4439	0.357	0.4032	0.2589	0.3634	0.4367	0.2462	0.2855	0.0761	0.134	0.1833	0.1451	0.03827	0.005984	-0.04068	-0.01839	-0.06514	-0.04521	-0.02082	-0.01747	-0.02052	0.01748	-0.01177	-0.004988	0.005459	-0.04556	-0.05163	-0.052	-0.05769	-0.05178	-0.1159	-0.1292	-0.1834	-0.1223	-0.112	-0.04326	-0.02118	0.06292	0.02787	0.03569	0.04736	0.0095	-0.07335	-0.05977	-0.02452	-0.02373
14	0.632	0.5419	0.3158	0.2534	0.2228	0.2725	0.1834	0.3314	0.4162	0.1817	0.2109	-0.01168	0.01783	0.06944	0.02653	-0.06743	-0.07425	-0.08938	-0.04883	-0.05277	-0.02268	-0.005383	0.00342	0.01221	0.04926	0.01031	-0.003066	-0.03488	-0.09016	-0.1468	-0.1436	-0.1661	-0.1536	-0.1722	-0.1702	-0.2005	-0.1695	-0.1007	-0.03748	0.003033	0.06429	0.05367	0.06143	0.07762	0.07235	0.01895	0.03934	0.06101	0.06833
15	0.8423	0.7984	0.5246	0.4511	0.3514	0.406	0.257	0.3642	0.4192	0.2384	0.2757	0.07447	0.1421	0.1847	0.1353	0.03432	-0.006824	-0.05009	-0.01798	-0.06384	-0.03634	-0.008525	0.006855	0.004468	0.03705	-0.001484	0.002044	0.006572	-0.0536	-0.06406	-0.07014	-0.06271	-0.05853	-0.1378	-0.1428	-0.2009	-0.1312	-0.1132	-0.03531	-0.01072	0.07925	0.04149	0.05507	0.06616	0.02485	-0.07496	-0.05944	-0.01771	-0.01545
16	0.7239	0.6459	0.3982	0.3307	0.2724	0.3238	0.2043	0.3341	0.4074	0.1947	0.2283	0.0105	0.05695	0.11	0.06488	-0.03181	-0.05436	-0.07672	-0.03685	-0.05583	-0.02326	0.004525	0.01648	0.01646	0.05179	0.008222	-0.001292	-0.02054	-0.08324	-0.1269	-0.1222	-0.1399	-0.1299	-0.1755	-0.1774	-0.2146	-0.17	-0.1172	-0.04278	-0.002907	0.07941	0.05513	0.07021	0.08723	0.0642	-0.01344	0.004944	0.03606	0.0376
17	0.705	0.6275	0.388	0.3236	0.2675	0.3253	0.2033	0.3515	0.4279	0.2018	0.2371	0.004333	0.05169	0.1063	0.04597	-0.05597	-0.07769	-0.09446	-0.04876	-0.06468	-0.02654	0.007327	0.02425	0.02379	0.05689	0.00398	-0.00942	-0.03506	-0.1025	-0.1557	-0.1475	-0.17	-0.1593	-0.1997	-0.2034	-0.2366	-0.1987	-0.1371	-0.06337	-0.02263	0.0708	0.05	0.07216	0.09423	0.07858	0.001201	0.02286	0.05557	0.06058
18	0.6778	0.5959	0.3633	0.296	0.25	0.31	0.1943	0.3549	0.4391	0.1987	0.2335	-0.005822	0.03701	0.09197	0.03094	-0.07348	-0.09039	-0.1031	-0.05613	-0.06639	-0.02806	0.00578	0.02072	0.02107	0.05489	0.000564	-0.01468	-0.04424	-0.108	-0.1692	-0.1588	-0.1879	-0.1761	-0.2024	-0.2068	-0.2361	-0.2054	-0.1372	-0.06905	-0.02744	0.06176	0.04581	0.06809	0.08976	0.08114	0.01281	0.03568	0.06583	0.07497
19	0.6667	0.5799	0.3485	0.2765	0.2377	0.2915	0.1862	0.3428	0.4291	0.1876	0.2203	-0.009791	0.02627	0.08062	0.03413	-0.06678	-0.07864	-0.09235	-0.05029	-0.05771	-0.02536	0.001247	0.009762	0.01331	0.05024	0.004143	-0.009484	-0.03748	-0.09312	-0.1539	-0.1452	-0.1757	-0.1633	-0.1817	-0.1851	-0.2139	-0.185	-0.1173	-0.05424	-0.01156	0.06172	0.04831	0.06327	0.0815	0.07421	0.01516	0.03581	0.06082	0.06854
20	0.7789	0.7099	0.4532	0.3865	0.3114	0.3643	0.2318	0.357	0.4243	0.2198	0.2546	0.04045	0.09408	0.1441	0.09521	-0.004682	-0.03533	-0.06744	-0.03294	-0.06427	-0.03392	-0.004859	0.008241	0.006199	0.04113	-0.001306	-0.005078	-0.01247	-0.07556	-0.1054	-0.103	-0.1123	-0.1042	-0.17	-0.1763	-0.2198	-0.1657	-0.126	-0.05041	-0.01649	0.0723	0.04244	0.05893	0.07612	0.04655	-0.03996	-0.02298	0.01291	0.01493
21	0.7949	0.7265	0.4642	0.387	0.3136	0.3589	0.2303	0.3382	0.4095	0.2145	0.2491	0.03921	0.09266	0.1426	0.1042	0.008071	-0.0205	-0.05745	-0.0272	-0.0613	-0.03532	-0.01125	-0.002881	-0.00543	0.03154	-0.002922	-0.003437	-0.005691	-0.06333	-0.08367	-0.08503	-0.09289	-0.08561	-0.1479	-0.1531	-0.2018	-0.1428	-0.113	-0.03772	-0.005728	0.07295	0.04083	0.05135	0.06327	0.02909	-0.05566	-0.03944	-0.004675	-0.004868
22	0.7955	0.7201	0.4635	0.3809	0.312	0.356	0.2282	0.3462	0.4244	0.2168	0.2532	0.0451	0.08907	0.1426	0.1142	0.009582	-0.01272	-0.04955	-0.02463	-0.0611	-0.03869	-0.01873	-0.01564	-0.01537	0.02251	-0.006922	-0.006122	-0.004664	-0.05705	-0.08095	-0.07617	-0.09655	-0.08734	-0.14	-0.156	-0.1957	-0.1493	-0.1199	-0.05527	-0.02331	0.05321	0.02811	0.03573	0.04805	0.02089	-0.04849	-0.0358	-0.009248	-0.01038
23	0.835	0.7624	0.5026	0.4086	0.334	0.3762	0.2415	0.3501	0.4314	0.2314	0.2703	0.06354	0.1097	0.1622	0.1352	0.02794	0.003375	-0.04133	-0.02161	-0.06444	-0.04637	-0.02597	-0.02739	-0.02884	0.01076	-0.01446	-0.00866	0.0006874	-0.0469	-0.05735	-0.05474	-0.06976	-0.06155	-0.1173	-0.1356	-0.1822	-0.1299	-0.1153	-0.05168	-0.02627	0.05073	0.02182	0.02647	0.03698	0.005426	-0.06309	-0.05118	-0.02387	-0.0253
24	0.8369	0.7803	0.5108	0.4334	0.346	0.3952	0.255	0.3604	0.4253	0.2377	0.2739	0.06602	0.1278	0.1744	0.13	0.02964	-0.005723	-0.0488	-0.0202	-0.06324	-0.03854	-0.01315	-0.003134	-0.006255	0.02966	-0.004782	-0.0009371	0.003979	-0.05343	-0.06462	-0.06839	-0.06839	-0.06303	-0.1345	-0.1415	-0.1967	-0.1308	-0.1117	-0.03694	-0.01159	0.07251	0.03689	0.04821	0.06001	0.02143	-0.07034	-0.05507	-0.01621	-0.01491
25	0.6515	0.5625	0.3324	0.2582	0.2244	0.2688	0.1754	0.3285	0.4161	0.1724	0.2029	-0.01336	0.01435	0.06606	0.03731	-0.05914	-0.06334	-0.0794	-0.04539	-0.05085	-0.02693	-0.01307	-0.01073	-0.001146	0.0398	0.005015	-0.005471	-0.02989	-0.07556	-0.1352	-0.1291	-0.16	-0.1465	-0.156	-0.1594	-0.1876	-0.1621	-0.09544	-0.04079	0.002347	0.05295	0.04345	0.04836	0.06258	0.05941	0.01343	0.03073	0.04805	0.05524
26	0.6773	0.5908	0.3599	0.2825	0.2416	0.2931	0.1877	0.3488	0.438	0.1907	0.2237	-0.003834	0.02844	0.0836	0.0437	-0.06169	-0.07016	-0.08631	-0.04906	-0.05833	-0.0303	-0.006602	-0.001779	0.003272	0.04283	-0.0005725	-0.01137	-0.03436	-0.0835	-0.1446	-0.1348	-0.1711	-0.1583	-0.1698	-0.1771	-0.2039	-0.1782	-0.1139	-0.05748	-0.01536	0.05218	0.0401	0.05228	0.07035	0.0653	0.01297	0.03112	0.05256	0.06056
27	0.6095	0.5241	0.2998	0.2327	0.202	0.24	0.1625	0.322	0.4114	0.1628	0.1902	-0.01867	0.003761	0.05071	0.02495	-0.06031	-0.05554	-0.07318	-0.04851	-0.04885	-0.03469	-0.03655	-0.03631	-0.02036	0.0268	0.003114	-0.004699	-0.02784	-0.06549	-0.1264	-0.1235	-0.152	-0.1377	-0.1383	-0.1394	-0.1667	-0.1483	-0.07506	-0.02902	0.01325	0.03855	0.03374	0.03041	0.04099	0.04467	0.005261	0.02474	0.0396	0.05082
28	0.5572	0.4821	0.2638	0.2425	0.2093	0.2433	0.187	0.3493	0.4227	0.1874	0.2018	0.006867	0.02528	0.07117	0.02061	-0.05901	-0.04045	-0.06958	-0.0612	-0.05899	-0.06998	-0.08138	-0.06606	-0.04525	0.01522	0.00208	0.01033	-0.009119	-0.04826	-0.1103	-0.115	-0.1442	-0.1334	-0.1239	-0.1189	-0.1435	-0.1195	-0.04535	0.001149	0.02966	0.04317	0.03133	0.02393	0.04572	0.05566	0.01858	0.04848	0.06584	0.08025
29	0.5679	0.4858	0.2685	0.211	0.1836	0.2267	0.162	0.342	0.4315	0.1805	0.2025	-0.008376	0.01078	0.0587	0.01734	-0.06931	-0.05921	-0.08004	-0.05877	-0.05362	-0.04825	-0.05553	-0.05395	-0.04019	0.01549	-0.003172	-0.007204	-0.03034	-0.06602	-0.1295	-0.128	-0.1592	-0.1456	-0.1378	-0.1369	-0.1619	-0.1476	-0.0699	-0.02915	0.007692	0.02831	0.0256	0.02083	0.03	0.03662	-0.007531	0.02002	0.04097	0.05955
30	0.5849	0.5022	0.2837	0.2221	0.189	0.2408	0.1636	0.3483	0.4468	0.1873	0.2118	-0.01235	0.01171	0.05784	0.009143	-0.07879	-0.0736	-0.09197	-0.06653	-0.06281	-0.04819	-0.04239	-0.0394	-0.02923	0.01906	-0.01081	-0.01933	-0.04377	-0.08266	-0.1473	-0.1427	-0.1737	-0.1602	-0.1574	-0.1578	-0.1835	-0.1701	-0.0902	-0.04653	-0.007621	0.02442	0.02019	0.02414	0.03456	0.04103	-0.002612	0.02434	0.04489	0.06173
31	0.6152	0.5296	0.3079	0.2402	0.2067	0.2594	0.1735	0.3513	0.4468	0.1905	0.2187	-0.009276	0.01694	0.06572	0.01857	-0.07646	-0.07689	-0.09325	-0.06051	-0.06111	-0.03822	-0.02556	-0.02111	-0.01182	0.03083	-0.005764	-0.01703	-0.04341	-0.08701	-0.1507	-0.1445	-0.1762	-0.1627	-0.1655	-0.1676	-0.1938	-0.1757	-0.1005	-0.05168	-0.01173	0.03488	0.02872	0.03584	0.04972	0.05323	0.007536	0.03062	0.05105	0.06532
32	0.6227	0.5346	0.3104	0.2372	0.2078	0.2514	0.167	0.332	0.424	0.173	0.2016	-0.01651	0.008004	0.05757	0.02654	-0.06614	-0.06552	-0.08154	-0.05101	-0.05235	-0.03198	-0.0236	-0.02302	-0.01158	0.03216	0.000503	-0.009856	-0.03458	-0.07577	-0.1374	-0.132	-0.1634	-0.1493	-0.1521	-0.1547	-0.1823	-0.1623	-0.09046	-0.04133	0.001257	0.04111	0.03549	0.03787	0.04962	0.05159	0.008623	0.0285	0.04557	0.05622
[truncated: 627 more columns]
