# Supplementary material for: Computational analysis of dynamic allostery and control in the SARS-CoV-2 main protease
Source: J R Soc Interface. 2021 Jan 6;18(174):20200591. doi: 10.1098/rsif.2020.0591 (PMC7879766; doi:10.1098/rsif.2020.0591)
Supplement: 6lu7-dist-2.xlsx [file rsif20200591supp18.xlsx]

## Sheet: Sheet1
	1	2	3	4	5	6	7	8	9	10	11	12	13	14	15	16	17	18	19	20	21	22	23	24	25	26	27	28	29	30	31	32	33	34	35	36	37	38	39	40	41	42	43	44	45	46	47	48	49
1	0	3.792	6.965	10.07	13.49	13.49	16.94	18.22	19.65	23.15	25.09	26.93	27.93	28.92	31.66	33.32	33.82	37.45	39.67	42.39	45.4	48.32	50.83	49.08	45.97	42.91	39.53	36.91	37.46	35.55	37.32	36.83	39.5	42.79	41.93	40.6	39.2	39.42	40.2	43.9	44.59	44.74	48.44	49.01	49.99	49.95	53.1	51.77	48.42
2	3.792	0	3.791	6.797	10.45	11.2	14.9	16.87	18.56	21.76	24.1	26.09	26.6	27.45	30.49	31.95	32.07	35.61	37.57	40.21	43.07	45.92	48.3	46.39	43.29	40.35	37.02	34.62	35.44	33.82	35.88	35.69	38.61	41.71	40.59	38.97	37.37	37.27	37.81	41.5	41.95	42.19	45.9	46.27	47.1	46.87	50.02	48.81	45.4
3	6.965	3.791	0	3.802	7.056	8.417	12.21	14.57	16.82	19.76	22.52	24.26	24.35	25.43	28.61	29.7	29.67	33.2	35.05	37.49	40.33	43.03	45.45	43.58	40.37	37.55	34.15	31.83	32.64	31.09	33.37	33.23	36.31	39.3	37.93	36.23	34.39	34.19	34.53	38.18	38.62	39.04	42.72	43.01	43.92	43.68	46.73	45.43	41.98
4	10.07	6.797	3.802	0	3.786	5.594	9.302	12.24	14.42	16.94	19.93	21.84	21.56	22.4	25.76	26.78	26.45	29.87	31.56	34.03	36.77	39.49	41.83	39.89	36.72	33.9	30.56	28.34	29.36	28.04	30.46	30.62	33.85	36.66	35.17	33.24	31.4	30.99	31.31	34.98	35.28	35.59	39.3	39.54	40.35	40.1	43.23	42.02	38.61
5	13.49	10.45	7.056	3.786	0	3.802	6.777	10.2	12.86	14.83	18.2	19.81	19.02	20.06	23.51	24.11	23.61	26.99	28.57	30.83	33.56	36.15	38.54	36.68	33.41	30.69	27.27	25.11	26.1	24.87	27.5	27.75	31.13	33.78	32.06	30.03	28	27.48	27.66	31.31	31.62	32.05	35.73	35.96	36.88	36.68	39.74	38.42	35
6	13.49	11.2	8.417	5.594	3.802	0	3.801	6.72	9.264	11.66	14.82	16.43	16.08	17.23	20.49	21.36	21.28	24.84	26.81	29.25	32.23	34.99	37.57	35.94	32.7	29.72	26.24	23.67	24.32	22.72	25.01	25.05	28.26	31.1	29.69	27.89	26.2	26.08	26.77	30.49	31.14	31.26	34.95	35.57	36.68	36.86	39.98	38.52	35.29
7	16.94	14.9	12.21	9.302	6.777	3.801	0	3.781	6.514	8.222	11.68	13.05	12.37	13.66	16.93	17.61	17.56	21.16	23.25	25.66	28.75	31.53	34.22	32.78	29.51	26.46	22.91	20.15	20.62	18.94	21.21	21.33	24.59	27.35	25.93	24.12	22.52	22.52	23.44	27.18	28	27.96	31.62	32.47	33.72	34.17	37.3	35.71	32.64
8	18.22	16.87	14.57	12.24	10.2	6.72	3.781	0	3.821	6.124	9.106	9.941	10	11.84	14.6	15.44	16.15	19.92	22.52	24.95	28.31	31.15	34.08	33	29.75	26.55	22.97	19.8	19.65	17.41	19.16	18.82	21.81	24.84	23.79	22.4	21.19	21.79	23.24	26.93	28.21	27.95	31.5	32.77	34.3	35.16	38.23	36.43	33.59
9	19.65	18.56	16.82	14.42	12.86	9.264	6.514	3.821	0	3.796	5.818	7.637	8.496	9.517	12.08	13.75	14.65	18.37	21.17	23.98	27.35	30.47	33.33	32.28	29.3	25.84	22.48	19.16	19.03	16.81	18.01	17.89	20.64	23.67	23.07	21.71	21.11	21.85	23.77	27.45	28.73	27.96	31.51	33.02	34.41	35.47	38.69	37.04	34.42
10	23.15	21.76	19.76	16.94	14.83	11.66	8.222	6.124	3.796	0	3.811	5.633	5.25	5.883	8.862	10.31	10.89	14.59	17.38	20.22	23.59	26.74	29.6	28.63	25.69	22.19	18.89	15.5	15.39	13.36	14.65	15.03	17.99	20.7	19.97	18.32	17.85	18.47	20.57	24.22	25.47	24.46	28	29.61	30.99	32.21	35.44	33.82	31.37
11	25.09	24.1	22.52	19.93	18.2	14.82	11.68	9.106	5.818	3.811	0	3.802	5.425	5.083	6.709	9.318	10.69	14.14	17.31	20.35	23.78	27.09	29.96	29.24	26.59	22.94	19.94	16.42	15.93	13.71	14	14.24	16.62	19.42	19.38	18.13	18.44	19.5	22.12	25.59	27.04	25.6	28.97	30.92	32.33	33.86	37.1	35.49	33.35
12	26.93	26.09	24.26	21.84	19.81	16.43	13.05	9.941	7.637	5.633	3.802	0	3.814	5.661	5.861	7.47	9.949	13.44	16.96	19.52	23.18	26.23	29.39	29.11	26.32	22.83	19.72	15.98	14.65	11.75	11.64	11.1	13.36	16.47	16.51	15.78	16.19	17.87	20.73	24.01	25.94	24.65	27.8	30.04	31.86	33.67	36.68	34.74	32.72
13	27.93	26.6	24.35	21.56	19.02	16.08	12.37	10	8.496	5.25	5.425	3.814	0	3.823	5.396	5.454	6.99	10.74	14.01	16.43	20.08	23.04	26.21	25.81	22.85	19.44	16.16	12.44	11.3	8.646	9.52	9.803	12.89	15.49	14.74	13.31	13.2	14.44	17.11	20.51	22.27	21.08	24.34	26.43	28.21	29.95	32.96	31.02	28.94
14	28.92	27.45	25.43	22.4	20.06	17.23	13.66	11.84	9.517	5.883	5.083	5.661	3.823	0	3.808	5.472	5.73	9.161	12.24	15.3	18.7	22.03	24.88	24.21	21.59	17.94	15.03	11.5	11.16	9.511	10.12	11.5	14.34	16.4	15.9	14	14.38	15.05	17.79	21.16	22.47	20.76	24.1	26.1	27.46	29.15	32.37	30.81	28.88
15	31.66	30.49	28.61	25.76	23.51	20.49	16.93	14.6	12.08	8.862	6.709	5.861	5.396	3.808	0	3.819	5.908	8.56	12.15	15.01	18.5	21.77	24.75	24.59	22.23	18.63	16.09	12.51	11.3	9.259	8.362	9.463	11.58	13.65	13.9	12.64	13.96	15.34	18.61	21.6	23.3	21.28	24.27	26.72	28.29	30.39	33.45	31.76	30.2
16	33.32	31.95	29.7	26.78	24.11	21.36	17.61	15.44	13.75	10.31	9.318	7.47	5.454	5.472	3.819	0	3.817	6.494	10.22	12.41	16.12	19.07	22.32	22.46	19.85	16.48	13.76	10.07	8.051	5.554	4.792	6.364	9.205	10.97	10.51	8.997	10.16	11.8	15.21	18.07	20.05	18.21	21.08	23.67	25.57	27.83	30.69	28.74	27.25
17	33.82	32.07	29.67	26.45	23.61	21.28	17.56	16.15	14.65	10.89	10.69	9.949	6.99	5.73	5.908	3.817	0	3.81	7.068	9.707	13.27	16.46	19.49	19.21	16.56	13.05	10.27	6.63	5.718	5.074	6.068	9.005	12.08	12.96	11.76	9.077	9.653	10.02	13.1	16.12	17.52	15.47	18.62	20.89	22.45	24.53	27.56	25.88	24.32
18	37.45	35.61	33.2	29.87	26.99	24.84	21.16	19.92	18.37	14.59	14.14	13.44	10.74	9.161	8.56	6.494	3.81	0	3.797	6.506	9.942	13.26	16.2	16.19	13.94	10.48	8.547	5.682	4.921	6.217	6.412	10.13	12.59	12.33	11.13	8.078	9.397	9.304	12.49	14.89	16.08	13.4	16.23	18.72	20.14	22.53	25.49	23.96	22.88
19	39.67	37.57	35.05	31.56	28.57	26.81	23.25	22.52	21.17	17.38	17.31	16.96	14.01	12.24	12.15	10.22	7.068	3.797	0	3.811	6.567	10.17	12.75	12.46	10.4	6.894	5.843	4.692	5.727	8.698	9.513	13.32	15.67	14.73	13.13	9.678	10.5	9.142	11.58	13.55	13.98	10.85	13.64	15.86	16.87	19.24	22.27	21.07	20.21
20	42.39	40.21	37.49	34.03	30.83	29.25	25.66	24.95	23.98	20.22	20.35	19.52	16.43	15.3	15.01	12.41	9.707	6.506	3.811	0	3.808	6.784	9.921	10.42	8.209	5.676	5.473	5.768	5.922	9.364	10.23	13.83	15.94	14.28	12.14	8.661	9.238	7.457	9.562	10.64	11.19	7.812	10.12	12.75	14.18	17.02	19.66	18.17	17.72
21	45.4	43.07	40.33	36.77	33.56	32.23	28.75	28.31	27.35	23.59	23.78	23.18	20.08	18.7	18.5	16.12	13.27	9.942	6.567	3.808	0	3.813	6.255	6.885	5.58	4.361	6.617	8.639	9.571	13.12	13.94	17.49	19.34	17.27	15.22	11.98	12.44	10.19	11.25	11.39	10.96	7.153	8.611	10.87	11.65	14.64	17.19	16.16	16.3
22	48.32	45.92	43.03	39.49	36.15	34.99	31.53	31.15	30.47	26.74	27.09	26.23	23.04	22.03	21.77	19.07	16.46	13.26	10.17	6.784	3.813	0	3.793	6.105	5.382	6.627	9.051	11.46	11.97	15.4	16.24	19.47	21.09	18.62	16.29	13.4	13.53	11.2	11.45	10.32	9.635	6.111	5.792	8.288	9.386	12.89	14.77	13.54	14.4
23	50.83	48.3	45.45	41.83	38.54	37.57	34.22	34.08	33.33	29.6	29.96	29.39	26.21	24.88	24.75	22.32	19.49	16.2	12.75	9.921	6.255	3.793	0	3.8	5.589	8.023	11.33	14.28	15.37	18.93	19.79	23.12	24.68	22.13	19.99	17.14	17.28	14.75	14.56	13.24	11.7	8.565	7.602	8.692	8.337	11.6	13.31	13	14.45
24	49.08	46.39	43.58	39.89	36.68	35.94	32.78	33	32.28	28.63	29.24	29.11	25.81	24.21	24.59	22.46	19.21	16.19	12.46	10.42	6.885	6.105	3.8	0	3.824	6.476	10.13	13.57	15.54	19.3	20.64	24.17	26.16	24.03	21.78	18.53	18.3	15.31	14.78	14.14	11.88	8.892	9.14	9.048	7.486	9.834	12.38	12.78	13.6
25	45.97	43.29	40.37	36.72	33.41	32.7	29.51	29.75	29.3	25.69	26.59	26.32	22.85	21.59	22.23	19.85	16.56	13.94	10.4	8.209	5.58	5.382	5.589	3.824	0	3.799	6.838	10.43	12.49	16.25	18.06	21.5	23.82	22.02	19.41	15.95	15.19	11.91	11.13	10.91	8.641	5.595	7.134	7.258	6.787	9.243	12.18	11.72	11.66
26	42.91	40.35	37.55	33.9	30.69	29.72	26.46	26.55	25.84	22.19	22.94	22.83	19.44	17.94	18.63	16.48	13.05	10.48	6.894	5.676	4.361	6.627	8.023	6.476	3.799	0	3.797	7.167	9.656	13.43	15.23	18.84	21.33	19.9	17.51	13.86	13.36	10.29	10.44	11.38	9.959	6.663	9.382	10.32	10.4	12.51	15.69	15.03	14.36
27	39.53	37.02	34.15	30.56	27.27	26.24	22.91	22.97	22.48	18.89	19.94	19.72	16.16	15.03	16.09	13.76	10.27	8.547	5.843	5.473	6.617	9.051	11.33	10.13	6.838	3.797	0	3.787	6.784	10.43	12.86	16.3	19.22	18.35	15.73	11.93	10.84	7.675	8.077	10.18	9.432	6.905	10.49	11.64	12.47	14.31	17.51	16.3	14.89
28	36.91	34.62	31.83	28.34	25.11	23.67	20.15	19.8	19.16	15.5	16.42	15.98	12.44	11.5	12.51	10.07	6.63	5.682	4.692	5.768	8.639	11.46	14.28	13.57	10.43	7.167	3.787	0	3.781	7.012	9.63	13.01	16.15	15.83	13.38	9.63	8.702	6.455	8.252	11.15	11.56	9.427	12.95	14.66	16	17.92	21	19.46	17.87
29	37.46	35.44	32.64	29.36	26.1	24.32	20.62	19.65	19.03	15.39	15.93	14.65	11.3	11.16	11.3	8.051	5.718	4.921	5.727	5.922	9.571	11.97	15.37	15.54	12.49	9.656	6.784	3.781	0	3.793	6.277	9.533	12.61	12.26	9.655	5.956	5.311	4.508	7.784	10.48	12.1	10.18	13.19	15.64	17.67	20.06	22.74	20.7	19.35
30	35.55	33.82	31.09	28.04	24.87	22.72	18.94	17.41	16.81	13.36	13.71	11.75	8.646	9.511	9.259	5.554	5.074	6.217	8.698	9.364	13.12	15.4	18.93	19.3	16.25	13.43	10.43	7.012	3.793	0	3.817	6.235	9.762	10.39	8.032	5.273	4.881	6.399	9.848	12.65	14.9	13.51	16.3	18.89	21.19	23.55	26.12	23.83	22.34
31	37.32	35.88	33.37	30.46	27.5	25.01	21.21	19.16	18.01	14.65	14	11.64	9.52	10.12	8.362	4.792	6.068	6.412	9.513	10.23	13.94	16.24	19.79	20.64	18.06	15.23	12.86	9.63	6.277	3.817	0	3.816	6.571	7.097	5.87	4.386	6.522	9.018	12.78	14.95	17.46	15.63	17.93	20.96	23.3	26	28.45	26.17	25.1
32	36.83	35.69	33.23	30.62	27.75	25.05	21.33	18.82	17.89	15.03	14.24	11.1	9.803	11.5	9.463	6.364	9.005	10.13	13.32	13.83	17.49	19.47	23.12	24.17	21.5	18.84	16.3	13.01	9.533	6.235	3.816	0	3.824	6.094	5.56	6.332	7.994	11.31	14.86	16.91	19.86	18.51	20.59	23.69	26.32	29.04	31.3	28.75	27.61
33	39.5	38.61	36.31	33.85	31.13	28.26	24.59	21.81	20.64	17.99	16.62	13.36	12.89	14.34	11.58	9.205	12.08	12.59	15.67	15.94	19.34	21.09	24.68	26.16	23.82	21.33	19.22	16.15	12.61	9.762	6.571	3.824	0	3.847	5.687	8.183	10.69	14.2	17.79	19.31	22.43	20.92	22.51	25.89	28.62	31.59	33.66	31.06	30.27
34	42.79	41.71	39.3	36.66	33.78	31.1	27.35	24.84	23.67	20.7	19.42	16.47	15.49	16.4	13.65	10.97	12.96	12.33	14.73	14.28	17.27	18.62	22.13	24.03	22.02	19.9	18.35	15.83	12.26	10.39	7.097	6.094	3.847	0	3.825	6.878	10.11	13.42	16.98	17.85	20.96	19.19	20.27	23.86	26.62	29.84	31.69	29.11	28.76
35	41.93	40.59	37.93	35.17	32.06	29.69	25.93	23.79	23.07	19.97	19.38	16.51	14.74	15.9	13.9	10.51	11.76	11.13	13.13	12.14	15.22	16.29	19.99	21.78	19.41	17.51	15.73	13.38	9.655	8.032	5.87	5.56	5.687	3.825	0	3.812	6.512	9.945	13.35	14.19	17.44	16	17.18	20.66	23.59	26.73	28.5	25.78	25.27
36	40.6	38.97	36.23	33.24	30.03	27.89	24.12	22.4	21.71	18.32	18.13	15.78	13.31	14	12.64	8.997	9.077	8.078	9.678	8.661	11.98	13.4	17.14	18.53	15.95	13.86	11.93	9.63	5.956	5.273	4.386	6.332	8.183	6.878	3.812	0	3.809	6.595	10.26	11.55	14.43	12.74	14.44	17.74	20.45	23.44	25.48	22.95	22.24
37	39.2	37.37	34.39	31.4	28	26.2	22.52	21.19	21.11	17.85	18.44	16.19	13.2	14.38	13.96	10.16	9.653	9.397	10.5	9.238	12.44	13.53	17.28	18.3	15.19	13.36	10.84	8.702	5.311	4.881	6.522	7.994	10.69	10.11	6.512	3.809	0	3.8	7.128	8.922	11.98	11.13	13.19	16.07	18.98	21.65	23.65	20.91	19.76
38	39.42	37.27	34.19	30.99	27.48	26.08	22.52	21.79	21.85	18.47	19.5	17.87	14.44	15.05	15.34	11.8	10.02	9.304	9.142	7.457	10.19	11.2	14.75	15.31	11.91	10.29	7.675	6.455	4.508	6.399	9.018	11.31	14.2	13.42	9.945	6.595	3.8	0	3.816	6.279	8.639	7.772	10.43	12.87	15.57	18.04	20.22	17.65	16.3
39	40.2	37.81	34.53	31.31	27.66	26.77	23.44	23.24	23.77	20.57	22.12	20.73	17.11	17.79	18.61	15.21	13.1	12.49	11.58	9.562	11.25	11.45	14.56	14.78	11.13	10.44	8.077	8.252	7.784	9.848	12.78	14.86	17.79	16.98	13.35	10.26	7.128	3.816	0	3.789	5.569	6.256	8.956	10.51	13.33	15.41	17.4	14.66	12.93
40	43.9	41.5	38.18	34.98	31.31	30.49	27.18	26.93	27.45	24.22	25.59	24.01	20.51	21.16	21.6	18.07	16.12	14.89	13.55	10.64	11.39	10.32	13.24	14.14	10.91	11.38	10.18	11.15	10.48	12.65	14.95	16.91	19.31	17.85	14.19	11.55	8.922	6.279	3.789	0	3.816	5.32	6.371	8.207	11.65	14.16	15.46	12.31	11.33
41	44.59	41.95	38.62	35.28	31.62	31.14	28	28.21	28.73	25.47	27.04	25.94	22.27	22.47	23.3	20.05	17.52	16.08	13.98	11.19	10.96	9.635	11.7	11.88	8.641	9.959	9.432	11.56	12.1	14.9	17.46	19.86	22.43	20.96	17.44	14.43	11.98	8.639	5.569	3.816	0	3.813	5.148	5.238	8.282	10.44	11.97	9.115	7.848
42	44.74	42.19	39.04	35.59	32.05	31.26	27.96	27.95	27.96	24.46	25.6	24.65	21.08	20.76	21.28	18.21	15.47	13.4	10.85	7.812	7.153	6.111	8.565	8.892	5.595	6.663	6.905	9.427	10.18	13.51	15.63	18.51	20.92	19.19	16	12.74	11.13	7.772	6.256	5.32	3.813	0	3.826	5.459	7.867	10.73	12.83	10.7	10.16
43	48.44	45.9	42.72	39.3	35.73	34.95	31.62	31.5	31.51	28	28.97	27.8	24.34	24.1	24.27	21.08	18.62	16.23	13.64	10.12	8.611	5.792	7.602	9.14	7.134	9.382	10.49	12.95	13.19	16.3	17.93	20.59	22.51	20.27	17.18	14.44	13.19	10.43	8.956	6.371	5.148	3.826	0	3.824	6.973	10.49	11.55	9.128	9.911
44	49.01	46.27	43.01	39.54	35.96	35.57	32.47	32.77	33.02	29.61	30.92	30.04	26.43	26.1	26.72	23.67	20.89	18.72	15.86	12.75	10.87	8.288	8.692	9.048	7.258	10.32	11.64	14.66	15.64	18.89	20.96	23.69	25.89	23.86	20.66	17.74	16.07	12.87	10.51	8.207	5.238	5.459	3.824	0	3.794	6.928	7.859	5.538	6.429
45	49.99	47.1	43.92	40.35	36.88	36.68	33.72	34.3	34.41	30.99	32.33	31.86	28.21	27.46	28.29	25.57	22.45	20.14	16.87	14.18	11.65	9.386	8.337	7.486	6.787	10.4	12.47	16	17.67	21.19	23.3	26.32	28.62	26.62	23.59	20.45	18.98	15.57	13.33	11.65	8.282	7.867	6.973	3.794	0	3.801	5.542	5.344	6.555
46	49.95	46.87	43.68	40.1	36.68	36.86	34.17	35.16	35.47	32.21	33.86	33.67	29.95	29.15	30.39	27.83	24.53	22.53	19.24	17.02	14.64	12.89	11.6	9.834	9.243	12.51	14.31	17.92	20.06	23.55	26	29.04	31.59	29.84	26.73	23.44	21.65	18.04	15.41	14.16	10.44	10.73	10.49	6.928	3.801	0	3.818	5.517	5.749
47	53.1	50.02	46.73	43.23	39.74	39.98	37.3	38.23	38.69	35.44	37.1	36.68	32.96	32.37	33.45	30.69	27.56	25.49	22.27	19.66	17.19	14.77	13.31	12.38	12.18	15.69	17.51	21	22.74	26.12	28.45	31.3	33.66	31.69	28.5	25.48	23.65	20.22	17.4	15.46	11.97	12.83	11.55	7.859	5.542	3.818	0	3.825	5.928
48	51.77	48.81	45.43	42.02	38.42	38.52	35.71	36.43	37.04	33.82	35.49	34.74	31.02	30.81	31.76	28.74	25.88	23.96	21.07	18.17	16.16	13.54	13	12.78	11.72	15.03	16.3	19.46	20.7	23.83	26.17	28.75	31.06	29.11	25.78	22.95	20.91	17.65	14.66	12.31	9.115	10.7	9.128	5.538	5.344	5.517	3.825	0	3.809
49	48.42	45.4	41.98	38.61	35	35.29	32.64	33.59	34.42	31.37	33.35	32.72	28.94	28.88	30.2	27.25	24.32	22.88	20.21	17.72	16.3	14.4	14.45	13.6	11.66	14.36	14.89	17.87	19.35	22.34	25.1	27.61	30.27	28.76	25.27	22.24	19.76	16.3	12.93	11.33	7.848	10.16	9.911	6.429	6.555	5.749	5.928	3.809	0
50	49.98	46.86	43.36	40.1	36.5	37.12	34.71	35.88	37.01	34.15	36.36	35.74	31.95	32.06	33.56	30.59	27.72	26.5	23.92	21.49	20.12	18.13	18.01	17.13	15.4	18.1	18.48	21.34	22.8	25.6	28.49	30.8	33.51	32.09	28.5	25.6	22.9	19.55	15.97	14.35	11.2	13.88	13.43	9.987	9.87	8.177	7.065	5.724	3.823
51	51.21	48.24	44.66	41.52	37.83	38.27	35.74	36.63	37.85	34.99	37.11	36.1	32.38	32.83	34.05	30.82	28.29	27.06	24.74	21.96	20.8	18.44	18.72	18.58	16.75	19.43	19.63	22.17	23.02	25.55	28.25	30.24	32.71	31.16	27.52	25	22.26	19.28	15.71	13.46	11.05	14.15	13.08	10.23	11.26	10.71	9.003	6.337	5.644
52	51.38	48.55	45.03	41.83	38.11	38.18	35.36	35.88	36.85	33.79	35.6	34.38	30.73	31.15	32	28.65	26.26	24.74	22.45	19.34	18.14	15.48	16	16.49	14.7	17.44	17.83	20.29	20.77	23.32	25.7	27.69	29.91	28.09	24.53	22.17	19.72	16.93	13.67	10.81	8.772	11.62	9.901	7.618	9.589	10.36	8.846	5.201	5.801
53	52.79	50.13	46.58	43.5	39.74	39.6	36.67	36.87	37.86	34.82	36.46	34.88	31.37	32.09	32.6	29.05	27.07	25.54	23.58	20.23	19.3	16.41	17.34	18.55	16.78	19.32	19.55	21.6	21.41	23.6	25.65	27.26	29.14	27.16	23.65	21.8	19.47	17.28	14.35	11.01	10.22	12.97	10.73	9.663	12.33	13.76	12.12	8.487	9.48
54	50.54	48.02	44.54	41.44	37.69	37.25	34.14	34.07	34.88	31.75	33.2	31.49	28.05	28.8	29.1	25.51	23.69	22.13	20.38	16.99	16.43	13.73	15.33	16.83	14.72	16.82	16.8	18.52	17.99	20.07	21.96	23.56	25.37	23.37	19.87	18.05	15.83	13.82	11.24	7.65	7.747	10.22	8.108	8.272	11.71	13.92	13.18	9.417	10.02
55	52.9	50.55	47.09	44.09	40.34	39.69	36.49	36.11	36.85	33.73	34.93	32.89	29.67	30.6	30.5	26.8	25.4	23.75	22.27	18.72	18.26	15.37	17.08	19.2	17.41	19.4	19.45	20.83	19.72	21.44	22.82	24.03	25.34	23.07	19.78	18.63	16.83	15.58	13.65	9.975	11.01	12.9	10.35	11.31	14.73	17.23	16.17	12.55	13.68
56	55.73	53.26	49.81	46.69	42.95	42.4	39.2	38.97	39.56	36.32	37.45	35.62	32.33	32.92	32.81	29.22	27.53	25.5	23.56	19.87	18.69	15.33	16.21	18.43	17.31	19.89	20.62	22.53	21.83	23.97	25.28	26.83	28.06	25.52	22.41	21.07	19.56	17.96	15.96	12.19	12.25	13.76	10.52	10.83	13.63	16.06	14.38	11.16	13.26
57	53.72	51.2	47.85	44.59	40.9	40.28	37.02	36.83	37.18	33.81	34.85	33.25	29.89	30.15	30.09	26.63	24.66	22.41	20.2	16.5	15.04	11.62	12.46	14.65	13.58	16.24	17.26	19.42	19.02	21.53	22.87	24.85	26.26	23.69	20.59	18.8	17.46	15.48	13.61	9.926	9.524	10.39	6.894	7.453	10.36	13.25	12.17	9.081	11.27
58	52.53	50.23	46.94	43.76	40.1	39.15	35.74	35.19	35.41	32.02	32.8	30.92	27.76	28.19	27.77	24.22	22.67	20.44	18.69	14.94	14.09	10.98	12.75	15.41	14.05	15.99	16.62	18.15	17.08	19.2	20.14	21.84	22.95	20.26	17.26	15.89	14.88	13.57	12.47	8.824	9.839	10.17	7.043	9.264	12.61	15.88	15.43	12.29	13.88
59	56.02	53.79	50.51	47.38	43.72	42.69	39.25	38.53	38.7	35.32	35.9	33.85	30.86	31.34	30.62	27.07	25.78	23.42	21.76	17.98	16.96	13.67	15.01	18.05	17.24	19.31	20.18	21.64	20.33	22.24	22.74	24.18	24.79	21.8	19.18	18.39	17.81	16.98	16.15	12.53	13.61	13.83	10.5	12.48	15.45	18.68	17.69	14.77	16.87
60	57.19	54.84	51.62	48.34	44.72	43.75	40.31	39.75	39.7	36.18	36.69	34.95	31.88	31.91	31.25	27.9	26.23	23.49	21.33	17.53	15.74	12.11	12.56	15.72	15.63	18.14	19.7	21.67	20.88	23.28	23.79	25.72	26.42	23.29	20.82	19.61	19.28	17.96	17.1	13.59	13.78	13.4	9.683	11.28	13.54	16.84	15.76	13.46	16.15
61	54.81	52.57	49.46	46.15	42.61	41.42	37.87	37.13	36.83	33.24	33.51	31.79	28.83	28.7	27.85	24.59	22.99	20.09	18.03	14.26	12.63	9.241	10.33	13.8	13.6	15.57	17.12	18.82	17.86	20.27	20.49	22.58	23.2	19.99	17.71	16.42	16.56	15.44	15.26	12.16	12.76	11.49	8.2	10.86	13.24	16.91	16.69	14.46	16.66
62	54.91	52.88	49.9	46.65	43.2	41.69	38.03	36.93	36.36	32.77	32.64	30.73	28.09	27.96	26.62	23.46	22.31	19.32	17.72	14.16	13.04	10.34	11.91	15.57	15.42	16.67	18.03	19.13	17.64	19.63	19.15	21.01	21.08	17.59	15.86	15.18	16.11	15.78	16.47	13.82	15.13	13.39	10.78	13.98	16.37	20.13	20.25	18.06	20
63	52.7	50.83	48	44.78	41.45	39.67	35.95	34.6	33.76	30.16	29.72	27.78	25.37	25.13	23.49	20.48	19.6	16.56	15.39	12.18	11.72	10.05	12.27	15.73	15.36	15.74	16.8	17.31	15.48	17.2	16.19	18.07	17.9	14.31	13.01	12.52	14.2	14.4	15.94	14.04	15.76	13.49	11.83	15.43	17.8	21.59	22.31	20.18	21.63
64	53.88	51.93	49.21	45.86	42.62	40.87	37.16	35.95	34.84	31.13	30.53	28.98	26.58	25.8	24.17	21.54	20.29	16.84	15.13	12.16	10.82	9.243	10.54	14.07	14.56	15.07	16.86	17.8	16.59	18.76	17.73	20.1	20	16.46	15.52	14.57	16.46	16.18	17.68	15.98	16.97	14.14	12.51	15.77	17.39	21.14	22.01	20.48	22.18
65	52.53	50.36	47.52	44.1	40.76	39.3	35.68	34.83	33.95	30.22	30.05	28.71	25.94	25.12	24.04	21.27	19.46	16.04	13.71	10.34	8.282	5.811	7.054	10.69	11.09	12.17	14.25	15.83	15.19	17.9	17.65	20.36	20.96	17.74	16.07	14.32	15.43	14.32	15.19	13.32	13.71	10.84	9.002	12.06	13.57	17.31	18.25	16.8	18.49
66	48.88	46.79	44	40.61	37.33	35.72	32.07	31.11	30.17	26.44	26.23	24.88	22.12	21.33	20.25	17.44	15.66	12.28	10.22	6.857	5.843	4.936	7.805	10.66	10.04	9.987	11.41	12.41	11.52	14.18	13.92	16.81	17.67	14.72	12.93	10.82	12.13	11.18	12.71	11.63	12.49	9.284	8.777	12.22	14.02	17.65	19.22	17.54	18.46
67	47.58	45.55	42.97	39.52	36.43	34.67	31.03	30.02	28.68	24.9	24.37	23.39	20.83	19.46	18.26	16	14.04	10.33	8.113	5.859	5.018	6.361	8.589	10.59	10.34	9.246	10.85	11.54	11.1	13.81	13.22	16.5	17.39	14.72	13.55	11.22	13.08	12.22	14.26	14.07	14.65	11.03	11.48	14.51	15.66	19	21.08	19.87	20.5
68	44.3	42.42	39.92	36.56	33.55	31.56	27.86	26.62	25.16	21.4	20.71	19.63	17.2	15.88	14.5	12.24	10.54	6.87	5.71	4.637	6.347	8.835	11.66	13	11.85	9.648	9.952	9.39	8.346	10.57	9.664	13.07	14.16	11.96	10.95	8.459	10.77	10.52	13.34	14.02	15.16	11.76	13.13	16.24	17.71	20.84	23.23	21.75	21.79
69	42.66	40.85	38.59	35.2	32.44	30.31	26.69	25.45	23.55	19.82	18.77	18.24	16.11	14.06	12.65	11.32	9.455	5.825	5.125	6.545	8.248	11.51	13.76	14.31	13.39	10.5	10.66	9.666	9.365	11.28	10.22	13.77	14.95	13.43	13.05	10.61	12.95	12.7	15.62	16.92	17.73	14.28	16.15	18.87	19.84	22.62	25.38	24.27	24.04
70	39.91	38.32	36.24	32.99	30.42	27.98	24.37	22.8	20.59	16.97	15.47	14.96	13.3	11.09	9.197	8.524	7.415	4.864	6.529	9.017	11.56	14.91	17.39	17.72	16.4	13.12	12.33	10.23	9.481	10.21	8.629	11.86	13.06	12.41	12.6	10.56	13.08	13.53	16.84	18.72	19.89	16.77	19.02	21.75	22.91	25.52	28.41	27.14	26.54
71	39.3	37.69	35.85	32.54	30.23	27.83	24.43	23.1	20.54	17.06	15.39	15.77	14.4	11.37	10.01	10.57	9.085	7.206	8.116	11.27	13.21	16.84	18.75	18.48	17.52	14.08	13.58	11.81	12.09	13.02	11.92	15.04	16.34	16.02	16.32	14.16	16.34	16.34	19.33	21.41	22.09	18.86	21.29	23.64	24.26	26.54	29.68	28.84	28.14
72	42.78	41.2	39.46	36.15	33.91	31.53	28.17	26.83	24.16	20.75	18.88	19.23	18.07	15.09	13.42	13.96	12.67	10.24	10.35	12.82	13.92	17.26	18.67	18.66	18.45	15.43	15.78	14.65	14.91	16.12	14.63	17.68	18.38	17.49	18.18	16.32	18.86	18.83	21.75	23.36	23.9	20.39	22.34	24.74	25.12	27.54	30.54	29.93	29.67
73	43.98	42.55	40.7	37.5	35.12	32.57	29.04	27.33	24.79	21.35	19.31	18.92	17.89	15.51	13.12	13.09	12.52	9.905	10.58	12.32	13.76	16.73	18.57	19.29	18.93	16.12	16.32	14.9	14.23	15.03	12.82	15.55	15.64	14.37	15.49	14.23	17.28	17.86	21.09	22.41	23.48	20.03	21.63	24.49	25.36	28.16	30.88	29.89	29.82
74	45.98	44.39	42.28	39	36.35	34	30.36	28.77	26.61	23	21.39	20.6	19.07	17.13	14.92	13.9	13.02	9.724	9.589	10.16	11.16	13.64	15.55	16.82	16.59	14.28	14.91	14.02	13.11	14.42	12.35	15.26	15.32	13.23	13.9	12.55	15.63	16.05	19.11	19.89	20.98	17.47	18.6	21.63	22.67	25.73	28.16	27.06	27.31
75	46.05	44.55	42.28	39.12	36.32	33.9	30.16	28.34	26.46	22.9	21.39	19.94	18.4	17.19	14.71	12.97	12.72	9.674	10.17	9.896	11.48	13.4	15.95	17.76	17.05	14.96	15.12	13.88	12.03	12.83	10.31	12.78	12.42	9.823	10.6	9.871	13.31	14.39	17.67	18.21	19.91	16.72	17.6	21.01	22.65	25.94	28.1	26.52	26.79
76	49.3	47.77	45.37	42.22	39.27	36.96	33.18	31.38	29.74	26.18	24.83	23.13	21.47	20.6	18.16	16.05	15.81	12.7	12.64	11.27	12.1	12.95	15.34	17.85	17.47	16.14	16.74	16.04	14.02	15.01	12.63	14.7	13.9	10.55	11.15	10.98	14.28	15.35	18.29	18.05	19.87	16.81	16.86	20.44	22.27	25.82	27.52	25.8	26.55
77	49.08	47.44	44.82	41.7	38.56	36.42	32.63	30.94	29.74	26.18	25.29	23.29	21.28	20.95	18.84	16.09	15.77	12.87	12.69	10.44	11.39	11.5	14.36	17.15	16.3	15.38	15.72	15.16	12.79	13.82	11.94	13.78	13.28	9.689	9.223	9.091	11.94	13.06	15.74	15.06	17.23	14.58	14.31	18.07	20.38	24.02	25.44	23.34	24.09
78	51.27	49.79	47.17	44.19	41.04	38.8	35.01	33.08	31.97	28.58	27.57	25.2	23.49	23.56	21.18	18.38	18.65	16.13	16.33	14.07	15.03	14.66	17.39	20.46	19.65	18.99	19.19	18.48	15.74	16.18	13.98	14.93	13.62	9.777	9.888	11.05	13.84	15.54	18.1	17.07	19.61	17.42	16.69	20.49	23.07	26.79	27.85	25.5	26.44
79	50.67	49.09	46.27	43.33	40.03	38	34.25	32.48	31.81	28.47	27.93	25.38	23.36	23.88	21.9	18.66	18.8	16.59	16.68	13.96	15.01	14.12	17.12	20.19	18.92	18.6	18.5	17.92	15.05	15.48	13.95	14.66	13.86	10.28	9.142	10.23	12.14	13.8	15.91	14.48	17.34	15.76	14.8	18.57	21.57	25.23	26.03	23.33	24.17
80	49.14	47.37	44.38	41.39	37.95	36.2	32.52	31.06	30.75	27.41	27.37	24.92	22.46	23.15	21.73	18.2	17.88	15.84	15.6	12.5	13.53	12.3	15.52	18.37	16.65	16.6	16.28	15.98	13.3	14.09	13.51	14.49	14.62	11.54	9.135	9.242	10	11.11	12.65	10.88	13.87	12.77	11.8	15.47	18.74	22.29	23.03	20.1	20.73
81	48.42	46.61	43.46	40.61	37.07	35.51	31.94	30.6	30.75	27.62	27.99	25.38	22.8	24	22.95	19.22	18.97	17.52	17.44	14.39	15.63	14.26	17.49	20.05	17.87	17.99	17.17	16.82	14.11	14.55	14.63	15.1	15.61	13.16	10.2	10.37	9.867	10.96	11.77	9.764	13.16	13.12	12.22	15.48	19.09	22.36	22.86	19.54	19.86
82	47.01	45.02	41.72	38.86	35.22	34	30.58	29.6	30.15	27.12	28	25.56	22.66	24.02	23.56	19.76	19.12	18.01	17.69	14.65	15.83	14.36	17.51	19.58	16.98	17.34	16.22	16.14	13.87	14.55	15.58	16.19	17.46	15.59	12.13	11.48	9.675	9.889	9.563	7.255	10.71	11.67	11.02	13.68	17.44	20.34	20.77	17.23	17.12
83	44.59	42.69	39.35	36.69	33.05	31.86	28.56	27.54	28.45	25.72	26.86	24.24	21.44	23.34	23.1	19.3	19.03	18.69	18.94	16.42	18.19	17.25	20.55	22.22	19.24	19.17	17.35	16.69	14.24	14.13	15.48	15.45	16.98	15.88	12.33	11.97	9.493	10.25	9.874	8.683	12.26	13.73	13.85	16.14	19.86	22.39	22.98	19.37	18.61
84	44.29	42.18	38.69	36.03	32.31	31.54	28.47	27.92	29.21	26.63	28.24	25.89	22.84	24.75	25.05	21.32	20.62	20.45	20.34	17.85	19.31	18.19	21.18	22.43	19.27	19.56	17.68	17.47	15.68	15.94	17.97	18.2	20.17	19.32	15.64	14.69	11.62	11.34	9.673	8.377	11.26	13.69	13.89	15.31	18.93	20.96	21.35	17.66	16.49
85	42.48	40.17	36.68	33.8	30.05	29.42	26.33	26.1	27.3	24.55	26.34	24.4	21.05	22.58	23.26	19.63	18.35	18.13	17.66	15.3	16.68	15.83	18.73	19.5	16.13	16.34	14.35	14.44	13.25	14.13	16.69	17.6	20.09	19.3	15.48	13.64	10.23	8.839	6.334	5.531	8.024	10.66	11.55	12.65	16.07	17.9	18.75	15.26	13.64
86	41.38	39.23	35.9	32.95	29.28	28.21	24.86	24.23	25	22.03	23.44	21.37	18.09	19.52	19.84	16.14	15.03	14.7	14.57	12.33	14.27	13.95	17.3	18.26	14.88	14.43	12.23	11.71	9.891	10.61	12.95	13.99	16.47	15.64	11.81	9.822	6.442	5.514	4.51	4.728	8.214	9.496	10.88	12.93	16.33	18.64	19.97	16.71	15.35
87	43.66	41.61	38.43	35.4	31.81	30.46	26.94	26.01	26.27	23.04	23.89	21.74	18.63	19.66	19.36	15.6	14.58	13.45	13.14	10.37	12.14	11.58	15.12	16.72	13.78	13.39	11.86	11.47	9.194	10.27	11.69	13.05	14.96	13.34	9.633	7.753	5.578	5.276	5.896	4.948	8.638	8.641	9.359	12.32	15.78	18.7	19.96	16.82	16.22
88	43.76	42	38.97	36.07	32.62	30.88	27.24	25.79	25.78	22.61	22.96	20.4	17.77	19	18.04	14.27	14.12	13.1	13.64	11.26	13.56	13.42	17.12	19.04	16.38	15.5	13.91	12.72	9.568	9.555	9.814	10.49	11.73	9.906	6.276	5.682	4.96	6.993	9.063	8.739	12.35	11.79	12.39	15.71	19.08	22.18	23.48	20.39	19.98
89	45.28	43.57	40.7	37.7	34.36	32.42	28.69	27.11	26.58	23.19	23.02	20.64	18.2	18.8	17.33	13.82	13.6	11.74	12.09	9.619	11.71	11.76	15.4	17.66	15.55	14.53	13.6	12.54	9.454	9.933	9.139	10.48	11.08	8.316	5.49	4.909	6.501	8.255	10.91	10.5	13.56	11.95	12.31	15.99	19.02	22.4	23.83	21.11	21.13
90	46.42	44.98	42.27	39.41	36.23	33.99	30.22	28.23	27.43	24.18	23.5	20.83	19	19.69	17.56	14.33	14.97	13.28	14.28	12.36	14.5	14.75	18.2	20.67	18.88	17.67	16.8	15.34	12	11.62	9.618	10.05	9.294	5.831	4.614	6.41	9.065	11.6	14.53	14.23	17.35	15.66	15.84	19.59	22.55	26.02	27.39	24.69	24.87
91	46.34	44.97	42.47	39.54	36.54	34.11	30.31	28.22	26.92	23.57	22.4	20.02	18.48	18.55	16.01	13.31	13.99	11.88	13.03	11.73	13.86	14.75	17.97	20.31	18.91	17.29	16.72	15.13	12.08	11.86	9.103	10.14	9	5.335	5.979	7.178	10.71	12.97	16.27	16.37	19.05	16.71	17.16	20.91	23.43	26.9	28.58	26.26	26.49
92	48.09	46.93	44.64	41.78	38.96	36.31	32.53	30.2	28.56	25.33	23.63	21.3	20.34	20.17	17.14	15.09	16.2	14.12	15.46	14.63	16.5	17.52	20.4	22.81	21.83	20.12	19.8	18.15	15.26	14.81	11.55	12.16	10.06	6.686	8.954	10.62	14.3	16.63	20	20.11	22.69	20.16	20.48	24.23	26.55	30.07	31.75	29.6	30
93	45	43.99	41.87	39.11	36.48	33.63	29.9	27.37	25.49	22.41	20.4	18.08	17.55	17.35	14.03	12.46	14.16	12.71	14.85	14.93	17.4	19.11	22.13	24.05	22.77	20.5	19.68	17.43	14.51	13.42	9.742	10.04	7.776	5.588	8.687	10.32	14.09	16.67	20.34	21.14	23.72	21.21	22.17	25.79	28.03	31.35	33.37	31.26	31.25
94	42.16	41.31	39.21	36.63	34.05	31.08	27.4	24.63	22.91	20.09	18.11	15.36	15.17	15.62	12.26	10.63	13.16	12.75	15.58	15.97	18.99	20.86	24.17	25.84	24.07	21.56	20.08	17.3	14.08	12.05	8.269	7.309	4.436	4.08	7.582	9.764	13.16	16.24	19.99	21.21	24.06	21.95	23.28	26.82	29.27	32.43	34.54	32.21	31.81
95	38.78	37.88	35.86	33.23	30.75	27.72	24.06	21.33	19.37	16.5	14.4	11.86	11.74	11.94	8.479	7.285	10.15	10.41	13.75	14.96	18.29	20.71	24	25.14	23.16	20.23	18.39	15.25	12.36	10.06	6.419	5.977	4.955	6.328	8.547	9.501	12.53	15.3	19.11	20.95	23.52	21.36	23.27	26.56	28.77	31.66	34.1	31.95	31.18
96	37.93	37.35	35.66	33.25	31.12	27.83	24.35	21.31	18.95	16.56	13.79	11.42	12.5	12.57	8.84	9.18	12.41	13.19	16.67	18.34	21.63	24.25	27.41	28.39	26.51	23.39	21.52	18.24	15.65	13.16	9.836	8.876	7.51	9.546	12.15	13.27	16.1	18.85	22.62	24.64	27.16	24.98	27.01	30.24	32.33	35.13	37.69	35.62	34.76
97	34.2	33.56	31.86	29.44	27.37	24.04	20.6	17.56	15.14	12.79	10.01	7.635	9.009	9.236	5.74	6.843	10.34	12.12	15.85	17.99	21.51	24.4	27.6	28.12	25.92	22.58	20.27	16.72	14.46	11.7	9.183	8.375	8.598	11.32	12.94	13.31	15.45	17.91	21.52	24.04	26.37	24.4	26.87	29.81	31.8	34.3	37.06	35.05	33.8
98	34.24	33.55	31.55	29.22	26.87	23.67	20.14	17.03	15.36	13.07	11.17	7.833	8.573	10.17	7.382	6.638	10.43	12.43	16.15	17.69	21.37	23.88	27.34	28.07	25.56	22.46	19.87	16.25	13.45	10.1	7.73	5.543	6.012	9.467	10.64	11.49	13.23	16.16	19.68	22.1	24.79	23.25	25.6	28.59	30.94	33.48	36.03	33.7	32.38
99	31.19	30.7	28.77	26.73	24.55	21.23	17.91	14.51	13.15	11.64	10.06	6.345	8.036	10.58	8.803	8.628	12.28	15.01	18.73	20.41	24.18	26.7	30.2	30.7	27.93	24.78	21.83	18.09	15.52	11.9	10.52	8.033	8.985	12.72	13.43	14.18	15.12	17.95	21.14	23.84	26.52	25.38	27.95	30.71	33.09	35.4	37.98	35.58	33.93
100	31.41	31.09	29.05	27.32	25.11	21.9	18.8	15.36	14.8	13.86	12.95	9.233	10.61	13.74	12.38	11.63	15.1	17.8	21.39	22.63	26.41	28.58	32.22	32.89	29.93	27.03	23.93	20.27	17.46	13.68	12.62	9.425	10.04	13.84	14.29	15.56	16.03	19.1	22.02	24.54	27.49	26.8	29.19	31.95	34.6	36.9	39.27	36.6	34.89
101	31.07	30.38	27.96	26.07	23.48	20.62	17.4	14.37	14.56	13.33	13.4	9.783	9.843	13.41	12.77	11.15	14.05	16.82	20.12	21.04	24.79	26.74	30.42	31	27.82	25.12	21.83	18.31	15.52	11.77	11.63	8.634	10.31	13.74	13.16	13.98	13.63	16.54	19.09	21.66	24.61	24.3	26.74	29.3	32.05	34.21	36.47	33.7	31.84
102	31.82	30.97	28.27	26.47	23.65	21.22	18.18	15.61	16.63	15.53	16.32	12.94	12.3	15.98	15.81	13.66	15.98	18.57	21.48	21.89	25.5	27.04	30.75	31.39	28.01	25.67	22.31	19.08	16.29	12.81	13.36	10.54	12.37	15.27	13.95	14.73	13.55	16.3	18.27	20.63	23.69	23.95	26.22	28.59	31.54	33.58	35.59	32.61	30.64
103	33.04	31.82	28.8	26.79	23.63	21.68	18.61	16.69	18.09	16.63	17.98	14.91	13.32	16.81	17.04	14.32	15.86	18.14	20.53	20.47	23.87	25.06	28.73	29.33	25.83	23.83	20.47	17.61	14.97	11.99	13.35	11.21	13.53	15.71	13.52	13.77	11.74	14.06	15.45	17.67	20.7	21.4	23.58	25.72	28.76	30.69	32.52	29.43	27.39
104	31.35	30.05	26.89	25.11	21.94	20.4	17.77	16.31	18.45	17.55	19.49	16.8	15.22	18.78	19.61	17.16	18.36	20.87	23.07	23.06	26.34	27.45	30.99	31.32	27.66	25.8	22.29	19.63	17.49	14.82	16.68	14.81	17.28	19.49	17.18	17.1	14.61	16.31	16.99	19.29	22	23.19	25.47	27.17	30.13	31.67	33.44	30.36	27.99
105	31.79	30.16	26.75	24.92	21.56	20.66	18.32	17.62	20.17	19.26	21.68	19.4	17.36	20.66	21.94	19.36	19.91	22.25	23.94	23.69	26.66	27.5	30.86	30.98	27.23	25.7	22.22	20.05	18.39	16.35	18.79	17.49	20.22	22.04	19.28	18.71	15.66	16.58	16.4	18.56	20.9	22.64	24.89	26.11	28.98	30.17	31.79	28.72	26.11
106	28.69	26.99	23.51	21.88	18.61	18.07	16.23	16.03	19.09	18.75	21.58	19.78	17.9	21.14	22.93	20.81	21.2	23.89	25.59	25.74	28.71	29.8	33.02	32.75	28.95	27.27	23.66	21.47	20.31	18.35	21.01	19.88	22.82	24.92	22.28	21.42	18.37	18.93	18.58	21.08	22.98	24.74	27.28	28.18	30.75	31.58	33.38	30.53	27.61
107	28.87	27.05	23.48	22.16	19.02	19.17	17.98	18.35	21.72	21.69	24.75	23.22	21.34	24.44	26.47	24.42	24.59	27.22	28.68	28.73	31.49	32.4	35.46	35.02	31.2	29.77	26.23	24.36	23.52	21.83	24.65	23.64	26.59	28.6	25.85	24.89	21.66	21.87	21.01	23.32	24.88	27.02	29.47	29.98	32.42	32.89	34.51	31.73	28.64
108	28.21	26.03	22.34	20.95	17.81	18.68	17.96	19.09	22.6	22.64	26.01	24.97	22.86	25.61	28.04	26.14	25.83	28.41	29.53	29.67	32.18	33.1	35.89	35.1	31.3	30	26.53	25.01	24.72	23.48	26.62	26.06	29.25	31.14	28.23	26.84	23.46	23.09	21.8	24.16	25.18	27.47	30.04	30.09	32.19	32.22	33.89	31.37	28.03
109	24.68	22.5	18.84	17.75	14.88	16.06	15.98	17.46	21.16	21.76	25.25	24.6	22.83	25.48	28.15	26.72	26.49	29.38	30.68	31.26	33.9	35.16	37.92	36.9	33.12	31.52	27.95	26.23	26.15	24.76	27.85	27.28	30.53	32.73	30.06	28.61	25.42	25.1	24.09	26.78	27.68	29.69	32.52	32.58	34.47	34.38	36.31	34.02	30.57
110	23.33	21.41	17.83	16.57	13.59	13.89	13.32	14.24	17.91	18.57	21.91	21.07	19.53	22.39	24.9	23.59	23.7	26.8	28.45	29.23	32.14	33.63	36.6	35.73	31.95	30.03	26.34	24.2	23.82	22.05	24.91	24.12	27.3	29.72	27.29	26.02	23.08	23.16	22.69	25.6	26.85	28.49	31.44	31.9	33.94	34.21	36.33	33.94	30.64
111	21.35	19.23	15.63	13.81	10.52	10.52	9.652	10.89	14.55	15.2	18.7	18.29	16.7	19.27	22.05	21.08	21.03	24.27	25.97	27.14	30.11	31.94	34.84	33.77	30.06	27.85	24.12	21.84	21.75	20.05	22.94	22.48	25.83	28.31	26.02	24.48	21.76	21.7	21.52	24.77	25.85	27.08	30.3	30.82	32.64	32.92	35.36	33.2	29.88
112	22.01	19.97	16.58	14.22	10.79	9.736	7.561	8.196	11.52	11.66	15.15	14.7	12.93	15.5	18.27	17.35	17.34	20.68	22.57	23.95	27.06	29.13	32.1	31.1	27.45	24.97	21.2	18.63	18.46	16.64	19.45	19.14	22.57	25.06	22.91	21.28	18.82	18.89	19.19	22.65	23.85	24.65	27.99	28.8	30.62	31.19	33.82	31.68	28.54
113	21.53	19.37	16.23	13.31	9.925	8.285	5.141	6.077	8.782	8.519	12.23	12.49	10.57	12.52	15.68	15.24	14.92	18.35	20.25	22.11	25.21	27.65	30.49	29.28	25.79	23	19.29	16.6	16.83	15.24	18	18.2	21.73	24.17	22.24	20.28	18.2	18.06	18.71	22.4	23.37	23.63	27.19	28.05	29.58	30.17	33.1	31.25	28.19
114	24.45	22.02	18.92	15.62	12.15	10.96	7.779	8.841	10.39	8.791	12.36	12.81	10	11.18	14.55	13.77	12.58	15.68	17.11	18.95	21.85	24.31	26.99	25.62	22.16	19.39	15.73	13.28	14.06	13.17	16.3	17.24	20.97	22.93	20.75	18.28	16.12	15.38	15.88	19.63	20.25	20.33	23.99	24.72	26.05	26.61	29.65	27.97	24.96
115	25.93	23.65	20.92	17.48	14.4	12.7	9.254	9.589	9.666	6.973	10.01	10.92	7.87	7.975	11.53	11.15	9.566	12.67	14.23	16.59	19.54	22.39	25.01	23.62	20.41	17.24	13.73	10.99	12.04	11.38	14.2	15.68	19.33	21.13	19.27	16.61	15.08	14.35	15.48	19.26	19.84	19.21	22.94	23.94	25.09	25.91	29.16	27.67	24.97
116	28.19	25.58	22.82	19.17	16.07	15.07	12.07	13.09	13.08	10.36	12.99	14.15	10.9	10.1	13.5	12.9	10.28	12.47	13	15.27	17.68	20.5	22.72	20.91	17.8	14.77	11.49	9.608	11.77	12.33	15.4	17.57	21.25	22.47	20.35	17.19	15.53	13.91	14.48	18.14	18.02	17.28	21.1	21.67	22.38	22.89	26.29	25.16	22.43
117	31.22	28.77	26.2	22.56	19.62	18.3	15.11	15.49	14.72	11.4	13.05	14.08	10.76	9.046	11.86	11.16	7.864	9.299	9.485	12.13	14.49	17.61	19.78	18.06	15.21	11.83	8.815	6.848	9.473	10.72	13.41	16.19	19.65	20.42	18.49	15.13	14.09	12.36	13.48	16.92	16.78	15.29	19.06	19.94	20.54	21.46	24.95	23.94	21.65
118	34.41	31.83	29.33	25.61	22.76	21.7	18.69	19.21	18.27	14.92	16.15	17.25	14.03	11.85	14.08	13.33	9.623	9.571	8.317	10.85	12.35	15.54	17.15	15.03	12.59	9.229	7.15	6.726	10.21	12.51	14.91	18.18	21.39	21.55	19.61	16.01	15.24	12.94	13.75	16.7	15.9	13.93	17.55	18.17	18.21	19.04	22.68	22.13	20.14
119	37.56	35.15	32.72	29.05	26.22	24.88	21.67	21.71	20.41	16.81	17.31	18.03	14.97	12.56	13.8	12.84	9.096	7.583	5.342	8.07	9.281	12.8	14.38	12.61	10.63	6.951	5.917	5.95	9.156	11.98	13.67	17.31	20.09	19.7	18.01	14.42	14.38	12.22	13.54	15.97	15.32	12.58	15.86	16.95	17	18.43	21.96	21.42	20.05
120	35.85	33.72	31.34	27.81	25	23.21	19.76	19.22	17.71	13.97	14.12	14.49	11.53	9.161	10.08	9.072	5.392	4.397	4.239	7.804	10.35	13.97	16.27	15.23	12.97	9.183	7.153	4.958	6.979	8.982	10.36	13.88	16.69	16.69	15.26	11.92	12.25	10.98	13.2	15.95	16.2	13.6	16.89	18.61	19.33	21.12	24.46	23.43	22
121	33.3	31.18	29.06	25.52	23.03	21.18	17.96	17.63	15.74	12.23	12.33	13.68	11.17	8.022	9.763	10.11	6.952	7.446	7.938	11.58	13.85	17.52	19.49	18.01	15.96	12.19	10.24	8.211	10.3	11.5	12.8	15.91	18.75	19.3	18.23	15.14	15.41	14.31	16.33	19.35	19.41	17.02	20.44	21.84	22.24	23.6	27.14	26.37	24.68
122	29.59	27.43	25.25	21.71	19.22	17.36	14.19	14.1	12.45	9.128	10.08	11.86	9.286	6.544	9.582	10.2	7.593	9.637	10.78	14.12	16.69	20.16	22.33	20.74	18.25	14.62	11.97	9.515	11.37	11.78	13.62	16.15	19.33	20.52	19.27	16.32	16	15.04	16.8	20.23	20.41	18.63	22.27	23.47	24.05	25.11	28.65	27.7	25.56
123	28.22	25.78	23.71	20.04	17.78	16.43	13.84	14.66	13.27	10.69	12.18	14.59	12.3	9.791	13.07	13.94	11.34	13.14	13.65	16.87	18.96	22.34	24.1	22	19.64	16.23	13.83	12.13	14.57	15.25	17.35	19.83	23.08	24.3	22.92	19.85	19.21	17.82	18.99	22.43	22.1	20.54	24.27	24.94	25.07	25.59	29.26	28.68	26.3
124	24.78	22.24	20.01	16.32	13.97	12.74	10.35	11.74	11.01	9.153	11.62	14.07	11.93	10.39	14.11	14.92	12.87	15.38	16.3	19.25	21.61	24.78	26.77	24.72	22.02	18.77	15.91	13.95	16.01	16.1	18.52	20.45	23.88	25.53	24	21.12	20.01	18.81	19.72	23.37	23.21	22.21	26.02	26.58	26.95	27.27	30.83	30.03	27.31
125	22.26	19.82	17.32	13.74	11.07	9.486	6.72	8.288	8.411	7.195	10.52	12.56	10.59	10.26	14.05	14.65	13.33	16.43	17.88	20.56	23.29	26.28	28.62	26.86	23.84	20.67	17.4	15	16.39	15.74	18.27	19.57	23.07	25.14	23.54	20.98	19.57	18.8	19.71	23.48	23.74	23.17	26.96	27.66	28.46	28.87	32.25	31.07	28.18
126	20.3	17.56	14.64	11.03	7.871	7.207	5.284	8.26	9.875	9.729	13.39	15.04	13.16	13.59	17.3	17.55	16.36	19.49	20.8	23.12	25.77	28.47	30.82	28.99	25.78	22.92	19.53	17.39	18.71	17.98	20.82	21.79	25.38	27.55	25.68	23.2	21.3	20.43	20.8	24.54	24.73	24.71	28.47	28.86	29.72	29.82	33.05	31.78	28.61
127	19.34	16.66	13.3	10.13	6.437	6.265	4.921	7.984	10.85	11.32	15.11	16.06	14.32	15.65	19.12	18.97	18.21	21.47	22.95	24.88	27.67	30.08	32.63	31.01	27.58	24.95	21.38	19.17	20.02	18.91	21.84	22.3	25.87	28.22	26.18	23.99	21.75	21.12	21.25	24.9	25.36	25.83	29.46	29.84	31.01	31.11	34.09	32.52	29.22
128	22.05	19.26	15.64	12.77	8.996	9.693	8.519	11.02	14.05	13.99	17.78	18.19	15.94	17.56	20.88	20.05	19.07	22.04	23.18	24.58	27.2	29.2	31.73	30.18	26.6	24.37	20.8	18.96	19.79	18.92	22.2	22.67	26.34	28.42	25.96	23.7	20.97	20.07	19.61	23.06	23.42	24.41	27.88	28.01	29.3	29.24	31.97	30.27	26.83
129	22.94	20.29	16.53	14.32	10.79	11.89	11.26	13.38	16.79	16.98	20.69	20.63	18.49	20.57	23.64	22.49	21.75	24.66	25.81	26.81	29.4	31.07	33.68	32.31	28.62	26.71	23.13	21.41	21.89	20.87	24.16	24.24	27.81	29.9	27.28	25.28	22.27	21.52	20.71	23.88	24.4	25.89	29.12	29.15	30.68	30.55	32.96	31.02	27.52
130	26.49	23.94	20.17	18.09	14.58	15.52	14.49	16.12	19.42	19.15	22.72	22.16	19.73	22.02	24.8	23.1	22.32	24.91	25.84	26.31	28.76	30	32.64	31.51	27.75	26.23	22.73	21.28	21.51	20.63	24.02	24.03	27.53	29.34	26.43	24.51	21.19	20.37	19.13	21.93	22.55	24.49	27.43	27.38	29.15	29.06	31.13	28.94	25.47
131	27.75	24.99	21.21	19.34	16.08	17.75	17.29	19.35	22.7	22.53	26.19	25.83	23.33	25.42	28.33	26.61	25.58	27.98	28.58	28.89	31.03	32.04	34.43	33.12	29.42	28.24	24.95	23.93	24.47	23.93	27.43	27.6	31.12	32.76	29.7	27.67	24.21	23.04	21.31	23.83	24.03	26.3	29.09	28.58	30.12	29.61	31.48	29.45	25.84
132	30.07	27.51	23.77	22.32	19.26	20.92	20.56	22.35	25.81	25.72	29.28	28.6	26.19	28.54	31.23	29.29	28.45	30.76	31.36	31.34	33.43	34.11	36.54	35.45	31.75	30.84	27.62	26.7	26.95	26.3	29.71	29.6	32.95	34.53	31.39	29.62	26.05	25.05	23.13	25.24	25.61	28.22	30.68	30.13	31.87	31.35	32.84	30.61	27.09
133	32.95	30.19	26.42	24.58	21.31	22.96	22.23	24.07	27.27	26.69	30.21	29.53	26.75	28.84	31.49	29.29	28.06	29.97	30.13	29.79	31.54	31.92	34.13	33	29.38	28.85	25.9	25.45	25.92	25.77	29.32	29.57	32.96	34.14	30.77	28.77	25.06	23.63	21.25	23.03	23.04	25.89	28.16	27.28	28.91	28.21	29.5	27.33	23.8
134	32.21	29.55	25.76	23.64	20.13	21.22	19.95	21.42	24.45	23.59	26.98	26.11	23.24	25.42	27.91	25.59	24.46	26.38	26.71	26.37	28.32	28.82	31.26	30.31	26.6	25.85	22.74	22.05	22.28	22	25.52	25.74	29.13	30.31	26.97	24.99	21.31	20.03	17.87	19.87	20.21	22.89	25.28	24.78	26.66	26.37	27.86	25.48	22.04
135	31.16	28.23	24.47	21.97	18.4	19.71	18.44	20.36	23.17	22.15	25.65	25.25	22.2	23.89	26.69	24.6	23.02	24.87	24.93	24.86	26.65	27.4	29.6	28.25	24.6	23.75	20.7	20.24	21.07	21.2	24.9	25.62	29.21	30.33	27	24.59	21	19.24	17.01	19.33	19.13	21.53	24.24	23.48	24.93	24.36	26.21	24.22	20.59
136	28.06	25.05	21.34	18.6	14.97	16.26	15.03	17.24	19.98	19.1	22.72	22.72	19.77	21.24	24.32	22.65	21.02	23.18	23.45	23.95	25.94	27.2	29.44	27.85	24.22	22.86	19.63	18.82	19.92	19.93	23.62	24.47	28.19	29.56	26.48	23.93	20.59	18.89	17.19	20.06	19.85	21.67	24.78	24.24	25.48	24.97	27.28	25.53	21.9
137	26.83	23.55	19.97	17.01	13.6	15.44	14.69	17.51	20.04	19.31	23.01	23.62	20.75	21.68	25.07	23.84	21.9	24.05	24.11	24.99	26.78	28.29	30.22	28.21	24.78	23.31	20.26	19.66	21.34	21.64	25.32	26.5	30.3	31.68	28.75	25.94	22.83	20.86	19.24	22.22	21.54	23.04	26.32	25.52	26.24	25.37	27.94	26.67	22.97
138	26.62	23.4	20.01	16.64	13.16	14.32	12.95	15.62	17.61	16.46	20.03	20.88	17.9	18.4	21.86	20.82	18.66	20.78	20.84	22.05	23.92	25.78	27.72	25.63	22.26	20.41	17.31	16.56	18.5	18.96	22.58	24.06	27.89	29.22	26.45	23.47	20.65	18.62	17.43	20.69	20.01	20.94	24.46	23.91	24.53	23.92	26.83	25.68	22.14
139	27.88	24.6	21.51	17.89	14.74	15.68	14.18	16.8	18.06	16.53	19.8	21.12	18.06	17.76	21.28	20.52	17.88	19.64	19.29	20.79	22.34	24.43	26.03	23.59	20.51	18.55	15.79	15.42	17.99	18.98	22.48	24.47	28.26	29.36	26.73	23.47	21	18.64	17.61	20.85	19.74	20.13	23.75	23.08	23.21	22.48	25.69	24.99	21.61
140	31.18	28.02	24.95	21.3	18.05	18.51	16.42	18.46	19.32	17.1	20	21.01	17.61	17.06	20.25	19.07	16.03	17.19	16.32	17.51	18.79	20.75	22.26	19.82	16.72	14.89	12.31	12.47	15.34	16.94	20.47	22.84	26.57	27.23	24.47	21	18.58	15.82	14.62	17.7	16.32	16.52	20.13	19.43	19.5	18.92	22.23	21.54	18.32
141	34.19	31	28.11	24.39	21.34	21.75	19.64	21.54	21.93	19.43	21.91	23.08	19.64	18.5	21.42	20.29	16.85	17.24	15.62	16.7	17.27	19.18	20.13	17.28	14.6	13.06	11.31	12.45	15.86	18.14	21.44	24.26	27.84	28.06	25.37	21.69	19.59	16.46	15.19	17.83	15.83	15.57	19.03	18	17.4	16.57	20.1	19.98	17.04
142	37.64	34.54	31.64	27.91	24.79	24.94	22.51	24.01	24.14	21.24	23.33	24.18	20.61	19.31	21.73	20.26	16.6	16.17	13.84	14.35	14.29	15.91	16.54	13.59	11.05	9.958	9.006	11.18	14.71	17.61	20.71	23.83	27.2	26.91	24.16	20.38	18.48	15.03	13.61	15.72	13.31	12.67	15.91	14.75	13.86	13.19	16.85	16.9	14.34
143	37.7	34.85	31.99	28.27	25.1	24.67	21.82	22.74	22.53	19.29	20.97	21.54	17.96	16.55	18.59	16.95	13.23	12.47	10.07	10.69	11.02	13.12	14.29	11.78	8.9	6.832	5.387	7.567	11.2	14.3	17.18	20.46	23.71	23.3	20.68	16.88	15.32	12	11.29	13.61	11.77	10.34	13.86	13.57	13.27	13.67	17.31	16.88	14.74
144	34.26	31.45	28.51	24.84	21.56	21.07	18.18	19.15	19.23	16.15	18.25	18.79	15.14	14.19	16.67	15.05	11.59	11.93	10.63	11.74	13.15	15.42	17.23	15.15	11.92	9.502	6.617	6.912	10.2	12.53	15.82	18.7	22.23	22.4	19.72	16.05	14.1	11.16	10.66	13.76	12.67	11.86	15.63	15.68	16.05	16.49	19.94	19.01	16.43
145	35.96	33.27	30.13	26.61	23.11	22.53	19.44	20.03	20.41	17.25	19.29	19.07	15.27	15.04	17.03	14.63	11.49	11.57	10.34	10.33	11.94	13.6	15.89	14.47	10.79	8.89	5.593	5.972	8.399	10.85	14.34	17.03	20.51	20.42	17.35	13.74	11.26	7.999	6.927	10.11	9.387	9.083	12.84	13.17	14.32	15.23	18.3	16.73	14.19
146	35.28	32.89	29.82	26.44	22.95	21.81	18.39	18.3	18.49	15.17	16.89	16.13	12.35	12.56	14.12	11.32	8.605	9.083	8.896	9.041	11.69	13.62	16.57	15.87	12.23	9.834	6.111	4.293	5.241	7.152	10.76	13.28	16.81	16.92	13.9	10.4	7.925	5.346	5.945	9.612	10.31	9.653	13.27	14.58	16.37	17.93	20.77	18.78	16.6
147	31.55	29.14	26.12	22.71	19.28	18.09	14.7	14.85	15.16	12.03	14.26	13.99	10.21	10.48	12.9	10.81	8.262	10.07	10.66	11.91	14.7	17.05	19.81	18.71	15.2	12.44	8.67	6.294	7.523	8.164	11.79	13.93	17.68	18.54	15.9	12.68	10.46	8.78	9.466	13.23	13.77	13.28	16.98	18.01	19.47	20.59	23.63	21.88	19.35
148	29.87	27.71	24.63	21.5	18.03	16.53	13.01	12.62	13.42	10.65	13.1	12.14	8.528	10.17	12.42	10.17	8.942	11.56	13.08	14.18	17.35	19.51	22.61	21.91	18.33	15.68	11.89	9.047	8.756	7.716	11.24	12.36	16.18	17.64	15.06	12.5	10.07	9.593	10.62	14.34	15.66	15.6	19.04	20.37	22.29	23.56	26.34	24.2	21.64
149	26.86	24.74	21.52	18.62	15.09	13.69	10.39	10.24	12.01	10.2	13.28	12.41	9.426	11.73	14.3	12.59	12.03	15.05	16.77	17.96	21.1	23.18	26.24	25.43	21.79	19.25	15.46	12.76	12.47	10.95	14.14	14.5	18.21	20.18	17.74	15.65	13.14	12.99	13.61	17.22	18.54	18.95	22.33	23.43	25.35	26.32	29.01	26.83	23.99
150	25.3	23.64	20.63	18.13	14.93	12.84	9.503	8.189	10.13	8.99	11.78	10.38	8.307	11.46	13.61	12.3	12.86	16.27	18.65	20.03	23.46	25.65	28.89	28.34	24.78	22.06	18.29	15.18	14.23	11.79	14.24	13.72	17.13	19.7	17.76	16.36	14.34	15.11	16.31	19.78	21.55	21.81	25.05	26.5	28.61	29.8	32.44	30.13	27.42
151	22.79	21.53	18.68	16.73	13.94	11.53	8.767	6.832	9.438	9.713	12.32	10.91	10.11	13.44	15.41	14.69	15.84	19.42	22.06	23.58	27.09	29.32	32.61	32.09	28.55	25.77	22.01	18.82	17.74	15	16.94	15.81	18.81	21.81	20.27	19.36	17.59	18.7	19.96	23.34	25.22	25.55	28.74	30.22	32.37	33.51	36.13	33.77	31.01
152	22.25	21.57	19.23	17.65	15.49	12.43	9.889	6.747	8.394	9.365	11.01	9.332	9.924	13.29	14.69	14.62	16.5	20.18	23.25	25.03	28.69	31.13	34.49	34.12	30.73	27.74	24.07	20.61	19.24	16.1	17.28	15.67	18.17	21.56	20.67	20.24	19.12	20.73	22.51	25.83	27.93	27.9	31.04	32.82	35	36.36	39.05	36.69	34.1
153	22.68	22.47	20.29	19.36	17.53	14.67	12.81	9.892	11.66	13.04	14.29	12.31	13.33	16.8	17.76	17.58	19.81	23.38	26.52	28.08	31.78	34.02	37.49	37.33	33.89	31.02	27.36	23.9	22.22	18.9	19.78	17.6	19.61	23.15	22.43	22.52	21.41	23.35	25.06	28.17	30.52	30.71	33.66	35.52	37.92	39.34	41.85	39.3	36.73
154	22.71	22.99	21.36	20.61	19.29	16.02	14.29	10.9	11.59	13.31	13.63	11.73	13.78	16.92	17.41	17.87	20.52	24.08	27.48	29.31	33.08	35.54	39.01	38.91	35.65	32.57	29.03	25.4	23.64	20.17	20.45	18.12	19.63	23.38	23.27	23.64	23.1	25.28	27.4	30.52	32.93	32.76	35.71	37.79	40.12	41.7	44.33	41.85	39.43
155	25.15	25.27	23.66	22.46	20.93	17.46	15.1	11.39	11.02	11.91	11.38	8.927	11.46	14.45	14.32	14.94	17.93	21.34	24.91	26.82	30.61	33.17	36.64	36.7	33.62	30.44	27.07	23.34	21.36	17.8	17.56	15.18	16.43	20.23	20.49	21.01	20.98	23.38	25.9	28.95	31.45	30.91	33.79	36.11	38.44	40.26	42.92	40.49	38.31
156	27.02	26.74	24.66	23.21	21.13	17.97	15.25	11.81	12.11	12.19	12.28	9.179	10.57	14.11	14	13.62	16.52	19.8	23.24	24.71	28.51	30.77	34.35	34.58	31.36	28.41	24.98	21.33	19.08	15.42	15.45	12.83	14.37	18.05	17.83	18.41	18.03	20.55	22.93	25.83	28.5	28.21	30.94	33.27	35.8	37.69	40.16	37.55	35.41
157	26.78	25.97	23.55	21.62	19.11	16.16	13	9.927	10.49	9.785	10.64	7.664	7.758	11.54	12.06	11.2	13.57	16.97	20.2	21.67	25.42	27.7	31.22	31.25	27.95	25.02	21.49	17.9	15.88	12.4	13.15	11.16	13.6	16.96	16.11	16	15.19	17.32	19.54	22.63	25.09	24.86	27.75	29.9	32.32	34.08	36.62	34.1	31.85
158	27.46	26.4	23.61	21.72	18.87	16.49	13.52	11.19	12.79	12.1	13.74	11.07	10.18	13.96	14.85	13.27	15.04	18.23	21.06	22.02	25.64	27.54	31.07	31.13	27.61	25.04	21.4	18.11	16.11	12.88	14.32	12.41	15.08	18.06	16.52	16.29	14.67	16.58	18.21	21.17	23.68	24	26.79	28.71	31.3	32.91	35.23	32.53	30.13
159	29.24	27.76	24.74	22.39	19.18	17.14	13.83	12.13	13.54	11.92	13.84	11.39	9.265	12.71	13.84	11.58	12.62	15.55	18.01	18.72	22.23	24.02	27.51	27.51	23.95	21.5	17.85	14.73	12.84	9.956	12.12	10.96	14.2	16.61	14.45	13.58	11.47	12.99	14.45	17.51	19.91	20.27	23.11	24.95	27.51	29.12	31.44	28.76	26.38
160	29.36	27.59	24.28	21.95	18.5	17.16	14.24	13.43	15.58	14.23	16.74	14.76	12.34	15.48	17.08	14.71	15.03	17.7	19.58	19.93	23.13	24.57	27.92	27.74	24.01	21.95	18.28	15.7	14.3	12.16	14.9	14.14	17.42	19.43	16.79	15.6	12.75	13.5	13.94	16.91	19.02	20.06	22.85	24.22	26.78	28.03	30.18	27.44	24.78
161	30.43	28.26	24.85	22.11	18.45	17.52	14.53	14.42	16.35	14.45	17.19	15.74	12.64	15.05	17.03	14.49	13.84	16.14	17.4	17.62	20.53	21.92	25.06	24.6	20.82	18.9	15.24	13.1	12.38	11.19	14.57	14.78	18.36	19.82	16.82	14.84	11.6	11.3	11.13	14.33	15.94	17.06	20.06	21.09	23.42	24.47	26.73	24.16	21.36
162	32.87	30.55	27.21	24.17	20.49	19.58	16.37	16.36	17.63	15.05	17.48	16.23	12.67	14.32	16.17	13.32	11.88	13.51	14.2	14.16	16.88	18.23	21.31	20.8	17.02	15.17	11.57	9.76	9.384	9.196	12.9	13.99	17.64	18.48	15.25	12.64	9.266	8.036	7.656	11.14	12.51	13.37	16.52	17.56	19.81	21.01	23.4	20.93	18.27
163	33.27	30.61	27.23	23.97	20.26	19.9	16.99	17.72	19	16.42	19.09	18.5	14.8	15.72	18.01	15.49	13.25	14.47	14.32	14.3	16.41	17.71	20.3	19.22	15.43	13.84	10.42	9.632	10.63	11.57	15.38	17.08	20.76	21.31	18.04	14.98	11.73	9.363	7.893	11.29	11.44	12.48	15.86	16.13	17.83	18.48	21.08	19	15.99
164	36.74	33.97	30.52	27.26	23.54	23.46	20.68	21.51	22.74	20.05	22.56	21.89	18.13	18.83	20.84	18.06	15.57	15.98	15.03	14.18	15.54	16.11	18.39	17.34	13.58	12.9	10.15	10.63	11.82	13.52	17.17	19.1	22.56	22.52	19.01	15.86	12.5	9.457	6.615	9.143	8.488	10.31	13.34	13.05	14.77	15.25	17.59	15.4	12.3
165	37.11	34.08	30.6	27.31	23.67	24.16	21.8	23.21	24.62	22.15	24.91	24.67	20.92	21.36	23.7	21.23	18.48	18.84	17.51	16.8	17.59	18.01	19.68	18.06	14.56	14.35	12.12	13.26	15.1	17.02	20.7	22.76	26.27	26.23	22.74	19.5	16.24	13.03	10.02	11.94	10.24	12.28	15.08	13.83	14.77	14.28	16.64	15	11.43
166	35.94	32.7	29.23	25.98	22.47	23.53	21.69	23.67	25.33	23.24	26.3	26.45	22.82	23.16	25.9	23.78	20.99	21.65	20.35	20.04	20.72	21.29	22.63	20.59	17.34	17.1	15	16.11	18.27	20.04	23.79	25.8	29.43	29.63	26.23	22.96	19.73	16.62	13.78	15.72	13.82	15.77	18.53	16.88	17.25	16.02	18.37	17.26	13.51
167	37.21	33.9	30.34	27.34	23.91	25.4	23.93	26.1	28.11	26.3	29.51	29.57	26.02	26.62	29.38	27.18	24.55	25.27	23.99	23.45	23.99	24.2	25.39	23.44	20.32	20.49	18.56	19.73	21.66	23.28	27.04	28.83	32.41	32.63	29.11	26.01	22.6	19.61	16.48	17.96	16.04	18.51	20.84	18.84	19.19	17.55	19.32	18.23	14.43
168	38.84	35.37	31.91	28.95	25.76	27.6	26.46	28.93	30.89	29.18	32.42	32.76	29.23	29.56	32.44	30.42	27.6	28.17	26.61	26.12	26.28	26.4	27.12	24.85	22.11	22.56	21.05	22.58	24.83	26.67	30.42	32.38	35.98	36.1	32.61	29.4	26.1	22.93	19.76	21.02	18.66	21.01	23.14	20.68	20.42	18.14	19.74	19.3	15.62
169	35.91	32.4	28.96	26.19	23.15	25.36	24.67	27.42	29.66	28.39	31.84	32.35	29.02	29.52	32.64	30.88	28.26	29.31	28.14	28.05	28.6	29.07	30.04	27.73	24.82	24.81	22.89	23.92	26.1	27.54	31.34	33.06	36.76	37.28	33.88	30.76	27.41	24.51	21.62	23.32	21.35	23.6	26.04	23.88	23.78	21.67	23.45	22.89	19.15
170	33.66	30.15	26.77	23.72	20.62	22.59	21.7	24.45	26.44	25.05	28.45	29.16	25.85	26.1	29.31	27.76	25.05	26.18	25.09	25.35	26.07	26.95	28.03	25.58	22.6	22.15	20.07	20.92	23.32	24.77	28.54	30.42	34.18	34.78	31.54	28.3	25.14	22.23	19.69	21.83	19.92	21.71	24.52	22.66	22.53	20.69	23	22.47	18.72
171	31.89	28.55	24.99	22.05	18.69	20.45	19.39	21.94	24.22	22.94	26.44	26.82	23.56	24.3	27.44	25.72	23.37	24.83	24.2	24.42	25.61	26.54	28.1	26.04	22.72	22	19.44	19.73	21.64	22.63	26.44	27.95	31.7	32.52	29.25	26.25	22.92	20.37	17.95	20.31	19.01	20.99	23.9	22.49	22.99	21.69	23.93	22.8	19.01
172	32.37	29.24	25.66	22.56	18.95	20.03	18.31	20.34	22.42	20.73	24.06	24.1	20.67	21.53	24.44	22.44	20.12	21.49	20.93	20.99	22.38	23.32	25.17	23.39	19.88	19.02	16.24	16.37	18.04	19.02	22.84	24.37	28.08	28.8	25.49	22.5	19.13	16.61	14.25	16.76	15.77	17.69	20.69	19.67	20.57	19.81	22.14	20.63	16.93
173	34.04	31.14	27.48	24.55	20.82	21.49	19.42	20.88	23.03	21.18	24.33	23.78	20.31	21.62	24.12	21.65	19.65	20.91	20.51	20.06	21.6	22.17	24.35	23.11	19.44	18.79	15.91	15.88	16.86	17.63	21.38	22.61	26.19	26.77	23.29	20.57	16.96	14.67	12.07	14.32	13.88	16.27	18.98	18.26	19.8	19.52	21.48	19.38	15.84
174	34.54	31.91	28.31	25.38	21.6	21.61	19.05	19.83	21.73	19.59	22.43	21.41	17.92	19.48	21.58	18.79	17.08	18.29	18.2	17.56	19.47	20.05	22.65	21.89	18.1	17.23	14.12	13.62	13.93	14.42	18.09	19.15	22.64	23.17	19.65	17.09	13.4	11.45	9.14	11.62	12.05	14.26	16.97	16.96	19.06	19.52	21.47	18.95	15.79
175	35.41	33.07	29.51	26.8	23.05	22.63	19.86	20	21.88	19.76	22.3	20.67	17.39	19.49	21.07	17.97	16.91	18.18	18.57	17.66	19.9	20.32	23.3	23.14	19.35	18.43	15.29	14.27	13.55	13.35	16.69	17.14	20.39	20.97	17.42	15.43	11.65	10.62	8.884	11.04	12.61	14.79	17.13	17.78	20.45	21.46	23.11	20.17	17.44
176	34.09	32.09	28.64	26.15	22.52	21.61	18.71	18.23	20.13	18.21	20.53	18.45	15.55	18.21	19.48	16.4	16.13	17.85	18.98	18.36	21.11	21.82	25.11	25.22	21.48	20.12	16.78	14.98	13.49	12.25	15.2	14.89	18	19.07	15.78	14.41	10.9	11.11	10.6	12.9	15.18	16.84	19.16	20.4	23.26	24.62	26.33	23.3	20.81
177	35.33	33.52	30.26	27.69	24.16	22.73	19.45	18.37	19.63	17.32	19.02	16.55	13.73	16.36	16.99	13.63	13.74	15.25	16.7	16.01	19.04	19.88	23.41	23.9	20.3	18.71	15.47	13.28	11	9.297	11.81	11.33	14.33	15.29	12.02	10.91	7.647	8.862	9.534	11.79	14.67	15.64	17.86	19.76	22.79	24.66	26.45	23.38	21.33
178	38.56	36.81	33.48	31.05	27.49	26.21	23.06	21.96	23.31	21.07	22.61	19.93	17.3	19.91	20.19	16.65	16.88	17.85	19	17.64	20.3	20.47	23.98	24.91	21.43	20.41	17.57	15.88	13.41	12.05	14.02	13.25	15.56	15.98	12.6	12.14	9.019	10.36	10.48	11.55	14.8	16.24	17.72	19.68	23.05	25.08	26.34	22.96	21.23
179	39.57	37.49	34.04	31.38	27.69	26.81	23.72	23.16	24.56	22.11	23.94	21.69	18.6	20.74	21.39	17.81	17.2	17.76	18.17	16.45	18.63	18.45	21.71	22.42	18.89	18.32	15.68	14.72	12.93	12.64	15.18	15.32	17.91	17.84	14.14	12.81	9.226	9.111	7.919	8.684	11.56	13.58	15.02	16.5	19.82	21.63	22.79	19.4	17.54
180	39.16	37.03	33.45	31.02	27.32	26.82	24.1	23.86	25.78	23.74	25.95	23.79	20.8	23.19	24.18	20.78	20.21	21.11	21.52	19.94	21.98	21.7	24.75	25.23	21.64	21.26	18.55	17.72	16.29	15.87	18.58	18.44	21.06	21.3	17.7	16.52	12.9	12.62	10.89	11.56	13.81	16.41	17.78	18.66	21.84	23.16	24.09	20.68	18.49
181	37.79	35.39	31.72	29.19	25.44	25.41	22.94	23.29	25.43	23.49	26.1	24.42	21.21	23.34	24.88	21.71	20.63	21.64	21.72	20.38	22.2	22.05	24.8	24.73	21.06	20.75	17.98	17.51	16.87	16.9	20.09	20.42	23.42	23.76	20.11	18.34	14.55	13.41	10.99	12.09	13.37	16.27	18.01	18.2	20.94	21.68	22.77	19.66	16.92
182	34.95	32.52	28.8	26.47	22.78	23.06	21	21.67	24.25	22.8	25.76	24.3	21.28	23.6	25.53	22.7	21.74	23.29	23.64	22.81	24.84	25.05	27.76	27.36	23.61	23	19.95	19.18	18.79	18.46	21.79	21.91	25.09	25.93	22.45	20.7	16.94	15.93	13.8	15.46	16.47	19.21	21.3	21.31	23.74	24.11	25.42	22.57	19.51
183	36.82	34.26	30.48	28.29	24.69	25.46	23.76	24.79	27.53	26.21	29.3	27.99	24.94	27.15	29.19	26.38	25.23	26.61	26.65	25.62	27.29	27.17	29.59	29.07	25.44	25.25	22.48	22.17	22.05	22.03	25.39	25.61	28.73	29.41	25.84	24.05	20.26	18.95	16.36	17.51	18.01	21.16	22.94	22.41	24.65	24.57	25.5	22.75	19.61
184	40.35	37.67	33.88	31.61	28	28.9	27.17	28.27	30.87	29.32	32.32	31.02	27.81	29.78	31.72	28.73	27.33	28.27	27.86	26.42	27.61	27.01	29.11	28.66	25.23	25.61	23.28	23.53	23.57	24.01	27.35	27.81	30.82	31.08	27.37	25.5	21.71	20.06	16.99	17.41	17.48	20.98	22.25	21.29	23.42	23.12	23.55	20.8	17.81
185	40.27	37.46	33.71	31.1	27.4	28.17	26.17	27.31	29.58	27.67	30.58	29.46	26.03	27.62	29.58	26.58	24.81	25.45	24.72	23.22	24.19	23.61	25.57	24.96	21.55	22.04	19.86	20.46	20.82	21.73	25.16	26.08	29.2	29.22	25.46	23.22	19.47	17.33	14	14.44	14.05	17.53	18.95	17.8	19.79	19.46	20.13	17.46	14.3
186	42.77	39.99	36.29	33.48	29.73	30.2	27.85	28.73	30.61	28.3	30.91	29.67	26.11	27.45	29.08	25.87	23.95	24.04	22.96	21	21.6	20.59	22.44	22.11	18.86	19.78	18.04	19.06	19.36	20.69	23.93	25.12	28.05	27.6	23.78	21.47	17.88	15.51	11.91	11.55	10.96	14.65	15.59	14.39	16.6	16.59	16.99	14.04	11.18
187	42.8	39.99	36.4	33.34	29.58	29.81	27.2	27.98	29.44	26.8	29.17	28.08	24.39	25.32	26.85	23.65	21.4	21.1	19.67	17.6	17.96	16.96	18.74	18.32	15.06	16.07	14.59	16	16.58	18.44	21.65	23.3	26.25	25.53	21.75	19.1	15.7	12.84	9.05	8.605	7.346	10.99	12.14	10.89	13.09	13.36	14.2	11.26	8.306
188	45.36	42.39	38.81	35.67	31.98	32.46	30	31.03	32.42	29.72	32.1	31.25	27.5	28.09	29.69	26.6	24.05	23.41	21.47	19.26	18.91	17.51	18.55	17.86	15.08	16.81	16.05	18.14	19.19	21.48	24.62	26.55	29.45	28.47	24.74	21.95	18.79	15.65	11.85	10.86	8.485	11.98	12.54	10.19	11.59	11.05	11.37	8.797	5.583
189	45.35	42.19	38.66	35.45	31.87	32.68	30.47	31.89	33.26	30.64	33.17	32.73	28.93	29.2	31.1	28.3	25.43	24.8	22.59	20.73	20.06	18.9	19.38	18	15.52	17.34	16.85	19.29	20.98	23.51	26.78	28.99	32.05	31.16	27.51	24.45	21.39	17.98	14.28	13.77	10.79	13.7	14.53	11.57	11.76	10.01	10.62	9.294	5.707
190	46.48	43.27	39.67	36.66	33.11	34.22	32.27	33.87	35.56	33.18	35.91	35.41	31.66	32.18	34.19	31.36	28.65	28.24	26.2	24.34	23.77	22.47	22.94	21.68	19.28	21.12	20.49	22.72	24.23	26.49	29.83	31.78	34.85	34.07	30.34	27.46	24.22	21.01	17.23	16.61	14.02	17.21	17.79	14.85	15.11	13.17	13.03	11.78	8.726
191	45.26	41.97	38.36	35.52	32.09	33.58	32.01	33.92	35.91	33.85	36.84	36.5	32.83	33.48	35.78	33.12	30.47	30.45	28.62	27.09	26.78	25.8	26.35	24.85	22.34	23.85	22.88	24.84	26.45	28.46	31.98	33.76	37	36.54	32.8	29.93	26.52	23.42	19.7	19.56	17.18	20.35	21.27	18.44	18.6	16.43	16.51	15.53	12.38
192	42.45	39.26	35.58	32.87	29.39	30.85	29.32	31.17	33.39	31.54	34.65	34.15	30.58	31.58	33.94	31.25	28.88	29.26	27.87	26.51	26.74	26.03	27.11	25.78	22.85	23.87	22.33	23.76	25.07	26.64	30.23	31.7	34.99	34.84	31.1	28.39	24.8	21.99	18.38	18.65	16.88	20.2	21.48	19.18	19.94	18.3	18.74	17.18	13.78
193	40.2	36.99	33.31	30.83	27.49	29.29	28.18	30.28	32.8	31.35	34.69	34.33	30.91	32.09	34.7	32.23	30.02	30.84	29.76	28.77	29.32	28.96	30.21	28.72	25.66	26.27	24.38	25.41	26.73	27.94	31.64	32.89	36.3	36.53	32.84	30.2	26.53	23.93	20.55	21.32	19.83	23.02	24.65	22.54	23.31	21.63	22.33	20.86	17.36
194	37.09	33.99	30.26	27.97	24.63	26.43	25.46	27.53	30.3	29.14	32.59	32.16	28.93	30.42	33.1	30.73	28.83	30.08	29.46	28.75	29.78	29.75	31.4	30	26.67	26.8	24.44	24.91	25.97	26.71	30.41	31.34	34.79	35.38	31.79	29.33	25.59	23.37	20.3	21.55	20.61	23.7	25.66	24.03	25.14	23.84	24.86	23.1	19.51
195	37.22	34.25	30.53	28.64	25.48	27.45	26.82	28.87	31.93	31.12	34.64	34.09	31.07	32.86	35.52	33.18	31.58	33.05	32.68	31.99	33.19	33.13	34.9	33.64	30.26	30.34	27.85	28.08	28.87	29.26	32.9	33.47	36.85	37.63	34.08	31.88	28.11	26.21	23.27	24.47	23.85	27.04	28.9	27.39	28.67	27.43	28.25	26.37	22.89
196	35.68	32.67	29.04	27.44	24.59	26.97	26.86	29.23	32.45	32.02	35.68	35.38	32.55	34.3	37.19	35.14	33.57	35.29	35.03	34.65	35.94	36.13	37.85	36.37	33.01	32.88	30.3	30.39	31.35	31.61	35.28	35.81	39.27	40.3	36.85	34.62	30.89	29.04	26.27	27.75	27.06	30.08	32.15	30.6	31.67	30.24	31.24	29.59	26.02
197	31.9	28.91	25.28	23.73	20.94	23.37	23.46	25.92	29.23	29.07	32.78	32.63	29.98	31.79	34.79	33	31.58	33.62	33.67	33.65	35.24	35.81	37.74	36.18	32.7	32.14	29.28	28.99	29.93	29.92	33.56	33.98	37.51	38.83	35.55	33.34	29.71	28.05	25.64	27.59	27.12	29.84	32.27	31.02	32.15	30.92	32.32	30.64	26.97
198	29.89	27.1	23.57	22.55	20.11	22.68	23.25	25.7	29.22	29.54	33.27	33.12	30.82	32.84	35.87	34.28	33.19	35.53	35.92	36.12	37.97	38.73	40.82	39.31	35.76	34.94	31.89	31.25	32	31.6	35.13	35.24	38.7	40.34	37.22	35.22	31.68	30.35	28.25	30.38	30.2	32.81	35.35	34.32	35.57	34.47	35.97	34.2	30.53
199	26.33	23.62	20.17	19.49	17.41	20.13	21.18	23.73	27.34	28.1	31.83	31.89	29.92	31.95	35.07	33.84	32.95	35.6	36.27	36.84	38.94	40.03	42.24	40.65	37.07	35.88	32.67	31.68	32.41	31.74	35.15	35.13	38.59	40.54	37.64	35.71	32.34	31.23	29.51	31.99	31.97	34.28	37.07	36.27	37.51	36.53	38.31	36.59	32.88
200	24.59	22.23	18.75	18.31	16.2	18.44	19.42	21.56	25.3	26.28	29.91	29.71	28.02	30.37	33.32	32.13	31.63	34.5	35.54	36.19	38.58	39.79	42.28	40.93	37.24	35.82	32.4	31.01	31.36	30.27	33.48	33.1	36.42	38.6	35.88	34.24	30.98	30.31	28.95	31.54	31.96	34.16	36.98	36.57	38.11	37.5	39.35	37.37	33.74
201	24.03	21.97	18.83	19.15	17.7	20.03	21.52	23.6	27.38	28.77	32.31	32.17	30.8	33.21	36.14	35.14	34.84	37.84	39.03	39.79	42.26	43.53	46.05	44.68	41	39.51	36.06	34.56	34.84	33.57	36.66	36.09	39.3	41.65	39.07	37.59	34.41	33.9	32.65	35.25	35.75	37.92	40.75	40.37	41.91	41.27	43.11	41.13	37.5
202	22.11	20.49	17.46	18.08	16.78	18.55	20.02	21.65	25.45	27.11	30.48	30.16	29.15	31.79	34.53	33.67	33.76	36.95	38.49	39.38	42.11	43.53	46.27	45.09	41.35	39.62	36.02	34.16	34.13	32.48	35.32	34.42	37.46	40.05	37.71	36.5	33.52	33.41	32.56	35.29	36.14	38.12	41.01	40.98	42.73	42.41	44.35	42.2	38.66
203	19.52	17.53	14.23	14.48	13.02	14.98	16.6	18.57	22.33	24.01	27.47	27.48	26.41	28.81	31.73	31.08	31.01	34.25	35.76	36.9	39.62	41.27	43.93	42.58	38.89	36.99	33.39	31.5	31.7	30.16	33.06	32.42	35.61	38.21	35.91	34.48	31.6	31.34	30.61	33.58	34.28	36.01	39.1	39.07	40.64	40.3	42.48	40.5	36.92
204	19.18	16.97	13.95	14.58	13.76	16.4	18.58	20.98	24.61	26.41	29.93	30.3	29.22	31.32	34.44	33.97	33.66	36.86	38.19	39.42	41.99	43.67	46.14	44.55	40.94	39.09	35.6	33.91	34.44	33.12	36.12	35.7	38.98	41.54	39.21	37.58	34.67	34.15	33.25	36.23	36.62	38.37	41.51	41.22	42.53	41.89	44.11	42.36	38.69
205	18.74	17.2	14.68	16.14	15.89	18.09	20.45	22.43	26.06	28.2	31.52	31.74	31.04	33.35	36.29	35.93	35.97	39.3	40.88	42.16	44.89	46.6	49.21	47.76	44.11	42.17	38.6	36.69	36.95	35.34	38.13	37.38	40.47	43.23	41.08	39.73	36.93	36.72	36.02	38.98	39.62	41.36	44.47	44.35	45.83	45.33	47.51	45.63	42
206	16.02	14.72	12.13	13.67	13.49	15.14	17.51	19.2	22.77	25.13	28.3	28.52	28.09	30.45	33.29	33.13	33.41	36.87	38.7	40.17	43.08	44.98	47.73	46.36	42.72	40.53	36.88	34.69	34.8	32.95	35.54	34.67	37.67	40.58	38.65	37.43	34.85	34.89	34.55	37.68	38.53	40	43.2	43.37	44.94	44.69	47.04	45.1	41.54
207	14.25	12.24	9.447	10.87	11.03	13.38	16.19	18.49	21.9	24.24	27.53	28.22	27.66	29.61	32.72	32.76	32.71	36.13	37.77	39.43	42.2	44.25	46.8	45.16	41.62	39.39	35.83	33.8	34.3	32.73	35.46	34.96	38.13	40.97	39	37.46	34.91	34.64	34.24	37.5	38.03	39.35	42.7	42.69	43.96	43.51	46.03	44.35	40.73
208	14.92	13.28	11.34	13.47	14.29	16.75	19.79	22.08	25.38	27.87	31.09	31.86	31.4	33.31	36.42	36.54	36.49	39.91	41.51	43.17	45.89	47.91	50.4	48.69	45.17	43	39.48	37.53	38.08	36.54	39.26	38.72	41.86	44.73	42.78	41.26	38.68	38.37	37.87	41.07	41.53	42.94	46.26	46.13	47.33	46.73	49.19	47.58	43.91
209	13.38	12.67	11.22	13.94	15.06	16.77	19.8	21.53	24.75	27.55	30.5	31.11	31.07	33.17	36.05	36.33	36.67	40.23	42.14	43.89	46.82	48.94	51.61	50.09	46.54	44.19	40.57	38.32	38.57	36.69	39.14	38.29	41.21	44.29	42.58	41.35	38.97	39.03	38.85	42.1	42.86	44.14	47.47	47.63	49.02	48.68	51.18	49.41	45.82
210	10.08	9.005	7.459	10.38	11.96	13.55	16.84	18.71	21.71	24.63	27.51	28.44	28.5	30.34	33.3	33.85	34.13	37.72	39.66	41.65	44.59	46.91	49.53	47.92	44.45	41.92	38.34	36.02	36.41	34.58	36.96	36.28	39.25	42.34	40.77	39.42	37.22	37.24	37.26	40.67	41.37	42.37	45.82	46.06	47.33	47.05	49.74	48.1	44.54
211	10.51	9.059	8.252	11.3	13.4	15.6	19.14	21.42	24.25	27.1	30.04	31.29	31.22	32.77	35.9	36.54	36.55	40.06	41.79	43.84	46.61	48.96	51.39	49.55	46.16	43.71	40.24	38.14	38.83	37.25	39.76	39.33	42.4	45.41	43.75	42.19	39.93	39.68	39.53	42.94	43.36	44.37	47.88	47.87	48.9	48.35	51.08	49.65	46.02
212	11.35	11.12	11.15	14.57	16.77	18.56	22.04	23.93	26.71	29.77	32.52	33.6	33.82	35.54	38.5	39.19	39.46	43.05	44.95	46.99	49.87	52.2	54.75	53.01	49.58	47.09	43.57	41.33	41.82	40.03	42.39	41.7	44.61	47.75	46.22	44.88	42.68	42.65	42.58	45.97	46.55	47.61	51.07	51.17	52.33	51.86	54.53	52.99	49.37
213	8.466	9.148	9.675	13.34	15.78	16.84	20.27	21.73	24.27	27.56	30.04	31.11	31.68	33.42	36.2	37.11	37.65	41.33	43.46	45.65	48.68	51.17	53.82	52.21	48.81	46.12	42.55	40.07	40.38	38.37	40.48	39.64	42.39	45.67	44.39	43.22	41.26	41.49	41.75	45.22	46.02	46.84	50.35	50.71	51.96	51.75	54.53	52.91	49.38
214	6.433	6.421	7.773	11.52	14.54	15.9	19.59	21.45	23.71	26.95	29.45	30.96	31.43	32.76	35.73	36.86	37.12	40.72	42.7	45.07	47.96	50.58	53.05	51.22	47.95	45.21	41.76	39.42	40.05	38.28	40.46	39.94	42.82	46.01	44.73	43.3	41.41	41.39	41.64	45.2	45.74	46.4	50.01	50.24	51.24	50.88	53.8	52.42	48.88
215	9.592	9.677	11.15	14.72	17.71	19.43	23.16	25.16	27.46	30.65	33.19	34.73	35.13	36.43	39.45	40.55	40.71	44.27	46.13	48.46	51.26	53.82	56.21	54.28	51.02	48.38	44.97	42.76	43.5	41.83	44.1	43.62	46.54	49.7	48.34	46.86	44.86	44.72	44.8	48.31	48.72	49.51	53.1	53.17	54.08	53.53	56.4	55.1	51.49
216	12.06	10.98	11.48	14.56	17.16	19.53	23.23	25.66	28.2	31.11	33.95	35.49	35.48	36.75	39.96	40.8	40.66	44.12	45.72	47.89	50.53	52.93	55.2	53.15	49.88	47.44	44.1	42.14	43.07	41.65	44.18	43.89	47	49.99	48.36	46.68	44.45	44.03	43.8	47.22	47.42	48.4	51.94	51.76	52.56	51.79	54.56	53.36	49.68
217	15.05	14.43	14.78	17.9	20.21	22.59	26.18	28.48	31.22	34.13	37.01	38.32	38.3	39.79	42.95	43.63	43.58	47.05	48.67	50.69	53.35	55.62	57.94	55.97	52.62	50.29	46.9	44.96	45.76	44.26	46.82	46.36	49.42	52.44	50.74	49.18	46.82	46.47	46.11	49.44	49.7	50.89	54.35	54.12	55.02	54.21	56.83	55.53	51.82
218	18.02	16.93	17.1	19.81	21.96	24.73	28.3	30.91	33.67	36.38	39.41	40.83	40.55	41.9	45.2	45.78	45.47	48.81	50.19	52.13	54.61	56.78	58.93	56.8	53.51	51.35	48.07	46.38	47.42	46.16	48.91	48.66	51.86	54.73	52.86	51.1	48.61	47.99	47.38	50.63	50.63	51.94	55.36	54.88	55.59	54.53	57.09	55.96	52.19
219	19.36	17.97	17.34	19.76	21.32	24.23	27.58	30.21	33.25	35.77	38.98	40.12	39.62	41.19	44.48	44.75	44.4	47.7	49.01	50.72	53.17	55.15	57.34	55.31	51.93	49.94	46.62	45.01	45.95	44.72	47.58	47.28	50.51	53.29	51.25	49.52	46.84	46.2	45.4	48.52	48.56	50.08	53.4	52.85	53.69	52.62	55	53.75	49.97
220	19.81	19.07	18.66	21.45	23.05	25.6	28.91	31.18	34.29	36.99	40.07	40.99	40.72	42.53	45.65	45.92	45.86	49.27	50.8	52.47	55.09	57.05	59.42	57.56	54.09	52.04	48.61	46.8	47.47	45.98	48.7	48.1	51.17	54.1	52.16	50.68	48.05	47.68	47	50.1	50.39	51.96	55.24	54.87	55.92	55.02	57.35	55.9	52.15
221	23.44	22.84	22.43	25.18	26.64	29.21	32.44	34.66	37.85	40.51	43.62	44.41	44.1	46.02	49.11	49.25	49.2	52.58	54.06	55.61	58.18	60.02	62.37	60.55	57.05	55.13	51.71	49.98	50.6	49.11	51.87	51.2	54.25	57.15	55.13	53.71	50.98	50.59	49.78	52.76	53.04	54.79	57.96	57.51	58.59	57.61	59.8	58.31	54.56
222	25.92	25.71	25.42	28.32	29.75	32.11	35.27	37.26	40.48	43.22	46.25	46.85	46.67	48.76	51.73	51.81	51.95	55.37	56.97	58.44	61.09	62.87	65.32	63.62	60.07	58.16	54.68	52.86	53.3	51.67	54.34	53.46	56.39	59.35	57.39	56.15	53.42	53.2	52.41	55.32	55.76	57.59	60.7	60.32	61.54	60.64	62.74	61.12	57.39
223	27.72	27.18	26.37	28.95	29.92	32.39	35.31	37.34	40.74	43.25	46.42	46.82	46.4	48.62	51.58	51.39	51.44	54.77	56.25	57.5	60.07	61.65	64.09	62.46	58.87	57.15	53.69	52.01	52.4	50.84	53.63	52.75	55.72	58.55	56.41	55.16	52.27	51.98	50.99	53.74	54.16	56.19	59.16	58.69	59.98	59.03	60.95	59.26	55.55
224	27.86	27.36	26.21	28.65	29.27	31.53	34.19	35.99	39.5	41.93	45.08	45.19	44.75	47.19	50.01	49.64	49.84	53.16	54.72	55.82	58.47	59.93	62.5	61.05	57.4	55.72	52.2	50.44	50.61	48.93	51.65	50.6	53.47	56.29	54.14	53.06	50.15	50.02	49.05	51.7	52.31	54.43	57.3	56.95	58.44	57.66	59.47	57.58	53.93
225	29.99	29.22	27.63	29.7	29.85	32.14	34.5	36.28	39.93	42.1	45.34	45.24	44.56	47.12	49.9	49.24	49.37	52.57	54.02	54.86	57.42	58.67	61.22	59.88	56.2	54.72	51.25	49.62	49.73	48.13	50.94	49.88	52.76	55.43	53.11	52.05	48.99	48.81	47.64	50.09	50.71	53.03	55.73	55.3	56.87	56.07	57.68	55.71	52.11
226	31.9	31.15	29.29	31.15	30.93	33	35.03	36.58	40.3	42.3	45.51	45.1	44.36	47.12	49.74	48.84	49.08	52.21	53.69	54.31	56.9	57.97	60.61	59.47	55.74	54.38	50.9	49.26	49.14	47.47	50.22	49.01	51.77	54.36	52.01	51.12	48.02	47.96	46.75	49.03	49.81	52.27	54.8	54.46	56.22	55.55	56.99	54.83	51.31
227	30.94	30	27.79	29.31	28.7	30.66	32.41	33.86	37.63	39.44	42.68	42.11	41.24	44.08	46.63	45.58	45.81	48.88	50.33	50.85	53.43	54.43	57.11	56.07	52.32	51	47.52	45.89	45.69	44.02	46.79	45.57	48.34	50.85	48.43	47.56	44.43	44.39	43.16	45.38	46.23	48.72	51.2	50.91	52.77	52.2	53.6	51.34	47.87
228	34.18	32.99	30.61	31.86	31.01	33.14	34.71	36.3	40.1	41.66	45	44.37	43.24	46.05	48.63	47.35	47.4	50.3	51.53	51.82	54.22	54.98	57.55	56.51	52.8	51.74	48.37	47	46.86	45.4	48.3	47.19	50.01	52.32	49.71	48.76	45.47	45.25	43.74	45.72	46.43	49.13	51.44	50.94	52.75	52.03	53.2	50.98	47.55
229	33.84	32.52	30.32	31.69	31.1	33.55	35.43	37.32	41.1	42.75	46.17	45.84	44.67	47.28	50.06	48.93	48.79	51.7	52.82	53.24	55.55	56.41	58.83	57.56	53.91	52.84	49.52	48.26	48.39	47.09	50.11	49.21	52.17	54.49	51.85	50.68	47.37	46.93	45.33	47.42	47.88	50.54	52.96	52.27	53.85	52.9	54.16	52.16	48.63
230	30.39	28.93	26.62	27.9	27.3	29.79	31.72	33.71	37.47	39.15	42.6	42.39	41.23	43.75	46.6	45.58	45.4	48.37	49.51	50.08	52.43	53.44	55.87	54.53	50.87	49.66	46.31	44.98	45.2	43.9	46.93	46.13	49.16	51.53	48.93	47.66	44.4	43.93	42.43	44.7	45.13	47.64	50.21	49.58	51.11	50.2	51.64	49.69	46.1
231	31.9	30.24	27.57	28.42	27.31	29.69	31.21	33.1	36.91	38.27	41.75	41.32	39.92	42.53	45.29	43.99	43.75	46.56	47.59	47.91	50.18	50.98	53.41	52.2	48.53	47.51	44.21	43	43.13	41.92	45.01	44.22	47.24	49.43	46.68	45.44	42.07	41.56	39.9	41.96	42.42	45.1	47.49	46.83	48.46	47.59	48.86	46.79	43.28
232	34.67	32.86	30.24	31.03	29.96	32.58	34.15	36.25	40.04	41.29	44.85	44.52	42.97	45.44	48.3	46.94	46.49	49.17	49.98	50.21	52.28	52.95	55.2	53.88	50.29	49.47	46.31	45.35	45.66	44.67	47.88	47.25	50.35	52.4	49.53	48.14	44.68	43.94	42.04	43.96	44.17	46.98	49.28	48.36	49.82	48.71	49.82	47.91	44.39
233	32.36	30.35	27.83	28.61	27.75	30.64	32.47	34.85	38.57	39.9	43.53	43.51	41.95	44.2	47.24	46.09	45.47	48.2	48.95	49.39	51.42	52.27	54.42	52.87	49.33	48.4	45.26	44.33	44.9	44.04	47.32	46.91	50.15	52.24	49.4	47.8	44.37	43.46	41.59	43.71	43.72	46.37	48.86	47.84	49.08	47.82	49.15	47.45	43.83
234	30.34	28.21	25.4	25.9	24.72	27.48	29.09	31.4	35.14	36.35	39.99	39.88	38.25	40.55	43.54	42.33	41.73	44.46	45.25	45.68	47.77	48.65	50.88	49.4	45.82	44.82	41.63	40.63	41.14	40.24	43.52	43.11	46.35	48.43	45.58	43.99	40.57	39.7	37.89	40.07	40.17	42.77	45.3	44.4	45.74	44.62	46.03	44.23	40.6
235	33.64	31.38	28.38	28.52	26.97	29.69	30.93	33.22	36.94	37.82	41.48	41.21	39.31	41.61	44.55	43.04	42.29	44.79	45.35	45.48	47.38	47.97	50.09	48.69	45.15	44.46	41.41	40.68	41.18	40.5	43.85	43.53	46.78	48.61	45.58	43.94	40.39	39.37	37.27	39.14	39.14	41.97	44.26	43.19	44.53	43.32	44.44	42.62	39.07
236	34.54	32.09	29.24	29.37	28.02	31.05	32.51	35.09	38.73	39.61	43.34	43.34	41.36	43.41	46.52	45.12	44.13	46.56	46.93	47.13	48.86	49.47	51.38	49.74	46.31	45.7	42.79	42.27	43.07	42.62	46.08	46	49.37	51.13	48.05	46.2	42.63	41.35	39.12	41.01	40.68	43.49	45.82	44.48	45.53	44.03	45.18	43.64	40.04
237	31.34	28.71	25.82	25.81	24.5	27.65	29.21	31.97	35.54	36.46	40.21	40.43	38.47	40.36	43.58	42.37	41.3	43.8	44.19	44.61	46.38	47.21	49.11	47.34	43.92	43.11	40.16	39.57	40.53	40.1	43.59	43.64	47.1	48.93	45.92	43.93	40.44	39.1	37	39.13	38.73	41.33	43.87	42.59	43.53	42.04	43.45	42.03	38.34
238	31.63	28.95	25.74	25.34	23.51	26.42	27.53	30.11	33.7	34.34	38.09	38.07	35.94	37.94	41.04	39.58	38.52	40.91	41.26	41.49	43.26	43.95	45.92	44.31	40.83	40.12	37.16	36.6	37.43	37.02	40.53	40.57	44	45.71	42.61	40.66	37.1	35.77	33.59	35.61	35.31	38.01	40.45	39.23	40.33	38.98	40.31	38.71	35.05
239	28.91	26.49	23.3	23.2	21.5	24.2	25.44	27.81	31.51	32.43	36.11	35.99	34.14	36.36	39.37	38.05	37.31	39.95	40.64	41.04	43.1	43.99	46.21	44.73	41.14	40.14	36.96	36.02	36.58	35.81	39.17	38.92	42.26	44.22	41.3	39.57	36.12	35.13	33.29	35.52	35.57	38.13	40.7	39.83	41.16	40.11	41.61	39.8	36.15
240	29.49	27.33	24.04	23.91	21.95	24.17	25.05	26.99	30.76	31.61	35.18	34.68	32.9	35.41	38.19	36.68	36.2	38.86	39.74	39.98	42.19	42.98	45.41	44.22	40.54	39.53	36.25	35.12	35.32	34.3	37.52	37	40.17	42.16	39.27	37.81	34.36	33.67	31.95	34.07	34.48	37.11	39.56	38.94	40.6	39.85	41.24	39.13	35.59
241	30.72	28.92	25.86	26.19	24.51	26.56	27.57	29.25	33.06	34.12	37.58	36.9	35.36	38.08	40.71	39.21	39.01	41.75	42.81	43	45.32	46.07	48.61	47.57	43.86	42.83	39.5	38.23	38.18	36.93	39.99	39.17	42.17	44.27	41.48	40.29	36.91	36.48	34.87	36.9	37.54	40.21	42.57	42.08	43.89	43.26	44.53	42.28	38.82
242	28.31	26.89	24.04	24.8	23.47	25.29	26.53	27.99	31.81	33.23	36.56	35.89	34.71	37.55	40.1	38.84	38.95	41.91	43.28	43.71	46.27	47.24	49.95	48.95	45.19	43.88	40.4	38.81	38.6	37.04	39.9	38.84	41.73	44.1	41.55	40.55	37.35	37.23	35.98	38.22	39.1	41.55	44.05	43.83	45.73	45.29	46.76	44.45	40.99
243	29.8	28.73	25.96	26.8	25.4	26.75	27.73	28.71	32.48	33.91	37.04	36.01	35.02	38.11	40.38	39.01	39.43	42.41	43.97	44.28	46.97	47.86	50.73	50.01	46.21	44.89	41.36	39.59	39.02	37.2	39.84	38.45	41.09	43.52	41.09	40.43	37.32	37.54	36.46	38.58	39.79	42.25	44.61	44.64	46.81	46.63	47.99	45.45	42.13
244	29.64	29.04	26.6	27.83	26.76	27.8	28.88	29.54	33.23	34.93	37.85	36.73	36.11	39.32	41.42	40.22	40.96	44.07	45.89	46.31	49.17	50.18	53.19	52.58	48.76	47.26	43.66	41.65	40.87	38.77	41.16	39.49	41.92	44.54	42.36	41.96	39.05	39.58	38.79	40.98	42.42	44.73	47.12	47.38	49.66	49.66	51.08	48.45	45.19
245	28.15	27.58	24.99	25.97	24.66	25.31	26.08	26.43	30.06	31.69	34.49	33.21	32.66	35.96	37.93	36.71	37.6	40.74	42.69	43.15	46.12	47.2	50.31	49.81	45.99	44.38	40.73	38.56	37.61	35.36	37.63	35.85	38.21	40.89	38.8	38.51	35.71	36.42	35.86	38.11	39.74	41.9	44.33	44.8	47.19	47.4	48.92	46.2	43.01
246	25.21	24.36	21.68	22.66	21.45	22.45	23.54	24.32	28.04	29.78	32.79	31.88	31.22	34.31	36.57	35.53	36.17	39.38	41.23	41.89	44.81	46.06	49.05	48.29	44.48	42.78	39.12	37.02	36.4	34.32	36.8	35.31	37.94	40.65	38.48	37.86	35	35.44	34.8	37.28	38.64	40.72	43.35	43.65	45.81	45.83	47.54	45.03	41.69
247	24.64	24.19	21.98	23.56	22.93	23.98	25.51	26.29	29.94	32.02	34.93	34.18	33.82	36.85	39.13	38.35	39.1	42.43	44.39	45.22	48.2	49.57	52.57	51.74	47.95	46.13	42.45	40.25	39.66	37.49	39.86	38.29	40.84	43.69	41.7	41.14	38.4	38.91	38.39	40.95	42.3	44.3	47	47.32	49.42	49.39	51.17	48.72	45.34
248	24.87	24.83	22.76	24.34	23.69	24.15	25.39	25.63	29.12	31.28	33.9	32.87	32.82	36.03	38.01	37.27	38.38	41.76	43.97	44.82	47.96	49.39	52.54	51.93	48.13	46.19	42.46	40.02	39.11	36.64	38.72	36.84	39.13	42.12	40.36	40.12	37.59	38.46	38.26	40.81	42.47	44.32	46.98	47.6	49.89	50.16	51.95	49.34	46.1
249	22.3	22.04	19.72	21.01	20.16	20.47	21.6	21.84	25.37	27.5	30.18	29.25	29.14	32.3	34.36	33.69	34.74	38.16	40.39	41.36	44.53	46.09	49.24	48.56	44.78	42.72	38.97	36.47	35.64	33.19	35.3	33.55	35.97	38.98	37.22	36.85	34.36	35.19	35.09	37.81	39.43	41.12	43.9	44.57	46.8	47.11	49.06	46.51	43.26
250	19.84	19.6	17.54	19.33	19.04	19.78	21.55	22.24	25.76	28.18	30.97	30.48	30.44	33.33	35.65	35.27	36.13	39.63	41.78	42.99	46.1	47.82	50.84	49.91	46.16	44.03	40.28	37.85	37.33	35.02	37.26	35.74	38.31	41.38	39.63	39.01	36.52	37.12	36.97	39.85	41.22	42.84	45.79	46.28	48.28	48.36	50.46	48.13	44.74
251	20.81	21.23	19.71	21.87	21.93	22.31	24.09	24.38	27.7	30.32	32.82	32.21	32.53	35.52	37.61	37.36	38.53	42.09	44.45	45.69	48.93	50.69	53.81	53.01	49.26	47.04	43.27	40.67	39.93	37.4	39.38	37.58	39.9	43.11	41.6	41.26	38.95	39.83	39.88	42.74	44.31	45.84	48.76	49.42	51.53	51.76	53.85	51.43	48.1
252	17.91	18.76	17.6	19.93	20.34	20.29	22.17	22.22	25.29	28.18	30.45	30.01	30.68	33.55	35.58	35.66	36.98	40.65	43.18	44.69	48.03	50.03	53.18	52.35	48.67	46.21	42.42	39.63	38.9	36.24	38.02	36.21	38.45	41.82	40.56	40.25	38.2	39.21	39.58	42.62	44.23	45.47	48.52	49.36	51.41	51.76	54.05	51.69	48.41
253	15.46	15.95	14.76	17.35	18.07	18.58	20.95	21.6	24.76	27.71	30.24	30.22	30.67	33.26	35.63	35.82	36.8	40.47	42.8	44.43	47.64	49.71	52.7	51.61	47.96	45.51	41.76	39.14	38.77	36.37	38.4	36.94	39.45	42.75	41.33	40.67	38.5	39.17	39.35	42.51	43.82	45.06	48.24	48.83	50.65	50.76	53.14	51	47.58
254	18.17	18.72	17.74	20.5	21.3	22.13	24.57	25.34	28.55	31.44	34.02	33.94	34.31	36.96	39.33	39.41	40.35	43.98	46.24	47.75	50.91	52.86	55.83	54.73	51.05	48.73	44.99	42.47	42.1	39.75	41.84	40.33	42.82	46.07	44.57	43.95	41.66	42.28	42.28	45.32	46.59	48.03	51.12	51.6	53.44	53.42	55.68	53.51	50.05
255	18.38	19.67	19.25	22.23	23.31	23.66	26.06	26.41	29.34	32.45	34.69	34.55	35.33	38	40.15	40.44	41.68	45.38	47.86	49.49	52.78	54.84	57.9	56.91	53.25	50.78	47.02	44.3	43.75	41.17	42.99	41.26	43.51	46.91	45.69	45.31	43.25	44.14	44.42	47.5	48.96	50.23	53.34	54.03	55.94	56.11	58.43	56.19	52.81
256	14.76	16.36	16.38	19.59	21.11	21.33	23.98	24.39	27.1	30.4	32.55	32.75	33.69	36.11	38.34	38.94	40.13	43.88	46.39	48.27	51.56	53.83	56.84	55.71	52.13	49.49	45.76	42.99	42.6	40.07	41.83	40.27	42.57	46.04	44.94	44.42	42.52	43.34	43.79	47.04	48.4	49.43	52.68	53.4	55.17	55.32	57.84	55.75	52.36
257	14.54	15.68	15.76	19.15	20.9	21.77	24.75	25.72	28.55	31.78	34.2	34.65	35.31	37.55	40.05	40.63	41.5	45.21	47.49	49.37	52.52	54.76	57.61	56.28	52.72	50.18	46.49	43.93	43.83	41.55	43.57	42.26	44.79	48.15	46.85	46.06	43.98	44.5	44.68	47.94	49.04	50.18	53.48	53.94	55.52	55.41	57.92	56	52.49
258	18.21	19.41	19.48	22.83	24.43	25.37	28.25	29.14	32.04	35.23	37.64	37.9	38.55	40.94	43.37	43.81	44.75	48.44	50.74	52.48	55.64	57.75	60.65	59.38	55.77	53.33	49.63	47.09	46.89	44.55	46.56	45.11	47.56	50.91	49.58	48.92	46.76	47.34	47.42	50.57	51.73	53.04	56.25	56.67	58.34	58.21	60.59	58.58	55.07
259	19.13	19.6	19.13	22.23	23.53	24.95	27.83	29.08	32.24	35.2	37.9	38.16	38.43	40.83	43.43	43.63	44.31	47.92	49.99	51.58	54.6	56.56	59.36	58.02	54.38	52.13	48.46	46.14	46.08	43.95	46.22	44.94	47.57	50.77	49.17	48.33	45.93	46.27	46.06	49.12	50.1	51.62	54.78	54.98	56.59	56.27	58.55	56.58	53.01
260	22.11	22.35	21.39	24.14	24.91	26.32	28.87	30.01	33.36	36.11	38.89	38.83	38.93	41.55	44.06	43.95	44.67	48.2	50.24	51.57	54.57	56.32	59.18	57.99	54.28	52.2	48.51	46.25	46.03	43.88	46.19	44.78	47.37	50.48	48.75	48.02	45.48	45.87	45.51	48.39	49.47	51.2	54.2	54.4	56.15	55.88	57.95	55.83	52.29
261	22.26	21.96	20.38	22.67	22.93	24.49	26.81	28.08	31.61	34.09	37.05	36.88	36.68	39.35	41.92	41.57	42.13	45.58	47.47	48.64	51.56	53.18	56	54.83	51.11	49.16	45.5	43.36	43.17	41.14	43.6	42.29	44.99	47.96	46.04	45.21	42.52	42.79	42.25	45.05	46.08	47.93	50.87	50.98	52.75	52.44	54.42	52.28	48.74
262	25.33	24.82	23.22	25.42	25.61	27.5	29.82	31.31	34.9	37.24	40.33	40.16	39.75	42.4	45.05	44.55	44.94	48.28	50	51.02	53.8	55.25	57.98	56.75	53.03	51.28	47.69	45.75	45.67	43.81	46.42	45.2	47.97	50.81	48.72	47.81	44.95	45.04	44.23	46.88	47.76	49.82	52.66	52.56	54.27	53.77	55.59	53.49	49.92
263	23.68	23.28	22.13	24.68	25.39	27.44	30.15	31.83	35.29	37.83	40.9	41.06	40.77	43.2	45.99	45.76	46.08	49.49	51.2	52.45	55.22	56.86	59.51	58.09	54.43	52.55	48.97	47.03	47.15	45.34	47.96	46.87	49.71	52.63	50.63	49.58	46.81	46.8	46.07	48.89	49.62	51.53	54.51	54.35	55.88	55.27	57.26	55.34	51.71
264	21	20.21	18.75	21.1	21.71	23.91	26.64	28.51	31.99	34.46	37.61	37.9	37.5	39.8	42.7	42.5	42.68	46.07	47.71	49.03	51.76	53.47	56.06	54.56	50.93	49.01	45.46	43.55	43.79	42.09	44.79	43.87	46.83	49.71	47.66	46.45	43.69	43.56	42.83	45.73	46.37	48.18	51.25	51.06	52.5	51.87	53.97	52.13	48.47
265	23.99	22.81	20.89	22.74	22.79	25.18	27.6	29.58	33.2	35.35	38.66	38.78	38.04	40.43	43.34	42.82	42.83	46.08	47.52	48.57	51.17	52.63	55.17	53.71	50.05	48.39	44.89	43.2	43.46	41.92	44.77	43.92	46.95	49.64	47.36	46.1	43.12	42.84	41.82	44.52	45.07	47.14	50.05	49.7	51.16	50.42	52.31	50.43	46.78
266	25.67	24.55	23	25.05	25.44	28.03	30.67	32.81	36.36	38.58	41.9	42.19	41.46	43.72	46.72	46.3	46.21	49.43	50.79	51.88	54.39	55.86	58.28	56.69	53.09	51.47	48.04	46.45	46.87	45.43	48.34	47.58	50.64	53.32	51.02	49.68	46.68	46.28	45.16	47.85	48.23	50.33	53.25	52.74	54.06	53.14	55.01	53.27	49.58
267	22.77	21.46	20.07	22.19	22.9	25.66	28.56	30.92	34.34	36.64	39.97	40.56	39.87	41.89	45.02	44.83	44.61	47.87	49.2	50.51	53	54.65	56.99	55.23	51.7	49.94	46.54	44.95	45.58	44.23	47.15	46.58	49.74	52.45	50.22	48.7	45.8	45.28	44.27	47.13	47.37	49.27	52.35	51.82	52.96	51.98	54.05	52.49	48.75
268	23.02	21.24	19.24	20.79	20.93	23.85	26.47	28.96	32.49	34.49	37.96	38.47	37.49	39.51	42.69	42.28	41.9	45.04	46.21	47.38	49.77	51.31	53.61	51.86	48.31	46.69	43.33	41.88	42.56	41.36	44.41	43.97	47.22	49.77	47.38	45.76	42.74	42.08	40.9	43.68	43.84	45.84	48.86	48.24	49.37	48.36	50.36	48.79	45.05
269	26.78	24.98	22.99	24.4	24.37	27.37	29.84	32.35	35.93	37.78	41.31	41.72	40.57	42.63	45.8	45.2	44.72	47.74	48.76	49.72	51.98	53.31	55.52	53.77	50.24	48.85	45.57	44.32	45.02	43.95	47.1	46.68	49.95	52.37	49.83	48.19	45.03	44.25	42.82	45.4	45.45	47.67	50.54	49.73	50.84	49.66	51.45	49.9	46.17
270	26.47	24.66	23.08	24.69	25.13	28.3	31.07	33.78	37.21	39.19	42.69	43.4	42.33	44.16	47.45	47.08	46.49	49.53	50.49	51.65	53.84	55.31	57.4	55.46	52.02	50.55	47.34	46.14	47.05	46.08	49.24	48.97	52.3	54.77	52.29	50.51	47.42	46.52	45.12	47.82	47.69	49.78	52.76	51.85	52.75	51.42	53.34	52	48.23
271	24.17	21.98	20.2	21.5	21.87	25.21	27.99	30.89	34.23	36.11	39.66	40.54	39.38	41.02	44.4	44.11	43.37	46.37	47.25	48.51	50.66	52.22	54.24	52.2	48.81	47.28	44.1	42.95	44.03	43.18	46.38	46.31	49.72	52.13	49.65	47.72	44.68	43.66	42.29	45.08	44.85	46.79	49.86	48.94	49.72	48.37	50.43	49.2	45.41
272	26.85	24.46	22.24	23.06	22.81	26.18	28.58	31.5	34.95	36.51	40.16	40.84	39.38	41.1	44.46	43.85	42.97	45.81	46.5	47.48	49.48	50.8	52.76	50.77	47.37	46.1	43	42.06	43.14	42.45	45.79	45.77	49.23	51.45	48.77	46.78	43.57	42.4	40.76	43.35	43.02	45.19	48.1	47.02	47.82	46.37	48.22	46.96	43.18
273	29.75	27.47	25.52	26.49	26.43	29.85	32.32	35.27	38.69	40.27	43.92	44.64	43.17	44.84	48.23	47.61	46.67	49.45	50.05	50.97	52.87	54.11	55.96	53.91	50.57	49.42	46.41	45.6	46.75	46.14	49.51	49.52	52.98	55.16	52.44	50.43	47.16	45.92	44.15	46.63	46.19	48.45	51.28	50.05	50.74	49.14	50.86	49.7	45.94
274	28.51	26.22	24.66	25.78	26.18	29.7	32.45	35.55	38.8	40.52	44.12	45.14	43.79	45.23	48.72	48.37	47.36	50.19	50.79	51.95	53.84	55.27	57.04	54.81	51.56	50.26	47.29	46.46	47.8	47.24	50.58	50.72	54.22	56.47	53.85	51.73	48.59	47.29	45.65	48.29	47.73	49.78	52.76	51.51	52.02	50.34	52.26	51.29	47.5
275	25.98	23.39	21.68	22.52	22.87	26.49	29.23	32.46	35.61	37.25	40.86	42.03	40.63	41.91	45.46	45.2	44.09	46.9	47.46	48.74	50.62	52.17	53.9	51.6	48.38	46.99	44.04	43.21	44.67	44.19	47.53	47.82	51.37	53.59	51.01	48.78	45.72	44.34	42.79	45.54	44.91	46.8	49.88	48.67	49.09	47.43	49.52	48.63	44.83
276	23.14	20.58	19.29	20.36	21.25	24.84	27.87	31.14	34.08	35.95	39.43	40.86	39.69	40.79	44.37	44.43	43.38	46.3	46.99	48.55	50.51	52.31	54.06	51.68	48.51	46.88	43.9	42.91	44.42	43.87	47.09	47.41	50.93	53.29	50.9	48.66	45.78	44.48	43.19	46.15	45.56	47.18	50.42	49.35	49.7	48.14	50.46	49.65	45.84
277	25.65	23.13	22.2	23.23	24.31	27.94	31.01	34.37	37.15	38.98	42.42	44.04	42.83	43.73	47.37	47.52	46.31	49.13	49.66	51.26	53.07	54.87	56.44	53.89	50.86	49.3	46.47	45.66	47.37	46.98	50.24	50.71	54.28	56.58	54.17	51.8	48.94	47.48	46.1	49.02	48.22	49.81	53.04	51.79	51.92	50.15	52.47	51.88	48.08
278	23.91	21.15	20.37	21.12	22.37	26	29.09	32.56	35.09	36.87	40.23	42.1	40.92	41.54	45.23	45.57	44.26	47.04	47.52	49.3	51.07	53.03	54.51	51.85	48.93	47.25	44.49	43.69	45.57	45.28	48.49	49.15	52.74	55.01	52.69	50.21	47.5	45.97	44.72	47.76	46.86	48.2	51.54	50.32	50.3	48.55	51.05	50.61	46.84
279	20.36	17.81	17.29	18.52	20.17	23.63	26.95	30.26	32.78	34.86	38.12	39.97	39.07	39.82	43.43	43.94	42.9	45.87	46.64	48.57	50.57	52.69	54.38	51.85	48.83	46.91	43.98	42.87	44.54	43.97	47.03	47.47	50.97	53.43	51.29	48.98	46.39	45.13	44.16	47.34	46.72	47.94	51.37	50.43	50.61	49.11	51.73	51.1	47.33
280	17.3	14.47	13.64	14.73	16.39	19.82	23.16	26.45	28.98	31.09	34.35	36.17	35.33	36.11	39.7	40.24	39.29	42.33	43.23	45.23	47.36	49.56	51.37	48.93	45.85	43.8	40.78	39.5	41.08	40.4	43.39	43.79	47.26	49.77	47.71	45.45	42.94	41.79	40.98	44.26	43.78	44.89	48.38	47.62	47.92	46.62	49.34	48.59	44.84
281	14.61	11.91	10.76	12.35	14.06	17.3	20.74	23.81	26.52	28.84	32.07	33.68	33.02	34.09	37.57	38.08	37.43	40.64	41.82	43.8	46.16	48.4	50.45	48.23	45	42.81	39.61	38.04	39.32	38.35	41.23	41.36	44.73	47.39	45.42	43.37	40.9	40.04	39.42	42.75	42.58	43.7	47.2	46.7	47.28	46.25	48.96	47.94	44.22
282	11.36	8.304	7.196	8.904	11.21	14.18	17.79	20.77	23.26	25.73	28.81	30.59	30.14	31.09	34.53	35.3	34.76	38.06	39.4	41.61	44.09	46.53	48.64	46.46	43.28	40.86	37.62	35.84	37.07	35.98	38.69	38.82	42.12	44.87	43.1	41.1	38.86	38.14	37.84	41.31	41.27	42.1	45.71	45.43	46.04	45.23	48.12	47.08	43.43
283	13.69	10.3	9.338	9.831	11.89	15.12	18.53	21.84	24.04	26.18	29.29	31.37	30.67	31.21	34.8	35.61	34.7	37.8	38.84	41.1	43.34	45.8	47.67	45.26	42.24	39.89	36.85	35.36	36.96	36.23	39.05	39.54	42.97	45.52	43.67	41.39	39.16	38.11	37.68	41.13	40.76	41.49	45.12	44.62	44.93	43.9	46.86	46.11	42.46
284	16.51	13.04	11.14	11.02	11.93	15.59	18.64	22.13	24.67	26.46	29.84	31.65	30.55	31.26	34.91	35.33	34.23	37.2	38.04	40.01	42.13	44.35	46.17	43.77	40.67	38.58	35.55	34.28	35.92	35.35	38.41	38.96	42.51	44.89	42.76	40.4	37.89	36.66	35.88	39.19	38.7	39.72	43.25	42.55	42.88	41.69	44.48	43.69	39.98
285	19.87	16.57	14.78	14.78	15.39	19.13	21.99	25.53	28.17	29.78	33.25	34.97	33.65	34.38	38.06	38.27	37	39.83	40.42	42.19	44.11	46.12	47.8	45.3	42.24	40.42	37.51	36.53	38.28	37.91	41.12	41.76	45.37	47.62	45.3	42.84	40.15	38.71	37.6	40.74	40.03	41.29	44.7	43.72	43.92	42.46	45.08	44.4	40.64
286	20.98	17.72	15.28	15.08	14.91	18.66	21.2	24.64	27.62	29.04	32.67	34.02	32.5	33.55	37.17	37.03	35.8	38.61	39.21	40.71	42.66	44.46	46.26	43.94	40.72	39.06	36.05	35.09	36.65	36.23	39.55	40.05	43.67	45.86	43.37	41	38.11	36.71	35.42	38.43	37.84	39.36	42.65	41.67	42.09	40.68	43.12	42.22	38.43
287	19.96	16.99	14.22	14.35	13.92	17.44	19.93	23.08	26.35	27.92	31.56	32.56	31.17	32.62	36.09	35.81	34.9	37.87	38.73	40.12	42.31	44.06	46.11	44.05	40.67	38.94	35.73	34.5	35.7	34.96	38.2	38.38	41.9	44.23	41.77	39.65	36.72	35.6	34.42	37.43	37.19	38.83	42.08	41.33	42.09	40.95	43.3	42.08	38.29
288	18.39	15.32	12.05	11.59	10.55	13.96	16.24	19.37	22.68	24.19	27.84	28.78	27.39	28.9	32.34	32.05	31.23	34.28	35.28	36.74	39.07	40.92	43.11	41.16	37.72	35.83	32.51	31.09	32.17	31.31	34.49	34.64	38.15	40.51	38.13	36.04	33.2	32.21	31.24	34.38	34.31	35.8	39.12	38.6	39.5	38.61	41.08	39.73	35.99
289	20.06	17.31	13.77	13.15	11.31	14.11	15.75	18.47	22.05	23.35	27.03	27.48	25.97	27.88	31.13	30.49	29.85	32.89	33.99	35.18	37.61	39.28	41.65	39.97	36.39	34.6	31.17	29.65	30.39	29.37	32.55	32.47	35.93	38.26	35.77	33.87	30.89	30.08	29.06	32.08	32.28	33.98	37.17	36.79	37.99	37.31	39.61	37.96	34.27
290	19.09	16.31	12.55	11.14	8.512	10.9	12.1	14.82	18.38	19.55	23.25	23.71	22.17	24.05	27.31	26.73	26.13	29.25	30.49	31.82	34.39	36.23	38.71	37.09	33.5	31.49	27.98	26.24	26.93	25.81	28.94	28.91	32.39	34.76	32.38	30.45	27.61	26.91	26.17	29.38	29.72	31.14	34.45	34.32	35.59	35.16	37.64	35.94	32.33
291	16.22	13.91	10.27	9.706	7.823	9.598	11.37	13.63	17.29	19.11	22.58	22.99	22.04	24.16	27.23	26.97	26.87	30.24	31.89	33.44	36.27	38.29	40.95	39.48	35.88	33.61	29.99	27.87	28.23	26.66	29.47	29.05	32.33	35.03	32.96	31.35	28.77	28.52	28.22	31.52	32.2	33.43	36.78	36.95	38.38	38.2	40.75	38.92	35.4
292	17.79	16.14	12.8	12.69	10.9	11.69	12.85	14.19	17.98	19.82	23.08	22.91	22.16	24.76	27.49	26.99	27.31	30.73	32.62	33.95	36.95	38.82	41.7	40.55	36.86	34.64	30.92	28.6	28.48	26.55	29.16	28.29	31.36	34.17	32.16	30.94	28.35	28.51	28.32	31.48	32.56	33.92	37.1	37.52	39.28	39.35	41.72	39.59	36.17
293	16.71	15.8	13.04	13.95	13.07	13.51	15.07	15.92	19.54	21.85	24.8	24.55	24.32	27.04	29.55	29.28	29.96	33.5	35.64	37.05	40.18	42.11	45.08	44.04	40.35	38.03	34.28	31.77	31.43	29.22	31.55	30.35	33.16	36.19	34.43	33.52	31.12	31.58	31.61	34.74	36.01	37.32	40.47	41.03	42.9	43.07	45.41	43.21	39.83
294	16.49	15.88	13.25	13.74	12.65	12.01	12.99	13.08	16.57	18.96	21.66	21.21	21.29	24.15	26.43	26.29	27.29	30.92	33.32	34.85	38.15	40.22	43.33	42.45	38.79	36.27	32.49	29.71	29.11	26.63	28.68	27.29	29.95	33.14	31.63	30.9	28.78	29.56	30	33.22	34.74	35.77	38.94	39.82	41.8	42.26	44.71	42.43	39.2
295	14.14	12.94	9.978	10.01	8.886	8.396	9.925	10.78	14.32	16.83	19.78	19.94	19.86	22.29	24.94	25.07	25.72	29.37	31.62	33.41	36.61	38.88	41.82	40.66	37.09	34.46	30.72	28.03	27.86	25.65	27.88	26.93	29.85	32.95	31.4	30.29	28.2	28.65	29.07	32.48	33.69	34.52	37.88	38.61	40.31	40.61	43.26	41.24	37.94
296	11.75	10.87	8.367	9.809	9.976	10.24	12.7	13.84	17.11	19.95	22.77	23.2	23.35	25.59	28.29	28.65	29.27	32.93	35.14	37.03	40.18	42.48	45.34	44.05	40.51	37.88	34.19	31.58	31.54	29.39	31.59	30.65	33.5	36.67	35.18	34.08	32	32.37	32.7	36.11	37.19	38.08	41.47	42.07	43.64	43.77	46.44	44.52	41.13
297	12.29	12.55	10.92	12.68	13.07	12.44	14.47	14.67	17.64	20.73	23.1	23.21	23.88	26.36	28.67	29.15	30.24	33.99	36.5	38.41	41.73	44.07	47.1	46.04	42.5	39.76	36.02	33.16	32.75	30.25	32.08	30.73	33.26	36.63	35.44	34.72	32.88	33.68	34.31	37.68	39.08	39.87	43.18	44.06	45.85	46.22	48.86	46.77	43.5
298	11.87	12.08	10.49	11.49	11.7	10.06	11.71	11.4	14.08	17.32	19.49	19.74	20.66	23	25.25	25.99	27.19	30.98	33.63	35.73	39.12	41.64	44.68	43.65	40.2	37.28	33.57	30.55	30.11	27.54	29.18	27.9	30.39	33.82	32.84	32.1	30.53	31.43	32.38	35.86	37.31	37.78	41.17	42.23	43.97	44.52	47.31	45.27	42.12
299	8.283	8.261	6.998	8.594	9.881	8.794	11.49	12.09	14.51	17.92	20.21	21.14	21.95	23.78	26.36	27.39	28.23	31.99	34.44	36.76	40.01	42.67	45.51	44.18	40.82	37.86	34.24	31.38	31.38	29.11	30.91	30.02	32.69	36.02	35	33.94	32.36	32.92	33.75	37.34	38.47	38.84	42.37	43.21	44.66	44.97	47.9	46.13	42.87
300	7.079	7.976	7.683	10.56	12.47	12.18	15.15	15.9	18.3	21.73	23.97	24.87	25.73	27.6	30.15	31.17	32.03	35.78	38.2	40.48	43.7	46.3	49.13	47.75	44.37	41.47	37.85	35.06	35.08	32.8	34.62	33.62	36.23	39.61	38.57	37.58	35.92	36.46	37.15	40.69	41.79	42.32	45.83	46.56	48.01	48.18	51.05	49.28	45.94
301	9.619	11.43	11.5	14.25	15.88	15.13	17.64	17.7	19.97	23.48	25.37	25.88	27.1	29.25	31.44	32.45	33.7	37.49	40.14	42.34	45.7	48.27	51.25	50.1	46.67	43.75	40.07	37.1	36.77	34.2	35.76	34.38	36.69	40.22	39.38	38.75	37.21	38.1	38.96	42.42	43.8	44.35	47.75	48.7	50.36	50.73	53.51	51.55	48.29
302	8.087	10.9	12.05	14.84	17.02	15.91	18.46	18.34	19.97	23.68	25.18	26.03	27.63	29.43	31.53	32.96	34.28	38.08	40.81	43.27	46.65	49.42	52.35	51.13	47.84	44.74	41.14	38.1	37.84	35.27	36.59	35.29	37.48	41.07	40.51	39.88	38.63	39.57	40.67	44.23	45.57	45.84	49.33	50.36	51.9	52.32	55.27	53.44	50.23
303	6.532	9.506	11.23	14.63	17.3	16.98	20.04	20.56	22.38	26.03	27.81	28.91	30.23	31.88	34.24	35.64	36.67	40.44	42.97	45.43	48.68	51.43	54.23	52.81	49.51	46.5	42.93	40.08	40.1	37.74	39.31	38.22	40.59	44.1	43.35	42.5	41.06	41.72	42.57	46.15	47.25	47.65	51.19	51.98	53.36	53.52	56.47	54.78	51.44
304	9.248	11.97	13.74	17.39	20.09	20.21	23.38	24.05	26.04	29.66	31.52	32.53	33.78	35.52	37.9	39.19	40.2	43.97	46.45	48.83	52.05	54.71	57.5	56.06	52.71	49.79	46.2	43.42	43.44	41.1	42.75	41.58	43.95	47.47	46.64	45.82	44.25	44.88	45.57	49.09	50.17	50.74	54.25	54.94	56.33	56.38	59.24	57.53	54.12
305	9.112	11.44	13.69	17.47	20.54	21.19	24.66	25.81	27.76	31.31	33.32	34.66	35.71	37.18	39.79	41.15	41.87	45.58	47.86	50.31	53.39	56.08	58.71	57.04	53.76	50.89	47.38	44.79	45.11	43.01	44.83	43.93	46.47	49.89	48.95	47.89	46.23	46.58	47.11	50.66	51.48	52.07	55.64	56.11	57.28	57.09	60.01	58.5	55.01
306	12.8	14.91	16.74	20.54	23.36	24.16	27.57	28.66	30.83	34.35	36.42	37.52	38.54	40.23	42.8	43.99	44.78	48.51	50.81	53.12	56.22	58.79	61.48	59.88	56.51	53.74	50.18	47.59	47.8	45.62	47.48	46.41	48.91	52.36	51.35	50.4	48.62	49.04	49.44	52.92	53.8	54.58	58.09	58.52	59.79	59.58	62.37	60.76	57.23
1	32.64	29.16	26.13	22.62	19.68	21.06	19.79	22.44	23.59	21.82	24.87	26.13	22.85	22.25	25.53	24.47	21.37	22.3	21.02	21.93	22.58	24.12	25.01	22.15	19.45	18.38	16.5	17.4	20.43	22.24	25.79	28.18	31.91	32.46	29.57	26.05	23.48	20.46	18.63	21.19	19.13	19.79	23.04	21.5	20.9	19.34	22.43	22.36	18.95
2	29.16	25.64	22.56	19.15	16.29	18.04	17.23	20.24	21.75	20.52	23.85	25.24	22.23	21.94	25.47	24.66	21.94	23.46	22.75	23.97	25.1	26.85	28.07	25.37	22.48	21.05	18.71	18.92	21.64	22.86	26.43	28.45	32.25	33.23	30.44	27.12	24.47	21.84	20.27	23.15	21.56	22.35	25.74	24.48	24.23	22.85	25.87	25.51	21.98
3	26.13	22.56	19.73	16.27	13.82	15.72	15.42	18.72	20.09	19.33	22.65	24.49	21.87	21.41	25.12	24.86	22.35	24.23	23.89	25.63	27	29.14	30.43	27.69	24.89	23.03	20.58	20.33	23	23.88	27.26	29.16	32.94	34.23	31.74	28.52	26.13	23.82	22.74	25.88	24.54	24.99	28.54	27.56	27.3	26.07	29.25	28.95	25.49
4	22.62	19.15	16.27	12.69	10.15	11.94	11.84	15.29	16.83	16.54	19.98	21.89	19.63	19.44	23.22	23.25	21.19	23.58	23.84	25.85	27.7	30.09	31.75	29.27	26.3	24.04	21.2	20.26	22.53	22.82	26.05	27.6	31.34	33.01	30.74	27.77	25.5	23.67	23.06	26.48	25.66	26	29.68	29.14	29.26	28.44	31.66	31.02	27.59
5	19.68	16.29	13.82	10.15	8.371	9.893	10.43	13.95	15.14	15.46	18.69	21.05	19.36	18.98	22.78	23.41	21.69	24.35	24.99	27.42	29.48	32.17	33.92	31.47	28.61	26.02	23.15	21.81	23.92	23.86	26.77	28.15	31.75	33.71	31.79	29	27.08	25.61	25.47	29.04	28.46	28.48	32.25	31.99	32.13	31.5	34.84	34.22	30.89
6	21.06	18.04	15.72	11.94	9.893	9.997	9.287	12.22	12.69	12.42	15.46	17.98	16.22	15.46	19.25	20.03	18.26	20.9	21.67	24.33	26.51	29.42	31.25	28.93	26.13	23.26	20.39	18.81	20.9	20.86	23.56	25.12	28.65	30.55	28.81	26	24.39	23.04	23.32	26.97	26.54	26.16	29.98	30.03	30.24	29.97	33.44	32.76	29.65
7	19.79	17.23	15.42	11.84	10.43	9.287	8.358	10.56	10.11	10.23	12.79	15.76	14.68	13.66	17.31	18.74	17.45	20.33	21.6	24.62	27.06	30.24	32.23	30.11	27.42	24.23	21.35	19.28	21.02	20.56	22.78	24.13	27.43	29.58	28.29	25.74	24.6	23.72	24.58	28.31	28.24	27.5	31.32	31.78	32.14	32.22	35.75	34.98	32.05
8	22.44	20.24	18.72	15.29	13.95	12.22	10.56	11.65	10	9.259	10.92	14.24	13.29	11.42	14.86	16.72	15.36	18.02	19.36	22.68	25.11	28.51	30.45	28.42	25.99	22.57	19.93	17.75	19.5	19.16	20.96	22.58	25.68	27.67	26.69	24.15	23.51	22.75	24.04	27.7	27.7	26.46	30.24	30.97	31.26	31.63	35.26	34.56	31.93
9	23.59	21.75	20.09	16.83	15.14	12.69	10.11	10	7.64	5.989	7.245	10.54	9.714	7.762	11.14	13.17	12.28	15.24	17.15	20.5	23.29	26.74	29	27.39	24.86	21.27	18.45	15.75	16.92	16.13	17.6	19.03	22.01	24.14	23.36	21.06	20.71	20.42	22.18	25.84	26.28	24.9	28.6	29.76	30.42	31.24	34.78	33.77	31.31
10	21.82	20.52	19.33	16.54	15.46	12.42	10.23	9.259	5.989	5.855	5.958	9.665	10.26	8.83	11.51	14.18	14.25	17.41	19.81	23.19	26.18	29.67	32.09	30.69	28.19	24.53	21.69	18.71	19.34	17.95	18.88	19.72	22.34	24.87	24.55	22.74	22.68	22.92	24.98	28.62	29.4	28.01	31.63	33.03	33.87	34.83	38.33	37.19	34.76
11	24.87	23.85	22.65	19.98	18.69	15.46	12.79	10.92	7.245	5.958	3.675	7.343	8.587	6.731	8.44	11.64	12.31	15.34	18.14	21.55	24.68	28.22	30.77	29.74	27.38	23.63	20.93	17.7	17.83	16.19	16.43	17.18	19.42	21.94	22.05	20.55	21.04	21.71	24.25	27.72	28.81	27.11	30.56	32.34	33.37	34.72	38.14	36.87	34.74
12	26.13	25.24	24.49	21.89	21.05	17.98	15.76	14.24	10.54	9.665	7.343	10.74	12.09	9.594	10.68	14.23	14.64	17.1	19.6	23.24	26.07	29.76	32.02	30.86	28.87	25.08	22.79	19.84	20.27	19.01	18.94	19.96	21.87	24.15	24.58	23.05	23.88	24.41	26.99	30.38	31.24	29.24	32.63	34.38	35.11	36.43	39.95	38.96	36.97
13	22.85	22.23	21.87	19.63	19.36	16.22	14.68	13.29	9.714	10.26	8.587	12.09	13.85	12.12	13.58	16.99	17.58	20.38	22.93	26.5	29.41	33.05	35.36	34.08	31.92	28.16	25.66	22.67	23.11	21.6	21.77	22.4	24.38	26.98	27.34	25.92	26.46	27.02	29.42	32.94	33.82	32.09	35.59	37.2	37.96	39.08	42.62	41.59	39.37
14	22.25	21.94	21.41	19.44	18.98	15.46	13.66	11.42	7.762	8.83	6.731	9.594	12.12	11.33	12.4	15.67	17	20.12	23.1	26.44	29.66	33.16	35.79	34.82	32.43	28.69	25.92	22.61	22.46	20.39	20.36	20.39	22.2	25.16	25.63	24.62	25.15	26.17	28.72	32.23	33.5	31.96	35.39	37.22	38.35	39.67	43.07	41.71	39.48
15	25.53	25.47	25.12	23.22	22.78	19.25	17.31	14.86	11.14	11.51	8.44	10.68	13.58	12.4	12.4	16.01	17.67	20.38	23.47	26.84	30	33.56	36.15	35.41	33.28	29.5	27.02	23.7	23.31	21.23	20.54	20.52	21.77	24.6	25.61	24.91	25.99	27.27	30.14	33.47	34.87	33.01	36.26	38.35	39.48	41.05	44.44	43.1	41.14
16	24.47	24.66	24.86	23.25	23.41	20.03	18.74	16.72	13.17	14.18	11.64	14.23	16.99	15.67	16.01	19.65	21.03	23.68	26.56	30.07	33.08	36.72	39.14	38.18	36.15	32.36	29.96	26.78	26.7	24.79	24.25	24.32	25.58	28.39	29.4	28.59	29.59	30.69	33.42	36.82	38.03	36.18	39.51	41.43	42.37	43.75	47.23	46.07	44.01
17	21.37	21.94	22.35	21.19	21.69	18.26	17.45	15.36	12.28	14.25	12.31	14.64	17.58	17	17.67	21.03	22.61	25.63	28.64	32.02	35.2	38.74	41.33	40.35	38.06	34.31	31.61	28.32	28.11	25.91	25.62	25.29	26.66	29.78	30.63	29.94	30.61	31.81	34.39	37.89	39.22	37.68	41.08	42.94	44.04	45.32	48.75	47.43	45.17
18	22.3	23.46	24.23	23.58	24.35	20.9	20.33	18.02	15.24	17.41	15.34	17.1	20.38	20.12	20.38	23.68	25.63	28.63	31.8	35.09	38.36	41.85	44.53	43.72	41.43	37.68	34.97	31.58	31.09	28.65	28.08	27.37	28.36	31.62	32.75	32.43	33.24	34.72	37.42	40.86	42.38	40.87	44.19	46.19	47.43	48.81	52.2	50.76	48.53
19	21.02	22.75	23.89	23.84	24.99	21.67	21.6	19.36	17.15	19.81	18.14	19.6	22.93	23.1	23.47	26.56	28.64	31.8	35.03	38.23	41.58	45	47.78	46.98	44.55	40.83	37.97	34.53	33.94	31.32	30.85	29.84	30.79	34.22	35.3	35.14	35.78	37.36	39.95	43.42	45.04	43.73	47.07	49.05	50.39	51.71	55.05	53.51	51.16
20	21.93	23.97	25.63	25.85	27.42	24.33	24.62	22.68	20.5	23.19	21.55	23.24	26.5	26.44	26.84	30.07	32.02	35.09	38.23	41.53	44.79	48.28	50.95	50.05	47.72	43.98	41.21	37.85	37.41	34.91	34.42	33.51	34.41	37.78	38.95	38.74	39.43	40.92	43.49	46.99	48.5	47.13	50.5	52.42	53.63	54.87	58.28	56.86	54.49
21	22.58	25.1	27	27.7	29.48	26.51	27.06	25.11	23.29	26.18	24.68	26.07	29.41	29.66	30	33.08	35.2	38.36	41.58	44.79	48.13	51.57	54.33	53.49	51.08	47.36	44.5	41.07	40.49	37.82	37.31	36.13	36.9	40.38	41.59	41.58	42.2	43.84	46.39	49.87	51.5	50.27	53.62	55.56	56.89	58.15	61.5	59.97	57.55
22	24.12	26.85	29.14	30.09	32.17	29.42	30.24	28.51	26.74	29.67	28.22	29.76	33.05	33.16	33.56	36.72	38.74	41.85	45	48.28	51.57	55.05	57.73	56.81	54.46	50.72	47.91	44.55	44.08	41.49	40.99	39.88	40.63	44.08	45.33	45.29	45.92	47.49	50	53.51	55.07	53.8	57.18	59.08	60.3	61.48	64.88	63.44	60.99
23	25.01	28.07	30.43	31.75	33.92	31.25	32.23	30.45	29	32.09	30.77	32.02	35.36	35.79	36.15	39.14	41.33	44.53	47.78	50.95	54.33	57.73	60.52	59.69	57.22	53.52	50.6	47.16	46.53	43.77	43.27	41.9	42.56	46.11	47.36	47.5	48.05	49.76	52.23	55.72	57.41	56.3	59.65	61.58	62.95	64.15	67.48	65.9	63.4
24	22.15	25.37	27.69	29.27	31.47	28.93	30.11	28.42	27.39	30.69	29.74	30.86	34.08	34.82	35.41	38.18	40.35	43.72	46.98	50.05	53.49	56.81	59.69	58.84	56.19	52.55	49.47	46.01	45.35	42.51	42.25	40.76	41.61	45.27	46.28	46.38	46.67	48.35	50.66	54.17	55.88	55	58.38	60.22	61.68	62.8	66.07	64.39	61.77
25	19.45	22.48	24.89	26.3	28.61	26.13	27.42	25.99	24.86	28.19	27.38	28.87	31.92	32.43	33.28	36.15	38.06	41.43	44.55	47.72	51.08	54.46	57.22	56.19	53.59	49.94	46.9	43.54	43.14	40.49	40.41	39.21	40.32	43.91	44.76	44.58	44.78	46.23	48.45	52.04	53.55	52.63	56.1	57.79	59.09	60.08	63.42	61.89	59.22
26	18.38	21.05	23.03	24.04	26.02	23.26	24.23	22.57	21.27	24.53	23.63	25.08	28.16	28.69	29.5	32.36	34.31	37.68	40.83	43.98	47.36	50.72	53.52	52.55	49.94	46.29	43.24	39.85	39.38	36.72	36.62	35.44	36.58	40.15	40.98	40.79	41.02	42.5	44.78	48.35	49.9	48.94	52.38	54.13	55.47	56.53	59.86	58.29	55.68
27	16.5	18.71	20.58	21.2	23.15	20.39	21.35	19.93	18.45	21.69	20.93	22.79	25.66	25.92	27.02	29.96	31.61	34.97	37.97	41.21	44.5	47.91	50.6	49.47	46.9	43.24	40.24	36.96	36.75	34.29	34.39	33.53	34.94	38.41	39.06	38.57	38.73	39.95	42.15	45.78	47.13	46.12	49.63	51.26	52.44	53.39	56.78	55.35	52.72
28	17.4	18.92	20.33	20.26	21.81	18.81	19.28	17.75	15.75	18.71	17.7	19.84	22.67	22.61	23.7	26.78	28.32	31.58	34.53	37.85	41.07	44.55	47.16	46.01	43.54	39.85	36.96	33.71	33.59	31.27	31.32	30.71	32.19	35.53	36.19	35.55	35.84	36.98	39.26	42.88	44.16	42.97	46.48	48.13	49.23	50.24	53.67	52.32	49.79
29	20.43	21.64	23	22.53	23.92	20.9	21.02	19.5	16.92	19.34	17.83	20.27	23.11	22.46	23.31	26.7	28.11	31.09	33.94	37.41	40.49	44.08	46.53	45.35	43.14	39.38	36.75	33.59	33.61	31.51	31.32	30.99	32.32	35.47	36.34	35.63	36.22	37.29	39.73	43.3	44.47	42.98	46.46	48.16	49.09	50.16	53.67	52.5	50.12
30	22.24	22.86	23.88	22.82	23.86	20.86	20.56	19.16	16.13	17.95	16.19	19.01	21.6	20.39	21.23	24.79	25.91	28.65	31.32	34.91	37.82	41.49	43.77	42.51	40.49	36.72	34.29	31.27	31.51	29.7	29.48	29.55	30.95	33.84	34.72	33.78	34.52	35.4	37.88	41.41	42.41	40.7	44.16	45.84	46.59	47.66	51.23	50.23	47.97
31	25.79	26.43	27.26	26.05	26.77	23.56	22.78	20.96	17.6	18.88	16.43	18.94	21.77	20.36	20.54	24.25	25.62	28.08	30.85	34.42	37.31	40.99	43.27	42.25	40.41	36.62	34.39	31.32	31.32	29.48	28.77	28.81	29.8	32.57	33.82	33.13	34.28	35.38	38.14	41.51	42.66	40.71	44.01	45.93	46.73	48.06	51.6	50.56	48.54
32	28.18	28.45	29.16	27.6	28.15	25.12	24.13	22.58	19.03	19.72	17.18	19.96	22.4	20.39	20.52	24.32	25.29	27.37	29.84	33.51	36.13	39.88	41.9	40.76	39.21	35.44	33.53	30.71	30.99	29.55	28.81	29.3	30.31	32.74	34.01	33.07	34.39	35.24	38	41.29	42.21	40.01	43.27	45.11	45.66	46.96	50.56	49.76	47.88
33	31.91	32.25	32.94	31.34	31.75	28.65	27.43	25.68	22.01	22.34	19.42	21.87	24.38	22.2	21.77	25.58	26.66	28.36	30.79	34.41	36.9	40.63	42.56	41.61	40.32	36.58	34.94	32.19	32.32	30.95	29.8	30.31	30.92	33.12	34.74	34.01	35.69	36.68	39.63	42.75	43.74	41.3	44.38	46.4	46.93	48.42	51.97	51.21	49.57
34	32.46	33.23	34.23	33.01	33.71	30.55	29.58	27.67	24.14	24.87	21.94	24.15	26.98	25.16	24.6	28.39	29.78	31.62	34.22	37.78	40.38	44.08	46.11	45.27	43.91	40.15	38.41	35.53	35.47	33.84	32.57	32.74	33.12	35.51	37.31	36.84	38.55	39.75	42.76	45.9	47.04	44.68	47.75	49.85	50.5	52.04	55.57	54.71	53.03
35	29.57	30.44	31.74	30.74	31.79	28.81	28.29	26.69	23.36	24.55	22.05	24.58	27.34	25.63	25.61	29.4	30.63	32.75	35.3	38.95	41.59	45.33	47.36	46.28	44.76	40.98	39.06	36.19	36.34	34.72	33.82	34.01	34.74	37.31	38.81	38.14	39.52	40.55	43.35	46.66	47.67	45.5	48.74	50.64	51.22	52.52	56.12	55.3	53.4
36	26.05	27.12	28.52	27.77	29	26	25.74	24.15	21.06	22.74	20.55	23.05	25.92	24.62	24.91	28.59	29.94	32.43	35.14	38.74	41.58	45.29	47.5	46.38	44.58	40.79	38.57	35.55	35.63	33.78	33.13	33.07	34.01	36.84	38.14	37.48	38.58	39.66	42.35	45.77	46.87	44.96	48.3	50.14	50.87	52.09	55.67	54.7	52.61
37	23.48	24.47	26.13	25.5	27.08	24.39	24.6	23.51	20.71	22.68	21.04	23.88	26.46	25.15	25.99	29.59	30.61	33.24	35.78	39.43	42.2	45.92	48.05	46.67	44.78	41.02	38.73	35.84	36.22	34.52	34.28	34.39	35.69	38.55	39.52	38.58	39.36	40.16	42.58	46.12	47	45.25	48.73	50.32	50.9	51.85	55.49	54.64	52.35
38	20.46	21.84	23.82	23.67	25.61	23.04	23.72	22.75	20.42	22.92	21.71	24.41	27.02	26.17	27.27	30.69	31.81	34.72	37.36	40.92	43.84	47.49	49.76	48.35	46.23	42.5	39.95	36.98	37.29	35.4	35.38	35.24	36.68	39.75	40.55	39.66	40.16	41	43.28	46.9	47.85	46.37	49.92	51.43	52.14	52.99	56.58	55.6	53.14
39	18.63	20.27	22.74	23.06	25.47	23.32	24.58	24.04	22.18	24.98	24.25	26.99	29.42	28.72	30.14	33.42	34.39	37.42	39.95	43.49	46.39	50	52.23	50.66	48.45	44.78	42.15	39.26	39.73	37.88	38.14	38	39.63	42.76	43.35	42.35	42.58	43.28	45.34	49.03	49.86	48.56	52.2	53.52	54.16	54.79	58.4	57.47	54.84
40	21.19	23.15	25.88	26.48	29.04	26.97	28.31	27.7	25.84	28.62	27.72	30.38	32.94	32.23	33.47	36.82	37.89	40.86	43.42	46.99	49.87	53.51	55.72	54.17	52.04	48.35	45.78	42.88	43.3	41.41	41.51	41.29	42.75	45.9	46.66	45.77	46.12	46.9	49.03	52.7	53.56	52.21	55.82	57.19	57.81	58.47	62.09	61.19	58.58
41	19.13	21.56	24.54	25.66	28.46	26.54	28.24	27.7	26.28	29.4	28.81	31.24	33.82	33.5	34.87	38.03	39.22	42.38	45.04	48.5	51.5	55.07	57.41	55.88	53.55	49.9	47.13	44.16	44.47	42.41	42.66	42.21	43.74	47.04	47.67	46.87	47	47.85	49.86	53.56	54.51	53.4	57.04	58.37	59.13	59.73	63.28	62.24	59.51
42	19.79	22.35	24.99	26	28.48	26.16	27.5	26.46	24.9	28.01	27.11	29.24	32.09	31.96	33.01	36.18	37.68	40.87	43.73	47.13	50.27	53.8	56.3	55	52.63	48.94	46.12	42.97	42.98	40.7	40.71	40.01	41.3	44.68	45.5	44.96	45.25	46.37	48.56	52.21	53.4	52.25	55.8	57.35	58.31	59.14	62.63	61.42	58.78
43	23.04	25.74	28.54	29.68	32.25	29.98	31.32	30.24	28.6	31.63	30.56	32.63	35.59	35.39	36.26	39.51	41.08	44.19	47.07	50.5	53.62	57.18	59.65	58.38	56.1	52.38	49.63	46.48	46.46	44.16	44.01	43.27	44.38	47.75	48.74	48.3	48.73	49.92	52.2	55.82	57.04	55.8	59.33	60.93	61.87	62.73	66.25	65.06	62.47
44	21.5	24.48	27.56	29.14	31.99	30.03	31.78	30.97	29.76	33.03	32.34	34.38	37.2	37.22	38.35	41.43	42.94	46.19	49.05	52.42	55.56	59.08	61.58	60.22	57.79	54.13	51.26	48.13	48.16	45.84	45.93	45.11	46.4	49.85	50.64	50.14	50.32	51.43	53.52	57.19	58.37	57.35	60.93	62.4	63.35	64.07	67.55	66.34	63.59
45	20.9	24.23	27.3	29.26	32.13	30.24	32.14	31.26	30.42	33.87	33.37	35.11	37.96	38.35	39.48	42.37	44.04	47.43	50.39	53.63	56.89	60.3	62.95	61.68	59.09	55.47	52.44	49.23	49.09	46.59	46.73	45.66	46.93	50.5	51.22	50.87	50.9	52.14	54.16	57.81	59.13	58.31	61.87	63.35	64.47	65.21	68.61	67.22	64.4
46	19.34	22.85	26.07	28.44	31.5	29.97	32.22	31.63	31.24	34.83	34.72	36.43	39.08	39.67	41.05	43.75	45.32	48.81	51.71	54.87	58.15	61.48	64.15	62.8	60.08	56.53	53.39	50.24	50.16	47.66	48.06	46.96	48.42	52.04	52.52	52.09	51.85	52.99	54.79	58.47	59.73	59.14	62.73	64.07	65.21	65.78	69.13	67.72	64.77
47	22.43	25.87	29.25	31.66	34.84	33.44	35.75	35.26	34.78	38.33	38.14	39.95	42.62	43.07	44.44	47.23	48.75	52.2	55.05	58.28	61.5	64.88	67.48	66.07	63.42	59.86	56.78	53.67	53.67	51.23	51.6	50.56	51.97	55.57	56.12	55.67	55.49	56.58	58.4	62.09	63.28	62.63	66.25	67.55	68.61	69.13	72.53	71.2	68.24
48	22.36	25.51	28.95	31.02	34.22	32.76	34.98	34.56	33.77	37.19	36.87	38.96	41.59	41.71	43.1	46.07	47.43	50.76	53.51	56.86	59.97	63.44	65.9	64.39	61.89	58.29	55.35	52.32	52.5	50.23	50.56	49.76	51.21	54.71	55.3	54.7	54.64	55.6	57.47	61.19	62.24	61.42	65.06	66.34	67.22	67.72	71.2	70.03	67.13
49	18.95	21.98	25.49	27.59	30.89	29.65	32.05	31.93	31.31	34.76	34.74	36.97	39.37	39.48	41.14	44.01	45.17	48.53	51.16	54.49	57.55	60.99	63.4	61.77	59.22	55.68	52.72	49.79	50.12	47.97	48.54	47.88	49.57	53.03	53.4	52.61	52.35	53.14	54.84	58.58	59.51	58.78	62.47	63.59	64.4	64.77	68.24	67.13	64.15
50	20.1	23.02	26.71	29.02	32.51	31.66	34.33	34.54	34.13	37.6	37.81	40.12	42.35	42.43	44.28	47.09	48.08	51.45	53.95	57.28	60.26	63.69	66.01	64.24	61.68	58.21	55.25	52.44	52.93	50.89	51.63	51.06	52.89	56.33	56.55	55.63	55.23	55.86	57.39	61.16	61.94	61.31	65.04	66	66.71	66.89	70.37	69.35	66.28
51	22.78	25.42	29.09	31.08	34.54	33.61	36.13	36.32	35.58	38.88	38.86	41.38	43.64	43.42	45.18	48.18	49.08	52.31	54.74	58.18	61.06	64.57	66.77	64.94	62.55	59.03	56.23	53.48	54.09	52.18	52.81	52.42	54.18	57.53	57.88	56.89	56.66	57.23	58.85	62.62	63.31	62.49	66.23	67.19	67.75	67.94	71.49	70.62	67.63
52	23.83	26.49	30	31.71	34.97	33.65	35.85	35.7	34.62	37.81	37.44	39.92	42.39	42.06	43.56	46.71	47.76	50.91	53.44	56.93	59.84	63.41	65.64	63.93	61.63	58.03	55.3	52.46	52.95	50.97	51.35	50.92	52.48	55.81	56.39	55.53	55.54	56.26	58.1	61.84	62.64	61.63	65.32	66.46	67.07	67.44	71.02	70.12	67.26
53	26.8	29.22	32.65	34.06	37.23	35.81	37.8	37.61	36.2	39.19	38.57	41.19	43.7	43.07	44.44	47.75	48.74	51.72	54.18	57.76	60.57	64.21	66.32	64.58	62.47	58.83	56.28	53.5	54.06	52.21	52.44	52.15	53.62	56.84	57.56	56.67	56.88	57.56	59.5	63.23	63.96	62.75	66.42	67.59	68.08	68.48	72.12	71.35	68.59
54	25.83	28.12	31.33	32.43	35.38	33.69	35.4	35.01	33.35	36.21	35.37	38	40.58	39.85	41.08	44.46	45.5	48.43	50.92	54.52	57.33	61	63.11	61.46	59.4	55.73	53.22	50.4	50.91	49.05	49.15	48.9	50.28	53.45	54.28	53.42	53.77	54.51	56.58	60.27	61.05	59.72	63.35	64.63	65.14	65.67	69.32	68.53	65.87
55	29.45	31.62	34.75	35.65	38.48	36.68	38.18	37.67	35.74	38.4	37.28	39.95	42.6	41.64	42.66	46.17	47.22	49.97	52.42	56.08	58.8	62.52	64.54	62.91	61.03	57.33	54.99	52.21	52.73	50.95	50.85	50.69	51.91	54.97	55.98	55.16	55.72	56.49	58.68	62.33	63.09	61.57	65.16	66.51	66.94	67.54	71.23	70.52	67.98
56	30.63	33.14	36.37	37.58	40.5	38.68	40.28	39.64	37.87	40.69	39.58	42.04	44.83	44.12	45.05	48.51	49.75	52.6	55.19	58.81	61.64	65.33	67.47	65.94	63.96	60.24	57.79	54.9	55.25	53.29	53.13	52.74	53.85	57.03	58.1	57.46	58	58.93	61.15	64.8	65.7	64.27	67.85	69.27	69.84	70.49	74.14	73.31	70.73
57	28.13	30.79	33.92	35.16	37.98	36	37.52	36.69	34.97	37.89	36.76	39.04	41.94	41.43	42.3	45.69	47.1	50.05	52.78	56.33	59.28	62.93	65.21	63.8	61.7	57.98	55.41	52.39	52.57	50.45	50.26	49.69	50.76	54.02	55.11	54.58	55.1	56.16	58.43	62.07	63.12	61.76	65.32	66.83	67.56	68.31	71.91	70.92	68.34
58	28.97	31.36	34.26	35.11	37.69	35.49	36.68	35.7	33.64	36.31	34.89	37.25	40.18	39.44	40.12	43.63	45.02	47.81	50.52	54.1	56.99	60.68	62.89	61.53	59.58	55.83	53.4	50.41	50.59	48.55	48.19	47.75	48.7	51.85	53.07	52.55	53.27	54.35	56.74	60.33	61.37	59.82	63.32	64.92	65.6	66.46	70.08	69.15	66.71
59	32.73	35.15	38.07	38.9	41.47	39.23	40.34	39.27	37.09	39.65	38.05	40.35	43.36	42.52	43.02	46.59	48.04	50.71	53.41	57.01	59.85	63.57	65.73	64.42	62.58	58.81	56.49	53.51	53.66	51.63	51.11	50.65	51.43	54.52	55.92	55.48	56.36	57.5	59.99	63.54	64.6	62.94	66.39	68.06	68.71	69.62	73.26	72.37	70.01
60	32.47	35.19	38.11	39.21	41.78	39.46	40.62	39.37	37.37	40.1	38.53	40.56	43.71	43.19	43.6	47.07	48.75	51.56	54.43	57.95	60.95	64.6	66.93	65.75	63.77	59.99	57.52	54.39	54.32	52.07	51.5	50.76	51.44	54.67	56.1	55.86	56.71	58.03	60.55	64.09	65.34	63.8	67.23	69	69.83	70.84	74.41	73.34	70.94
61	31.18	33.8	36.48	37.35	39.68	37.14	38.02	36.55	34.4	37.02	35.27	37.19	40.43	39.92	40.17	43.64	45.43	48.21	51.15	54.63	57.66	61.3	63.69	62.63	60.64	56.86	54.39	51.21	51.01	48.71	48.01	47.23	47.8	51.01	52.53	52.38	53.32	54.74	57.36	60.86	62.2	60.6	63.98	65.85	66.77	67.89	71.44	70.3	67.97
62	33.15	35.57	37.99	38.55	40.61	37.84	38.35	36.64	34.2	36.53	34.44	36.26	39.59	38.93	38.87	42.4	44.29	46.88	49.84	53.32	56.31	59.94	62.31	61.38	59.54	55.74	53.41	50.22	49.91	47.63	46.67	45.92	46.26	49.35	51.08	51.05	52.25	53.77	56.55	59.96	61.36	59.59	62.87	64.88	65.81	67.1	70.63	69.49	67.34
63	32.69	34.91	37.02	37.28	39.04	36.07	36.26	34.33	31.69	33.8	31.48	33.2	36.58	35.87	35.59	39.14	41.11	43.61	46.61	50.05	53.04	56.66	59.05	58.24	56.44	52.64	50.37	47.15	46.74	44.45	43.34	42.59	42.82	45.85	47.68	47.71	49.04	50.64	53.53	56.86	58.34	56.48	59.68	61.79	62.78	64.19	67.69	66.51	64.46
64	32.96	35.4	37.43	37.88	39.56	36.49	36.63	34.46	31.99	34.22	31.89	33.23	36.77	36.42	35.98	39.37	41.63	44.23	47.41	50.72	53.86	57.39	59.95	59.32	57.39	53.6	51.19	47.83	47.15	44.62	43.4	42.32	42.37	45.53	47.44	47.74	49.06	50.89	53.84	57.13	58.82	57.07	60.22	62.45	63.65	65.19	68.6	67.22	65.17
65	29.83	32.45	34.68	35.4	37.33	34.43	34.91	32.96	30.78	33.34	31.36	32.83	36.28	36.1	36.02	39.35	41.51	44.33	47.5	50.82	54.02	57.55	60.16	59.38	57.28	53.5	50.92	47.56	46.99	44.43	43.52	42.42	42.76	46.06	47.71	47.86	48.9	50.61	53.38	56.78	58.4	56.85	60.11	62.19	63.39	64.75	68.18	66.79	64.56
66	27.59	29.94	31.95	32.39	34.15	31.14	31.46	29.47	27.15	29.62	27.61	29.18	32.59	32.32	32.3	35.67	37.75	40.57	43.71	47.05	50.24	53.78	56.37	55.56	53.46	49.68	47.11	43.77	43.25	40.76	39.89	38.92	39.38	42.65	44.21	44.25	45.27	46.91	49.67	53.08	54.65	53.08	56.35	58.41	59.57	60.94	64.37	63.01	60.78
67	27.22	29.51	31.16	31.48	32.92	29.7	29.71	27.39	25.09	27.49	25.35	26.54	30.09	30.09	29.85	33.08	35.41	38.27	41.57	44.78	48.07	51.53	54.26	53.65	51.45	47.7	45.05	41.59	40.81	38.13	37.14	35.93	36.24	39.58	41.21	41.46	42.52	44.36	47.2	50.54	52.3	50.78	53.97	56.17	57.52	59.03	62.37	60.84	58.67
68	26.23	28.1	29.45	29.36	30.52	27.19	26.91	24.53	21.95	24.13	21.83	23.17	26.69	26.49	26.24	29.56	31.8	34.6	37.85	41.11	44.36	47.85	50.53	49.89	47.75	43.98	41.4	37.97	37.26	34.69	33.7	32.68	33.11	36.37	37.95	38.05	39.16	40.92	43.78	47.12	48.81	47.2	50.39	52.58	53.87	55.39	58.75	57.28	55.16
69	25.96	27.67	28.58	28.33	29.11	25.59	24.95	22.22	19.69	21.76	19.37	20.25	23.89	24.04	23.58	26.71	29.2	32.08	35.48	38.57	41.95	45.32	48.17	47.71	45.45	41.73	39.04	35.5	34.53	31.76	30.68	29.41	29.74	33.09	34.69	34.98	36.09	38.04	40.97	44.23	46.11	44.58	47.7	49.99	51.48	53.14	56.4	54.74	52.67
70	26.35	27.58	28.06	27.33	27.68	24.04	22.93	20.05	17.17	18.78	16.07	16.95	20.6	20.55	19.92	23.13	25.61	28.38	31.78	34.88	38.23	41.62	44.44	44.03	41.83	38.1	35.49	31.97	30.98	28.29	27.12	26.02	26.38	29.64	31.25	31.45	32.68	34.6	37.61	40.83	42.69	41.04	44.12	46.46	47.93	49.66	52.91	51.29	49.32
71	26.16	27.38	27.5	26.81	26.86	23.12	21.79	18.57	16.04	17.67	15.1	15.21	18.99	19.59	18.81	21.62	24.44	27.36	30.93	33.78	37.29	40.51	43.54	43.33	40.93	37.29	34.51	30.85	29.51	26.53	25.33	23.8	24.06	27.52	29.08	29.55	30.67	32.85	35.85	39.01	41.11	39.66	42.66	45.1	46.82	48.66	51.77	49.91	47.93
72	28.97	30.45	30.66	30.19	30.25	26.52	25.19	21.84	19.51	21.02	18.37	17.99	21.8	22.59	21.38	23.99	27.08	29.84	33.49	36.17	39.7	42.81	45.91	45.94	43.6	40.01	37.28	33.59	31.96	28.83	27.29	25.42	25.17	28.61	30.5	31.39	32.71	35.17	38.3	41.29	43.6	42.14	44.97	47.59	49.47	51.47	54.48	52.49	50.64
73	30.73	32.17	32.59	31.97	32.15	28.43	27.09	23.91	21.15	22.43	19.43	19.52	23.29	23.48	22.12	25.07	27.98	30.48	34.02	36.87	40.25	43.49	46.41	46.38	44.28	40.63	38.14	34.55	33.11	30.23	28.51	27	26.63	29.82	31.93	32.7	34.3	36.63	39.86	42.84	45	43.27	46.09	48.73	50.41	52.43	55.54	53.74	52
74	30.46	32.19	33.04	32.7	33.31	29.71	28.79	25.86	23.14	24.76	21.94	22.46	26.2	26.21	25.15	28.28	30.99	33.54	36.99	39.99	43.31	46.65	49.47	49.27	47.21	43.5	41.02	37.48	36.27	33.49	31.92	30.55	30.33	33.51	35.55	36.17	37.69	39.87	43.02	46.1	48.13	46.39	49.32	51.84	53.39	55.28	58.48	56.79	54.96
75	31.08	32.68	33.72	33.23	33.99	30.48	29.63	26.97	23.98	25.46	22.55	23.6	27.19	26.68	25.74	29.13	31.53	33.91	37.17	40.37	43.52	46.98	49.6	49.23	47.36	43.6	41.31	37.91	37.01	34.51	32.99	32.02	31.92	34.92	36.96	37.3	38.91	40.84	43.99	47.12	48.91	46.99	49.97	52.4	53.7	55.5	58.81	57.36	55.55
76	33.12	34.93	36.27	35.98	36.99	33.59	32.96	30.44	27.48	29.05	26.18	27.36	30.91	30.29	29.37	32.82	35.14	37.44	40.63	43.87	46.94	50.44	52.98	52.55	50.79	47.02	44.82	41.48	40.66	38.23	36.67	35.74	35.57	38.5	40.62	40.98	42.64	44.55	47.7	50.82	52.57	50.58	53.56	55.98	57.2	58.96	62.31	60.94	59.14
77	31.98	33.8	35.45	35.23	36.55	33.35	33.04	30.87	27.93	29.67	27.04	28.67	32.07	31.22	30.69	34.26	36.28	38.64	41.66	45.07	48.04	51.64	54.03	53.35	51.62	47.83	45.64	42.42	41.91	39.66	38.37	37.7	37.83	40.75	42.67	42.73	44.23	45.88	48.89	52.13	53.66	51.67	54.79	57.01	58.03	59.59	63.05	61.84	59.94
78	35.2	36.92	38.61	38.27	39.57	36.42	36.04	33.95	30.84	32.34	29.56	31.3	34.6	33.44	32.77	36.43	38.32	40.42	43.3	46.74	49.55	53.18	55.41	54.72	53.21	49.43	47.48	44.37	43.97	41.9	40.48	40	40.01	42.72	44.78	44.8	46.5	48.08	51.15	54.32	55.75	53.58	56.63	58.87	59.74	61.33	64.82	63.76	61.98
79	33.87	35.56	37.49	37.23	38.81	35.88	35.81	34.07	31.05	32.71	30.21	32.32	35.44	34.14	33.86	37.58	39.19	41.36	44.09	47.65	50.38	54.08	56.19	55.25	53.74	49.96	47.99	45	44.89	42.99	41.85	41.58	41.9	44.62	46.45	46.2	47.7	49.03	51.93	55.22	56.43	54.31	57.49	59.52	60.22	61.59	65.16	64.26	62.35
80	30.97	32.7	34.86	34.78	36.62	33.9	34.18	32.74	29.93	31.87	29.74	32.08	35.09	33.85	33.99	37.69	39.12	41.49	44.16	47.78	50.53	54.26	56.36	55.21	53.57	49.79	47.69	44.74	44.82	42.95	42.13	41.93	42.57	45.41	46.97	46.5	47.72	48.87	51.59	55	56.09	54.13	57.44	59.29	59.92	61.09	64.71	63.84	61.75
81	30.4	31.95	34.28	34.18	36.21	33.78	34.3	33.26	30.53	32.49	30.63	33.31	36.05	34.61	35.09	38.8	39.9	42.26	44.71	48.41	51.02	54.79	56.73	55.34	53.75	50	47.97	45.19	45.58	43.93	43.37	43.43	44.34	47.11	48.45	47.71	48.77	49.65	52.19	55.66	56.51	54.57	57.97	59.6	60.03	60.98	64.66	63.98	61.81
82	27.87	29.4	31.95	32.02	34.32	32.18	33.07	32.39	29.94	32.12	30.68	33.54	36.09	34.72	35.6	39.23	40.13	42.64	44.99	48.71	51.31	55.07	56.98	55.4	53.7	49.99	47.85	45.14	45.73	44.14	43.91	44.04	45.24	48.08	49.15	48.21	48.99	49.68	52.01	55.57	56.27	54.5	58.02	59.45	59.8	60.53	64.24	63.62	61.28
83	27.4	28.48	30.91	30.69	32.94	31	31.9	31.55	29.07	31.05	29.8	32.93	35.17	33.53	34.65	38.27	38.82	41.22	43.33	47.08	49.51	53.29	55.02	53.25	51.65	47.99	45.97	43.46	44.34	43.03	42.99	43.43	44.85	47.54	48.43	47.21	47.9	48.31	50.5	54.07	54.54	52.73	56.28	57.53	57.68	58.26	62	61.57	59.22
84	25.64	26.73	29.43	29.49	32.05	30.48	31.8	31.82	29.71	31.92	31.09	34.31	36.37	34.87	36.34	39.83	40.23	42.77	44.79	48.53	50.95	54.69	56.41	54.47	52.75	49.15	47.02	44.59	45.61	44.34	44.6	45.05	46.71	49.48	50.12	48.76	49.17	49.43	51.39	55.03	55.38	53.78	57.41	58.47	58.56	58.92	62.67	62.27	59.75
85	22.04	23.33	26.11	26.38	29.05	27.44	28.93	28.93	27.05	29.56	28.93	32.03	34.14	32.97	34.56	37.93	38.47	41.24	43.42	47.08	49.68	53.37	55.27	53.4	51.45	47.84	45.48	42.91	43.8	42.34	42.71	42.96	44.71	47.63	48.16	46.87	47.11	47.46	49.37	53.06	53.54	52.12	55.79	56.87	57.14	57.52	61.22	60.65	58.01
86	22.31	23.56	25.97	25.94	28.25	26.21	27.28	26.87	24.66	27.03	26.04	29.06	31.36	30.15	31.47	34.94	35.66	38.4	40.71	44.38	47.05	50.76	52.75	51.06	49.13	45.45	43.11	40.41	41.12	39.56	39.7	39.88	41.46	44.37	45.08	43.92	44.36	44.89	47	50.65	51.28	49.73	53.34	54.62	55	55.6	59.28	58.6	56.1
87	24.51	26.04	28.34	28.33	30.45	28.07	28.83	27.94	25.5	27.79	26.36	29.11	31.75	30.6	31.49	35.06	36.12	38.8	41.31	44.97	47.73	51.45	53.54	52.08	50.2	46.46	44.14	41.28	41.7	39.95	39.74	39.72	40.96	43.91	44.92	44.05	44.76	45.57	47.92	51.5	52.35	50.69	54.2	55.71	56.25	57.08	60.74	59.93	57.56
88	27.26	28.52	30.5	30.09	31.85	29.26	29.55	28.44	25.6	27.47	25.62	28.35	31.04	29.59	30.15	33.85	34.92	37.34	39.83	43.52	46.19	49.94	51.95	50.59	48.91	45.15	43.04	40.21	40.59	38.93	38.45	38.56	39.6	42.38	43.6	42.78	43.77	44.63	47.16	50.64	51.51	49.6	53.02	54.66	55.16	56.14	59.8	59.05	56.87
89	28.54	30.03	31.86	31.5	33.07	30.19	30.21	28.65	25.72	27.56	25.36	27.7	30.7	29.47	29.61	33.3	34.76	37.18	39.9	43.5	46.31	50.02	52.19	51.1	49.38	45.59	43.43	40.42	40.45	38.55	37.76	37.57	38.29	41.14	42.63	42.13	43.32	44.49	47.22	50.63	51.76	49.82	53.13	55.01	55.71	56.93	60.52	59.59	57.51
90	31.85	33.17	34.76	34.13	35.41	32.4	32.04	30.28	27.08	28.48	25.9	28.12	31.14	29.66	29.4	33.16	34.65	36.78	39.46	43.04	45.74	49.45	51.54	50.59	49.09	45.3	43.37	40.41	40.36	38.56	37.45	37.36	37.8	40.44	42.19	41.79	43.29	44.54	47.44	50.71	51.88	49.71	52.89	54.9	55.58	56.97	60.53	59.64	57.77
91	32.35	33.7	35.02	34.33	35.33	32.08	31.41	29.26	26	27.28	24.43	26.23	29.46	28.22	27.57	31.25	33.08	35.2	38.09	41.54	44.37	48.01	50.27	49.57	48.01	44.23	42.24	39.13	38.75	36.72	35.36	35	35.17	37.86	39.8	39.7	41.35	42.86	45.92	49.1	50.51	48.34	51.41	53.63	54.52	56.12	59.59	58.51	56.74
92	35.52	36.83	37.94	37.12	37.85	34.45	33.45	31.04	27.67	28.61	25.44	26.88	30.17	28.92	27.78	31.38	33.4	35.27	38.2	41.53	44.32	47.89	50.16	49.71	48.29	44.55	42.71	39.59	38.97	36.92	35.19	34.74	34.51	37.04	39.29	39.44	41.4	43.11	46.35	49.36	50.91	48.59	51.48	53.9	54.88	56.7	60.09	58.95	57.38
93	34.64	35.64	36.41	35.27	35.68	32.22	30.9	28.41	24.9	25.51	22.18	23.57	26.78	25.4	24.12	27.73	29.73	31.51	34.44	37.74	40.53	44.08	46.37	45.96	44.55	40.82	39.03	35.92	35.27	33.28	31.5	31.17	30.97	33.42	35.64	35.74	37.75	39.44	42.71	45.67	47.22	44.86	47.71	50.16	51.16	53.03	56.39	55.24	53.73
94	33.97	34.59	35.2	33.74	34.01	30.66	29.22	26.98	23.32	23.6	20.31	22.09	24.98	23.17	22.08	25.8	27.42	29.05	31.77	35.19	37.83	41.46	43.57	43	41.7	37.97	36.31	33.36	33.01	31.32	29.71	29.8	29.89	32.15	34.18	33.92	35.9	37.3	40.5	43.48	44.79	42.33	45.23	47.54	48.35	50.12	53.55	52.57	51.07
95	31.35	31.78	32.12	30.52	30.59	27.18	25.58	23.27	19.59	19.82	16.51	18.35	21.24	19.52	18.58	22.32	23.97	25.84	28.68	32.11	34.9	38.53	40.78	40.18	38.67	34.91	33.05	29.99	29.61	27.83	26.38	26.46	26.8	29.21	31.02	30.66	32.46	33.85	37	40.06	41.41	39.07	42.06	44.34	45.24	46.99	50.4	49.32	47.72
96	33.59	33.75	33.69	31.79	31.4	27.96	25.9	23.46	19.7	19.23	15.64	17.1	19.77	17.84	16.34	19.99	21.68	23.17	25.98	29.31	32.02	35.59	37.84	37.44	36.08	32.37	30.71	27.71	27.17	25.51	23.75	23.98	24.09	26.21	28.2	27.91	30	31.47	34.76	37.63	39.04	36.52	39.34	41.77	42.72	44.66	47.99	46.89	45.51
97	30.85	30.72	30.45	28.35	27.81	24.43	22.28	19.98	16.18	15.59	12.12	14	16.48	14.42	13.4	17.18	18.64	20.45	23.27	26.72	29.53	33.16	35.46	34.87	33.29	29.53	27.66	24.61	24.27	22.65	21.29	21.73	22.37	24.62	26.17	25.54	27.31	28.56	31.7	34.73	36.03	33.66	36.65	38.93	39.85	41.64	45.03	43.92	42.37
98	30.39	30.19	30.22	28.12	27.92	24.77	23	21.2	17.41	17.07	14.06	16.61	18.76	16.33	15.97	19.78	20.69	22.41	24.87	28.49	31.06	34.8	36.82	35.9	34.47	30.7	28.97	26.18	26.34	25.07	24.06	24.83	25.75	27.87	29.21	28.23	29.83	30.7	33.64	36.75	37.73	35.31	38.42	40.44	41.04	42.58	46.1	45.26	43.62
99	30.43	29.77	29.53	27.07	26.63	23.75	21.86	20.52	16.8	15.96	13.36	16.3	17.73	14.78	14.91	18.59	18.82	20.34	22.41	26.14	28.49	32.28	34.1	32.92	31.57	27.84	26.26	23.73	24.35	23.54	22.89	24.2	25.51	27.35	28.31	26.88	28.3	28.75	31.49	34.61	35.27	32.79	35.97	37.76	38.13	39.5	43.09	42.46	40.8
100	31.92	31.07	30.96	28.41	28.12	25.58	23.92	23.06	19.5	18.6	16.42	19.55	20.56	17.33	17.76	21.25	20.93	22.09	23.64	27.41	29.37	33.18	34.63	33.16	32.12	28.48	27.25	25.13	26.21	25.87	25.42	27.1	28.52	30.07	30.9	29.19	30.55	30.62	33.14	36.21	36.51	33.92	37.08	38.64	38.64	39.79	43.46	43.15	41.55
101	29.24	28.42	28.62	26.25	26.38	24.03	22.9	22.4	19.03	18.75	17.06	20.52	21.59	18.61	19.64	23.12	22.75	24.31	25.85	29.66	31.69	35.49	36.95	35.24	34	30.37	28.9	26.78	28.05	27.61	27.55	29.09	30.79	32.6	33.2	31.38	32.38	32.32	34.62	37.87	38.06	35.72	39.06	40.39	40.33	41.2	44.94	44.67	42.81
102	28.88	28.02	28.56	26.34	26.88	24.91	24.28	24.25	21.16	21.23	19.98	23.6	24.55	21.65	23.02	26.41	25.82	27.41	28.72	32.52	34.38	38.17	39.44	37.47	36.28	32.75	31.33	29.42	30.96	30.67	30.87	32.48	34.33	36.16	36.6	34.63	35.41	35.13	37.18	40.49	40.44	38.21	41.62	42.7	42.41	43.01	46.79	46.72	44.73
103	26.72	26.08	27.07	25.23	26.29	24.5	24.44	24.61	21.8	22.48	21.54	25.21	26.34	23.79	25.41	28.8	28.34	30.25	31.68	35.47	37.45	41.22	42.58	40.51	39.15	35.62	33.98	31.99	33.52	33.03	33.4	34.78	36.73	38.8	39.17	37.24	37.81	37.55	39.49	42.92	42.89	40.88	44.39	45.36	45.12	45.55	49.34	49.24	47.05
104	26.14	25.11	26.07	24.16	25.33	24.04	24.31	25.06	22.64	23.33	22.96	26.74	27.44	24.91	26.96	30.1	29.26	31.15	32.27	35.99	37.8	41.49	42.67	40.34	38.96	35.58	33.97	32.25	34.12	33.89	34.66	36.23	38.47	40.47	40.5	38.3	38.56	37.96	39.57	43.02	42.7	40.85	44.43	45.08	44.63	44.75	48.55	48.63	46.31
105	24.36	23.32	24.62	23.03	24.65	23.79	24.64	25.77	23.79	24.89	24.95	28.72	29.38	27.14	29.48	32.49	31.62	33.72	34.82	38.48	40.32	43.94	45.14	42.67	41.14	37.84	36.07	34.39	36.34	36.05	37.08	38.54	40.95	43.09	42.93	40.68	40.66	39.97	41.35	44.88	44.48	42.89	46.54	47.01	46.53	46.42	50.21	50.3	47.78
106	23.34	21.76	22.73	20.91	22.4	22	22.99	24.62	23.05	24.04	24.65	28.4	28.62	26.48	29.18	31.88	30.7	32.81	33.68	37.22	38.95	42.46	43.59	40.95	39.32	36.16	34.35	32.88	35.05	34.96	36.35	37.95	40.63	42.69	42.21	39.73	39.4	38.44	39.51	43.04	42.43	41.05	44.74	44.96	44.38	44.03	47.8	47.96	45.31
107	23.86	22.04	23.09	21.44	23.12	23.33	24.7	26.76	25.6	26.66	27.64	31.34	31.32	29.3	32.22	34.7	33.31	35.41	36.05	39.46	41.04	44.42	45.41	42.57	40.94	37.98	36.2	34.97	37.35	37.42	39.07	40.73	43.58	45.59	44.89	42.27	41.68	40.49	41.26	44.76	43.92	42.74	46.44	46.36	45.62	44.97	48.68	49	46.23
108	21.8	19.76	20.86	19.49	21.45	22.18	24.03	26.44	25.81	27.15	28.56	32.13	31.98	30.34	33.48	35.74	34.36	36.65	37.32	40.58	42.24	45.5	46.58	43.7	41.85	38.99	37.01	35.78	38.14	38.13	40.05	41.57	44.58	46.71	45.78	43.14	42.24	41	41.51	45.05	44.2	43.33	47.07	46.84	46.17	45.34	48.98	49.21	46.25
109	21.93	19.35	19.79	17.97	19.46	20.57	22.3	25.04	24.72	25.77	27.56	31.01	30.45	28.87	32.22	34.16	32.51	34.73	35.17	38.27	39.82	42.94	43.96	41	39.07	36.37	34.39	33.37	35.89	36.08	38.25	39.91	43.1	45.09	43.89	41.09	39.97	38.5	38.75	42.23	41.22	40.52	44.24	43.82	43.1	42.11	45.7	45.97	42.94
110	22.15	19.66	19.85	17.56	18.64	19.17	20.37	22.82	22.08	22.86	24.41	27.95	27.42	25.6	28.84	30.9	29.26	31.41	31.92	35.14	36.73	39.98	41.05	38.19	36.32	33.45	31.51	30.38	32.86	33.06	35.06	36.81	39.9	41.83	40.78	38	37.09	35.71	36.22	39.71	38.81	37.86	41.58	41.38	40.72	39.98	43.65	43.85	40.96
111	19.91	17.33	17.11	14.49	15.29	15.54	16.59	19.04	18.38	19.23	20.96	24.43	23.89	22.28	25.62	27.6	26.11	28.5	29.25	32.46	34.32	37.57	38.91	36.24	34.12	31.13	28.9	27.5	29.78	29.75	31.79	33.38	36.51	38.56	37.47	34.79	33.82	32.6	33.2	36.78	36.11	35.24	39.02	38.99	38.62	38.09	41.74	41.67	38.72
112	18.99	16.78	16.53	13.82	14.43	13.77	14.39	16.29	15.16	16.11	17.54	21.09	20.88	19.27	22.46	24.69	23.53	26.11	27.25	30.6	32.74	36.12	37.72	35.31	33.11	29.88	27.5	25.69	27.64	27.3	29.07	30.48	33.46	35.65	34.8	32.33	31.6	30.73	31.7	35.36	35.03	33.99	37.78	38.12	38.02	37.86	41.54	41.21	38.37
113	17.51	15.44	14.76	11.88	12.07	10.67	10.93	12.56	11.42	12.63	14.24	17.67	17.6	16.38	19.61	21.78	20.98	23.88	25.4	28.7	31.16	34.53	36.46	34.33	31.87	28.53	25.83	23.64	25.22	24.49	26.21	27.33	30.31	32.7	31.87	29.59	28.84	28.26	29.42	33.15	33.17	32.22	36.02	36.61	36.87	36.97	40.58	39.92	37.06
114	14.59	13.12	12.93	10.73	11.63	9.623	10.45	11.52	10.44	12.7	14.07	17.29	17.91	17.24	20.19	22.53	22.34	25.54	27.5	30.77	33.51	36.87	39.04	37.15	34.55	31.14	28.24	25.71	26.82	25.58	27.07	27.69	30.47	33.2	32.59	30.67	29.98	29.84	31.18	34.95	35.32	34.47	38.25	39.05	39.59	39.87	43.4	42.5	39.61
115	15.24	14.4	14.06	12.14	12.59	9.596	9.622	9.418	7.701	10.46	11.34	14.35	15.57	15.26	17.84	20.32	20.71	24.1	26.49	29.73	32.74	36.11	38.54	36.98	34.31	30.78	27.75	24.85	25.46	23.77	24.91	25.15	27.7	30.65	30.29	28.73	28.26	28.57	30.26	34.01	34.77	33.85	37.56	38.7	39.56	40.17	43.64	42.47	39.7
116	12.17	12	12.08	11.12	12.25	9.283	10.27	9.913	9.186	12.66	13.65	16.06	17.6	17.95	20.35	22.64	23.4	26.95	29.51	32.59	35.74	39	41.58	40.12	37.29	33.83	30.63	27.62	27.95	25.95	27.08	26.87	29.31	32.5	32.16	30.87	30.26	30.79	32.41	36.16	37.11	36.44	40.12	41.29	42.32	42.92	46.29	44.95	42.07
117	14.02	14.69	15.05	14.52	15.51	12.24	12.64	11.18	9.89	13.39	13.49	15.49	17.77	18.32	20.08	22.59	23.92	27.48	30.37	33.44	36.75	40.04	42.78	41.6	38.8	35.25	32.06	28.82	28.72	26.37	27.01	26.41	28.44	31.81	31.87	31	30.73	31.69	33.65	37.33	38.59	37.79	41.36	42.83	44.07	44.95	48.27	46.77	44.05
118	13.91	15.45	16.15	16.42	17.64	14.52	15.17	13.43	12.64	16.21	16.15	17.52	20.12	21.11	22.52	24.9	26.61	30.22	33.29	36.23	39.67	42.87	45.75	44.74	41.87	38.35	35.07	31.71	31.3	28.66	29.11	28.06	29.81	33.37	33.6	33.08	32.83	34.09	36.1	39.72	41.21	40.53	44.02	45.61	47.05	48.02	51.25	49.58	46.85
119	17.16	19.03	19.92	20.23	21.38	18.13	18.41	16.22	14.92	18.17	17.36	18.45	21.53	22.44	23.27	25.85	27.93	31.41	34.66	37.63	41.12	44.36	47.3	46.49	43.73	40.14	36.97	33.48	32.81	30.01	29.99	28.71	30.01	33.63	34.27	34.09	34.21	35.77	38.07	41.6	43.28	42.41	45.79	47.62	49.14	50.34	53.56	51.82	49.26
120	18.9	20.19	20.8	20.44	21.23	17.77	17.49	15.14	13.04	15.88	14.56	16.01	19.18	19.62	20.32	23.2	25.2	28.54	31.76	34.87	38.28	41.63	44.47	43.65	41.06	37.39	34.38	30.92	30.34	27.7	27.52	26.53	27.82	31.3	32.06	31.74	32.11	33.6	36.06	39.58	41.18	40.04	43.42	45.31	46.71	47.99	51.28	49.67	47.24
121	18.49	19.36	19.3	18.65	18.9	15.25	14.55	11.82	9.973	12.93	11.97	13	16.07	17.03	17.88	20.4	22.47	25.97	29.25	32.18	35.69	38.9	41.88	41.14	38.38	34.79	31.62	28.09	27.35	24.57	24.58	23.45	24.95	28.49	29	28.68	28.83	30.37	32.76	36.26	37.97	37.01	40.37	42.27	43.83	45.13	48.33	46.56	44.1
122	16.97	17.14	16.67	15.49	15.5	11.81	11	8.599	6.682	10	9.85	11.53	13.98	14.78	16.35	18.75	20.31	23.9	26.95	29.93	33.35	36.58	39.44	38.47	35.65	32.09	28.86	25.47	25.1	22.59	23.1	22.41	24.42	27.81	27.89	27.1	26.94	28.09	30.23	33.85	35.3	34.42	37.91	39.57	40.97	42.08	45.33	43.69	41.1
123	15.01	14.97	13.98	12.97	12.76	9.098	8.661	6.429	6.402	10.14	11.21	12.33	14.15	15.64	17.62	19.37	20.79	24.54	27.48	30.19	33.63	36.66	39.61	38.61	35.54	32.15	28.71	25.38	25	22.44	23.41	22.56	24.87	28.3	27.95	27.1	26.44	27.49	29.29	32.93	34.38	33.91	37.41	38.9	40.42	41.37	44.51	42.73	39.95
124	14.29	13.32	11.83	10.01	9.479	5.745	5.474	4.707	5.38	8.957	11.03	12.79	13.68	14.78	17.45	19.05	19.77	23.48	26.05	28.8	32.06	35.09	37.85	36.56	33.47	30.16	26.73	23.65	23.78	21.66	23.15	22.84	25.58	28.73	28	26.65	25.68	26.22	27.68	31.41	32.5	32.11	35.74	36.91	38.2	38.87	42.09	40.51	37.59
125	15.33	13.69	12.18	9.499	8.835	5.678	5.26	6.136	5.91	8.499	10.83	13.39	13.68	13.91	17.03	18.77	18.82	22.33	24.53	27.48	30.5	33.65	36.15	34.55	31.62	28.28	25.03	22.22	22.92	21.33	23.04	23.36	26.31	29.15	28.28	26.49	25.51	25.57	26.9	30.68	31.37	30.81	34.54	35.49	36.44	36.92	40.28	39	36.07
126	14.6	12.17	10.47	7.207	6.779	5.224	6.301	8.855	9.398	11.33	14.01	16.66	16.36	16.32	19.75	21.25	20.73	24.03	25.77	28.65	31.38	34.46	36.71	34.78	31.87	28.71	25.56	23.18	24.37	23.25	25.36	26	29.18	31.8	30.62	28.5	27.21	26.79	27.65	31.43	31.71	31.33	35.12	35.68	36.34	36.43	39.82	38.77	35.67
127	16	13.23	11.95	8.681	8.761	8.552	9.69	12.42	12.56	13.9	16.37	19.37	18.8	18.13	21.67	23.27	22.24	25.22	26.52	29.5	31.9	35.02	36.93	34.68	32	28.92	26.05	24.09	25.79	25.16	27.38	28.44	31.69	34.06	32.81	30.39	29.12	28.29	28.95	32.68	32.53	32.04	35.87	36.13	36.4	36.19	39.69	39	35.89
128	14.63	11.95	11.66	9.229	10.67	10.94	12.86	15.45	15.5	17.24	19.38	22.51	22.28	21.52	24.92	26.77	25.82	28.75	30.02	33.09	35.4	38.56	40.36	37.98	35.42	32.37	29.63	27.75	29.52	28.89	30.99	32.01	35.16	37.6	36.48	34.11	32.9	32.07	32.71	36.42	36.19	35.68	39.51	39.67	39.79	39.43	42.95	42.41	39.27
129	16.69	14.01	14.19	12.15	13.79	14.56	16.5	19.19	19.11	20.6	22.61	25.89	25.54	24.46	27.86	29.76	28.54	31.22	32.18	35.28	37.31	40.47	41.98	39.36	37.02	34.08	31.61	30.06	32.13	31.81	33.96	35.22	38.39	40.68	39.52	36.98	35.79	34.71	35.18	38.82	38.28	37.72	41.53	41.46	41.25	40.63	44.19	43.95	40.82
130	17.22	15.1	16.15	14.8	16.97	17.53	19.62	22	21.62	23.33	24.94	28.36	28.36	27.13	30.34	32.53	31.46	34.1	35.12	38.36	40.36	43.62	45.06	42.41	40.22	37.23	34.87	33.28	35.33	34.95	36.89	38.1	41.12	43.48	42.53	40.08	39.08	38.1	38.71	42.36	41.83	41.13	44.93	44.91	44.62	44.01	47.61	47.47	44.4
131	17.27	15.06	16.35	15.56	18.05	19.25	21.78	24.43	24.49	26.34	28.21	31.5	31.39	30.38	33.69	35.71	34.58	37.26	38.18	41.28	43.22	46.36	47.74	44.99	42.75	39.91	37.53	36.08	38.19	37.84	39.97	41.13	44.24	46.63	45.52	43.03	41.8	40.7	41.06	44.68	44.03	43.57	47.36	47.13	46.78	45.93	49.45	49.37	46.17
132	20.47	18.48	19.97	19.32	21.78	23.06	25.51	28.16	28.06	29.79	31.51	34.91	34.79	33.55	36.82	38.92	37.65	40.15	40.89	44.03	45.78	48.92	50.09	47.19	45.15	42.39	40.22	38.97	41.25	41.08	43.18	44.49	47.59	49.88	48.8	46.22	45.05	43.82	44.12	47.68	46.85	46.31	50.07	49.69	49.11	48.11	51.64	51.79	48.64
133	18.76	17.37	19.51	19.54	22.48	23.57	26.31	28.72	28.66	30.79	32.38	35.7	35.93	34.91	38.07	40.31	39.37	42.07	43.1	46.29	48.25	51.46	52.81	50.05	47.89	45.01	42.67	41.16	43.2	42.73	44.69	45.72	48.7	51.21	50.28	47.91	46.8	45.82	46.28	49.92	49.31	48.8	52.59	52.39	52	51.13	54.66	54.63	51.44
134	17.65	16.48	18.63	18.38	21.24	21.75	24.22	26.31	25.87	28.01	29.31	32.71	33.16	32.02	35.02	37.46	36.67	39.4	40.59	43.91	45.98	49.31	50.76	48.13	46	42.95	40.6	38.89	40.8	40.21	41.95	42.94	45.79	48.33	47.61	45.34	44.45	43.66	44.38	48.06	47.62	46.91	50.71	50.75	50.47	49.85	53.45	53.32	50.24
135	13.89	12.7	15.02	15.12	18.25	18.82	21.6	23.71	23.64	26.08	27.61	30.8	31.31	30.57	33.63	35.92	35.33	38.29	39.69	42.91	45.19	48.44	50.13	47.64	45.26	42.19	39.58	37.69	39.38	38.55	40.37	41.1	43.98	46.68	45.88	43.74	42.7	42.06	42.76	46.49	46.24	45.73	49.55	49.66	49.63	49.1	52.63	52.26	49.07
136	12	10.17	11.91	11.54	14.54	15.07	17.85	20.1	20.23	22.65	24.43	27.52	27.87	27.3	30.47	32.58	32	35.04	36.49	39.62	41.99	45.19	46.99	44.6	42.08	39.01	36.27	34.31	35.92	35.03	36.95	37.65	40.61	43.31	42.39	40.25	39.11	38.49	39.16	42.89	42.74	42.31	46.13	46.29	46.4	45.95	49.44	48.93	45.72
137	9.576	6.963	8.38	8.387	11.71	12.78	16.02	18.55	19.37	21.96	24.18	26.93	27.1	27.01	30.29	32.06	31.54	34.74	36.24	39.16	41.63	44.67	46.62	44.31	41.56	38.6	35.65	33.65	35.12	34.1	36.23	36.74	39.82	42.59	41.45	39.36	37.93	37.33	37.81	41.53	41.47	41.35	45.15	45.26	45.56	45.06	48.43	47.73	44.39
138	7.991	5.736	6.857	6.624	9.906	10.01	13.17	15.28	16.03	18.9	20.99	23.61	24.05	24.17	27.31	29.14	28.95	32.31	34.11	37.05	39.74	42.83	45	42.92	40.08	36.98	33.89	31.58	32.73	31.42	33.37	33.65	36.61	39.51	38.53	36.65	35.35	35.06	35.8	39.56	39.79	39.6	43.39	43.78	44.33	44.14	47.5	46.57	43.3
139	5.642	4.2	5.181	6.08	9.293	8.752	12.07	13.66	14.83	18.12	20.21	22.37	23.09	23.76	26.7	28.4	28.63	32.18	34.29	37.09	40.03	43.03	45.46	43.65	40.63	37.5	34.2	31.63	32.37	30.68	32.51	32.38	35.21	38.32	37.4	35.82	34.5	34.54	35.39	39.14	39.71	39.65	43.39	43.98	44.85	44.87	48.12	46.89	43.63
140	5.409	6.484	8.494	9.793	12.71	11.41	14.21	14.91	15.5	19.06	20.54	22.66	23.98	24.64	27.22	29.24	29.86	33.46	35.84	38.77	41.84	44.96	47.48	45.82	42.86	39.59	36.3	33.51	34	32.04	33.49	33.11	35.64	38.92	38.36	37.06	36.04	36.4	37.58	41.34	42.13	41.88	45.6	46.43	47.4	47.63	50.92	49.62	46.47
141	5.681	8.368	10.42	12.43	15.13	13.64	16.24	16.35	17.09	20.83	22.07	23.74	25.42	26.47	28.73	30.69	31.72	35.41	38.02	40.86	44.09	47.15	49.85	48.39	45.34	42.06	38.67	35.7	35.84	33.57	34.82	34.03	36.33	39.79	39.38	38.41	37.45	38.13	39.43	43.13	44.19	44.03	47.67	48.68	49.87	50.25	53.45	51.94	48.81
142	8.729	11.88	14.19	16.19	18.8	17.02	19.28	18.86	19.13	22.89	23.59	25.17	27.28	28.29	30.19	32.39	33.71	37.39	40.18	43.1	46.41	49.54	52.3	50.97	47.99	44.6	41.26	38.14	38.09	35.65	36.56	35.58	37.56	41.13	41.04	40.32	39.63	40.56	42.1	45.78	47	46.69	50.29	51.49	52.75	53.28	56.51	54.96	51.92
143	11.71	14.31	16.26	17.53	19.76	17.39	19.02	18.06	17.62	21.27	21.41	23.06	25.52	26.31	27.9	30.37	31.87	35.47	38.39	41.42	44.76	48	50.77	49.55	46.71	43.2	39.95	36.73	36.56	34.06	34.65	33.67	35.44	39	39.2	38.59	38.23	39.32	41.15	44.82	46.14	45.55	49.12	50.52	51.79	52.53	55.82	54.28	51.41
144	10.52	12.27	13.98	14.67	16.87	14.49	16.15	15.57	15	18.59	18.99	21.06	23.19	23.7	25.62	28.11	29.27	32.83	35.56	38.67	41.89	45.18	47.82	46.43	43.63	40.14	36.95	33.85	33.98	31.73	32.53	31.91	33.96	37.37	37.37	36.45	36	36.82	38.54	42.26	43.36	42.72	46.36	47.62	48.72	49.34	52.69	51.3	48.41
145	12.57	14.3	16.49	17.06	19.47	17.26	18.87	18.42	17.31	20.64	20.65	23.09	25.31	25.31	27.13	29.95	30.99	34.37	37.01	40.31	43.4	46.83	49.3	47.8	45.2	41.63	38.64	35.64	35.95	33.88	34.53	34.13	36.08	39.39	39.58	38.57	38.35	39.07	40.88	44.62	45.58	44.7	48.37	49.61	50.51	51.1	54.56	53.36	50.54
146	15.69	16.85	18.59	18.44	20.39	17.86	18.83	18.12	16.28	19.2	18.71	21.4	23.73	23.28	24.9	27.99	28.99	32.19	34.81	38.25	41.27	44.8	47.19	45.71	43.31	39.65	36.84	33.85	34.2	32.26	32.67	32.49	34.32	37.49	37.87	36.82	36.89	37.61	39.63	43.33	44.26	43.1	46.73	48.08	48.89	49.6	53.13	52.04	49.38
147	14.25	14.69	15.86	15.2	16.87	14.28	15.18	14.73	13.03	15.98	15.97	18.83	20.78	20.38	22.38	25.27	26.03	29.31	31.83	35.2	38.21	41.69	44.07	42.53	40.02	36.42	33.52	30.58	31.07	29.23	29.95	29.92	32.05	35.16	35.24	33.98	33.81	34.35	36.21	39.94	40.78	39.73	43.41	44.64	45.45	46.08	49.59	48.48	45.75
148	16.65	16.4	17.3	15.98	17.36	14.99	15.54	15.46	13.33	15.61	15.52	18.85	20.43	19.37	21.52	24.55	24.87	27.89	30.13	33.64	36.42	39.99	42.14	40.41	38.11	34.51	31.85	29.13	29.98	28.53	29.31	29.75	31.99	34.82	34.85	33.3	33.23	33.47	35.3	39.01	39.58	38.32	42.01	43.14	43.67	44.21	47.82	46.96	44.31
149	17.08	16.01	16.54	14.65	15.84	14.03	14.64	15.36	13.53	15.34	15.85	19.41	20.3	18.95	21.56	24.36	24.1	26.99	28.83	32.34	34.89	38.43	40.37	38.38	36.12	32.62	30.06	27.65	28.93	27.9	29.05	29.89	32.44	35.04	34.74	32.81	32.51	32.33	33.86	37.58	37.81	36.61	40.36	41.2	41.49	41.77	45.43	44.78	42.06
150	20.55	19.17	19.22	16.79	17.3	15.47	15.31	15.97	13.69	14.57	14.82	18.58	19.13	17.16	19.74	22.59	21.98	24.53	26.13	29.74	32.09	35.7	37.46	35.4	33.36	29.84	27.54	25.31	26.83	26.15	27.24	28.49	31.04	33.35	33.05	30.92	30.8	30.43	32.03	35.66	35.73	34.26	37.97	38.81	38.92	39.25	42.96	42.48	39.93
151	23.24	21.39	21	18.11	18.07	16.63	16.06	17.07	14.89	14.91	15.38	19.13	19.01	16.59	19.34	21.94	20.72	22.9	24.02	27.61	29.66	33.25	34.75	32.48	30.61	27.2	25.15	23.31	25.25	25.09	26.37	28.09	30.8	32.74	32.23	29.78	29.6	28.84	30.25	33.79	33.53	31.95	35.64	36.28	36.12	36.32	40.08	39.83	37.35
152	26.36	24.51	23.77	20.66	20.04	18.36	17.02	17.61	15.06	14.17	14.18	17.81	17.44	14.49	16.97	19.56	18.12	19.91	20.89	24.56	26.49	30.16	31.59	29.41	27.74	24.25	22.46	20.69	22.68	22.77	23.85	25.87	28.48	30.12	29.7	27.17	27.29	26.49	28.1	31.5	31.24	29.34	32.93	33.73	33.53	33.96	37.73	37.52	35.29
153	29.56	27.57	26.87	23.7	23.06	21.71	20.41	21.18	18.72	17.51	17.43	20.92	20.27	17.02	19.26	21.69	19.83	21	21.39	25.02	26.45	30.08	31.08	28.67	27.43	24.12	22.87	21.64	24	24.62	25.66	28.06	30.59	31.86	31.42	28.7	28.93	27.8	29.27	32.46	31.85	29.73	33.2	33.79	33.19	33.46	37.27	37.43	35.39
154	32.03	30.08	29.1	25.8	24.71	23.1	21.22	21.56	18.91	17.02	16.54	19.7	18.85	15.28	17.07	19.38	17.36	18.06	18.32	21.97	23.31	27	27.97	25.76	24.7	21.33	20.34	19.16	21.45	22.29	23.06	25.69	28.06	29.03	28.7	25.97	26.51	25.42	27.11	30.13	29.59	27.17	30.49	31.31	30.76	31.34	35.12	35.23	33.46
155	31.85	30.27	29.42	26.29	25.26	23.13	21.03	20.72	17.61	15.74	14.47	17.57	17.3	13.65	14.85	17.65	16.26	17.13	18.04	21.82	23.55	27.34	28.64	26.87	25.73	22.16	21	19.28	20.98	21.32	21.55	23.9	25.93	27.08	27.19	24.84	25.78	25.23	27.39	30.42	30.34	27.79	31.04	32.3	32.11	33.08	36.79	36.61	34.95
156	30.31	28.93	28.53	25.66	25.19	23.09	21.51	21.34	18.16	17.05	15.79	19.22	19.45	16.07	17.42	20.51	19.45	20.67	21.75	25.54	27.32	31.11	32.4	30.51	29.35	25.8	24.51	22.71	24.37	24.45	24.69	26.74	28.74	30.18	30.41	28.19	29.04	28.58	30.68	33.85	33.76	31.36	34.69	35.85	35.61	36.41	40.16	40.03	38.22
157	26.62	25.38	25.18	22.51	22.35	20.16	18.94	18.81	15.69	15.28	14.27	17.95	18.52	15.61	17.35	20.55	19.84	21.7	23.18	26.96	29.09	32.85	34.42	32.55	31	27.38	25.63	23.5	24.98	24.62	25.06	26.72	28.86	30.73	30.87	28.78	29.36	29.07	31.11	34.49	34.58	32.49	35.98	37.13	37.11	37.83	41.57	41.23	39.15
158	25.58	24.31	24.49	22.02	22.38	20.61	20.05	20.45	17.7	17.81	17.28	21.05	21.58	18.87	20.9	24	23.15	25.06	26.32	30.07	32.05	35.77	37.17	35.05	33.53	30.02	28.29	26.37	28.09	27.83	28.53	30.17	32.45	34.37	34.37	32.17	32.52	32.03	33.81	37.24	37.11	35.18	38.74	39.62	39.4	39.81	43.59	43.43	41.2
159	22.76	21.9	22.51	20.49	21.35	19.4	19.3	19.53	16.86	17.76	17.22	20.96	21.98	19.76	21.77	25	24.61	26.92	28.58	32.3	34.57	38.28	39.93	37.93	36.17	32.6	30.56	28.34	29.75	29.05	29.7	30.91	33.12	35.39	35.49	33.55	33.82	33.61	35.46	39.01	39.12	37.38	41	41.98	42	42.45	46.2	45.83	43.46
160	21.12	20.14	21.11	19.35	20.72	19.32	19.9	20.71	18.59	19.86	19.89	23.62	24.46	22.47	24.82	27.85	27.29	29.7	31.18	34.84	37.03	40.66	42.22	40.01	38.18	34.73	32.63	30.57	32.19	31.56	32.53	33.74	36.14	38.47	38.35	36.27	36.24	35.83	37.38	40.99	40.92	39.4	43.1	43.82	43.71	43.86	47.62	47.35	44.79
161	17.71	17.12	18.51	17.28	19.15	17.7	18.79	19.55	17.76	19.72	19.95	23.49	24.62	23.17	25.57	28.54	28.33	31.09	32.86	36.44	38.88	42.47	44.27	42.17	40.08	36.6	34.2	31.9	33.25	32.26	33.28	34.1	36.5	39.12	38.98	37.1	36.91	36.73	38.27	41.97	42.11	40.83	44.58	45.35	45.48	45.66	49.36	48.87	46.16
162	16.25	16.45	18.22	17.57	19.69	17.85	19.07	19.3	17.52	19.98	19.93	23.21	24.84	23.79	25.91	28.98	29.26	32.22	34.35	37.9	40.58	44.17	46.2	44.33	42.11	38.54	35.96	33.37	34.34	32.95	33.74	34.15	36.34	39.21	39.28	37.73	37.63	37.8	39.53	43.26	43.7	42.48	46.2	47.2	47.59	47.96	51.6	50.88	48.16
163	12.69	13.31	15.53	15.55	18.15	16.54	18.37	18.79	17.66	20.61	21.01	24	25.64	25.11	27.38	30.2	30.61	33.82	36.04	39.45	42.26	45.73	47.91	46.07	43.62	40.12	37.3	34.64	35.48	33.9	34.88	35.03	37.3	40.35	40.27	38.8	38.43	38.66	40.22	43.99	44.53	43.61	47.36	48.29	48.83	49.12	52.68	51.8	48.92
164	12.91	14.35	17.2	17.94	20.9	19.49	21.6	21.93	20.98	24.09	24.38	27.21	29.05	28.66	30.79	33.65	34.22	37.46	39.76	43.16	46.01	49.48	51.69	49.86	47.4	43.9	41.07	38.36	39.12	37.42	38.32	38.28	40.43	43.59	43.61	42.28	41.93	42.27	43.84	47.61	48.2	47.33	51.08	52.02	52.59	52.86	56.41	55.51	52.59
165	10.32	12.14	15.47	16.91	20.26	19.36	22	22.68	22.35	25.66	26.4	29.05	30.71	30.64	32.98	35.58	36.11	39.47	41.73	45	47.87	51.23	53.48	51.59	48.98	45.58	42.61	39.96	40.74	39	40.14	40	42.29	45.52	45.32	43.97	43.32	43.59	44.93	48.71	49.28	48.68	52.45	53.24	53.86	53.96	57.44	56.49	53.41
166	7.787	9.439	13.07	15.02	18.64	18.39	21.48	22.65	22.92	26.27	27.52	30.06	31.38	31.53	34.15	36.46	36.81	40.23	42.35	45.47	48.3	51.53	53.76	51.78	49.03	45.78	42.73	40.2	41.08	39.42	40.88	40.75	43.27	46.47	45.98	44.5	43.54	43.64	44.68	48.45	48.9	48.58	52.37	52.95	53.55	53.45	56.85	55.89	52.67
167	9.903	11.04	14.72	16.83	20.58	20.91	24.2	25.73	26.18	29.4	30.83	33.45	34.57	34.64	37.4	39.65	39.78	43.14	45.07	48.17	50.86	54.05	56.15	54	51.29	48.14	45.15	42.82	43.9	42.42	44.05	44.05	46.68	49.81	49.19	47.57	46.47	46.36	47.2	50.96	51.21	50.99	54.79	55.16	55.6	55.28	58.67	57.86	54.55
168	10.25	11.63	15.26	17.97	21.75	22.46	25.98	27.61	28.48	31.8	33.45	35.85	36.89	37.24	40.06	42.1	42.28	45.71	47.65	50.61	53.34	56.41	58.57	56.43	53.6	50.55	47.46	45.14	46.16	44.6	46.36	46.22	48.89	52.09	51.33	49.76	48.46	48.36	49.02	52.75	53.03	53.05	56.83	57.11	57.63	57.21	60.49	59.6	56.19
169	10.05	10.15	13.38	15.89	19.61	20.87	24.51	26.6	27.72	30.84	32.83	35.27	35.93	36.24	39.3	41.13	41.01	44.38	46.08	48.94	51.54	54.51	56.56	54.29	51.45	48.54	45.49	43.38	44.6	43.27	45.29	45.34	48.22	51.27	50.26	48.49	46.98	46.63	47.04	50.73	50.81	50.96	54.73	54.79	55.2	54.59	57.84	57.04	53.57
170	6.418	6.524	10.02	12.62	16.39	17.34	20.96	22.9	24.07	27.26	29.27	31.6	32.31	32.77	35.77	37.57	37.58	41.02	42.87	45.71	48.42	51.4	53.57	51.45	48.53	45.56	42.41	40.16	41.22	39.75	41.7	41.65	44.5	47.6	46.62	44.94	43.47	43.26	43.79	47.5	47.74	47.86	51.62	51.85	52.41	51.98	55.22	54.28	50.85
171	8.278	7.484	10.6	12.14	15.83	16.63	20.02	22.08	22.81	25.78	27.66	30.33	30.96	31	34.06	36.04	35.84	39.13	40.84	43.83	46.41	49.5	51.52	49.27	46.52	43.5	40.51	38.36	39.64	38.39	40.31	40.55	43.43	46.4	45.48	43.62	42.3	41.93	42.54	46.28	46.35	46.24	50.04	50.24	50.61	50.16	53.51	52.76	49.41
172	8.878	8.801	11.86	12.88	16.37	16.34	19.34	20.94	21.08	24.1	25.54	28.37	29.33	29.15	32	34.28	34.25	37.53	39.4	42.56	45.21	48.46	50.52	48.37	45.73	42.52	39.6	37.27	38.45	37.1	38.73	38.96	41.66	44.66	44.02	42.26	41.25	41.06	41.99	45.77	45.98	45.58	49.39	49.82	50.22	50	53.45	52.68	49.47
173	12.36	12.53	15.44	16.02	19.28	18.92	21.53	22.88	22.43	25.27	26.27	29.35	30.48	29.9	32.58	35.16	35.12	38.24	40.08	43.41	45.98	49.36	51.29	49.1	46.67	43.37	40.64	38.34	39.61	38.35	39.76	40.14	42.7	45.64	45.22	43.44	42.71	42.52	43.63	47.41	47.56	46.88	50.7	51.2	51.45	51.28	54.83	54.22	51.13
174	14.71	15.03	17.61	17.71	20.57	19.61	21.69	22.59	21.52	24.19	24.69	27.9	29.29	28.42	30.83	33.69	33.76	36.77	38.7	42.17	44.74	48.25	50.17	48.06	45.78	42.36	39.75	37.36	38.56	37.29	38.4	38.83	41.2	44.1	43.93	42.24	41.82	41.77	43.16	46.92	47.15	46.19	49.98	50.67	50.91	50.95	54.57	53.98	51.06
175	18.37	18.56	20.87	20.52	23.05	21.88	23.49	24.2	22.61	24.91	24.98	28.38	29.82	28.51	30.72	33.81	33.79	36.56	38.39	41.99	44.42	48.03	49.79	47.66	45.63	42.16	39.79	37.48	38.78	37.68	38.57	39.21	41.45	44.2	44.22	42.49	42.34	42.25	43.8	47.51	47.67	46.42	50.17	50.92	51.01	51.11	54.81	54.37	51.62
176	20.93	20.7	22.51	21.55	23.6	22.24	23.33	23.95	21.93	23.74	23.55	27.13	28.44	26.71	28.82	32.01	31.8	34.33	36.01	39.69	41.97	45.63	47.25	45.1	43.27	39.78	37.63	35.44	36.86	35.98	36.77	37.67	39.87	42.41	42.5	40.66	40.71	40.52	42.16	45.81	45.87	44.39	48.09	48.87	48.82	48.99	52.74	52.43	49.83
177	22.59	22.65	24.3	23.24	24.99	23.1	23.71	23.76	21.27	22.94	22.16	25.65	27.3	25.47	27.15	30.56	30.65	33.1	34.99	38.72	41.09	44.83	46.54	44.61	42.86	39.26	37.16	34.79	35.96	34.93	35.33	36.13	38.04	40.59	41	39.37	39.75	39.82	41.77	45.37	45.64	43.95	47.57	48.63	48.71	49.16	52.91	52.49	50.06
178	25.14	25.4	27.36	26.52	28.48	26.74	27.49	27.57	25.08	26.72	25.82	29.28	31	29.06	30.59	34.08	34.15	36.45	38.25	42.02	44.27	48.03	49.61	47.63	46.05	42.47	40.53	38.26	39.49	38.53	38.83	39.67	41.46	43.95	44.48	42.88	43.37	43.42	45.39	48.95	49.15	47.36	50.95	51.98	51.94	52.34	56.11	55.83	53.45
179	22.72	23.37	25.73	25.4	27.76	26.16	27.35	27.51	25.38	27.49	26.85	30.19	32.03	30.48	32.16	35.56	35.8	38.37	40.33	44.04	46.46	50.18	51.91	49.93	48.14	44.55	42.38	39.98	41.1	39.92	40.35	40.93	42.78	45.49	45.94	44.43	44.72	44.87	46.75	50.39	50.68	49.13	52.79	53.79	53.87	54.21	57.95	57.54	54.99
180	22.95	23.27	25.73	25.42	27.95	26.83	28.32	28.96	27.11	29.17	28.91	32.38	33.89	32.27	34.25	37.52	37.43	39.95	41.65	45.34	47.59	51.26	52.82	50.62	48.86	45.39	43.29	41.12	42.53	41.58	42.29	43.07	45.15	47.77	47.99	46.24	46.32	46.18	47.81	51.47	51.51	50.05	53.75	54.5	54.38	54.45	58.21	57.98	55.35
181	19.84	20.12	22.78	22.76	25.58	24.8	26.71	27.66	26.27	28.6	28.79	32.2	33.56	32.24	34.51	37.57	37.44	40.16	41.86	45.46	47.78	51.38	53.02	50.75	48.78	45.38	43.08	40.91	42.35	41.34	42.33	43.01	45.29	48.02	47.99	46.19	45.98	45.77	47.18	50.9	50.91	49.72	53.48	54.09	54.03	53.96	57.67	57.37	54.55
182	19.12	18.73	21.12	20.85	23.6	23.28	25.32	26.74	25.63	27.8	28.41	31.9	32.85	31.49	34.08	36.92	36.45	39.13	40.58	44.1	46.29	49.79	51.32	48.88	46.89	43.62	41.35	39.4	41.08	40.31	41.59	42.49	45.01	47.62	47.31	45.27	44.82	44.33	45.49	49.19	48.98	47.92	51.7	52.07	51.88	51.59	55.28	55.1	52.2
183	19.89	19.55	22.21	22.34	25.35	25.47	27.85	29.52	28.73	31	31.83	35.27	36.13	34.89	37.59	40.33	39.79	42.49	43.85	47.31	49.43	52.88	54.34	51.79	49.77	46.6	44.32	42.48	44.25	43.53	44.96	45.84	48.45	51.08	50.66	48.56	47.95	47.35	48.33	52.03	51.71	50.8	54.6	54.8	54.53	54.04	57.7	57.59	54.59
184	20.83	21.03	24.07	24.72	27.97	28.1	30.67	32.22	31.52	34.02	34.77	38.11	39.17	38.08	40.69	43.48	43.12	45.91	47.39	50.86	53.06	56.52	58.04	55.53	53.48	50.28	47.94	46.01	47.66	46.78	48.15	48.85	51.37	54.13	53.79	51.82	51.22	50.75	51.75	55.48	55.25	54.39	58.19	58.44	58.23	57.75	61.39	61.23	58.2
185	18.1	18.82	22.08	23.02	26.39	26.21	28.82	30.09	29.41	32.17	32.84	36.01	37.33	36.49	38.98	41.8	41.74	44.7	46.45	49.9	52.32	55.79	57.54	55.21	53.01	49.71	47.18	45	46.39	45.23	46.48	46.92	49.34	52.25	52.02	50.25	49.69	49.47	50.62	54.38	54.4	53.59	57.4	57.83	57.87	57.58	61.2	60.8	57.76
186	18.93	20.28	23.67	24.79	28.14	27.53	29.99	30.82	29.92	32.82	33.13	36.18	37.86	37.1	39.31	42.28	42.53	45.55	47.53	51.04	53.6	57.13	59	56.85	54.64	51.23	48.65	46.27	47.41	46.03	47.01	47.23	49.41	52.44	52.46	50.94	50.57	50.62	52	55.78	56.02	55.1	58.89	59.54	59.73	59.66	63.29	62.76	59.78
187	17.44	19.3	22.69	23.94	27.21	26.2	28.53	28.96	28	31.07	31.19	34.04	35.99	35.45	37.46	40.46	41.03	44.16	46.38	49.86	52.61	56.14	58.21	56.26	53.95	50.45	47.75	45.15	46.01	44.37	45.17	45.14	47.16	50.32	50.48	49.18	48.92	49.23	50.79	54.56	55.05	54.13	57.89	58.75	59.17	59.31	62.9	62.17	59.23
188	17.74	20.07	23.68	25.45	28.9	28.04	30.6	31.02	30.37	33.63	33.87	36.52	38.54	38.28	40.28	43.18	43.88	47.12	49.44	52.85	55.68	59.16	61.32	59.42	56.99	53.52	50.7	48.03	48.77	46.99	47.82	47.59	49.58	52.85	52.99	51.81	51.44	51.84	53.35	57.13	57.71	56.94	60.7	61.56	62.08	62.19	65.74	64.9	61.88
189	15.83	18.48	22.21	24.46	28.03	27.43	30.27	30.81	30.61	34.05	34.6	37.04	38.97	39.05	41.17	43.85	44.6	47.99	50.34	53.62	56.53	59.9	62.17	60.29	57.68	54.28	51.31	48.61	49.28	47.39	48.39	47.99	50.07	53.43	53.41	52.27	51.68	52.1	53.44	57.22	57.86	57.33	61.1	61.89	62.53	62.58	66.03	65.07	61.94
190	17.62	19.89	23.67	25.99	29.68	29.5	32.53	33.41	33.35	36.72	37.45	40.02	41.75	41.72	44.02	46.66	47.19	50.52	52.7	55.98	58.78	62.13	64.27	62.22	59.66	56.33	53.42	50.89	51.76	50.03	51.2	50.96	53.17	56.47	56.32	55.02	54.29	54.52	55.69	59.47	59.92	59.46	63.26	63.86	64.34	64.19	67.66	66.84	63.63
191	17.18	18.98	22.72	25.11	28.88	29.18	32.44	33.72	33.96	37.26	38.35	40.97	42.39	42.38	44.93	47.39	47.68	51.01	53	56.2	58.89	62.16	64.21	62.02	59.42	56.22	53.31	50.95	52.01	50.45	51.88	51.77	54.2	57.43	57.02	55.54	54.59	54.59	55.51	59.28	59.55	59.25	63.06	63.45	63.82	63.46	66.88	66.15	62.85
192	16.52	17.72	21.33	23.28	26.99	27.37	30.55	32.04	32.12	35.24	36.36	39.2	40.44	40.17	42.83	45.33	45.38	48.59	50.42	53.67	56.22	59.52	61.43	59.13	56.63	53.46	50.67	48.45	49.7	48.35	49.86	49.99	52.52	55.62	55.15	53.48	52.55	52.37	53.25	57.02	57.11	56.72	60.55	60.85	61.06	60.62	64.09	63.51	60.24
193	16.4	16.83	20.19	21.96	25.63	26.48	29.78	31.67	31.99	34.94	36.39	39.29	40.18	39.86	42.76	45.07	44.84	47.99	49.59	52.75	55.16	58.37	60.15	57.7	55.21	52.18	49.44	47.43	48.9	47.77	49.52	49.85	52.58	55.56	54.85	52.97	51.84	51.4	52.04	55.77	55.66	55.39	59.21	59.29	59.37	58.72	62.15	61.69	58.36
194	16.37	16.03	19.02	20.22	23.71	24.69	27.86	29.98	30.21	32.9	34.44	37.5	38.14	37.6	40.62	42.9	42.42	45.43	46.84	50.01	52.28	55.48	57.13	54.57	52.17	49.19	46.57	44.72	46.39	45.48	47.33	47.9	50.75	53.57	52.76	50.7	49.55	48.92	49.48	53.19	52.91	52.58	56.39	56.37	56.29	55.56	59.03	58.71	55.41
195	19.61	18.8	21.43	22.29	25.58	26.87	29.96	32.34	32.55	34.99	36.63	39.8	40.2	39.45	42.58	44.8	44.03	46.88	48.02	51.16	53.21	56.36	57.79	55.05	52.79	49.95	47.5	45.92	47.84	47.2	49.18	49.99	52.95	55.61	54.68	52.42	51.2	50.32	50.7	54.36	53.82	53.49	57.29	57.04	56.73	55.78	59.24	59.15	55.86
196	20.3	18.95	21.14	21.9	25.01	26.8	29.97	32.67	33.23	35.52	37.49	40.58	40.66	40	43.31	45.27	44.29	47.09	48.02	51.01	52.94	55.94	57.29	54.45	52.14	49.48	47.05	45.67	47.73	47.25	49.48	50.39	53.51	56.07	54.89	52.49	51.04	49.95	50.05	53.63	52.92	52.8	56.56	56.09	55.7	54.54	57.9	57.87	54.5
197	19	17.07	18.78	19.06	21.91	23.82	26.87	29.73	30.33	32.43	34.55	37.64	37.49	36.8	40.2	42.03	40.9	43.65	44.49	47.42	49.3	52.26	53.58	50.73	48.41	45.79	43.37	42.07	44.2	43.84	46.16	47.18	50.38	52.84	51.56	49.07	47.56	46.36	46.4	49.96	49.19	49.08	52.83	52.32	51.92	50.75	54.11	54.09	50.72
198	21.61	19.21	20.3	20	22.37	24.54	27.34	30.45	31.07	32.8	35.06	38.19	37.69	36.82	40.33	41.99	40.53	43.06	43.58	46.41	48.04	50.9	52	49	46.8	44.36	42.13	41.14	43.52	43.47	45.96	47.24	50.56	52.81	51.35	48.65	47.04	45.56	45.37	48.83	47.79	47.71	51.41	50.67	50.04	48.66	51.98	52.17	48.83
199	22.18	19.28	19.67	18.79	20.62	23.02	25.57	28.88	29.63	31.03	33.5	36.55	35.72	34.82	38.43	39.85	38.16	40.56	40.88	43.56	45.06	47.8	48.82	45.76	43.56	41.27	39.1	38.31	40.82	40.99	43.64	45.07	48.5	50.58	48.94	46.1	44.37	42.7	42.32	45.7	44.52	44.51	48.16	47.28	46.58	45.09	48.38	48.62	45.28
200	23.53	20.58	20.76	19.26	20.71	22.77	24.88	28.1	28.47	29.52	31.81	35.02	34.08	32.83	36.39	37.9	36.03	38.22	38.37	41.14	42.49	45.31	46.18	43.05	41.04	38.72	36.75	36.08	38.76	39.13	41.69	43.37	46.77	48.68	47.11	44.16	42.6	40.83	40.56	43.91	42.61	42.36	46	45.14	44.28	42.84	46.22	46.62	43.41
201	26.88	23.76	23.6	21.94	22.97	25.27	27.17	30.53	31.01	31.74	34.15	37.28	36.02	34.69	38.3	39.57	37.41	39.35	39.15	41.73	42.78	45.41	46.03	42.74	40.88	38.84	37.1	36.81	39.71	40.4	43.13	45.01	48.49	50.19	48.43	45.31	43.62	41.56	41	44.18	42.58	42.42	45.95	44.79	43.67	41.94	45.23	45.88	42.7
202	28.22	25.06	24.66	22.5	23.11	25.08	26.49	29.72	29.87	30.22	32.46	35.66	34.27	32.63	36.16	37.44	35.09	36.78	36.39	39.01	39.89	42.56	43.02	39.68	38.01	35.97	34.45	34.32	37.37	38.29	40.93	43.05	46.49	47.99	46.28	43.06	41.53	39.37	38.88	42	40.29	39.9	43.39	42.25	40.98	39.3	42.67	43.47	40.44
203	25.26	21.96	21.26	18.9	19.35	21.35	22.77	26.06	26.4	26.81	29.24	32.33	30.92	29.5	33.11	34.31	32.08	33.98	33.8	36.41	37.54	40.24	40.97	37.77	35.83	33.65	31.85	31.48	34.38	35.11	37.81	39.78	43.26	44.88	43.12	39.99	38.36	36.32	35.89	39.11	37.61	37.32	40.9	39.91	38.92	37.42	40.81	41.32	38.18
204	25.84	22.36	21.4	19.26	19.6	22.15	23.79	27.32	28.14	28.61	31.36	34.21	32.6	31.51	35.22	36.11	33.83	35.77	35.49	37.83	38.91	41.37	42.1	38.88	36.8	34.88	33	32.8	35.68	36.44	39.38	41.27	44.87	46.47	44.47	41.3	39.37	37.21	36.42	39.55	37.94	38.02	41.52	40.29	39.31	37.56	40.77	41.26	37.97
205	29.52	26.02	24.94	22.58	22.55	24.97	26.22	29.68	30.33	30.39	33.04	35.9	34.04	32.69	36.34	37.1	34.52	36.1	35.43	37.64	38.36	40.69	41.08	37.69	35.89	34.22	32.71	32.92	36.06	37.19	40.16	42.33	45.94	47.26	45.18	41.84	39.95	37.51	36.56	39.49	37.56	37.55	40.92	39.45	38.13	36.16	39.33	40.15	37
206	28.96	25.47	24.16	21.37	20.95	22.99	23.79	27.11	27.53	27.29	29.85	32.7	30.76	29.24	32.84	33.6	30.94	32.42	31.72	34.01	34.74	37.17	37.6	34.24	32.45	30.65	29.16	29.35	32.53	33.74	36.65	38.93	42.5	43.73	41.71	38.34	36.58	34.14	33.34	36.31	34.43	34.22	37.63	36.31	35.04	33.26	36.57	37.33	34.26
207	26.77	23.13	21.46	18.68	18.06	20.47	21.45	24.97	25.85	25.79	28.68	31.3	29.29	28.21	31.92	32.46	29.94	31.7	31.2	33.34	34.32	36.64	37.36	34.16	32.01	30.21	28.36	28.36	31.34	32.33	35.41	37.46	41.12	42.5	40.32	37.05	35.01	32.66	31.72	34.76	33.05	33.17	36.64	35.35	34.38	32.65	35.86	36.3	33.02
208	29.66	25.96	24.21	21.64	20.92	23.62	24.61	28.19	29.28	29.12	32.1	34.57	32.36	31.36	35.07	35.35	32.68	34.23	33.44	35.3	36	38.04	38.52	35.21	33.17	31.76	30.12	30.49	33.58	34.79	38.02	40.14	43.85	45.07	42.69	39.33	37.11	34.53	33.21	36.02	34.02	34.4	37.69	36.04	34.86	32.76	35.76	36.42	33.12
209	32.01	28.35	26.52	23.61	22.55	24.85	25.32	28.7	29.46	28.83	31.63	34.11	31.71	30.38	33.97	34.19	31.25	32.44	31.32	33.12	33.52	35.53	35.75	32.32	30.54	29.25	27.96	28.66	31.97	33.52	36.69	39.1	42.76	43.71	41.34	37.84	35.77	32.99	31.67	34.33	32.11	32.25	35.44	33.71	32.26	30.1	33.18	34.1	30.99
210	30.02	26.35	24.18	21.04	19.56	21.74	21.95	25.3	26.18	25.45	28.38	30.69	28.19	27.05	30.67	30.74	27.87	29.21	28.25	30.03	30.67	32.73	33.24	29.97	27.88	26.43	24.84	25.34	28.53	29.96	33.19	35.51	39.2	40.21	37.8	34.34	32.19	29.5	28.23	31.01	28.99	29.19	32.51	30.96	29.82	27.91	31.07	31.66	28.43
211	30.56	26.79	24.42	21.55	19.99	22.63	23.09	26.59	27.96	27.39	30.58	32.63	30.03	29.3	32.96	32.74	29.95	31.37	30.41	31.88	32.52	34.28	34.85	31.66	29.4	28.25	26.54	27.12	30.16	31.52	34.94	37.08	40.85	41.88	39.24	35.84	33.37	30.63	28.99	31.64	29.57	30.26	33.44	31.67	30.63	28.49	31.36	31.84	28.44
212	34.29	30.53	28.21	25.3	23.68	26.18	26.41	29.79	30.97	30.1	33.14	35.18	32.41	31.45	34.99	34.65	31.6	32.61	31.24	32.5	32.7	34.23	34.39	31.03	29.11	28.35	27.11	28.18	31.43	33.17	36.58	38.97	42.71	43.44	40.73	37.19	34.76	31.75	29.9	32.24	29.8	30.44	33.39	31.29	29.85	27.36	30.11	31.01	27.8
213	34.5	30.81	28.37	25.14	23.18	25.24	24.94	28.09	29.01	27.75	30.65	32.61	29.7	28.56	31.98	31.56	28.37	29.16	27.63	28.87	28.99	30.58	30.71	27.32	25.45	24.64	23.51	24.72	28.08	30.02	33.37	35.94	39.62	40.19	37.51	33.91	31.61	28.52	26.77	29.1	26.6	27	29.99	27.98	26.49	24.17	27.12	28.03	24.91
214	33.02	29.31	26.55	23.39	21.12	23.36	23.07	26.27	27.62	26.46	29.63	31.29	28.29	27.62	31.1	30.4	27.38	28.43	27.14	28.18	28.58	30.04	30.52	27.39	25.09	24.28	22.74	23.73	26.82	28.52	32.05	34.35	38.11	38.8	35.96	32.46	29.87	26.87	24.92	27.3	25.01	25.85	28.88	26.92	25.87	23.66	26.46	26.91	23.52
215	35.32	31.56	28.81	25.9	23.77	26.31	26.25	29.54	31.1	30.05	33.29	34.86	31.82	31.29	34.75	33.91	30.89	31.84	30.4	31.18	31.37	32.5	32.79	29.65	27.47	27.07	25.71	26.93	29.97	31.74	35.34	37.6	41.37	41.97	38.98	35.5	32.75	29.65	27.38	29.47	27	28.15	30.92	28.63	27.43	24.84	27.27	27.91	24.53
216	33.37	29.58	26.98	24.39	22.65	25.57	26.06	29.57	31.34	30.74	34.11	35.81	33.01	32.64	36.24	35.61	32.81	34.12	32.99	33.98	34.44	35.74	36.22	33.12	30.81	30.17	28.53	29.4	32.31	33.75	37.35	39.39	43.19	44.08	41.17	37.8	35	32.12	29.98	32.27	30.04	31.27	34.16	32.01	31	28.51	30.92	31.4	27.92
217	36.03	32.24	29.88	27.42	25.96	28.93	29.54	33.08	34.71	34.11	37.38	39.22	36.44	35.87	39.46	38.91	35.99	37.12	35.79	36.76	36.95	38.17	38.33	35.08	33.07	32.62	31.3	32.41	35.47	37.09	40.66	42.83	46.62	47.4	44.5	41.05	38.32	35.31	33.11	35.24	32.78	33.93	36.68	34.31	32.97	30.21	32.5	33.35	30.04
218	36.12	32.37	30.08	28.01	26.8	30.05	31.03	34.66	36.58	36.27	39.67	41.45	38.78	38.45	42.1	41.55	38.8	40.13	38.96	39.9	40.23	41.39	41.68	38.52	36.38	35.94	34.44	35.39	38.29	39.7	43.33	45.29	49.1	50.03	47.08	43.74	40.87	37.98	35.71	37.84	35.51	36.9	39.62	37.25	36.07	33.3	35.41	36.1	32.71
219	34.69	30.98	29.06	27.12	26.36	29.63	30.9	34.6	36.33	36.25	39.55	41.62	39.17	38.65	42.37	42.16	39.46	40.92	39.89	41.16	41.59	43.04	43.34	40.07	38	37.27	35.74	36.51	39.48	40.79	44.31	46.28	50.09	51.17	48.41	45.06	42.37	39.58	37.59	39.95	37.7	38.8	41.7	39.49	38.25	35.58	37.94	38.7	35.33
220	37.48	33.76	31.91	29.74	28.9	31.96	32.97	36.6	38.04	37.69	40.83	43	40.45	39.63	43.27	43.08	40.16	41.31	39.99	41.23	41.34	42.73	42.7	39.28	37.53	36.98	35.82	36.89	40.08	41.69	45.14	47.38	51.15	52.01	49.27	45.79	43.23	40.26	38.23	40.43	37.92	38.83	41.61	39.24	37.65	34.81	37.15	38.29	35.11
221	40.35	36.69	35.03	33.03	32.39	35.5	36.63	40.28	41.69	41.39	44.48	46.72	44.2	43.3	46.93	46.78	43.83	44.9	43.48	44.68	44.65	45.96	45.75	42.27	40.7	40.29	39.29	40.48	43.72	45.4	48.84	51.12	54.89	55.71	52.95	49.44	46.9	43.87	41.78	43.88	41.25	42.17	44.84	42.34	40.58	37.59	39.79	41.12	38.05
222	43.74	40.1	38.53	36.47	35.84	38.85	39.87	43.48	44.71	44.27	47.25	49.55	46.98	45.89	49.46	49.33	46.24	47.09	45.46	46.61	46.31	47.54	47.05	43.48	42.21	41.97	41.26	42.69	46.05	47.93	51.32	53.76	57.49	58.15	55.41	51.83	49.38	46.23	44.11	46.05	43.24	44.04	46.57	43.92	41.9	38.76	40.86	42.49	39.63
223	42.74	39.21	37.98	36.12	35.88	38.89	40.17	43.81	44.94	44.73	47.63	50.14	47.79	46.62	50.22	50.37	47.39	48.4	46.95	48.37	48.23	49.69	49.29	45.69	44.39	43.89	43.07	44.27	47.63	49.36	52.66	55.05	58.77	59.6	57.02	53.46	51.12	48.1	46.2	48.35	45.66	46.3	49	46.52	44.54	41.54	43.83	45.41	42.5
224	42.07	38.61	37.62	35.67	35.6	38.41	39.66	43.22	44.06	43.85	46.55	49.26	47.05	45.62	49.18	49.57	46.59	47.57	46.16	47.79	47.66	49.33	48.89	45.22	44.07	43.36	42.63	43.75	47.18	48.92	52.07	54.55	58.21	59.06	56.66	53.08	50.97	47.99	46.34	48.61	45.95	46.29	49.08	46.76	44.7	41.84	44.34	46	43.17
225	41.3	38	37.37	35.64	35.95	38.7	40.17	43.71	44.41	44.44	47.02	49.91	47.94	46.44	50	50.66	47.81	48.94	47.72	49.59	49.62	51.5	51.15	47.49	46.31	45.36	44.53	45.43	48.82	50.39	53.44	55.85	59.47	60.49	58.24	54.73	52.73	49.91	48.47	50.92	48.4	48.58	51.51	49.37	47.37	44.66	47.32	48.91	46.04
226	41.78	38.64	38.3	36.6	37.14	39.67	41.16	44.59	45.01	45.09	47.44	50.51	48.73	47.01	50.5	51.41	48.61	49.71	48.54	50.62	50.65	52.72	52.32	48.63	47.6	46.48	45.72	46.53	49.95	51.5	54.38	56.84	60.37	61.42	59.37	55.87	54.09	51.34	50.13	52.67	50.19	50.12	53.11	51.11	49.05	46.47	49.27	50.93	48.15
227	38.97	35.94	35.81	34.12	34.86	37.21	38.75	42.08	42.33	42.54	44.76	47.94	46.35	44.57	48.03	49.15	46.48	47.71	46.74	49.04	49.26	51.54	51.3	47.66	46.56	45.16	44.28	44.85	48.2	49.59	52.34	54.73	58.21	59.39	57.5	54.07	52.44	49.85	48.89	51.6	49.31	49.06	52.2	50.43	48.51	46.16	49.15	50.66	47.84
228	39.51	36.67	36.86	35.52	36.6	39	40.82	44.16	44.46	44.92	47.13	50.36	48.96	47.25	50.73	51.98	49.45	50.84	50.02	52.4	52.74	55.09	54.94	51.32	50.15	48.67	47.66	48.08	51.36	52.59	55.32	57.58	61.05	62.38	60.54	57.18	55.54	53.06	52.16	54.95	52.74	52.54	55.73	54.01	52.16	49.84	52.83	54.27	51.39
229	39.52	36.57	36.58	35.37	36.37	39.06	41	44.48	45.1	45.62	48.07	51.15	49.62	48.15	51.73	52.78	50.24	51.7	50.87	53.09	53.45	55.65	55.56	51.95	50.62	49.28	48.17	48.63	51.87	53.08	55.98	58.16	61.72	63.07	61.06	57.7	55.83	53.29	52.17	54.9	52.67	52.74	55.89	54.03	52.26	49.79	52.63	54	51.01
230	36.23	33.17	33.03	31.7	32.61	35.3	37.21	40.71	41.38	41.9	44.41	47.45	45.9	44.51	48.12	49.13	46.63	48.18	47.44	49.68	50.17	52.41	52.46	48.91	47.44	46	44.75	45.11	48.29	49.42	52.34	54.47	58.04	59.43	57.42	54.08	52.19	49.72	48.63	51.44	49.31	49.4	52.62	50.86	49.21	46.85	49.77	50.99	47.92
231	34.69	31.87	32.14	31	32.29	34.78	36.84	40.22	40.69	41.44	43.75	46.95	45.68	44.22	47.77	49.06	46.74	48.43	47.92	50.38	51.05	53.5	53.69	50.18	48.68	46.99	45.63	45.74	48.83	49.77	52.53	54.56	58.05	59.6	57.79	54.55	52.83	50.54	49.73	52.7	50.74	50.65	54	52.46	50.92	48.77	51.84	52.95	49.88
232	35.98	33.27	33.67	32.88	34.34	37.01	39.31	42.74	43.41	44.34	46.76	49.89	48.66	47.37	50.97	52.22	49.97	51.76	51.3	53.71	54.42	56.81	57.03	53.54	51.96	50.32	48.88	48.96	51.99	52.85	55.68	57.6	61.12	62.76	60.88	57.68	55.84	53.57	52.66	55.62	53.68	53.76	57.09	55.48	53.99	51.74	54.72	55.79	52.65
233	33.98	31.1	31.25	30.5	31.83	34.73	37.09	40.63	41.59	42.55	45.18	48.16	46.82	45.77	49.45	50.5	48.28	50.18	49.76	52.04	52.85	55.14	55.5	52.07	50.29	48.7	47.1	47.14	50.1	50.89	53.85	55.66	59.25	60.93	58.91	55.74	53.72	51.46	50.41	53.36	51.47	51.77	55.1	53.46	52.11	49.84	52.74	53.66	50.4
234	30.9	28.04	28.28	27.42	28.86	31.57	33.92	37.39	38.19	39.2	41.73	44.78	43.58	42.46	46.11	47.31	45.18	47.16	46.9	49.33	50.28	52.73	53.21	49.84	48.01	46.21	44.52	44.38	47.28	47.95	50.8	52.58	56.11	57.86	55.98	52.87	50.98	48.84	48.01	51.08	49.34	49.48	52.91	51.47	50.23	48.17	51.23	52.02	48.76
235	30.86	28.34	29.07	28.61	30.47	33.05	35.62	38.97	39.67	40.96	43.34	46.48	45.55	44.44	48.03	49.44	47.5	49.61	49.54	52.11	53.19	55.77	56.34	53	51.16	49.21	47.44	47.11	49.9	50.4	53.13	54.78	58.24	60.15	58.41	55.4	53.62	51.64	50.97	54.14	52.53	52.6	56.09	54.78	53.62	51.66	54.78	55.51	52.24
236	31.02	28.5	29.14	28.98	30.86	33.71	36.47	39.91	40.96	42.37	44.96	47.93	46.94	46.11	49.77	51.01	49.13	51.35	51.32	53.75	54.9	57.35	58.01	54.72	52.71	50.87	48.96	48.61	51.32	51.73	54.59	56.1	59.63	61.6	59.73	56.76	54.77	52.81	51.97	55.1	53.53	53.85	57.32	55.92	54.87	52.83	55.81	56.43	53.05
237	27.94	25.22	25.62	25.38	27.16	30.1	32.87	36.36	37.54	38.97	41.67	44.54	43.5	42.81	46.51	47.65	45.82	48.13	48.18	50.57	51.83	54.27	55.07	51.86	49.71	47.82	45.77	45.33	47.95	48.28	51.18	52.62	56.16	58.16	56.25	53.33	51.27	49.36	48.52	51.69	50.22	50.62	54.11	52.79	51.89	49.94	52.93	53.39	49.95
238	25.83	23.32	24.13	23.94	26.04	28.66	31.47	34.79	35.7	37.27	39.75	42.77	41.99	41.18	44.79	46.2	44.52	46.91	47.15	49.76	51.16	53.8	54.7	51.54	49.41	47.28	45.18	44.52	47.07	47.25	49.96	51.35	54.79	56.9	55.21	52.37	50.53	48.79	48.24	51.54	50.23	50.39	53.98	52.9	52.07	50.34	53.49	53.88	50.49
239	26.52	23.74	24.21	23.42	25.15	27.66	30.14	33.5	34.2	35.45	37.89	40.99	40.03	38.98	42.59	43.97	42.09	44.28	44.33	46.94	48.17	50.81	51.57	48.33	46.34	44.26	42.33	41.84	44.55	44.96	47.67	49.28	52.74	54.67	52.96	49.99	48.23	46.34	45.79	49.04	47.58	47.6	51.16	50.03	49.05	47.29	50.49	51.03	47.73
240	27.42	24.8	25.46	24.44	26.18	28.29	30.55	33.72	34	35.13	37.27	40.56	39.73	38.35	41.85	43.46	41.55	43.61	43.63	46.41	47.58	50.36	51.01	47.74	45.95	43.75	42	41.5	44.29	44.77	47.29	49.03	52.39	54.27	52.74	49.76	48.24	46.38	46.04	49.31	47.84	47.56	51.14	50.11	49.01	47.36	50.69	51.35	48.19
241	31.19	28.55	29.1	27.9	29.41	31.51	33.54	36.71	36.86	37.73	39.79	43.14	42.16	40.56	44.02	45.6	43.47	45.29	45.03	47.76	48.65	51.37	51.74	48.34	46.8	44.77	43.3	43.08	46.06	46.8	49.33	51.28	54.65	56.34	54.78	51.66	50.19	48.14	47.7	50.84	49.14	48.78	52.25	51.06	49.69	47.87	51.16	52.1	49.06
242	32.58	29.71	29.86	28.21	29.27	31.31	32.98	36.16	36.22	36.71	38.78	42.1	40.86	39.1	42.53	43.98	41.62	43.19	42.68	45.31	45.98	48.61	48.79	45.32	43.94	42.04	40.79	40.83	43.96	44.96	47.53	49.7	53.09	54.56	52.92	49.68	48.23	45.99	45.46	48.48	46.6	46.16	49.56	48.25	46.7	44.81	48.09	49.19	46.25
243	34.9	32.16	32.41	30.6	31.59	33.32	34.73	37.72	37.42	37.73	39.5	42.94	41.76	39.69	42.97	44.56	42.13	43.48	42.85	45.57	46.08	48.78	48.78	45.26	44.16	42.25	41.26	41.39	44.61	45.75	48.14	50.47	53.75	55.09	53.6	50.33	49.11	46.86	46.48	49.44	47.49	46.78	50.12	48.86	47.14	45.31	48.65	49.94	47.19
244	37.83	35	35.01	32.91	33.56	35.18	36.25	39.18	38.73	38.68	40.36	43.76	42.39	40.11	43.29	44.79	42.15	43.17	42.25	44.86	45.07	47.67	47.39	43.8	42.98	41.26	40.6	41.03	44.39	45.82	48.17	50.73	53.97	55.06	53.55	50.18	49.04	46.62	46.17	48.97	46.81	45.97	49.17	47.79	45.83	43.91	47.21	48.74	46.19
245	35.96	33.22	33.23	30.97	31.57	32.86	33.73	36.47	35.77	35.65	37.13	40.6	39.35	36.93	40.01	41.66	39.09	40.12	39.32	42.09	42.41	45.18	45.02	41.51	40.68	38.74	38.04	38.3	41.6	42.96	45.15	47.7	50.86	51.97	50.62	47.3	46.36	44.07	43.87	46.74	44.75	43.7	46.96	45.82	43.97	42.31	45.75	47.15	44.65
246	33.23	30.29	30.1	27.81	28.34	29.87	30.88	33.81	33.42	33.4	35.18	38.55	37.18	35.02	38.29	39.76	37.21	38.44	37.73	40.42	40.9	43.61	43.64	40.15	39.03	37.08	36.12	36.31	39.57	40.83	43.22	45.66	48.94	50.16	48.64	45.32	44.14	41.84	41.49	44.43	42.48	41.68	45.02	43.84	42.15	40.44	43.85	45.08	42.38
247	36.09	32.98	32.48	30.04	30.23	31.95	32.77	35.8	35.56	35.25	37.17	40.39	38.72	36.55	39.83	41.02	38.22	39.19	38.13	40.57	40.74	43.21	42.97	39.36	38.41	36.8	36.09	36.66	40.09	41.64	44.17	46.79	50.13	51.12	49.41	45.95	44.64	42.08	41.45	44.18	41.96	41.26	44.43	42.96	41.03	39.05	42.32	43.8	41.18
248	37.5	34.49	33.96	31.31	31.32	32.66	33.12	35.89	35.28	34.7	36.31	39.58	37.92	35.46	38.53	39.82	36.95	37.66	36.47	38.98	38.99	41.54	41.14	37.53	36.86	35.21	34.78	35.44	38.91	40.61	42.94	45.72	48.94	49.76	48.2	44.73	43.68	41.13	40.69	43.35	41.1	40.09	43.19	41.84	39.79	37.97	41.32	42.91	40.53
249	34.24	31.22	30.62	27.85	27.81	28.99	29.39	32.12	31.48	30.93	32.57	35.85	34.25	31.84	34.97	36.32	33.55	34.45	33.48	36.12	36.4	39.1	38.98	35.48	34.55	32.64	31.95	32.34	35.72	37.25	39.56	42.24	45.47	46.43	44.91	41.5	40.47	38.06	37.77	40.59	38.55	37.51	40.77	39.63	37.83	36.23	39.71	41.03	38.53
250	34.22	30.96	30	27.18	26.86	28.43	28.86	31.83	31.61	31	33.01	36.08	34.19	32.04	35.33	36.32	33.42	34.33	33.21	35.58	35.78	38.25	38.12	34.54	33.45	31.8	31.03	31.64	35.09	36.72	39.32	41.99	45.37	46.27	44.47	40.98	39.62	37.02	36.37	39.1	36.91	36.2	39.41	38	36.18	34.32	37.67	39	36.36
251	37.84	34.58	33.52	30.56	30	31.43	31.55	34.38	34	33.04	34.88	37.89	35.83	33.47	36.59	37.46	34.34	34.85	33.36	35.56	35.37	37.68	37.18	33.51	32.8	31.43	31.12	32.11	35.71	37.67	40.2	43.1	46.41	47.01	45.19	41.61	40.37	37.58	36.85	39.33	36.89	36.03	39.03	37.46	35.31	33.32	36.6	38.26	35.88
252	37.5	34.21	32.84	29.62	28.65	29.86	29.57	32.26	31.82	30.53	32.36	35.2	32.95	30.55	33.6	34.28	31.04	31.37	29.74	31.85	31.58	33.87	33.37	29.7	28.99	27.64	27.41	28.53	32.17	34.28	36.81	39.82	43.11	43.57	41.7	38.07	36.86	34.01	33.28	35.69	33.23	32.28	35.26	33.74	31.6	29.72	33.07	34.69	32.37
253	35.51	32.06	30.5	27.33	26.28	27.87	27.79	30.75	30.74	29.64	31.85	34.56	32.2	30.17	33.45	33.92	30.73	31.36	29.86	31.83	31.79	33.95	33.7	30.07	28.95	27.65	27.04	28.07	31.65	33.62	36.42	39.25	42.71	43.32	41.23	37.6	36.05	33.16	32.18	34.67	32.24	31.7	34.76	33.11	31.19	29.14	32.42	33.82	31.19
254	38.15	34.66	33.2	30.21	29.31	31.14	31.27	34.33	34.43	33.4	35.65	38.36	35.97	33.97	37.24	37.66	34.42	34.94	33.28	35.09	34.82	36.78	36.27	32.57	31.65	30.66	30.26	31.51	35.13	37.2	40.05	42.91	46.38	46.91	44.74	41.08	39.45	36.45	35.26	37.58	34.95	34.54	37.43	35.52	33.36	31.02	34.08	35.76	33.2
255	40.98	37.51	35.9	32.73	31.53	33.12	32.85	35.7	35.63	34.22	36.29	38.87	36.31	34.14	37.2	37.46	34.04	34.14	32.13	33.75	33.09	34.89	34.04	30.28	29.73	29.01	29.06	30.68	34.4	36.79	39.55	42.62	46	46.22	44.05	40.31	38.81	35.66	34.42	36.47	33.63	33.04	35.71	33.68	31.24	28.83	31.84	33.8	31.54
256	39.63	36.1	34.17	30.86	29.3	30.85	30.33	33.15	33.22	31.64	33.86	36.22	33.46	31.46	34.55	34.54	31.06	31.16	29.11	30.56	29.95	31.66	30.97	27.24	26.44	25.78	25.7	27.4	31.1	33.53	36.41	39.47	42.89	43.07	40.76	37.01	35.36	32.14	30.77	32.8	29.96	29.51	32.22	30.16	27.85	25.45	28.51	30.3	27.91
257	39.01	35.37	33.37	30.24	28.74	30.72	30.54	33.62	34.1	32.78	35.31	37.59	34.8	33.14	36.41	36.27	32.89	33.25	31.34	32.66	32.21	33.76	33.23	29.56	28.47	27.92	27.54	29.15	32.76	35.03	38.13	41	44.55	44.87	42.38	38.66	36.7	33.47	31.82	33.87	31.03	31.03	33.74	31.5	29.34	26.71	29.56	31.22	28.57
258	42.06	38.43	36.58	33.57	32.25	34.3	34.22	37.32	37.74	36.44	38.88	41.23	38.47	36.7	39.91	39.81	36.38	36.58	34.52	35.76	35.07	36.49	35.65	31.93	31.16	30.84	30.75	32.54	36.2	38.58	41.63	44.58	48.09	48.31	45.83	42.08	40.18	36.88	35.16	37.04	34.04	34.01	36.53	34.12	31.7	28.87	31.51	33.49	31.05
259	40.08	36.45	34.8	32.03	31.05	33.35	33.7	36.99	37.56	36.63	39.2	41.69	39.11	37.48	40.85	40.94	37.68	38.23	36.47	37.92	37.54	39.12	38.55	34.86	33.83	33.26	32.81	34.27	37.84	39.94	43.05	45.81	49.4	49.89	47.44	43.76	41.77	38.62	36.97	39.07	36.26	36.36	39.07	36.77	34.58	31.83	34.52	36.26	33.59
260	40.46	36.95	35.66	33.03	32.44	34.67	35.21	38.49	38.84	38.09	40.49	43.21	40.86	39.04	42.4	42.8	39.61	40.22	38.56	40.26	39.92	41.71	41.1	37.37	36.48	35.71	35.3	36.61	40.2	42.22	45.18	47.95	51.49	52.07	49.81	46.15	44.34	41.29	39.87	42.1	39.36	39.23	42.02	39.86	37.62	34.98	37.77	39.57	36.98
261	37.42	34	32.97	30.49	30.24	32.46	33.28	36.58	36.89	36.43	38.8	41.69	39.59	37.79	41.22	41.88	38.89	39.79	38.46	40.45	40.43	42.5	42.16	38.49	37.4	36.25	35.54	36.48	39.97	41.71	44.61	47.22	50.75	51.6	49.47	45.91	44.17	41.33	40.15	42.65	40.17	39.96	42.97	41.07	39.07	36.67	39.65	41.2	38.45
262	38.85	35.46	34.62	32.44	32.45	34.9	36	39.41	39.87	39.62	42.07	44.97	42.94	41.24	44.73	45.41	42.47	43.47	42.18	44.13	44.12	46.11	45.76	42.08	40.97	39.91	39.16	40.08	43.54	45.21	48.17	50.7	54.27	55.18	53.02	49.47	47.63	44.8	43.52	46	43.49	43.44	46.41	44.41	42.39	39.85	42.7	44.29	41.5
263	39.43	35.89	34.7	32.46	32.15	34.79	35.81	39.3	40.04	39.68	42.34	45.02	42.75	41.27	44.81	45.17	42.16	43.1	41.69	43.36	43.27	45.02	44.65	41	39.79	38.98	38.22	39.32	42.76	44.52	47.65	50.17	53.81	54.63	52.26	48.67	46.62	43.65	42.09	44.41	41.8	42.03	44.89	42.68	40.68	37.95	40.61	42.18	39.33
264	35.75	32.18	30.92	28.66	28.35	31.02	32.12	35.64	36.47	36.23	38.98	41.65	39.45	38.1	41.7	42.1	39.22	40.39	39.2	40.99	41.18	43.07	42.99	39.42	37.93	36.89	35.83	36.67	40	41.56	44.71	47.09	50.75	51.74	49.39	45.88	43.79	40.97	39.51	42.03	39.62	39.88	42.91	40.89	39.15	36.62	39.43	40.71	37.69
265	34.93	31.52	30.67	28.75	28.94	31.65	33.11	36.65	37.43	37.53	40.2	43.03	41.11	39.75	43.38	44.05	41.33	42.71	41.74	43.74	44.1	46.17	46.19	42.64	41.11	39.86	38.67	39.26	42.52	43.87	46.93	49.19	52.83	54.01	51.8	48.37	46.35	43.69	42.41	45.08	42.83	43.02	46.16	44.28	42.63	40.2	43.08	44.29	41.22
266	37.26	33.81	32.86	31.1	31.22	34.17	35.69	39.33	40.35	40.45	43.27	45.96	43.91	42.73	46.39	46.85	44.1	45.43	44.36	46.15	46.4	48.25	48.19	44.63	43.1	42.1	40.95	41.69	44.95	46.36	49.55	51.78	55.47	56.6	54.23	50.78	48.58	45.82	44.28	46.8	44.43	44.87	47.88	45.79	44.08	41.44	44.09	45.36	42.28
267	35.28	31.71	30.43	28.6	28.47	31.54	33.03	36.72	37.99	38.07	41.07	43.57	41.41	40.46	44.17	44.43	41.72	43.15	42.15	43.8	44.18	45.94	46.05	42.6	40.83	39.86	38.52	39.21	42.36	43.7	47	49.12	52.86	54.02	51.53	48.12	45.76	43.02	41.37	43.89	41.6	42.25	45.27	43.18	41.67	39.06	41.67	42.72	39.5
268	32	28.51	27.51	25.87	26.12	29.18	30.94	34.63	35.84	36.23	39.18	41.81	39.92	38.99	42.73	43.25	40.74	42.43	41.73	43.65	44.31	46.32	46.67	43.28	41.37	40.06	38.48	38.82	41.85	42.91	46.12	48.08	51.79	53.18	50.85	47.55	45.29	42.78	41.4	44.16	42.13	42.65	45.86	44.05	42.74	40.38	43.18	44.02	40.72
269	33.84	30.51	29.81	28.52	29.09	32.21	34.2	37.89	39.13	39.68	42.6	45.29	43.5	42.59	46.33	46.93	44.47	46.2	45.51	47.44	48.08	50.08	50.37	46.95	45.1	43.82	42.28	42.62	45.65	46.67	49.86	51.79	55.49	56.93	54.62	51.34	49.07	46.58	45.17	47.92	45.86	46.42	49.6	47.72	46.36	43.91	46.63	47.55	44.27
270	34.82	31.4	30.38	29.16	29.46	32.8	34.76	38.52	40.07	40.57	43.69	46.15	44.19	43.53	47.3	47.62	45.14	46.86	46.11	47.8	48.4	50.17	50.49	47.13	45.16	44.11	42.51	42.96	45.92	46.96	50.3	52.15	55.91	57.3	54.8	51.53	49.04	46.48	44.82	47.43	45.33	46.19	49.26	47.23	45.94	43.36	45.87	46.71	43.36
271	31.32	27.85	26.7	25.49	25.78	29.19	31.24	35.01	36.69	37.32	40.52	42.9	41	40.52	44.32	44.62	42.3	44.21	43.68	45.41	46.25	48.1	48.67	45.43	43.24	42.01	40.17	40.37	43.18	44.02	47.36	49.06	52.82	54.34	51.87	48.7	46.18	43.77	42.2	44.94	43.05	43.96	47.14	45.29	44.25	41.87	44.46	45.04	41.57
272	30.13	26.87	26.23	25.4	26.24	29.57	31.93	35.65	37.21	38.15	41.21	43.77	42.16	41.63	45.42	46.01	43.86	45.93	45.6	47.56	48.56	50.61	51.26	48.02	45.83	44.38	42.44	42.42	45.17	45.82	49.03	50.63	54.33	56.04	53.74	50.65	48.26	46.02	44.69	47.58	45.84	46.6	49.89	48.21	47.22	44.97	47.7	48.23	44.75
273	33.07	29.92	29.32	28.72	29.57	33	35.42	39.15	40.84	41.79	44.91	47.4	45.74	45.29	49.08	49.58	47.39	49.42	49.01	50.85	51.74	53.66	54.22	50.96	48.8	47.52	45.65	45.75	48.51	49.21	52.49	54.07	57.8	59.47	57.08	53.98	51.49	49.18	47.68	50.46	48.63	49.54	52.73	50.89	49.84	47.42	49.98	50.59	47.12
274	33.42	30.15	29.15	28.5	29.01	32.59	34.92	38.69	40.65	41.51	44.81	47.05	45.22	45	48.81	49.03	46.83	48.85	48.39	50	50.89	52.6	53.22	50.05	47.76	46.66	44.72	44.9	47.57	48.28	51.69	53.2	56.97	58.58	56.02	52.95	50.26	47.91	46.19	48.84	47.01	48.19	51.29	49.34	48.41	45.92	48.3	48.79	45.26
275	30.04	26.7	25.52	24.86	25.31	28.93	31.3	35.06	37.13	38.07	41.42	43.58	41.8	41.73	45.54	45.74	43.67	45.84	45.55	47.2	48.29	50.07	50.9	47.84	45.38	44.13	41.99	41.97	44.5	45.04	48.44	49.82	53.57	55.29	52.76	49.77	47.08	44.86	43.25	46.01	44.37	45.56	48.74	46.98	46.25	43.97	46.43	46.69	43.08
276	30	26.5	24.82	23.84	23.76	27.44	29.54	33.3	35.54	36.26	39.74	41.68	39.68	39.76	43.55	43.48	41.36	43.46	43.1	44.54	45.59	47.21	48.09	45.11	42.56	41.44	39.28	39.34	41.83	42.43	45.92	47.3	51.09	52.7	50.03	47.03	44.2	41.93	40.14	42.8	41.15	42.51	45.61	43.79	43.16	40.87	43.22	43.37	39.73
277	31.93	28.56	26.81	26.16	26.04	29.8	31.96	35.67	38.15	38.94	42.51	44.25	42.23	42.54	46.31	46.06	44.02	46.14	45.8	47.04	48.1	49.53	50.45	47.56	44.93	43.99	41.78	41.87	44.22	44.75	48.32	49.55	53.34	54.95	52.17	49.26	46.26	44.01	42.05	44.57	42.95	44.59	47.56	45.64	45.12	42.75	44.87	44.92	41.26
278	29.87	26.49	24.42	23.76	23.38	27.16	29.25	32.89	35.59	36.41	40.06	41.58	39.55	40.13	43.85	43.46	41.58	43.81	43.63	44.79	46.04	47.44	48.57	45.87	43.04	42.03	39.62	39.55	41.69	42.04	45.61	46.67	50.43	52.12	49.3	46.52	43.44	41.34	39.39	41.94	40.54	42.3	45.29	43.52	43.28	41.1	43.2	42.95	39.23
279	30.23	26.65	24.31	23.08	22.25	25.92	27.64	31.31	33.86	34.34	37.98	39.52	37.27	37.67	41.39	40.91	38.81	40.85	40.47	41.57	42.66	44.01	45.03	42.26	39.51	38.59	36.32	36.43	38.73	39.32	42.94	44.21	48.01	49.52	46.64	43.72	40.66	38.37	36.34	38.84	37.27	38.96	41.93	40.07	39.7	37.46	39.6	39.48	35.78
280	27.69	24.01	21.53	19.92	18.91	22.5	24.1	27.8	30.23	30.65	34.26	35.88	33.65	33.96	37.69	37.31	35.22	37.33	37.03	38.29	39.5	41.05	42.17	39.4	36.6	35.46	33.09	33.06	35.38	35.92	39.49	40.81	44.61	46.16	43.38	40.44	37.49	35.26	33.44	36.12	34.64	36.12	39.24	37.59	37.27	35.23	37.62	37.41	33.7
281	27.64	23.87	21.44	19.3	18.16	21.51	22.82	26.54	28.6	28.76	32.25	34.09	31.78	31.72	35.48	35.24	32.93	34.88	34.44	35.86	36.94	38.64	39.61	36.7	34.06	32.82	30.61	30.69	33.25	34.02	37.54	39.12	42.93	44.36	41.67	38.56	35.8	33.43	31.74	34.49	32.86	34.02	37.23	35.59	35.06	33.02	35.64	35.64	32
282	26.62	22.85	20.09	17.49	15.77	18.85	19.72	23.36	25.39	25.31	28.84	30.56	28.13	28.1	31.84	31.49	29.17	31.14	30.76	32.18	33.39	35.14	36.28	33.47	30.7	29.33	26.98	26.95	29.45	30.2	33.72	35.33	39.14	40.54	37.85	34.75	32.01	29.67	28.07	30.93	29.42	30.51	33.8	32.35	31.99	30.2	32.94	32.75	29.09
283	24.85	21.15	18.17	15.99	14.26	17.66	18.88	22.52	25.01	25.31	28.98	30.45	28.17	28.63	32.34	31.89	29.93	32.2	32.15	33.48	34.98	36.68	38.11	35.55	32.53	31.1	28.45	28.09	30.21	30.56	34.1	35.32	39.11	40.74	38.02	35.16	32.26	30.21	28.63	31.52	30.37	31.73	35.01	33.72	33.74	32.13	34.71	34.15	30.41
284	22.77	19.04	16.52	14.75	13.92	17.54	19.42	23.16	25.53	26.27	29.84	31.62	29.69	30.03	33.79	33.74	31.92	34.35	34.48	36.11	37.71	39.63	41.05	38.4	35.47	33.83	31.16	30.61	32.75	32.93	36.33	37.48	41.23	43.06	40.55	37.74	35.01	33.12	31.79	34.84	33.75	34.9	38.28	37.09	37.03	35.43	38.13	37.69	33.97
285	23.68	20.08	17.96	16.88	16.66	20.4	22.63	26.35	28.79	29.77	33.31	35.11	33.31	33.7	37.46	37.46	35.7	38.16	38.28	39.88	41.42	43.27	44.62	41.92	39.03	37.5	34.89	34.39	36.53	36.68	40.07	41.14	44.87	46.76	44.24	41.47	38.69	36.81	35.38	38.35	37.2	38.48	41.79	40.47	40.34	38.57	41.15	40.79	37.06
286	22.54	18.95	17.4	16.38	16.79	20.38	22.83	26.57	28.65	29.78	33.13	35.28	33.71	33.78	37.57	37.93	36.17	38.65	38.81	40.72	42.26	44.36	45.62	42.79	40.06	38.31	35.79	35.22	37.49	37.64	40.89	42.06	45.75	47.71	45.39	42.58	40.05	38.19	37.03	40.14	38.96	39.91	43.35	42.11	41.81	40.08	42.87	42.69	39.02
287	23.45	19.84	18.54	17.03	17.46	20.74	22.95	26.68	28.31	29.22	32.38	34.82	33.23	32.87	36.67	37.23	35.26	37.56	37.56	39.63	41.01	43.25	44.32	41.32	38.81	37	34.69	34.26	36.78	37.16	40.32	41.77	45.45	47.29	45.07	42.11	39.78	37.79	36.75	39.88	38.52	39.17	42.65	41.39	40.83	39.07	42.02	42.1	38.54
288	21.28	17.62	16.27	14.3	14.69	17.67	19.76	23.44	24.83	25.73	28.79	31.36	29.88	29.39	33.17	33.91	32.02	34.41	34.57	36.85	38.38	40.82	42.02	39.09	36.56	34.49	32.09	31.43	33.9	34.18	37.2	38.65	42.28	44.18	42.13	39.21	37.07	35.22	34.48	37.76	36.57	36.96	40.55	39.57	39.11	37.62	40.76	40.72	37.23
289	21.25	17.83	17.11	15.14	16	18.43	20.47	23.93	24.78	25.73	28.44	31.34	30.12	29.24	32.95	34.07	32.2	34.53	34.74	37.3	38.81	41.48	42.58	39.59	37.26	34.99	32.75	32.01	34.57	34.86	37.65	39.21	42.73	44.65	42.85	39.92	38.1	36.32	35.88	39.24	38.05	38.07	41.73	40.88	40.28	38.91	42.21	42.33	38.98
290	19.28	15.92	15.09	12.65	13.41	15.34	17.19	20.51	21.12	22.11	24.71	27.69	26.61	25.69	29.36	30.64	28.93	31.4	31.86	34.58	36.31	39.15	40.45	37.61	35.21	32.68	30.29	29.24	31.65	31.75	34.39	35.88	39.33	41.34	39.71	36.88	35.23	33.66	33.54	37.03	36.09	35.91	39.65	39.11	38.71	37.66	41.08	41	37.72
291	22.48	19.1	17.85	14.91	14.79	16.48	17.55	20.82	21.21	21.53	24.1	27.08	25.61	24.36	28.03	29.15	27.04	29.18	29.27	31.93	33.39	36.18	37.27	34.3	32.06	29.64	27.49	26.78	29.47	29.97	32.68	34.52	38.02	39.74	37.99	34.95	33.32	31.48	31.24	34.62	33.43	33.12	36.8	36.13	35.51	34.38	37.85	37.97	34.78
292	24.95	21.8	20.94	18.05	18.06	19.3	20.07	23.03	22.85	22.92	25.06	28.28	26.89	25.14	28.65	30.01	27.76	29.58	29.48	32.3	33.52	36.43	37.25	34.15	32.26	29.81	28.03	27.5	30.39	31.13	33.63	35.72	39.1	40.65	39.08	35.96	34.63	32.71	32.63	35.93	34.58	33.92	37.55	36.88	35.97	34.84	38.41	38.82	35.84
293	28.66	25.45	24.36	21.32	20.9	22.15	22.51	25.41	25.14	24.7	26.77	29.89	28.17	26.17	29.59	30.73	28.11	29.49	28.9	31.55	32.35	35.12	35.57	32.28	30.68	28.5	27.14	27.11	30.29	31.49	34.04	36.45	39.84	41.06	39.37	36.05	34.73	32.49	32.2	35.27	33.57	32.82	36.32	35.39	34.13	32.77	36.32	37.06	34.23
294	28.57	25.55	24.42	21.15	20.51	21.13	20.97	23.49	22.78	22.04	23.8	26.99	25.34	23.05	26.33	27.64	25.03	26.33	25.84	28.7	29.6	32.58	33.14	29.96	28.42	25.97	24.62	24.41	27.54	28.72	31.04	33.54	36.81	37.98	36.49	33.22	32.19	30.08	30.15	33.28	31.76	30.67	34.21	33.6	32.45	31.46	35.14	35.76	33.1
295	25.88	22.73	21.25	17.82	16.89	17.64	17.51	20.25	19.93	19.33	21.52	24.55	22.79	20.92	24.43	25.53	23.05	24.74	24.52	27.3	28.54	31.47	32.39	29.38	27.4	24.86	23.04	22.53	25.49	26.4	28.94	31.21	34.62	35.98	34.33	31.13	29.83	27.83	27.82	31.11	29.8	29.01	32.66	32.13	31.34	30.45	34.08	34.35	31.46
296	28.16	24.77	22.98	19.57	18.32	19.6	19.47	22.44	22.54	21.72	24.17	26.91	24.75	23.05	26.59	27.23	24.45	25.86	25.19	27.58	28.47	31.08	31.74	28.54	26.59	24.49	22.88	22.91	26.1	27.37	30.2	32.61	36.15	37.27	35.3	31.92	30.31	27.94	27.42	30.49	28.81	28.3	31.83	30.87	29.84	28.53	32.05	32.54	29.56
297	31.35	28.08	26.34	22.83	21.41	22.29	21.66	24.27	23.94	22.61	24.69	27.42	25.13	22.99	26.28	26.9	23.85	24.74	23.66	26.04	26.55	29.17	29.5	26.16	24.61	22.6	21.49	21.91	25.34	27.02	29.68	32.42	35.83	36.63	34.74	31.23	29.9	27.34	26.91	29.78	27.87	26.99	30.39	29.4	28.03	26.75	30.36	31.15	28.47
298	30.01	26.91	25.05	21.39	19.71	20.03	18.93	21.22	20.64	19.06	21.02	23.72	21.43	19.2	22.47	23.16	20.16	21.19	20.39	22.99	23.84	26.71	27.38	24.27	22.5	20.08	18.68	18.69	22	23.52	26.06	28.77	32.14	33.02	31.25	27.82	26.64	24.31	24.24	27.29	25.72	24.62	28.16	27.59	26.58	25.77	29.49	29.92	27.3
299	29.26	25.97	23.68	19.98	17.85	18.59	17.5	20.09	20.16	18.62	21.12	23.44	20.82	19.18	22.64	22.82	19.81	21.04	20.23	22.45	23.42	25.99	26.86	23.82	21.63	19.44	17.65	17.74	20.99	22.47	25.41	27.97	31.53	32.45	30.32	26.86	25.2	22.72	22.21	25.28	23.68	23.1	26.68	25.9	25.1	24.12	27.71	27.92	24.99
300	32	28.55	26.19	22.59	20.48	21.67	20.77	23.51	23.82	22.23	24.8	26.95	24.15	22.58	25.94	25.83	22.61	23.46	22.16	23.94	24.4	26.59	27.04	23.75	21.78	20.19	18.85	19.62	23.06	24.92	28	30.7	34.29	34.93	32.59	28.99	27.14	24.29	23.26	25.99	23.9	23.57	26.92	25.61	24.39	22.87	26.34	26.93	23.98
301	35.21	31.84	29.64	26.02	23.99	24.93	23.81	26.28	26.18	24.29	26.45	28.66	25.84	23.84	26.93	26.86	23.42	23.71	21.95	23.69	23.63	25.78	25.75	22.23	20.83	19.45	18.81	20.07	23.73	26	28.85	31.85	35.29	35.6	33.37	29.67	28.12	25.11	24.15	26.59	24.2	23.48	26.61	25.18	23.48	21.87	25.39	26.45	23.88
302	36.61	33.28	30.79	27.08	24.61	25.34	23.76	25.97	25.96	23.67	25.84	27.62	24.49	22.66	25.55	25.01	21.41	21.38	19.3	20.63	20.39	22.31	22.28	18.8	17.25	16.11	15.61	17.27	20.97	23.52	26.46	29.57	32.99	33.04	30.62	26.86	25.2	21.99	20.81	23.04	20.51	19.83	22.89	21.38	19.71	18.16	21.73	22.68	20.15
303	36.95	33.45	30.81	27.24	24.74	25.99	24.74	27.28	27.76	25.72	28.24	29.9	26.68	25.25	28.3	27.54	24.03	24.18	22.15	23.12	22.85	24.35	24.29	20.86	19.14	18.5	17.84	19.61	23.16	25.62	28.83	31.75	35.29	35.39	32.72	28.98	26.92	23.59	21.89	23.96	21.24	21.21	24.11	22.15	20.47	18.37	21.62	22.63	19.81
304	39.53	35.93	33.34	29.89	27.53	29.09	28.09	30.78	31.38	29.44	32	33.67	30.43	29.03	32.06	31.24	27.7	27.69	25.46	26.18	25.55	26.71	26.26	22.73	21.37	21.24	20.95	23.01	26.56	29.14	32.37	35.31	38.83	38.81	36.04	32.29	30.15	26.7	24.71	26.44	23.43	23.63	26.19	23.81	21.75	19.12	22.02	23.48	20.78
305	39.53	35.86	33.08	29.81	27.36	29.28	28.48	31.34	32.39	30.64	33.5	34.95	31.64	30.67	33.79	32.73	29.33	29.54	27.45	27.89	27.41	28.27	28	24.67	23.01	23.11	22.53	24.51	27.84	30.25	33.68	36.4	40.01	40.07	37.08	33.41	30.92	27.47	25.09	26.72	23.73	24.53	26.98	24.39	22.59	19.73	22.23	23.45	20.48
306	42.12	38.4	35.8	32.62	30.41	32.45	31.84	34.78	35.73	34.04	36.82	38.42	35.16	34.01	37.11	36.17	32.69	32.75	30.49	30.92	30.15	30.9	30.26	26.81	25.56	25.89	25.67	27.83	31.25	33.78	37.15	39.96	43.53	43.49	40.55	36.84	34.45	30.93	28.55	29.98	26.82	27.53	29.75	26.96	24.8	21.66	23.92	25.61	22.92
1	45.76	42.34	38.86	35.84	32.53	34.1	32.58	34.68	36.4	34.24	37.16	37.17	33.45	33.66	36.07	33.63	30.66	30.44	28.27	26.94	26.25	25.4	25.48	23.52	21.37	22.99	22.43	24.77	26.88	29.24	32.75	34.9	38.2	37.65	34.01	30.86	27.68	24.28	20.67	20.66	17.74	20.41	21.44	18.26	17.61	14.81	15.19	15.14	12.07
2	45.01	41.62	38.12	35.07	31.71	33.18	31.57	33.59	35.28	33.07	35.97	35.94	32.21	32.43	34.81	32.35	29.39	29.17	27.04	25.7	25.1	24.29	24.48	22.56	20.3	21.85	21.21	23.51	25.58	27.93	31.44	33.59	36.89	36.34	32.71	29.56	26.37	22.97	19.37	19.41	16.52	19.2	20.33	17.22	16.71	14.06	14.61	14.36	11.14
3	43.75	40.35	36.87	33.81	30.47	31.99	30.43	32.53	34.23	32.09	35.04	35.09	31.38	31.59	34.07	31.69	28.73	28.63	26.58	25.41	24.93	24.32	24.61	22.58	20.21	21.55	20.76	22.95	25.1	27.4	30.96	33.11	36.47	36.04	32.43	29.24	26.04	22.65	19.12	19.42	16.57	19.17	20.54	17.55	17.04	14.44	15.3	15.05	11.67
4	43.77	40.31	36.86	33.84	30.59	32.25	30.84	33.07	34.82	32.78	35.78	35.94	32.26	32.44	35.01	32.72	29.73	29.71	27.66	26.6	26.12	25.58	25.8	23.65	21.36	22.64	21.85	24.03	26.26	28.53	32.12	34.28	37.68	37.31	33.72	30.51	27.3	23.91	20.42	20.81	17.96	20.49	21.9	18.87	18.23	15.48	16.35	16.29	12.98
5	45.11	41.65	38.19	35.2	31.95	33.64	32.24	34.45	36.21	34.14	37.13	37.25	33.55	33.73	36.25	33.92	30.93	30.81	28.69	27.51	26.89	26.19	26.27	24.18	22.02	23.5	22.86	25.13	27.33	29.65	33.2	35.36	38.72	38.27	34.65	31.47	28.27	24.87	21.32	21.5	18.6	21.18	22.38	19.23	18.51	15.65	16.21	16.27	13.14
6	45.72	42.22	38.79	35.84	32.68	34.49	33.22	35.53	37.33	35.33	38.36	38.55	34.87	35.02	37.6	35.32	32.31	32.21	30.08	28.94	28.28	27.57	27.56	25.4	23.34	24.84	24.25	26.54	28.79	31.11	34.67	36.84	40.21	39.78	36.17	32.97	29.78	26.38	22.84	23.02	20.09	22.65	23.8	20.6	19.74	16.76	17.21	17.46	14.46
7	42.58	39.21	35.72	32.62	29.24	30.66	29.02	31.07	32.75	30.58	33.51	33.55	29.84	30.07	32.55	30.18	27.23	27.19	25.22	24.11	23.77	23.3	23.75	21.72	19.2	20.36	19.41	21.51	23.66	25.91	29.49	31.64	35.03	34.66	31.06	27.86	24.64	21.26	17.77	18.25	15.48	18.04	19.6	16.77	16.42	14.02	15.17	14.72	11.16
8	41.82	38.43	34.98	31.83	28.49	29.91	28.3	30.4	32.03	29.87	32.81	32.96	29.26	29.39	31.94	29.66	26.66	26.66	24.68	23.73	23.42	23.11	23.55	21.38	18.85	19.87	18.89	20.98	23.26	25.54	29.14	31.35	34.78	34.46	30.92	27.64	24.48	21.06	17.67	18.35	15.54	17.92	19.66	16.88	16.41	13.99	15.41	15.09	11.5
9	41.37	38.1	34.56	31.45	27.96	29.15	27.33	29.19	30.88	28.65	31.55	31.42	27.7	28.08	30.48	28	25.17	25.21	23.4	22.26	22.18	21.78	22.57	20.76	17.93	18.89	17.66	19.55	21.49	23.63	27.22	29.27	32.65	32.32	28.71	25.56	22.27	18.97	15.46	16.07	13.54	16.25	17.98	15.45	15.58	13.7	15.04	14.04	10.3
10	40.92	37.66	34.27	30.91	27.45	28.34	26.27	28	29.25	26.74	29.41	29.48	25.71	25.65	27.99	25.65	22.53	22.29	20.19	19.21	18.93	18.81	19.45	17.31	14.53	15.38	14.39	16.62	18.98	21.5	25	27.43	30.81	30.35	26.88	23.48	20.51	16.95	13.71	14.57	11.65	13.64	15.74	13.26	12.96	11.14	13.33	12.7	9.016
11	40.74	37.68	34.29	30.88	27.31	27.69	25.2	26.47	27.48	24.69	27.1	26.87	23.06	23.05	25.07	22.49	19.44	18.99	16.91	15.66	15.58	15.47	16.57	14.82	11.63	12.31	11.12	13.35	15.46	18.09	21.48	23.96	27.23	26.63	23.15	19.76	16.85	13.23	9.981	10.9	8.071	10.01	12.38	10.44	10.87	10.16	12.61	11.27	7.768
12	38.62	35.6	32.3	28.81	25.28	25.49	22.91	24.16	24.99	22.15	24.52	24.49	20.69	20.48	22.64	20.28	17.1	16.84	14.89	14.17	14.46	15.03	16.37	14.42	11.03	10.88	9.183	11.16	13.61	16.24	19.69	22.29	25.69	25.29	21.97	18.44	15.67	12.07	9.367	11.15	8.753	9.834	12.87	11.54	11.93	11.58	14.51	13.34	10.13
13	35.43	32.17	28.98	25.43	22.12	22.87	20.85	22.82	23.8	21.42	24.19	24.86	21.24	20.78	23.61	21.93	18.69	19.09	17.46	17.74	18.22	19.42	20.46	17.89	14.9	14.15	12.31	13.7	16.64	18.86	22.43	24.97	28.6	28.72	25.63	22.06	19.39	16.08	13.93	16.23	14.03	14.79	17.97	16.49	16.19	15.03	18.15	17.69	14.32
14	40.81	37.87	34.73	31.13	27.69	27.58	24.78	25.72	26.05	22.88	24.79	24.77	21	20.32	22.08	19.72	16.32	15.28	12.7	11.67	11.31	11.85	12.89	10.77	7.454	7.599	6.878	9.842	12.57	15.78	18.84	21.84	24.99	24.16	21.02	17.36	15.16	11.38	9.157	10.43	7.617	7.453	10.51	9.284	9.249	9.46	12.79	11.94	9.52
15	34.5	31.34	28.05	24.55	21.09	21.69	19.51	21.31	22.47	20.09	22.94	23.35	19.7	19.58	22.37	20.51	17.47	18.11	16.81	17.02	17.9	19.1	20.54	18.32	15.03	14.08	11.75	12.69	15.29	17.24	20.92	23.26	26.92	27.16	24.01	20.54	17.69	14.52	12.37	14.91	13.14	14.12	17.4	16.25	16.49	15.74	18.72	17.78	14.35
16	37.92	34.9	31.68	28.13	24.65	24.78	22.17	23.43	24.11	21.22	23.55	23.66	19.89	19.49	21.71	19.5	16.22	15.98	14.02	13.6	13.97	14.88	16.22	14.11	10.74	10.2	8.394	10.33	13.06	15.73	19.16	21.88	25.3	24.98	21.78	18.16	15.56	11.98	9.655	11.71	9.449	10.02	13.27	12.14	12.37	12.1	15.24	14.25	11.21
17	37.76	34.84	31.64	28.09	24.59	24.49	21.71	22.74	23.3	20.29	22.49	22.48	18.69	18.3	20.4	18.1	14.82	14.53	12.64	12.2	12.8	13.86	15.46	13.55	10.03	9.167	7.041	8.865	11.53	14.26	17.66	20.41	23.81	23.46	20.28	16.65	14.11	10.53	8.423	10.7	8.741	9.012	12.46	11.75	12.28	12.48	15.63	14.43	11.59
18	38.58	35.7	32.56	28.97	25.52	25.29	22.42	23.32	23.69	20.56	22.56	22.54	18.77	18.2	20.13	17.81	14.45	13.85	11.7	11.15	11.56	12.66	14.21	12.28	8.753	7.877	5.981	8.229	11.02	13.99	17.24	20.15	23.45	22.94	19.82	16.13	13.81	10.15	8.231	10.34	8.27	8.079	11.57	10.97	11.42	11.84	15.09	13.97	11.39
19	39.69	36.77	33.66	30.04	26.63	26.48	23.67	24.64	24.93	21.77	23.7	23.78	20.03	19.28	21.15	18.91	15.46	14.59	12.12	11.45	11.37	12.31	13.48	11.28	7.94	7.484	6.344	9.103	12.03	15.18	18.29	21.32	24.54	23.87	20.8	17.09	14.92	11.21	9.254	10.94	8.441	8.067	11.35	10.4	10.39	10.61	14	13.2	10.74
20	36.54	33.49	30.26	26.71	23.24	23.48	20.98	22.39	23.2	20.45	22.95	23.18	19.43	19.1	21.54	19.47	16.24	16.34	14.63	14.52	15.14	16.24	17.64	15.48	12.14	11.32	9.231	10.74	13.48	15.9	19.44	22.04	25.57	25.47	22.3	18.71	16.04	12.6	10.41	12.75	10.72	11.38	14.69	13.62	13.86	13.45	16.58	15.61	12.43
21	36.67	33.53	30.29	26.75	23.32	23.8	21.49	23.12	24.03	21.41	24.01	24.37	20.66	20.3	22.85	20.87	17.63	17.77	16.01	15.91	16.35	17.34	18.53	16.19	13.02	12.43	10.58	12.2	14.99	17.39	20.94	23.52	27.07	26.98	23.8	20.23	17.52	14.08	11.75	13.91	11.68	12.51	15.67	14.28	14.26	13.43	16.52	15.77	12.46
22	37.3	34.12	30.96	27.37	24.03	24.52	22.25	23.93	24.68	22.01	24.52	25.04	21.34	20.73	23.28	21.42	18.04	17.99	16	15.98	16.16	17.2	18.11	15.54	12.58	12.08	10.59	12.5	15.52	18.11	21.56	24.3	27.8	27.63	24.52	20.87	18.35	14.84	12.62	14.65	12.18	12.72	15.82	14.29	13.88	12.86	16.11	15.69	12.51
23	36.74	33.48	30.33	26.75	23.48	24.19	22.12	24.02	24.86	22.36	24.99	25.67	22.03	21.4	24.11	22.41	19.05	19.16	17.26	17.41	17.6	18.68	19.49	16.8	13.97	13.45	11.98	13.75	16.81	19.27	22.76	25.45	29	28.95	25.87	22.23	19.67	16.23	14.01	16.08	13.62	14.24	17.31	15.65	15.09	13.79	16.98	16.74	13.48
24	35.37	32.18	28.93	25.4	22	22.6	20.43	22.24	23.27	20.82	23.58	24.06	20.39	20.1	22.84	21	17.83	18.26	16.73	16.88	17.53	18.68	19.93	17.57	14.39	13.59	11.53	12.8	15.57	17.73	21.34	23.82	27.44	27.55	24.41	20.87	18.12	14.83	12.62	15	12.96	13.84	17.06	15.75	15.75	14.86	17.91	17.17	13.78
25	41.24	38.25	35.21	31.54	28.23	28.18	25.46	26.53	26.68	23.5	25.31	25.58	21.88	20.83	22.66	20.58	17	15.8	12.95	12.25	11.48	12.24	12.74	10.06	7.251	7.416	7.405	10.62	13.71	17.06	19.97	23.16	26.27	25.41	22.44	18.71	16.8	13.07	11.18	12.4	9.469	8.786	11.64	10.22	9.37	9.174	12.81	12.62	10.44
26	39.93	36.97	33.94	30.28	26.95	26.82	24.07	25.11	25.25	22.08	23.93	24.21	20.51	19.5	21.41	19.36	15.78	14.79	12.14	11.7	11.36	12.46	13.31	10.78	7.734	7.224	6.554	9.5	12.68	15.92	18.92	22.08	25.27	24.57	21.63	17.87	15.92	12.25	10.53	12.16	9.563	8.83	12.01	10.95	10.48	10.51	14.08	13.66	11.36
27	43.25	40.28	37.33	33.63	30.39	30.24	27.47	28.43	28.32	25.02	26.56	26.87	23.24	21.92	23.48	21.48	17.84	16.16	12.91	12.04	10.52	11.11	10.97	7.918	5.775	6.609	7.886	11.47	14.56	18.13	20.71	24.08	26.98	25.83	23.03	19.31	17.81	14.13	12.53	13.27	10.22	8.873	11.25	9.75	8.2	8.162	11.93	12.25	10.77
28	44.12	41.19	38.29	34.58	31.37	31.09	28.25	29.08	28.82	25.44	26.79	27.08	23.51	22.06	23.43	21.45	17.82	15.87	12.45	11.47	9.614	10.18	9.798	6.605	4.803	5.892	7.821	11.52	14.53	18.19	20.57	24.02	26.79	25.49	22.8	19.11	17.85	14.25	12.89	13.45	10.49	8.706	10.87	9.568	7.865	8.219	11.94	12.36	11.3
29	43.92	41.08	38.2	34.49	31.26	30.83	27.87	28.53	28.17	24.72	25.94	26.12	22.58	21.12	22.35	20.32	16.72	14.63	11.16	10.09	8.244	9.016	8.925	5.932	3.716	4.508	6.699	10.44	13.36	17.07	19.32	22.81	25.51	24.16	21.53	17.85	16.73	13.21	12.12	12.72	10.02	7.822	10.12	9.307	8.018	8.967	12.56	12.69	11.76
30	42.86	40.05	37.14	33.45	30.18	29.69	26.69	27.3	26.99	23.54	24.81	24.92	21.34	20.01	21.27	19.15	15.58	13.62	10.29	9.257	7.872	8.881	9.367	6.77	3.856	3.871	5.453	9.194	12.12	15.8	18.17	21.61	24.4	23.15	20.45	16.74	15.5	11.95	10.89	11.74	9.224	7.046	9.772	9.232	8.487	9.6	13.15	12.9	11.72
31	41.97	39.11	36.14	32.46	29.17	28.79	25.86	26.6	26.45	23.08	24.55	24.69	21.05	19.85	21.32	19.18	15.6	13.96	10.84	9.945	8.956	9.931	10.59	8.058	5.015	4.89	5.539	9.134	12.15	15.72	18.33	21.67	24.6	23.53	20.71	16.97	15.45	11.81	10.45	11.54	8.915	7.251	10.19	9.423	8.802	9.556	13.14	12.79	11.22
32	42.17	39.23	36.25	32.56	29.28	29.08	26.27	27.19	27.14	23.85	25.45	25.69	22.04	20.84	22.45	20.38	16.77	15.25	12.17	11.34	10.23	11	11.33	8.564	5.865	6.188	6.854	10.35	13.43	16.93	19.63	22.94	25.92	24.88	22.03	18.29	16.65	12.96	11.34	12.34	9.444	8.196	10.93	9.682	8.664	8.859	12.55	12.47	10.73
1	15.7	18.02	21.74	24.58	28.34	28.61	31.96	33.1	33.64	37.12	38.31	40.63	42.14	42.48	44.98	47.29	47.78	51.25	53.4	56.49	59.32	62.51	64.74	62.69	59.91	56.74	53.65	51.16	51.99	50.22	51.65	51.28	53.65	57.01	56.57	55.26	54.21	54.38	55.29	59.04	59.49	59.37	63.15	63.61	64.2	63.92	67.25	66.31	62.96
2	14.97	17.32	21.08	23.83	27.58	27.73	31.03	32.11	32.56	36.03	37.15	39.51	41.05	41.35	43.82	46.17	46.69	50.14	52.31	55.42	58.27	61.47	63.71	61.68	58.92	55.72	52.65	50.13	50.95	49.17	50.57	50.2	52.56	55.91	55.51	54.21	53.21	53.4	54.36	58.12	58.59	58.41	62.19	62.7	63.29	63.05	66.4	65.46	62.14
3	13.72	16.01	19.77	22.53	26.29	26.5	29.83	30.98	31.5	34.97	36.18	38.52	39.99	40.33	42.85	45.14	45.62	49.09	51.23	54.31	57.15	60.34	62.57	60.54	57.76	54.58	51.49	48.99	49.82	48.06	49.51	49.17	51.57	54.9	54.45	53.12	52.07	52.23	53.15	56.9	57.36	57.22	61	61.48	62.08	61.82	65.16	64.21	60.87
4	13.77	15.96	19.65	22.54	26.3	26.69	30.1	31.36	32.04	35.51	36.84	39.15	40.53	40.93	43.52	45.73	46.16	49.64	51.75	54.78	57.61	60.75	62.98	60.92	58.11	54.97	51.86	49.4	50.25	48.51	50.05	49.7	52.15	55.48	54.95	53.59	52.44	52.56	53.39	57.13	57.56	57.51	61.28	61.7	62.3	61.98	65.28	64.33	60.95
5	15.11	17.32	21	23.92	27.68	28.09	31.51	32.74	33.42	36.9	38.2	40.5	41.91	42.32	44.88	47.1	47.56	51.04	53.15	56.19	59.02	62.16	64.39	62.32	59.51	56.38	53.27	50.82	51.66	49.91	51.43	51.06	53.49	56.83	56.32	54.98	53.84	53.97	54.8	58.54	58.97	58.92	62.69	63.1	63.7	63.37	66.67	65.72	62.33
6	15.84	17.96	21.57	24.58	28.33	28.89	32.38	33.7	34.5	37.97	39.37	41.63	42.98	43.44	46.05	48.21	48.63	52.12	54.21	57.2	60.02	63.12	65.34	63.26	60.42	57.33	54.21	51.78	52.64	50.9	52.49	52.1	54.58	57.92	57.34	55.98	54.77	54.86	55.62	59.34	59.75	59.78	63.55	63.9	64.5	64.11	67.37	66.42	63
7	12.61	14.91	18.69	21.36	25.1	25.2	28.48	29.59	30.05	33.5	34.68	37.06	38.54	38.83	41.35	43.67	44.15	47.6	49.76	52.86	55.71	58.91	61.15	59.13	56.37	53.16	50.08	47.56	48.39	46.63	48.06	47.73	50.13	53.45	53.02	51.68	50.67	50.84	51.8	55.56	56.03	55.85	59.62	60.14	60.74	60.53	63.88	62.93	59.62
8	11.49	13.89	17.66	20.4	24.13	24.22	27.52	28.63	29.16	32.65	33.88	36.2	37.66	38.04	40.56	42.82	43.33	46.81	48.99	52.06	54.93	58.1	60.38	58.4	55.59	52.39	49.28	46.74	47.52	45.73	47.18	46.82	49.23	52.56	52.1	50.78	49.73	49.92	50.87	54.63	55.13	54.98	58.75	59.28	59.93	59.74	63.07	62.07	58.75
9	12.22	14.38	18.16	20.49	24.19	24.08	27.22	28.26	28.46	31.85	32.89	35.39	36.92	37.05	39.52	41.96	42.41	45.81	47.97	51.14	53.96	57.23	59.43	57.41	54.73	51.46	48.45	45.92	46.79	45.08	46.42	46.19	48.57	51.85	51.49	50.12	49.23	49.39	50.45	54.23	54.68	54.35	58.14	58.71	59.26	59.11	62.52	61.61	58.37
10	10.42	13.29	16.96	19.37	22.91	22.32	25.28	25.9	26.07	29.62	30.5	32.77	34.53	34.89	37.17	39.6	40.34	43.85	46.23	49.36	52.35	55.6	57.99	56.18	53.4	50.07	46.94	44.21	44.79	42.83	44.01	43.54	45.76	49.15	48.92	47.77	46.97	47.39	48.63	52.39	53.1	52.75	56.5	57.28	58.06	58.12	61.5	60.39	57.2
11	11.89	14.6	18.01	19.88	23.17	22.02	24.57	24.8	24.45	27.93	28.39	30.75	32.76	32.93	34.97	37.63	38.51	41.94	44.43	47.68	50.69	54.05	56.45	54.73	52.07	48.61	45.58	42.74	43.24	41.24	42.15	41.69	43.74	47.12	47.13	46.07	45.54	46.1	47.59	51.36	52.15	51.56	55.29	56.25	57.04	57.29	60.73	59.63	56.58
12	10.39	13.03	16.16	17.82	20.94	19.54	21.95	22.04	21.69	25.2	25.68	27.98	30	30.25	32.3	34.9	35.83	39.3	41.84	45.05	48.12	51.46	53.91	52.27	49.56	46.1	43.02	40.12	40.54	38.48	39.39	38.9	40.96	44.35	44.34	43.3	42.77	43.38	44.91	48.67	49.53	48.94	52.65	53.68	54.55	54.88	58.3	57.12	54.1
13	5.113	8.054	11.28	13.52	16.83	15.95	18.9	19.52	20.03	23.64	24.87	26.95	28.51	29.16	31.57	33.73	34.47	38.06	40.48	43.46	46.53	49.67	52.18	50.48	47.56	44.27	41.02	38.23	38.69	36.67	38.01	37.5	39.87	43.24	42.81	41.64	40.68	41.11	42.3	46.05	46.84	46.62	50.33	51.15	52.09	52.25	55.55	54.28	51.09
14	12.66	15.63	18.46	20.13	22.95	21.1	23.15	22.66	22.1	25.66	25.75	27.75	30.15	30.57	32.24	34.92	36.22	39.71	42.49	45.67	48.88	52.22	54.82	53.4	50.68	47.15	44.03	40.95	41.05	38.74	39.35	38.57	40.34	43.84	44.09	43.35	43.03	43.94	45.7	49.42	50.53	49.87	53.51	54.77	55.82	56.39	59.77	58.43	55.51
15	6.373	8.43	11.57	13.27	16.56	15.59	18.41	19.11	19.3	22.79	23.91	26.26	27.78	28.15	30.6	32.9	33.51	37.02	39.36	42.45	45.44	48.66	51.07	49.3	46.48	43.16	40	37.26	37.87	35.99	37.3	36.98	39.38	42.67	42.28	40.99	40.12	40.46	41.69	45.47	46.16	45.79	49.53	50.33	51.15	51.3	54.66	53.51	50.37
16	9.829	12.5	15.45	17.07	20.07	18.51	20.85	20.83	20.52	24.08	24.57	26.78	28.83	29.19	31.2	33.76	34.76	38.26	40.86	44.03	47.14	50.46	52.97	51.38	48.63	45.17	42.05	39.1	39.43	37.31	38.21	37.65	39.71	43.12	43.1	42.11	41.58	42.24	43.79	47.55	48.47	47.91	51.6	52.67	53.61	54	57.39	56.15	53.14
17	10.89	13.34	16.08	17.42	20.25	18.46	20.57	20.37	19.8	23.3	23.61	25.85	28.01	28.27	30.18	32.84	33.89	37.36	39.99	43.21	46.33	49.68	52.19	50.65	47.95	44.45	41.36	38.38	38.68	36.55	37.33	36.79	38.77	42.17	42.25	41.29	40.88	41.59	43.25	47	47.96	47.29	50.97	52.11	53.05	53.52	56.94	55.7	52.75
18	11.79	14.37	17.01	18.34	21.05	19.1	21.06	20.63	19.96	23.48	23.61	25.76	28.06	28.37	30.14	32.83	34.02	37.5	40.21	43.42	46.59	49.95	52.51	51.05	48.36	44.83	41.73	38.68	38.86	36.64	37.31	36.66	38.54	41.97	42.16	41.31	40.98	41.81	43.56	47.29	48.34	47.63	51.28	52.52	53.52	54.07	57.48	56.19	53.28
19	11.93	14.8	17.5	19.08	21.82	19.9	21.92	21.41	20.88	24.46	24.6	26.59	28.95	29.41	31.12	33.76	35.05	38.56	41.34	44.5	47.71	51.04	53.66	52.25	49.51	45.98	42.84	39.75	39.84	37.53	38.17	37.4	39.21	42.71	42.91	42.16	41.81	42.72	44.47	48.18	49.3	48.66	52.29	53.55	54.63	55.2	58.57	57.22	54.29
20	8.549	11.04	13.99	15.59	18.65	17.22	19.68	19.86	19.69	23.25	23.95	26.2	28.08	28.45	30.61	33.09	33.97	37.49	40.01	43.15	46.24	49.52	52.01	50.38	47.6	44.18	41.03	38.14	38.55	36.5	37.53	37.04	39.21	42.59	42.45	41.36	40.73	41.29	42.75	46.52	47.38	46.87	50.58	51.58	52.48	52.81	56.19	54.97	51.92
21	7.461	10.2	13.36	15.27	18.48	17.31	19.99	20.35	20.44	24.03	24.91	27.11	28.89	29.35	31.61	33.97	34.81	38.35	40.83	43.92	47	50.24	52.73	51.06	48.23	44.86	41.67	38.83	39.26	37.22	38.36	37.86	40.1	43.48	43.24	42.13	41.37	41.89	43.24	47	47.83	47.43	51.15	52.07	52.98	53.23	56.59	55.36	52.24
22	7.261	10.38	13.46	15.6	18.74	17.53	20.21	20.43	20.67	24.33	25.22	27.24	29.08	29.73	31.92	34.21	35.17	38.76	41.32	44.35	47.49	50.68	53.25	51.65	48.76	45.4	42.16	39.25	39.57	37.42	38.53	37.89	40.07	43.52	43.29	42.28	41.49	42.11	43.47	47.21	48.14	47.81	51.5	52.46	53.47	53.76	57.07	55.75	52.63
23	5.868	9.163	12.33	14.72	17.96	17	19.87	20.3	20.81	24.47	25.59	27.56	29.25	29.99	32.29	34.46	35.34	38.95	41.45	44.42	47.54	50.68	53.24	51.61	48.67	45.37	42.08	39.23	39.59	37.47	38.72	38.08	40.36	43.79	43.44	42.37	41.45	42	43.24	46.97	47.86	47.64	51.34	52.22	53.23	53.44	56.72	55.39	52.21
24	6.218	8.752	11.93	13.86	17.14	16.14	18.96	19.53	19.79	23.36	24.44	26.67	28.28	28.75	31.14	33.42	34.13	37.68	40.08	43.14	46.18	49.39	51.85	50.13	47.27	43.95	40.75	37.96	38.48	36.51	37.78	37.35	39.7	43.04	42.68	41.48	40.61	41.03	42.28	46.05	46.81	46.48	50.2	51.05	51.93	52.11	55.45	54.24	51.09
25	12.35	15.57	18.28	20.17	22.91	21.03	23.09	22.47	22.15	25.81	25.97	27.7	30.15	30.84	32.46	34.99	36.44	40	42.87	45.95	49.23	52.51	55.21	53.88	51.07	47.57	44.35	41.2	41.14	38.7	39.3	38.33	40.06	43.63	43.86	43.25	42.86	43.89	45.64	49.33	50.56	50.02	53.62	54.93	56.11	56.72	60.04	58.57	55.63
26	11.75	14.79	17.38	19.08	21.76	19.8	21.8	21.18	20.8	24.44	24.62	26.43	28.83	29.48	31.14	33.68	35.08	38.64	41.48	44.57	47.84	51.12	53.81	52.47	49.67	46.16	42.96	39.82	39.8	37.39	38.02	37.11	38.89	42.44	42.63	41.97	41.58	42.58	44.33	48.02	49.23	48.65	52.26	53.56	54.73	55.34	58.67	57.22	54.29
27	14.33	17.69	20.26	22.21	24.81	22.79	24.69	23.76	23.43	27.07	27.04	28.52	31.16	32.01	33.39	35.91	37.58	41.15	44.14	47.18	50.54	53.79	56.58	55.39	52.56	49.04	45.8	42.55	42.3	39.69	40.12	38.94	40.48	44.12	44.49	44.09	43.8	45.02	46.87	50.52	51.91	51.36	54.91	56.34	57.64	58.37	61.65	60.08	57.18
28	15.6	18.93	21.4	23.29	25.77	23.62	25.36	24.25	23.81	27.42	27.22	28.6	31.36	32.24	33.47	36.02	37.81	41.36	44.42	47.44	50.84	54.09	56.92	55.81	52.99	49.45	46.22	42.91	42.56	39.88	40.19	38.92	40.33	44	44.48	44.19	43.99	45.32	47.25	50.87	52.34	51.75	55.26	56.78	58.14	58.95	62.21	60.6	57.75
29	16.25	19.44	21.81	23.49	25.87	23.57	25.14	23.89	23.25	26.79	26.43	27.83	30.67	31.47	32.6	35.22	37.06	40.57	43.66	46.72	50.11	53.39	56.22	55.14	52.37	48.8	45.61	42.28	41.9	39.22	39.43	38.17	39.52	43.16	43.73	43.47	43.37	44.74	46.76	50.37	51.87	51.19	54.68	56.26	57.61	58.49	61.77	60.17	57.37
30	15.7	18.75	21.11	22.65	25.02	22.68	24.22	23.03	22.28	25.79	25.43	26.96	29.76	30.45	31.64	34.32	36.07	39.57	42.61	45.71	49.08	52.39	55.17	54.04	51.31	47.73	44.57	41.26	40.96	38.35	38.58	37.44	38.84	42.45	43	42.65	42.57	43.87	45.89	49.52	50.95	50.22	53.74	55.29	56.59	57.44	60.75	59.2	56.42
31	14.44	17.49	19.95	21.54	24.03	21.82	23.51	22.51	21.86	25.42	25.23	26.87	29.55	30.2	31.55	34.2	35.83	39.35	42.32	45.43	48.76	52.07	54.81	53.61	50.86	47.3	44.13	40.88	40.68	38.14	38.51	37.45	38.98	42.57	43.01	42.55	42.37	43.56	45.5	49.15	50.5	49.82	53.37	54.83	56.08	56.85	60.17	58.67	55.83
32	13.71	16.93	19.5	21.32	23.92	21.87	23.75	22.89	22.46	26.08	26.05	27.67	30.26	31	32.45	35.01	36.6	40.16	43.1	46.18	49.51	52.78	55.53	54.3	51.5	47.97	44.76	41.54	41.36	38.83	39.29	38.22	39.81	43.41	43.76	43.28	43	44.15	46	49.66	50.99	50.4	53.96	55.37	56.62	57.32	60.63	59.11	56.22
[truncated: 627 more columns]
