# Supplementary material for: Computational analysis of dynamic allostery and control in the SARS-CoV-2 main protease
Source: J R Soc Interface. 2021 Jan 6;18(174):20200591. doi: 10.1098/rsif.2020.0591 (PMC7879766; doi:10.1098/rsif.2020.0591)
Supplement: README.md [file rsif20200591supp19.zip › rsif20200591supp19.md]

# Suplmenetary Material

Article title: Computational Analysis of Dynamic Allostery and Control in the SARS-CoV-2 Main Protease

Authors: Igors Dubanevics and Tom C.B. McLeish

Journal: [Journal of the Royal Society Interface](https://royalsocietypublishing.org/journal/rsif)

## Abstract
The COVID-19 pandemic caused by the novel coronavirus SARS-CoV-2 has no publicly-available vaccine or antiviral drugs at the time of writing. An attractive coronavirus drug target is the main protease (M<sup>pro</pro>, also known as 3CL<sub>pro</sub>) because of its vital role in the viral cycle. A significant body of work has been focused on finding inhibitors which bind and block the active site of the main protease, but little has been done to address potential non-competitive inhibition, targeting regions other than the active site, partly because the fundamental biophysics of such allosteric control is still poorly understood.
In this work, we construct an Elastic Network Model (ENM) of the SARS-CoV-2 M<sup>pro</pro> homodimer protein and analyse its dynamics and thermodynamics. We found a rich and heterogeneous dynamical structure, including allosterically correlated motions between the homodimeric protease’s active sites. Exhaustive 1-point and 2-point mutation scans of the ENM and their effect on fluctuation free energies confirm previously experimentally identified bioactive residues, but also suggest several new candidate regions that are distant from the active site, yet control the protease function.
Our results suggest new dynamically-driven control regions as possible candidates for non-competitive inhibiting binding sites in the protease, which may assist the development of current fragment-based binding screens. The results also provide new insights into the active biophysical research field of protein fluctuation allostery and its underpinning dynamical structure.e.

## Data 
| Data file                       | Figure  | Notes                                                                                                                      |
|---------------------------------|---------|----------------------------------------------------------------------------------------------------------------------------|
| text-SI.pdf                     |    -    | Supporting Information text and figures                                                                                    |
| 6lu7-0.pdb                      | 2, 4, 5 | M<sup>pro</sup> apo (ligand-free) PDB file                                                                                 |
| 6lu7-1.pdb                      |    -    | M<sup>pro</sup> holo1 (ligand present at chain A) PDB file                                                                 |
| 6lu7-2.pdb                      | 1, 4, 5 | M<sup>pro</sup> holo2 (both ligands present) PDB file                                                                      |
| 6lu7-dist-0.xlsx                |    3    | Euclidean distance residue-residue matrix for M<sup>pro</sup> apo                                                          |
| 6lu7-dist-1.xlsx                |    3    | Euclidean distance residue-residue matrix for M<sup>pro</sup> holo1                                                        |
| 6lu7-dist-2.xlsx                |    3    | Euclidean distance residue-residue matrix for M<sup>pro</sup> holo2                                                        |
| 6lu7-croscor-25-0.xlsx          |    3    | Residue-residue cross-correlation of dynamics matrix for M<sup>pro</sup> apo                                               |
| 6lu7-croscor-25-1.xlsx          |    3    | Residue-residue cross-correlation of dynamics matrix for M<sup>pro</sup> holo1                                             |
| 6lu7-croscor-25-2.xlsx          |    3    | Residue-residue cross-correlation of dynamics matrix for M<sup>pro</sup> holo2                                             |
| 6lu7-1point-25-Grel-0.xlsx      |    4    | 1-point mutational scan map for fluctuation free-energy change in M<sup>pro</sup> apo                                      |
| 6lu7-1point-25-K2K1.xlsx        |    4    | 1-point mutational scan map for allosteric free-energy change in M<sup>pro</sup> apo                                       |
| 6lu7-2point-25-Grel-0-0.25.xlsx |    5    | 2-point mutational scan map for fluctuation free-energy change at k<sub>R</sub>/k=0.25 in M<sup>pro</sup> apo              |
| 6lu7-2point-25-Grel-0-4.00.xlsx |    5    | 2-point mutational scan map for fluctuation free-energy change at k<sub>R</sub>/k=4.00 in M<sup>pro</sup> apo              |
| 6lu7-2point-25-K2K1-0.25.xlsx   |    5    | 2-point mutational scan map for allosteric free-energy change at k<sub>R</sub>/k=0.25 in M<sup>pro</sup> apo               |
| 6lu7-2point-25-K2K1-4.00.xlsx   |    5    | 2-point mutational scan map for allosteric free-energy change at k<sub>R</sub>/k=4.00 in M<sup>pro</sup> apo               |
| 6lu7-wt-G.xlsx                  |    -    | Fluctuation free-energy per mode for the first 100 non-trivial normal modes for M<sup>pro</sup> apo, holo1 and holo2 forms |
