# Supplementary material for: Computational analysis of dynamic allostery and control in the SARS-CoV-2 main protease
Source: J R Soc Interface. 2021 Jan 6;18(174):20200591. doi: 10.1098/rsif.2020.0591 (PMC7879766; doi:10.1098/rsif.2020.0591)
Supplement: 6lu7-wt-G.xlsx [file rsif20200591supp20.xlsx]

#0	#1	#2
-5.8894	-5.88008	-5.87056
-5.74992	-5.72155	-5.67577
-5.70939	-5.67276	-5.64298
-5.60145	-5.56706	-5.44046
-5.53881	-5.44661	-5.43751
-5.45548	-5.41566	-5.36137
-5.30639	-5.27681	-5.26813
-5.26352	-5.20055	-5.13193
-5.16495	-5.12828	-5.09271
-5.02299	-5.0052	-4.92847
-5.01196	-4.9638	-4.90383
-4.98756	-4.91982	-4.86373
-4.93591	-4.87979	-4.84365
-4.88768	-4.85178	-4.7838
-4.87159	-4.7852	-4.77772
-4.79239	-4.78002	-4.7296
-4.77812	-4.7454	-4.68752
-4.75675	-4.70383	-4.66667
-4.71892	-4.68216	-4.65831
-4.70715	-4.66323	-4.62648
-4.65951	-4.64996	-4.60365
-4.64632	-4.61225	-4.60289
-4.64043	-4.60549	-4.58183
-4.60919	-4.58238	-4.55628
-4.59636	-4.56578	-4.54098
-4.5774	-4.55831	-4.53033
-4.56111	-4.5364	-4.52468
-4.54658	-4.52764	-4.50859
-4.53824	-4.51505	-4.48683
-4.51685	-4.50179	-4.46322
-4.51631	-4.47842	-4.44712
-4.49447	-4.46852	-4.43379
-4.47502	-4.45361	-4.43246
-4.47415	-4.44875	-4.39081
-4.46328	-4.4386	-4.37641
-4.45572	-4.40463	-4.36928
-4.44047	-4.38796	-4.35206
-4.40872	-4.38096	-4.33383
-4.40852	-4.35414	-4.31423
-4.37668	-4.33458	-4.29968
-4.3759	-4.31714	-4.28264
-4.33036	-4.29537	-4.27754
-4.32619	-4.28785	-4.24864
-4.29431	-4.28641	-4.2187
-4.2929	-4.27481	-4.21864
-4.27942	-4.23026	-4.20158
-4.27762	-4.22364	-4.1977
-4.27025	-4.21088	-4.18168
-4.22907	-4.20207	-4.17575
-4.21493	-4.19739	-4.16342
-4.21001	-4.18295	-4.16055
-4.20436	-4.17966	-4.15962
-4.19553	-4.17264	-4.13476
-4.1872	-4.16434	-4.12516
-4.18192	-4.15055	-4.12502
-4.17851	-4.13705	-4.10944
-4.16623	-4.13139	-4.109
-4.14932	-4.12186	-4.09524
-4.13995	-4.11428	-4.07979
-4.13724	-4.11018	-4.07588
-4.1206	-4.10506	-4.06165
-4.11505	-4.08339	-4.04698
-4.11177	-4.0789	-4.0445
-4.10619	-4.06259	-4.03734
-4.09509	-4.05291	-4.03457
-4.07427	-4.0515	-4.0128
-4.07013	-4.04607	-4.00536
-4.05784	-4.03846	-3.99027
-4.05548	-4.02919	-3.98787
-4.05124	-4.01861	-3.98363
-4.04203	-4.015	-3.97127
-4.0373	-4.0054	-3.96851
-4.03329	-3.99563	-3.96513
-4.02333	-3.98682	-3.95849
-4.02084	-3.98428	-3.94511
-4.00943	-3.97318	-3.94118
-3.99978	-3.96855	-3.9343
-3.99347	-3.96676	-3.93329
-3.98868	-3.96392	-3.92771
-3.98686	-3.9487	-3.90879
-3.98309	-3.94263	-3.90313
-3.97608	-3.94094	-3.89749
-3.96993	-3.9343	-3.89649
-3.95871	-3.93025	-3.88865
-3.95392	-3.92774	-3.88424
-3.94888	-3.91707	-3.87782
-3.9403	-3.90043	-3.86999
-3.93628	-3.89649	-3.84939
-3.93042	-3.89338	-3.84901
-3.92795	-3.88471	-3.8309
-3.9261	-3.88192	-3.82168
-3.9202	-3.87351	-3.81973
-3.89923	-3.86517	-3.81652
-3.8962	-3.85517	-3.81206
-3.89482	-3.85012	-3.80318
-3.87915	-3.83804	-3.80292
-3.87909	-3.82701	-3.79598
-3.87247	-3.82456	-3.78649
-3.85826	-3.81559	-3.7838
-3.85588	-3.81206	-3.77574
